# Supplementary material for: Enhanced Activity of Genes Associated With Photosynthesis, Phytohormone Metabolism and Cell Wall Synthesis Is Involved in Gibberellin-Mediated Sugarcane Internode Growth
Source: Front Genet. 2020 Oct 28;11:570094. doi: 10.3389/fgene.2020.570094 (PMC7655795; doi:10.3389/fgene.2020.570094)
Supplement: Supplementary file 3 [file Table_1.XLSX]

## Sheet: Sheet1
Genes	Forward primer (5'--3')	Reverse primer (5'--3')	Product (bp)
Isoform0013561	CTGACGAATGGGAGGCTGAA	TGTCGGTGGGTATCACTGGA	255
Isoform0009629
Isoform0012295	TTGTTTCGTCATCGTCGGGT	GGTAGGCAGCATCCAATCCA	263
Isoform0012201	GATGTCTGGTCTGTTGGCTG	TGGGGTGTATGGAAGGGACT	186
Isoform0000804	TTGGGATGTGTAGCGTAGGAC	CGACGAACTGACCAATGCC	98
Isoform0002521	TTACAGGACGACAACAGGCA	GCGGAAACACCCACCTCA	184
Isoform0015751	CGTGCTCTCCCTCTATGCT	GCTGTTCTTGGCAGTTTCC	287	reference gene
