# Supplementary material for: Enhanced Activity of Genes Associated With Photosynthesis, Phytohormone Metabolism and Cell Wall Synthesis Is Involved in Gibberellin-Mediated Sugarcane Internode Growth
Source: Front Genet. 2020 Oct 28;11:570094. doi: 10.3389/fgene.2020.570094 (PMC7655795; doi:10.3389/fgene.2020.570094)
Supplement: Supplementary file 4 [file Table_2.XLSX]

## Sheet: Sheet1
Summary of the RNA-Seq Data
Sample	Before Filter Read Number	After Filter Read Number	GC (%)	Q20 (%)	Q30 (%)
C1-1	72955598	71710960	0.5464	0.9851	0.9506
C1-2	66742598	65586668	0.5457	0.9856	0.952
C1-3	80064424	78651572	0.5445	0.9837	0.9467
C2-1	68424860	67167458	0.5409	0.9855	0.9521
C2-2	81159780	79688940	0.5536	0.9856	0.9525
C2-3	77076954	75661242	0.5502	0.986	0.9535
C3-1	59460070	58373910	0.5515	0.9868	0.956
C3-2	76064938	74711642	0.5515	0.9857	0.9529
C3-3	79800078	78488440	0.5498	0.9853	0.9497
G1-1	73299636	71905572	0.5421	0.9864	0.9542
G1-2	72582886	71266430	0.5443	0.9862	0.9536
G1-3	72258532	70976592	0.5416	0.9857	0.9523
G2-1	63117604	62093834	0.552	0.9874	0.9573
G2-2	66902630	65772050	0.5557	0.9863	0.9543
G2-3	65852364	64735360	0.5516	0.9862	0.9539
G3-1	88125296	86730038	0.5567	0.9877	0.9568
G3-2	71938182	70640796	0.5527	0.9873	0.9573
G3-3	126598448	124561744	0.5586	0.984	0.9461
