# Supplementary material for: Enhanced Activity of Genes Associated With Photosynthesis, Phytohormone Metabolism and Cell Wall Synthesis Is Involved in Gibberellin-Mediated Sugarcane Internode Growth
Source: Front Genet. 2020 Oct 28;11:570094. doi: 10.3389/fgene.2020.570094 (PMC7655795; doi:10.3389/fgene.2020.570094)
Supplement: Supplementary file 5 [file Table_3.XLSX]

## Sheet: Additional file 3-The RPKM of g
id	C1-1_fpkm	C1-2_fpkm	C1-3_fpkm	C2-1_fpkm	C2-2_fpkm	C2-3_fpkm	C3-1_fpkm	C3-2_fpkm	C3-3_fpkm	G1-1_fpkm	G1-2_fpkm	G1-3_fpkm	G2-1_fpkm	G2-2_fpkm	G2-3_fpkm	G3-1_fpkm	G3-2_fpkm	G3-3_fpkm	Symbol	Description	KEGG_A_class	KEGG_B_class	Pathway	K_ID	GO Component	GO Function	GO Process
Isoform0000001	361.6	260.84	342.37	260.71	223.76	255.46	238.84	214.69	250.17	331.02	350.65	368.45	267.68	258.52	303.74	278.56	281.38	226.69	TIF5A	translation initiation factor5A [Saccharum hybrid cultivar ROC22]	-	-	-	-	-	GO:0044877//macromolecular complex binding;GO:0003676//nucleic acid binding;GO:0005488//binding;GO:0003723//RNA binding;GO:0097159//organic cyclic compound binding;GO:1901363//heterocyclic compound binding;GO:0008135//translation factor activity, RNA binding;GO:0043021//ribonucleoprotein complex binding	GO:0010468//regulation of gene expression;GO:0009889//regulation of biosynthetic process;GO:0043244//regulation of protein complex disassembly;GO:0006448//regulation of translational elongation;GO:0050794//regulation of cellular process;GO:0080090//regulation of primary metabolic process;GO:0032268//regulation of cellular protein metabolic process;GO:0051171//regulation of nitrogen compound metab…
Isoform0000002	237.82	143.17	341.38	184.47	188.63	304.84	318.32	407.27	424.26	277.54	121.04	226.65	137.99	163.04	232.88	390.36	287.69	418.7	GST1	glutathione S-transferase 1 [Zea mays]	Metabolism	Metabolism of other amino acids	ko00480//Glutathione metabolism	K00799	-	GO:0016765//transferase activity, transferring alkyl or aryl (other than methyl) groups;GO:0016740//transferase activity;GO:0003824//catalytic activity	-
Isoform0000003	161.56	86.43	96.34	81.07	104.09	133.66	33.72	46.58	64.54	76.59	237.65	106.6	194.11	185.21	123.19	60.73	32.61	127.9	-	PREDICTED: auxin-repressed 12.5 kDa protein [Setaria italica]	-	-	-	-	-	-	-
Isoform0000004	87.88	60.85	76.29	73.97	53.1	69.62	38.48	60.7	46.11	69.37	90.69	76.2	42.87	56.53	69.42	47.89	35.89	59.08	SAP4	zinc finger A20 and AN1 domains-containing protein [Zea mays]	-	-	-	-	-	GO:0046914//transition metal ion binding;GO:0043167//ion binding;GO:0046872//metal ion binding;GO:0043169//cation binding;GO:0005488//binding	-
Isoform0000005	1451.98	1774.82	2219.87	573.51	1873.86	460.75	396.58	1762.33	503.99	2349.94	1097.85	2837.25	324.12	210.32	303.07	188.43	529.88	836.43	At4g12490	36.4 kDa proline-rich protein-like precursor [Zea mays]	-	-	-	-	-	-	-
Isoform0000006	206.35	537.81	221.77	368.6	319.52	425.34	302.88	145.01	419.29	219.92	225.98	260.65	421.99	337.91	187.16	165.52	330.5	165.32	Os05g0461400	PREDICTED: probable histone H2A.4 [Setaria italica]	-	-	-	-	GO:0005623//cell;GO:0043229//intracellular organelle;GO:0043226//organelle;GO:0043231//intracellular membrane-bounded organelle;GO:0005622//intracellular;GO:0043232//intracellular non-membrane-bounded organelle;GO:0044464//cell part;GO:0043228//non-membrane-bounded organelle;GO:0043227//membrane-bounded organelle;GO:0044424//intracellular part	GO:0005515//protein binding;GO:0097159//organic cyclic compound binding;GO:0005488//binding;GO:0046983//protein dimerization activity;GO:1901363//heterocyclic compound binding;GO:0003676//nucleic acid binding	-
Isoform0000007	509.32	389.54	325.94	387.88	428.78	770.1	517.55	606.61	582.23	380.56	682.17	464.27	465.02	740.65	374.92	726.52	402.09	526.75	DBP	remorin [Zea mays]	-	-	-	-	-	-	-
Isoform0000008	418.76	279.89	258.36	353.87	371.5	307.11	449.24	575.14	187.53	313.12	220.83	304.98	310.97	278.02	464.11	433.67	452.22	577.53	GST3	PREDICTED: glutathione S-transferase 3 [Setaria italica]	Metabolism	Metabolism of other amino acids	ko00480//Glutathione metabolism	K00799	GO:0044444//cytoplasmic part;GO:0005623//cell;GO:0005737//cytoplasm;GO:0044464//cell part;GO:0044424//intracellular part;GO:0005622//intracellular	GO:0003824//catalytic activity	GO:0044710//single-organism metabolic process;GO:0044763//single-organism cellular process;GO:0044237//cellular metabolic process;GO:0008152//metabolic process;GO:0042221//response to chemical;GO:0019748//secondary metabolic process;GO:0009404//toxin metabolic process;GO:0044699//single-organism process;GO:0009987//cellular process;GO:0050896//response to stimulus
Isoform0000010	992.16	1387.56	1655.14	1944.92	3226.3	3071.88	1277.97	2392.44	1561.44	1578.74	2751.32	1086.37	1944.21	2007.58	1765.44	1423.71	724.61	955.4	TIF	Tyrosyl-DNA phosphodiesterase 1 [Dichanthelium oligosanthes]	Genetic Information Processing	Translation	ko03013//RNA transport	K03113	-	-	GO:0071704//organic substance metabolic process;GO:0006807//nitrogen compound metabolic process;GO:0043603//cellular amide metabolic process;GO:0034641//cellular nitrogen compound metabolic process;GO:0009058//biosynthetic process;GO:0010467//gene expression;GO:0043604//amide biosynthetic process;GO:1901564//organonitrogen compound metabolic process;GO:0044260//cellular macromolecule metabolic pr…
Isoform0000011	187.77	232.99	232.51	224.12	352.7	274.89	141.72	248.15	181.85	283.46	415.55	235.32	253.69	220.26	240.83	121.96	132.33	96.26	SAP8	Zinc finger protein1 [Zea mays]	-	-	-	-	-	GO:0043167//ion binding;GO:0046872//metal ion binding;GO:0046914//transition metal ion binding;GO:0043169//cation binding;GO:0005488//binding	-
Isoform0000012	350	293.2	411.08	280.38	204.69	290.63	321.74	223.72	348.37	343.07	209.82	372.57	206.35	143.64	210.65	145.27	341.09	124.61	CYP	cyclophilin [Saccharum hybrid cultivar R570]	-	-	-	-	-	-	-
Isoform0000013	71.53	51.45	65.62	46.39	46.25	57.56	41.75	40.2	51.33	69.78	88.33	72.47	75.82	61.9	71.22	54.6	54.83	41.47	SAR1A	GTP-binding protein SAR1A [Aegilops tauschii]	Genetic Information Processing	Folding, sorting and degradation	ko04141//Protein processing in endoplasmic reticulum	K07953	GO:0005623//cell;GO:0044464//cell part;GO:0043226//organelle;GO:0044424//intracellular part;GO:0043229//intracellular organelle;GO:0043227//membrane-bounded organelle;GO:0043231//intracellular membrane-bounded organelle;GO:0005622//intracellular	GO:0032549//ribonucleoside binding;GO:0097159//organic cyclic compound binding;GO:0001883//purine nucleoside binding;GO:0036094//small molecule binding;GO:0032550//purine ribonucleoside binding;GO:0001882//nucleoside binding;GO:0005488//binding;GO:1901363//heterocyclic compound binding;GO:0097367//carbohydrate derivative binding	GO:0008104//protein localization;GO:0033036//macromolecule localization;GO:0051234//establishment of localization;GO:0015031//protein transport;GO:0071702//organic substance transport;GO:0051179//localization;GO:0045184//establishment of protein localization;GO:0006810//transport
Isoform0000014	187.12	98.6	138.71	87.78	53.5	60.99	27.23	90.79	79.92	204.81	371.55	361.82	107.74	87.31	148.24	25.05	42.5	27.32	At2g30620	histone H1 [Zea mays]	-	-	-	-	-	-	-
Isoform0000015	43.91	607.68	104.77	89.16	309.13	361.34	631.5	246.87	702.78	72.16	68.08	84.77	394.29	352.34	200.41	364.9	909	148.04	LTP2-B	PREDICTED: non-specific lipid-transfer protein 3-like [Setaria italica]	-	-	-	-	-	GO:0005488//binding	GO:0006810//transport;GO:0051234//establishment of localization;GO:0044765//single-organism transport;GO:0044699//single-organism process;GO:1902578//single-organism localization;GO:0051179//localization
Isoform0000016	50.48	41.68	61.55	58.56	53.02	107.65	55.2	51.14	70.47	46.29	70.66	52.07	88.02	94.35	101.13	89.28	75.48	37.96	-	blue copper protein precursor [Zea mays]	-	-	-	-	-	-	-
Isoform0000017	223.87	615.84	200.77	557.87	436.47	323.35	177.57	61.71	141.71	263.61	220.04	237.61	331.43	301.22	108.5	232.4	254.14	201.41	GRP2	glycine-rich RNA-binding protein 2 [Zea mays]	-	-	-	-	-	GO:0097159//organic cyclic compound binding;GO:0005488//binding	-
Isoform0000018	282.76	337.12	206.1	293.4	337.94	338.56	97.76	72.86	211.2	128.66	301.69	172.54	437.7	361.9	180.06	103.63	100.29	243.97	-	PREDICTED: auxin-repressed 12.5 kDa protein [Setaria italica]	-	-	-	-	-	-	-
Isoform0000019	95.57	97.92	107.3	72.24	63.15	81.23	87.77	75.76	92.53	114.36	92.75	106.88	89.08	70.16	84.93	62.02	85.47	54.22	SDH5	succinate dehydrogenase12 [Zea mays]	-	-	-	-	-	-	-
Isoform0000020	102.42	116.63	207.84	185.72	84.21	376.28	514.41	166.91	374.2	130.98	398.93	155	1244.21	1337.28	838.16	487.12	827.57	429.85	-	--	-	-	-	-	-	-	-
Isoform0000021	221.64	422.74	237.27	358.69	342.56	287.62	231.42	185.96	252.38	289.92	256.3	306.19	276.54	246.56	191.6	164.03	234.24	148.15	MNB1B	DNA-binding protein, partial [Zea mays]	Genetic Information Processing	Replication and repair	ko03410//Base excision repair	K10802	GO:0043226//organelle;GO:0005623//cell;GO:0005622//intracellular;GO:0043227//membrane-bounded organelle;GO:0044424//intracellular part;GO:0044464//cell part;GO:0043231//intracellular membrane-bounded organelle;GO:0043229//intracellular organelle	-	-
Isoform0000022	21	17.83	12.53	21.78	31.55	36.47	33.48	21.19	31.66	14.74	21.81	11.86	31.12	30.45	27.32	35.66	38	35.73	-	CRP3 - Cysteine-rich family protein precursor expressed [Zea mays]	-	-	-	-	-	-	-
Isoform0000023	121.26	170.4	169.82	294.53	279.49	451.02	488.22	229.48	582.07	123.77	71.34	118.79	264.55	298.37	140.95	694.35	489.98	583.57	GST1	glutathione S-transferase 1 [Zea mays]	Metabolism	Metabolism of other amino acids	ko00480//Glutathione metabolism	K00799	-	GO:0016740//transferase activity;GO:0016765//transferase activity, transferring alkyl or aryl (other than methyl) groups;GO:0003824//catalytic activity	-
Isoform0000024	131.38	99.65	136.27	96.12	84.93	85.39	82.36	83.06	87.64	132.99	119.18	144.34	78.74	76.33	91.87	80.84	91.28	68.39	UEV1C	ubiquitin-conjugating enzyme [Saccharum hybrid cultivar R570]	-	-	-	-	-	-	-
Isoform0000025	125.35	112.67	123.43	204.56	194	177.31	201.23	255.76	172.32	130.87	116.25	137.91	139.14	151.86	191.97	193.32	192.35	199.71	TIFY3B	PREDICTED: protein TIFY 3B-like [Setaria italica]	Environmental Information Processing	Signal transduction	ko04075//Plant hormone signal transduction	K13464	-	-	-
Isoform0000026	638.09	588.51	738.17	1001.76	692.11	760.26	797.1	845.69	662.82	690.12	605.64	655.24	503.24	534.13	676.59	870.56	792.62	724.98	ARF1	ADP-ribosylation factor A1F [Zea mays]	Cellular Processes	Transport and catabolism	ko04144//Endocytosis	K07937	GO:0044444//cytoplasmic part;GO:0043231//intracellular membrane-bounded organelle;GO:0016023//cytoplasmic, membrane-bounded vesicle;GO:0005623//cell;GO:0044424//intracellular part;GO:0005622//intracellular;GO:0043226//organelle;GO:0005737//cytoplasm;GO:0044464//cell part;GO:0031410//cytoplasmic vesicle;GO:0043227//membrane-bounded organelle;GO:0031982//vesicle;GO:0031988//membrane-bounded vesicle…	GO:0060229//lipase activator activity;GO:0098772//molecular function regulator;GO:0097159//organic cyclic compound binding;GO:0032550//purine ribonucleoside binding;GO:0030234//enzyme regulator activity;GO:0008047//enzyme activator activity;GO:0036094//small molecule binding;GO:0032549//ribonucleoside binding;GO:0001882//nucleoside binding;GO:0001883//purine nucleoside binding;GO:0005488//binding…	GO:0006810//transport;GO:0006497//protein lipidation;GO:0051179//localization;GO:0008152//metabolic process;GO:0071704//organic substance metabolic process;GO:0008104//protein localization;GO:0006464//cellular protein modification process;GO:0042158//lipoprotein biosynthetic process;GO:0034645//cellular macromolecule biosynthetic process;GO:0009058//biosynthetic process;GO:0043412//macromolecule …
Isoform0000027	208.62	283.88	197.85	242.36	201.55	214	207.75	188.45	167.8	239.64	192.32	213.18	187.97	249.72	165.59	304.8	246.73	232.5	UBC5A	uncharacterized LOC100280571 [Zea mays]	Genetic Information Processing	Folding, sorting and degradation	ko04141//Protein processing in endoplasmic reticulum;ko04120//Ubiquitin mediated proteolysis	K06689	GO:0044424//intracellular part;GO:0005623//cell;GO:0044464//cell part;GO:0005622//intracellular	GO:0097367//carbohydrate derivative binding;GO:0003824//catalytic activity;GO:0016740//transferase activity;GO:0019787//ubiquitin-like protein transferase activity;GO:0032549//ribonucleoside binding;GO:0097159//organic cyclic compound binding;GO:0016879//ligase activity, forming carbon-nitrogen bonds;GO:0005488//binding;GO:1901363//heterocyclic compound binding;GO:0001882//nucleoside binding;GO:0…	GO:0009987//cellular process;GO:0008152//metabolic process;GO:0006508//proteolysis;GO:0044267//cellular protein metabolic process;GO:0009057//macromolecule catabolic process;GO:0019941//modification-dependent protein catabolic process;GO:0044257//cellular protein catabolic process;GO:0018193//peptidyl-amino acid modification;GO:0006464//cellular protein modification process;GO:0044260//cellular m…
Isoform0000028	387.57	688.74	437.26	757.04	970.67	498.13	420.68	786.26	276.56	616.73	317.48	517.82	275.02	413.35	401.05	505.83	408.7	500.03	GOS2	PREDICTED: protein translation factor SUI1 homolog 2 isoform X1 [Brachypodium distachyon]	Genetic Information Processing	Translation	ko03013//RNA transport	K03113	-	-	GO:0006518//peptide metabolic process;GO:0071704//organic substance metabolic process;GO:0009987//cellular process;GO:0006807//nitrogen compound metabolic process;GO:0044237//cellular metabolic process;GO:0044271//cellular nitrogen compound biosynthetic process;GO:0008152//metabolic process;GO:0043043//peptide biosynthetic process;GO:0044260//cellular macromolecule metabolic process;GO:0009059//m…
Isoform0000029	286.42	173.76	285.98	203.92	126.07	108.17	151.73	124.63	108.46	227.56	245.26	238.31	153.87	96.87	143.14	52.26	154.38	51.96	RPS10	PREDICTED: 40S ribosomal protein S10 [Oryza brachyantha]	Genetic Information Processing	Translation	ko03010//Ribosome	K02947	-	-	-
Isoform0000030	129.17	53.53	70.55	137.33	93.42	488.46	301.07	140.15	325.04	52.28	205.33	136.14	459.7	676.08	591.29	1568.01	420.57	943.66	At2g44790	blue copper protein precursor [Zea mays]	-	-	-	-	-	-	-
Isoform0000031	265.35	192.37	127.14	1267.33	657.05	459.4	196.18	163.9	179.95	175.64	91	164.9	303.67	467.11	273.68	216.33	233.96	161.64	MT1B	metallothionein type 1 [Saccharum hybrid cultivar ROC20]	-	-	-	-	-	-	-
Isoform0000032	3.18	6.16	2.53	9.22	5.07	5.42	5.19	2.53	3.4	4.8	3.84	6.23	3.89	5.41	3.76	3.95	4.41	3.65	Rnf4	PREDICTED: E3 ubiquitin-protein ligase RNF4-like [Setaria italica]	-	-	-	-	-	-	-
Isoform0000033	59.09	89.9	51.26	53.39	73.86	45.19	63.17	29.47	52.02	55.01	43.4	64.89	45.27	34.84	37.09	30.68	63.15	21.12	-	PREDICTED: prostatic spermine-binding protein-like [Setaria italica]	-	-	-	-	-	-	-
Isoform0000034	115.96	51.74	42.04	38.15	43.76	56.49	11.49	16.75	21.04	65.67	188.57	67.66	96.53	67.52	88.39	24.27	19.68	62.85	guaB	Os02g0818000, partial [Oryza sativa Japonica Group]	-	-	-	-	-	-	-
Isoform0000035	66.52	85.38	49.82	148.68	386.36	133.83	144.93	153.43	67.59	51.79	95.05	70.36	181.06	310.73	118.95	297.37	175.95	374.47	WUN1	senescence associated gene 20 [Zea mays]	-	-	-	-	-	-	-
Isoform0000036	135.88	96.09	149.36	102.01	80.68	54.91	100.06	64.28	65.59	125.13	135.96	124.76	104.42	60.6	89.23	28.73	89.4	31.76	RPS8	PREDICTED: 40S ribosomal protein S8-like [Oryza brachyantha]	Genetic Information Processing	Translation	ko03010//Ribosome	K02995	GO:0043229//intracellular organelle;GO:0043231//intracellular membrane-bounded organelle;GO:0030529//intracellular ribonucleoprotein complex;GO:0043226//organelle;GO:0044444//cytoplasmic part;GO:0005737//cytoplasm;GO:0044424//intracellular part;GO:0009536//plastid;GO:0043227//membrane-bounded organelle;GO:1990904//ribonucleoprotein complex;GO:0005622//intracellular;GO:0044464//cell part;GO:000562…	GO:0097159//organic cyclic compound binding;GO:0005198//structural molecule activity;GO:0003723//RNA binding;GO:1901363//heterocyclic compound binding;GO:0005488//binding;GO:0003676//nucleic acid binding	GO:0071704//organic substance metabolic process;GO:0010467//gene expression;GO:0008152//metabolic process;GO:0043170//macromolecule metabolic process
Isoform0000037	396.01	31.6	45.45	57.55	64.34	46.07	39.23	48.38	22.49	61.48	46.37	579.09	42.95	43.19	69.67	75.5	31.69	103.95	CAR3	PREDICTED: LOW QUALITY PROTEIN: probable ADP-ribosylation factor GTPase-activating protein AGD11 [Zea mays]	-	-	-	-	-	-	-
Isoform0000038	42.32	75	43.75	67.99	102.83	95.07	136.57	178.48	109.54	47.66	46.8	58.3	236.21	203.04	174.85	121.31	218.08	112.79	XERICO	RING-H2 finger protein [Zea mays]	-	-	-	-	-	-	-
Isoform0000039	108.68	108.79	112.87	97.25	75.58	112.93	83.97	81.64	91.54	111.2	99.02	107.73	86.37	86.4	90.17	100.48	96.54	91.71	RABF2B	PREDICTED: ras-related protein RABF2b-like [Setaria italica]	Cellular Processes	Transport and catabolism	ko04144//Endocytosis;ko04145//Phagosome	K07889	GO:0044464//cell part;GO:0005623//cell	GO:0097367//carbohydrate derivative binding;GO:0001882//nucleoside binding;GO:0097159//organic cyclic compound binding;GO:0001883//purine nucleoside binding;GO:1901363//heterocyclic compound binding;GO:0036094//small molecule binding;GO:0032549//ribonucleoside binding;GO:0005488//binding;GO:0032550//purine ribonucleoside binding	GO:0051234//establishment of localization;GO:0051179//localization;GO:0008104//protein localization;GO:0007165//signal transduction;GO:0035556//intracellular signal transduction;GO:0015031//protein transport;GO:0044763//single-organism cellular process;GO:0009987//cellular process;GO:0050789//regulation of biological process;GO:0044699//single-organism process;GO:0033036//macromolecule localizati…
Isoform0000040	2865.34	2125.27	4165.89	1103.39	2631.23	1762.28	678.79	1651.44	1067.1	3007.51	4150.59	1956.19	985.89	967.45	1574.14	471.48	469.74	1332.85	ASR2	PREDICTED: abscisic stress-ripening protein 1-like [Setaria italica]	-	-	-	-	-	-	-
Isoform0000041	575.94	811.97	731.79	445.49	901.14	589.69	402.32	283.76	444.9	848.83	1018.97	916.31	1040.07	789.01	943.94	316.14	747.89	266.71	MT4A	metallothionein type 2 [Saccharum hybrid cultivar ROC20]	-	-	-	-	GO:1990904//ribonucleoprotein complex;GO:0005623//cell;GO:0044464//cell part;GO:0032991//macromolecular complex;GO:0005622//intracellular;GO:0044424//intracellular part;GO:0030529//intracellular ribonucleoprotein complex	-	-
Isoform0000042	999.4	834.66	1043.57	746.57	787.72	832.55	754.64	947.95	787.18	1102.07	1057.02	1052.87	992.94	653.27	808.82	481.15	755.36	410.94	TCTP	translationally-controlled tumor protein homolog [Zea mays]	-	-	-	-	-	-	-
Isoform0000043	1165.72	392.04	592.79	294.63	232.2	276.76	28.27	112.61	61.93	477.84	1671.28	609.7	356.85	326.45	294.06	67.99	44.24	190.74	-	expressed protein [Oryza sativa Japonica Group]	-	-	-	-	-	-	-
Isoform0000044	0.72	269.99	0.3	233.25	233.8	174.9	216.56	0.31	217.07	0.61	0.06	0.06	219.84	163.83	0	96.93	195.9	117.85	-	--	-	-	-	-	-	-	-
Isoform0000045	78.63	76.45	95.33	101.64	84.21	112.12	141.26	127.91	113.44	91.01	70.48	82.61	74	70.37	88.58	123.51	135.7	90.82	ARF1	ADP-ribosylation factor homolog1 [Zea mays]	Cellular Processes	Transport and catabolism	ko04144//Endocytosis	K07937	GO:0005622//intracellular;GO:0043231//intracellular membrane-bounded organelle;GO:0044424//intracellular part;GO:0043227//membrane-bounded organelle;GO:0005623//cell;GO:0044464//cell part;GO:0043229//intracellular organelle;GO:0043226//organelle	GO:0001883//purine nucleoside binding;GO:0001882//nucleoside binding;GO:0032550//purine ribonucleoside binding;GO:0036094//small molecule binding;GO:1901363//heterocyclic compound binding;GO:0097159//organic cyclic compound binding;GO:0032549//ribonucleoside binding;GO:0005515//protein binding;GO:0097367//carbohydrate derivative binding;GO:0005488//binding	GO:0051179//localization;GO:0044249//cellular biosynthetic process;GO:0019222//regulation of metabolic process;GO:0044763//single-organism cellular process;GO:0010033//response to organic substance;GO:0050789//regulation of biological process;GO:0044699//single-organism process;GO:0007154//cell communication;GO:0050896//response to stimulus;GO:0044237//cellular metabolic process;GO:0008104//prote…
Isoform0000046	7.21	15.94	3.09	43.59	51.55	414.39	128.24	71.37	302.64	44.64	13.54	41.5	420	208.12	539.78	232.43	308.65	193.26	CAB-M9	chlorophyll a-b binding protein M9, chloroplastic precursor [Zea mays]	Metabolism	Energy metabolism;Global and Overview	ko01100//Metabolic pathways;ko00196//Photosynthesis - antenna proteins	K08912	GO:0044464//cell part;GO:0009579//thylakoid;GO:0044425//membrane part;GO:0031224//intrinsic component of membrane;GO:0016020//membrane;GO:0098796//membrane protein complex;GO:0044436//thylakoid part;GO:0034357//photosynthetic membrane;GO:0043234//protein complex;GO:0005623//cell;GO:0044424//intracellular part;GO:0009521//photosystem;GO:0005622//intracellular;GO:0032991//macromolecular complex	GO:0097159//organic cyclic compound binding;GO:0046906//tetrapyrrole binding;GO:0043167//ion binding;GO:1901363//heterocyclic compound binding;GO:0043169//cation binding;GO:0005488//binding	GO:0006091//generation of precursor metabolites and energy;GO:0044238//primary metabolic process;GO:0044260//cellular macromolecule metabolic process;GO:0071704//organic substance metabolic process;GO:0009987//cellular process;GO:0006464//cellular protein modification process;GO:0036211//protein modification process;GO:0008152//metabolic process;GO:0044267//cellular protein metabolic process;GO:0…
Isoform0000047	11.18	20.79	16.88	13.02	59.13	16.59	24.26	35.33	16.74	20.83	9.96	22.59	35.13	51.29	26.42	51.71	33.54	88.69	WUN1	senescence associated gene 20 [Zea mays]	-	-	-	-	-	-	-
Isoform0000048	36.65	101.59	109.94	95.58	33.9	36.04	238.95	90.92	101.9	108.23	16.46	53.43	55.88	43.25	145.75	31.63	206.2	24.51	DIR1	disease resistance response protein [Saccharum hybrid cultivar R570]	-	-	-	-	-	-	-
Isoform0000049	27.68	48.18	19.88	44.94	45.82	189.92	398.1	116.05	524.25	22.74	73.13	27.7	180.44	125.93	108.07	46.02	314.31	50.26	-	uncharacterized LOC100277187 precursor [Zea mays]	-	-	-	-	-	-	-
Isoform0000050	359.12	475.47	332.56	593.56	430.57	401.84	432.44	543.78	558.34	536.57	500.41	581.04	344.91	305.82	331.32	332.33	413.28	282.91	H3	Os06g0130900, partial [Oryza sativa Japonica Group]	-	-	-	-	GO:0043226//organelle;GO:0043229//intracellular organelle;GO:0044424//intracellular part;GO:0044464//cell part;GO:0043231//intracellular membrane-bounded organelle;GO:0043227//membrane-bounded organelle;GO:0043232//intracellular non-membrane-bounded organelle;GO:0005623//cell;GO:0043228//non-membrane-bounded organelle;GO:0005622//intracellular	GO:1901363//heterocyclic compound binding;GO:0046983//protein dimerization activity;GO:0097159//organic cyclic compound binding;GO:0005488//binding;GO:0005515//protein binding;GO:0003676//nucleic acid binding	GO:0044238//primary metabolic process;GO:0044723//single-organism carbohydrate metabolic process;GO:0046907//intracellular transport;GO:0009987//cellular process;GO:0005996//monosaccharide metabolic process;GO:0006810//transport;GO:0008152//metabolic process;GO:0005975//carbohydrate metabolic process;GO:0071824//protein-DNA complex subunit organization;GO:0019318//hexose metabolic process;GO:0051…
Isoform0000051	11.42	84.83	51	10.54	27.19	198.39	767.59	208.88	529	71.67	41.84	37.16	399.91	203.23	153.67	29.01	684.38	17.95	At3g17210	stress-response A/B barrel domain-containing protein At5g22580-like [Aegilops tauschii subsp. tauschii] [Aegilops tauschii]	-	-	-	-	GO:0005623//cell;GO:0043227//membrane-bounded organelle;GO:0044424//intracellular part;GO:0005622//intracellular;GO:0044464//cell part;GO:0044444//cytoplasmic part;GO:0009536//plastid;GO:0043226//organelle;GO:0005737//cytoplasm;GO:0043229//intracellular organelle;GO:0043231//intracellular membrane-bounded organelle	GO:0043167//ion binding;GO:0043169//cation binding;GO:0005488//binding	-
Isoform0000052	203.31	164.45	219.69	145.02	133.56	145.59	178.66	159.14	166.18	187.82	203.08	211.42	175.96	165.33	199.68	181.9	203.06	146.72	AAP19-1	AP-1 complex subunit sigma-2 [Zea mays]	-	-	-	-	GO:0032991//macromolecular complex;GO:0043234//protein complex	GO:0022892//substrate-specific transporter activity;GO:0005215//transporter activity	GO:0045184//establishment of protein localization;GO:0006810//transport;GO:0008104//protein localization;GO:0071702//organic substance transport;GO:0051179//localization;GO:0033036//macromolecule localization;GO:0051234//establishment of localization;GO:0015031//protein transport
Isoform0000053	121.45	91.39	115.54	68.92	99.15	99.35	101.42	164.17	93.66	147.58	178.53	160.38	66.93	52.45	82.03	78.33	106.43	123.49	IAA24	PREDICTED: auxin-responsive protein IAA24-like [Setaria italica]	Environmental Information Processing	Signal transduction	ko04075//Plant hormone signal transduction	K14484	-	GO:0005515//protein binding;GO:0005488//binding	GO:0044260//cellular macromolecule metabolic process;GO:0009987//cellular process;GO:0050789//regulation of biological process;GO:0007154//cell communication;GO:0043170//macromolecule metabolic process;GO:0042221//response to chemical;GO:0044249//cellular biosynthetic process;GO:0023052//signaling;GO:0044700//single organism signaling;GO:0044237//cellular metabolic process;GO:0009725//response to…
Isoform0000054	500.29	224.25	272.84	119.26	161.12	233.29	27.78	80.7	99.72	395.29	907.96	428.94	265.23	179.1	242.06	34.04	52.15	72.53	LIR1	light-induced protein 1-like [Zea mays]	-	-	-	-	-	-	-
Isoform0000055	16.29	13.66	19.01	23.55	19.81	18.64	22.99	16.85	14.73	20.79	15.64	26.16	21.26	18.49	22.14	28.96	29.44	22.16	RANBP1C	Ran-binding protein 1 [Zea mays]	-	-	-	-	-	-	-
Isoform0000056	48.38	70.68	51.99	68.22	65.72	63.37	58.07	56.52	59.02	68.07	36.73	61.88	41.27	42.4	44.27	57.38	56.81	52.16	Os05g0108800	PREDICTED: cytochrome b5-like [Setaria italica]	-	-	-	-	-	GO:0005488//binding;GO:0043169//cation binding;GO:0043167//ion binding	-
Isoform0000057	40.29	110.14	39.66	138.5	91.31	77.3	51.39	85.45	61.99	134.55	40.24	113.76	52.71	71.86	77.48	39.35	87.94	58.01	LTP3	nonspecific lipid-transfer protein 3 precursor [Zea mays]	-	-	-	-	GO:0005623//cell;GO:0044424//intracellular part;GO:0043229//intracellular organelle;GO:0043226//organelle;GO:0044464//cell part;GO:0043231//intracellular membrane-bounded organelle;GO:0005622//intracellular;GO:0043227//membrane-bounded organelle	GO:0005488//binding	GO:0051234//establishment of localization;GO:0044699//single-organism process;GO:1902578//single-organism localization;GO:0051179//localization;GO:0044765//single-organism transport;GO:0006810//transport
Isoform0000058	20.8	14.77	15.72	16.27	15.48	18.92	16.31	17.09	14.86	21.61	23.95	20.98	21.77	19.81	17.43	24.36	22.88	17.37	arl8a	ADP-ribosylation factor-like A1A [Zea mays]	-	-	-	-	GO:0005623//cell;GO:0044464//cell part	GO:0097159//organic cyclic compound binding;GO:1901363//heterocyclic compound binding;GO:0097367//carbohydrate derivative binding;GO:0005488//binding;GO:0032550//purine ribonucleoside binding;GO:0001883//purine nucleoside binding;GO:0001882//nucleoside binding;GO:0032549//ribonucleoside binding;GO:0036094//small molecule binding	GO:0007154//cell communication;GO:0051716//cellular response to stimulus;GO:0023052//signaling;GO:0035556//intracellular signal transduction;GO:0050789//regulation of biological process;GO:0044699//single-organism process;GO:0044700//single organism signaling;GO:0007165//signal transduction;GO:0065007//biological regulation;GO:0044763//single-organism cellular process;GO:0009987//cellular process…
Isoform0000059	149.21	115.1	146.04	138.61	121.76	142.82	100.82	104.35	122.89	129.55	137.78	152.35	125.77	123.31	129.35	101.23	120.04	92.06	Os12g0287200	protein mago nashi [Zea mays]	Genetic Information Processing	Transcription;Translation	ko03040//Spliceosome;ko03013//RNA transport;ko03015//mRNA surveillance pathway	K12877	-	-	-
Isoform0000060	36.23	48.42	31.87	95.88	72.38	156.47	174.42	137.57	139.33	48.55	84.07	34.37	94.34	111.95	178.81	237.38	206.84	203.85	LEA14-A	late-embryogenesis-abundant protein [Saccharum officinarum]	-	-	-	-	-	-	-
Isoform0000061	25.08	20.6	12.94	48.83	27.73	39.4	43.41	16.51	29.66	15.49	21.16	17.88	36.39	46.66	20.27	44.47	45.44	38.27	-	Liver carboxylesterase, partial [Anthurium amnicola]	-	-	-	-	-	-	-
Isoform0000062	97.57	41.91	46.22	103.51	56.35	42.15	68.52	138.1	149.63	78.26	134.77	70.89	136.31	92.62	90.39	32.76	59.46	50.08	At2g30620	PREDICTED: histone H1 [Oryza brachyantha]	-	-	-	-	GO:0043226//organelle;GO:0043228//non-membrane-bounded organelle;GO:0043231//intracellular membrane-bounded organelle;GO:0044424//intracellular part;GO:0044464//cell part;GO:0043232//intracellular non-membrane-bounded organelle;GO:0005622//intracellular;GO:0005623//cell;GO:0043227//membrane-bounded organelle;GO:0043229//intracellular organelle	GO:0097159//organic cyclic compound binding;GO:0005488//binding;GO:0003676//nucleic acid binding;GO:1901363//heterocyclic compound binding	GO:0051276//chromosome organization;GO:0034728//nucleosome organization;GO:0071840//cellular component organization or biogenesis;GO:0071824//protein-DNA complex subunit organization;GO:0043933//macromolecular complex subunit organization;GO:0006996//organelle organization;GO:0006325//chromatin organization;GO:0071822//protein complex subunit organization;GO:0016043//cellular component organizati…
Isoform0000063	1036.55	777.55	802.66	559.48	1013.16	994.49	644.2	608.86	920.19	793.84	773.77	694.13	775.92	837.94	672.66	666.69	878.29	743.44	-	lipid binding protein precursor [Zea mays]	-	-	-	-	-	-	-
Isoform0000064	49.47	35.7	51.51	45.99	39.77	34.11	42.65	38.84	55.02	34.19	48.36	39.13	27.06	24.62	44.16	21.65	36.97	21.55	CYCP4-1	Cyclin-P4-1 [Dichanthelium oligosanthes]	-	-	-	-	-	-	-
Isoform0000065	20.22	21.55	24.46	19.86	17.55	20.04	27.97	16.61	21.66	30.1	24.75	34.26	22.26	17.88	26.9	18.92	30.18	15.23	VHA-c''2	PREDICTED: V-type proton ATPase subunit c''2 [Oryza brachyantha]	Metabolism;Cellular Processes	Energy metabolism;Transport and catabolism;Global and Overview	ko01100//Metabolic pathways;ko00190//Oxidative phosphorylation;ko04145//Phagosome	K03661	GO:0044425//membrane part;GO:0016020//membrane;GO:0031224//intrinsic component of membrane;GO:0043234//protein complex;GO:0016469//proton-transporting two-sector ATPase complex;GO:0098796//membrane protein complex;GO:0032991//macromolecular complex;GO:0033177//proton-transporting two-sector ATPase complex, proton-transporting domain	GO:0015075//ion transmembrane transporter activity;GO:0022892//substrate-specific transporter activity;GO:0022890//inorganic cation transmembrane transporter activity;GO:0015077//monovalent inorganic cation transmembrane transporter activity;GO:0022857//transmembrane transporter activity;GO:0008324//cation transmembrane transporter activity;GO:0022891//substrate-specific transmembrane transporter…	GO:0006818//hydrogen transport;GO:0098660//inorganic ion transmembrane transport;GO:0051179//localization;GO:1902578//single-organism localization;GO:0044763//single-organism cellular process;GO:0015988//energy coupled proton transmembrane transport, against electrochemical gradient;GO:0034220//ion transmembrane transport;GO:0015992//proton transport;GO:0006811//ion transport;GO:0009987//cellular…
Isoform0000066	168.28	187.6	178.18	91.57	73.8	87	107.9	67.53	108.53	207.52	106.5	220.64	115.61	97.08	92.8	81.13	111.38	88.76	SODA.3	superoxide dismutase [Saccharum hybrid cultivar GT28]	Cellular Processes	Transport and catabolism	ko04146//Peroxisome	K04564	GO:0044444//cytoplasmic part;GO:0005737//cytoplasm;GO:0044446//intracellular organelle part;GO:0044424//intracellular part;GO:0043229//intracellular organelle;GO:0044429//mitochondrial part;GO:0005623//cell;GO:0005622//intracellular;GO:0044422//organelle part;GO:0005739//mitochondrion;GO:0044464//cell part;GO:0043226//organelle;GO:0043227//membrane-bounded organelle;GO:0043231//intracellular memb…	GO:0043169//cation binding;GO:0005488//binding;GO:0003824//catalytic activity;GO:0043167//ion binding	GO:0072593//reactive oxygen species metabolic process;GO:0006801//superoxide metabolic process;GO:0009987//cellular process;GO:0044237//cellular metabolic process;GO:0044699//single-organism process;GO:0044710//single-organism metabolic process;GO:0008152//metabolic process
Isoform0000067	190	241.92	163.37	404.35	363.35	324.93	230.22	298.63	222.08	146.03	177.03	148.8	193.44	242.8	171.64	363.77	240.2	344.32	SAP11	multiple stress-responsive zinc-finger protein ISAP1 [Zea mays]	-	-	-	-	-	GO:0005488//binding;GO:0046914//transition metal ion binding;GO:0043169//cation binding;GO:0043167//ion binding;GO:0046872//metal ion binding	-
Isoform0000068	884.93	895.78	852.61	1372.52	1399.75	1132.69	926.59	1620.61	516.33	883.83	1066.94	1036.64	987.5	1424.29	1182.97	1520.43	929.64	1122.51	HIPP26	farnesylated protein 1 [Zea mays]	-	-	-	-	-	GO:0005488//binding;GO:0043169//cation binding;GO:0043167//ion binding	-
Isoform0000069	11.33	26.55	18.22	26.56	31.64	16.74	70.28	53.42	39.21	26.31	13.12	19.01	15.91	6.52	21.95	9.47	46.05	10.71	-	PREDICTED: FK506-binding protein 2-like [Oryza brachyantha]	-	-	-	-	-	-	-
Isoform0000070	591.09	522.89	503.11	396.35	393.46	367.74	397.9	317.5	398.11	580.95	576.7	587.3	542	315.48	374.73	124.18	374.04	130.26	RPL10A	60S ribosomal protein L10a-1 [Zea mays]	Genetic Information Processing	Translation	ko03010//Ribosome	K02865	-	-	-
Isoform0000071	59.79	53.59	68.71	53.55	43.1	44.96	44.66	42.23	42.04	64.31	55.87	63.8	40.4	43.52	32.15	46.8	57.31	42.99	CYB5	cytochrome b5 [Zea mays]	-	-	-	-	GO:0043231//intracellular membrane-bounded organelle;GO:0044425//membrane part;GO:0009507//chloroplast;GO:0044424//intracellular part;GO:0043226//organelle;GO:0031224//intrinsic component of membrane;GO:0009536//plastid;GO:0005622//intracellular;GO:0044435//plastid part;GO:0043227//membrane-bounded organelle;GO:0044434//chloroplast part;GO:0044446//intracellular organelle part;GO:0044422//organel…	GO:0046906//tetrapyrrole binding;GO:0043167//ion binding;GO:0097159//organic cyclic compound binding;GO:0043169//cation binding;GO:0005488//binding;GO:1901363//heterocyclic compound binding	GO:1901576//organic substance biosynthetic process;GO:0016104//triterpenoid biosynthetic process;GO:0044255//cellular lipid metabolic process;GO:1901362//organic cyclic compound biosynthetic process;GO:0044711//single-organism biosynthetic process;GO:0006721//terpenoid metabolic process;GO:0044710//single-organism metabolic process;GO:0071704//organic substance metabolic process;GO:0009987//cellu…
Isoform0000072	234.48	217.28	229.91	202.28	179.39	211.59	246.13	180.47	224.54	218.8	197.81	218.4	264.05	208.24	250.3	189.84	303.76	139.99	CAM	Calmodulin-5, partial [Noccaea caerulescens]	Environmental Information Processing;Organismal Systems	Signal transduction;Environmental adaptation	ko04626//Plant-pathogen interaction;ko04070//Phosphatidylinositol signaling system	K02183	-	-	-
Isoform0000073	94.79	9.5	17.42	56.91	30.93	353.64	209.54	239.22	222.95	87.33	344.75	71.75	492.62	613.49	283.78	247.67	87.73	114.34	COR410	PREDICTED: dehydrin COR410-like [Setaria italica]	-	-	-	-	-	-	-
Isoform0000074	21.49	21.17	19.14	28.51	26.74	31.02	22.26	21.06	23.29	22.79	26.24	24.72	16.55	19.66	20.24	32.64	19.03	28.54	CHMP1	PREDICTED: ESCRT-related protein CHMP1 [Setaria italica]	Cellular Processes	Transport and catabolism	ko04144//Endocytosis	K12197	-	-	-
Isoform0000075	357.23	255.32	330.05	233.47	164.06	149.24	209.95	141	153.83	281.72	317.92	312.71	252.88	133.44	183.45	70.39	213.95	70.07	RPL18C	PREDICTED: 60S ribosomal protein L18-3-like [Zea mays]	Genetic Information Processing	Translation	ko03010//Ribosome	K02883	GO:0032991//macromolecular complex;GO:0044464//cell part;GO:0005622//intracellular;GO:1990904//ribonucleoprotein complex;GO:0044424//intracellular part;GO:0005623//cell;GO:0030529//intracellular ribonucleoprotein complex	-	GO:0010467//gene expression;GO:0043170//macromolecule metabolic process;GO:0071704//organic substance metabolic process;GO:0008152//metabolic process
Isoform0000076	82.05	47.52	24.5	58.85	111.12	213.49	80.75	109.01	168.69	72.86	125.42	93.41	241.12	207.58	220.66	164.3	117.15	217.96	PSAL	photosystem I reaction center subunit XI [Zea mays]	Metabolism	Energy metabolism;Global and Overview	ko01100//Metabolic pathways;ko00195//Photosynthesis	K02699	GO:0044436//thylakoid part;GO:0031975//envelope;GO:0044425//membrane part;GO:0031976//plastid thylakoid;GO:0044464//cell part;GO:0034357//photosynthetic membrane;GO:0044435//plastid part;GO:0044422//organelle part;GO:0044446//intracellular organelle part;GO:0044444//cytoplasmic part;GO:0009507//chloroplast;GO:0005737//cytoplasm;GO:0009521//photosystem;GO:0043234//protein complex;GO:0009579//thyla…	-	GO:0006810//transport;GO:0044237//cellular metabolic process;GO:0070271//protein complex biogenesis;GO:0071840//cellular component organization or biogenesis;GO:0044765//single-organism transport;GO:0044763//single-organism cellular process;GO:0008152//metabolic process;GO:0042592//homeostatic process;GO:0030001//metal ion transport;GO:0050801//ion homeostasis;GO:0006811//ion transport;GO:0044699…
Isoform0000077	4.87	3.65	2.01	9.23	20.59	25.63	22.6	16.22	33.37	6.16	4.81	9.34	22.11	20.47	19.01	21.16	25.13	27.08	-	PREDICTED: ras-related protein RABA4a-like isoform X4 [Nelumbo nucifera]	-	-	-	-	-	-	-
Isoform0000078	252.92	195.12	288.93	229.35	181.45	212.41	227.49	238.64	205.53	311.21	247.74	307.68	173.22	181.06	322.68	170.99	215.02	188.13	VATP-P1	V-type proton ATPase 16 kDa proteolipid subunit [Triticum urartu]	Metabolism;Cellular Processes	Energy metabolism;Transport and catabolism;Global and Overview	ko01100//Metabolic pathways;ko00190//Oxidative phosphorylation;ko04145//Phagosome	K02155	-	-	-
Isoform0000079	18.63	23.04	27.61	43.93	40.27	30.95	32.36	37.13	26.18	25.5	25.98	24.26	24.81	25.69	25.72	14.88	23.42	19.32	TIM23-1	PREDICTED: mitochondrial import inner membrane translocase subunit TIM23-2-like [Setaria italica]	-	-	-	-	-	-	-
Isoform0000080	141.75	111.1	122.46	112.98	71.39	57.99	90.85	57.48	61.66	114.12	124.74	131.53	99.43	56.71	62.19	28.05	95.78	30.15	RPS24B	40S ribosomal protein S24 [Zea mays]	Genetic Information Processing	Translation	ko03010//Ribosome	K02974	GO:1990904//ribonucleoprotein complex;GO:0030529//intracellular ribonucleoprotein complex;GO:0005622//intracellular;GO:0044424//intracellular part;GO:0044464//cell part;GO:0032991//macromolecular complex;GO:0005623//cell	GO:0005198//structural molecule activity	GO:0071704//organic substance metabolic process;GO:0010467//gene expression;GO:0008152//metabolic process;GO:0043170//macromolecule metabolic process
Isoform0000081	13.58	18.96	27.81	14.15	11.04	16.82	15.06	11.63	19.06	23.07	12.91	24.64	14.08	15.56	25.36	20.79	20.91	18.57	-	Os06g0538900, partial [Oryza sativa Japonica Group]	-	-	-	-	-	-	-
Isoform0000082	539.59	431.33	604.89	451.51	389.36	440.39	366.45	434.39	399.24	543.76	499.92	618.86	370.88	397.2	445.25	446.41	400.99	383.97	UBC2	Ubiquitin-conjugating enzyme E2 2 [Ananas comosus]	Genetic Information Processing	Folding, sorting and degradation	ko04120//Ubiquitin mediated proteolysis	K10573	-	GO:0003824//catalytic activity	-
Isoform0000083	24.73	27.96	26.13	24.26	26.25	25.06	20.9	13.32	19.12	24.1	23.3	25.16	21.14	20.73	13.45	14.15	22.1	15.93	TIM22-3	protein translocase/ protein transporter [Zea mays]	-	-	-	-	GO:0044425//membrane part;GO:0016020//membrane;GO:0031224//intrinsic component of membrane	-	-
Isoform0000084	66.24	14.03	50.35	27.54	18.88	75.36	40.3	14.14	58.19	21.04	17.2	15.97	103.93	168.77	157.34	184.57	117.14	36.38	UCC3	blue copper protein precursor [Zea mays]	-	-	-	-	-	-	-
Isoform0000085	190.97	116.04	185.12	95.18	83.37	58.68	93.46	83.08	62.76	147.25	166.23	169.92	84.78	60.95	85.24	39.97	87.73	45.54	RPL19B	60S ribosomal protein L19-like protein [Miscanthus sinensis]	Genetic Information Processing	Translation	ko03010//Ribosome	K02885	GO:0032991//macromolecular complex;GO:0030529//intracellular ribonucleoprotein complex;GO:0005622//intracellular;GO:0044424//intracellular part;GO:1990904//ribonucleoprotein complex;GO:0005623//cell;GO:0044464//cell part	-	GO:0043170//macromolecule metabolic process;GO:0071704//organic substance metabolic process;GO:0008152//metabolic process;GO:0010467//gene expression
Isoform0000086	21.37	17.4	20.44	14.72	9.68	10.73	12.71	10.65	9.8	27.51	23.52	27.4	12.67	10.64	15.21	9.87	13.37	8.35	At1g09580	Transmembrane emp24 domain-containing protein 10 precursor [Zea mays]	-	-	-	-	GO:0016020//membrane;GO:0044425//membrane part;GO:0031224//intrinsic component of membrane	-	-
Isoform0000087	261.28	43.3	44.69	89.13	124.29	48.33	76.77	58.29	33.24	64.39	34.68	318.69	51.21	62.71	56.08	90.49	41.24	155.59	CAR5	PREDICTED: LOW QUALITY PROTEIN: probable ADP-ribosylation factor GTPase-activating protein AGD11 [Zea mays]	-	-	-	-	-	-	-
Isoform0000088	222.29	107.14	229.53	114.68	94.57	93.2	109.13	148.81	104.76	219.8	200.33	266.53	92.52	75.04	147.53	78.18	116.71	61.6	CYP19-4	peptidyl-prolyl cis-trans isomerase CYP19-4 precursor [Zea mays]	-	-	-	-	-	GO:0016853//isomerase activity;GO:0003824//catalytic activity;GO:0016859//cis-trans isomerase activity	GO:0008152//metabolic process;GO:0044238//primary metabolic process;GO:0009987//cellular process;GO:0071704//organic substance metabolic process;GO:0044260//cellular macromolecule metabolic process;GO:0044237//cellular metabolic process;GO:0044267//cellular protein metabolic process;GO:0043170//macromolecule metabolic process;GO:0019538//protein metabolic process
Isoform0000089	63.95	62.12	64.32	47.76	47.97	62.6	100.21	51.43	81.54	72.33	53.84	75.12	63.68	52.09	63.39	51.21	96.79	42.38	PRXIIF	peroxiredoxin-5 [Zea mays]	-	-	-	-	GO:0005737//cytoplasm;GO:0044422//organelle part;GO:0043227//membrane-bounded organelle;GO:0043226//organelle;GO:0005739//mitochondrion;GO:0005622//intracellular;GO:0044464//cell part;GO:0044444//cytoplasmic part;GO:0043229//intracellular organelle;GO:0044429//mitochondrial part;GO:0005623//cell;GO:0044446//intracellular organelle part;GO:0043231//intracellular membrane-bounded organelle;GO:00444…	GO:0016209//antioxidant activity;GO:0003824//catalytic activity	GO:0055114//oxidation-reduction process;GO:0044710//single-organism metabolic process;GO:0044281//small molecule metabolic process;GO:0015980//energy derivation by oxidation of organic compounds;GO:0019752//carboxylic acid metabolic process;GO:0050896//response to stimulus;GO:0045333//cellular respiration;GO:0006950//response to stress;GO:0044763//single-organism cellular process;GO:0044237//cell…
Isoform0000090	8.68	7.36	3.12	44.24	19.62	54.76	75.68	48.71	54.69	5.62	15.19	5.18	14.07	19.65	25	90.5	51.1	40.53	dfr1	PREDICTED: dihydrofolate reductase-like [Setaria italica]	-	-	-	-	-	-	-
Isoform0000091	17.28	4.03	2.44	3.19	4.29	175.56	43.62	20.4	131.88	19.2	250.26	11.5	944.58	875.02	297.74	191.39	124.06	56.77	DHN1	dehydrin [Saccharum hybrid cultivar R570]	-	-	-	-	-	-	GO:0001101//response to acid chemical;GO:0042221//response to chemical;GO:0050896//response to stimulus
Isoform0000092	289.4	255.3	353.8	270.81	200.49	221.58	267.69	219.59	267.46	281.93	265.5	301.56	270.86	196.54	253.85	180.23	284.04	181.17	SSR2	translocon-associated protein beta containing protein [Zea mays]	Genetic Information Processing	Folding, sorting and degradation	ko04141//Protein processing in endoplasmic reticulum	K13250	GO:0031224//intrinsic component of membrane;GO:0016020//membrane;GO:0044425//membrane part	-	-
Isoform0000093	4.45	14.55	6.59	11.02	12.24	9.76	12.66	4	16.83	7.54	4.56	7.56	8.62	7.89	5.61	4.76	11.16	5.76	At1g06890	Nucleotide/sugar transporter family protein [Zea mays]	-	-	-	-	GO:0031224//intrinsic component of membrane;GO:0016020//membrane;GO:0044425//membrane part	-	-
Isoform0000094	52.93	44.19	61.06	57.28	55.43	70.76	46.09	41.75	59.82	66.19	69.32	64.13	61.14	44.97	62.01	35.99	47.11	33.75	-	--	-	-	-	-	-	-	-
Isoform0000095	206.95	244.8	202.25	255.3	217.32	278.16	273.96	252.47	249.56	227.11	237.91	244.96	250.55	261.26	239.2	270.58	281.11	218.51	RAB7	possible apospory-associated protein [Cenchrus ciliaris]	Cellular Processes	Transport and catabolism	ko04144//Endocytosis;ko04145//Phagosome	K07897	GO:0005623//cell;GO:0044464//cell part	GO:0016818//hydrolase activity, acting on acid anhydrides, in phosphorus-containing anhydrides;GO:0036094//small molecule binding;GO:0016817//hydrolase activity, acting on acid anhydrides;GO:0032549//ribonucleoside binding;GO:0001883//purine nucleoside binding;GO:0016787//hydrolase activity;GO:0001882//nucleoside binding;GO:0097159//organic cyclic compound binding;GO:1901363//heterocyclic compoun…	GO:0065007//biological regulation;GO:0006810//transport;GO:0051716//cellular response to stimulus;GO:0051641//cellular localization;GO:0016482//cytoplasmic transport;GO:0007154//cell communication;GO:0050794//regulation of cellular process;GO:0071702//organic substance transport;GO:0044699//single-organism process;GO:0009987//cellular process;GO:0044700//single organism signaling;GO:0035556//intr…
Isoform0000096	4.79	10.83	43.44	1.59	13.27	7.06	20.1	106.36	17.94	16.68	11.44	22.54	12.45	7.63	84.27	21.9	26.37	14.26	EARLI1	ZmGR1b [Zea mays]	-	-	-	-	-	-	-
Isoform0000097	17.73	85.1	8.69	3.46	9.19	29.51	374.38	68.68	191.82	45.71	8.74	29.53	535.3	89.87	781.69	22.48	230.43	26.48	-	Bowman-Birk type trypsin inhibitor precursor [Zea mays]	-	-	-	-	-	-	-
Isoform0000099	186.04	85.84	76.86	263.38	133.85	150.06	151.6	213.18	113.18	121.44	174.16	116.79	108.49	111.18	97.55	93.6	98.54	70.15	-	PREDICTED: LOW QUALITY PROTEIN: hornerin [Zea mays]	-	-	-	-	-	-	-
Isoform0000100	8.41	4.13	4.38	3.93	4.2	7.52	3.11	3.74	4.65	2.27	3.47	2.3	3.63	5.13	7.91	16.04	3.87	9.95	-	extracellular glycosidase CRH11-like [Aegilops tauschii subsp. tauschii] [Aegilops tauschii]	-	-	-	-	-	-	-
Isoform0000101	115.75	87.03	118.65	78.87	66.45	106.17	119.55	89.47	127.66	121.62	120.58	135.02	94.14	82.54	111.9	86.67	121.77	67.15	At3g12260	PREDICTED: NADH dehydrogenase [ubiquinone] 1 alpha subcomplex subunit 6 [Setaria italica]	Metabolism	Global and Overview;Energy metabolism	ko01100//Metabolic pathways;ko00190//Oxidative phosphorylation	K03950	GO:0016020//membrane;GO:0044425//membrane part;GO:0044429//mitochondrial part;GO:0044446//intracellular organelle part;GO:0044422//organelle part;GO:0031975//envelope;GO:0005737//cytoplasm;GO:0044455//mitochondrial membrane part;GO:0043227//membrane-bounded organelle;GO:0044444//cytoplasmic part;GO:0043231//intracellular membrane-bounded organelle;GO:0019866//organelle inner membrane;GO:0031967//…	-	GO:0044710//single-organism metabolic process;GO:0006091//generation of precursor metabolites and energy;GO:0044257//cellular protein catabolic process;GO:0008152//metabolic process;GO:0035966//response to topologically incorrect protein;GO:0071822//protein complex subunit organization;GO:0019538//protein metabolic process;GO:0044763//single-organism cellular process;GO:0006461//protein complex a…
Isoform0000102	0.78	2.99	5.19	0.55	2.02	1.08	0.7	1.44	1.75	2.74	1.99	2.41	1.38	1.61	1.6	1.02	1.11	1.88	-	Mediator of RNA polymerase II transcription subunit 8 [Theobroma cacao]	-	-	-	-	-	-	-
Isoform0000103	15.36	5.93	4.59	26.23	28.08	61.9	45.84	52.37	48.31	15.51	19.83	25.02	90.2	44.47	85.27	62.22	85.33	56.96	PSBQ1	oxygen-evolving enhancer protein 3-1 [Zea mays]	Metabolism	Energy metabolism;Global and Overview	ko01100//Metabolic pathways;ko00195//Photosynthesis	K08901	GO:0009532//plastid stroma;GO:0034357//photosynthetic membrane;GO:0005622//intracellular;GO:0043229//intracellular organelle;GO:0031984//organelle subcompartment;GO:0043227//membrane-bounded organelle;GO:0005737//cytoplasm;GO:0043226//organelle;GO:0044424//intracellular part;GO:0031977//thylakoid lumen;GO:0044464//cell part;GO:0043231//intracellular membrane-bounded organelle;GO:0044436//thylakoi…	-	GO:0031399//regulation of protein modification process;GO:0032268//regulation of cellular protein metabolic process;GO:0019725//cellular homeostasis;GO:0006996//organelle organization;GO:0044249//cellular biosynthetic process;GO:0009639//response to red or far red light;GO:0031323//regulation of cellular metabolic process;GO:0006091//generation of precursor metabolites and energy;GO:0006807//nitr…
Isoform0000104	0.14	0.19	0	0	0.39	0.46	2.29	0.4	2.01	0	0.71	0.68	3.65	3.15	36.58	0.67	3.11	0	-	hypothetical protein SORBIDRAFT_08g018710 [Sorghum bicolor]	-	-	-	-	-	-	-
Isoform0000105	132.15	63.95	142.98	69.06	39.76	66.68	66.72	93.99	56.01	143.6	133.31	154.33	70.92	66.46	176.54	64.73	74.57	46.14	VATP-P1	V-type proton ATPase 16 kDa proteolipid subunit [Triticum urartu]	Metabolism;Cellular Processes	Global and Overview;Transport and catabolism;Energy metabolism	ko01100//Metabolic pathways;ko00190//Oxidative phosphorylation;ko04145//Phagosome	K02155	-	-	-
Isoform0000106	68.74	77.13	78.81	95.76	77.93	102.98	93.91	60.66	94.1	76.61	62.04	72.8	57.91	72.65	75.44	78.73	83.35	74.76	SODCC.1	PREDICTED: superoxide dismutase [Cu-Zn] 2 isoform X3 [Zea mays]	Cellular Processes	Transport and catabolism	ko04146//Peroxisome	K04565	-	GO:0043167//ion binding;GO:0043169//cation binding;GO:0005488//binding;GO:0003824//catalytic activity	GO:0044710//single-organism metabolic process;GO:0072593//reactive oxygen species metabolic process;GO:0044699//single-organism process;GO:0044237//cellular metabolic process;GO:0008152//metabolic process;GO:0009987//cellular process;GO:0006801//superoxide metabolic process
Isoform0000107	151.02	138.73	169.67	280.27	238.67	358.75	299.84	203.1	353.37	142.72	156.02	140.92	263.15	272.09	213.82	320.35	284.86	273.64	SODCC.3	Superoxide dismutase [Zea mays]	Cellular Processes	Transport and catabolism	ko04146//Peroxisome	K04565	-	GO:0043167//ion binding;GO:0005488//binding;GO:0043169//cation binding;GO:0003824//catalytic activity	GO:0008152//metabolic process;GO:0006801//superoxide metabolic process;GO:0044699//single-organism process;GO:0072593//reactive oxygen species metabolic process;GO:0009987//cellular process;GO:0044237//cellular metabolic process;GO:0044710//single-organism metabolic process
Isoform0000108	14.87	13.91	15.52	12.87	13.99	20.02	13.91	15.74	17.03	20.69	20.18	18.5	10.99	10.73	17.73	25.53	13.39	21.54	ATL24	PREDICTED: NEP1-interacting protein-like 2 [Setaria italica]	-	-	-	-	-	-	-
Isoform0000109	406.43	75.96	172.47	96.74	71.53	345.88	303.99	429.04	304.19	305.63	581.73	351.86	410.56	402.54	326.35	405.28	218.07	251.46	-	dehydrin 13, partial [Oryza sativa Indica Group]	-	-	-	-	GO:0043226//organelle;GO:0005737//cytoplasm;GO:0005623//cell;GO:0032991//macromolecular complex;GO:0005622//intracellular;GO:1990904//ribonucleoprotein complex;GO:0043231//intracellular membrane-bounded organelle;GO:0043229//intracellular organelle;GO:0043227//membrane-bounded organelle;GO:0044424//intracellular part;GO:0044444//cytoplasmic part;GO:0044464//cell part;GO:0030529//intracellular rib…	GO:0005198//structural molecule activity;GO:0005488//binding;GO:0036094//small molecule binding;GO:1901265//nucleoside phosphate binding;GO:1901363//heterocyclic compound binding;GO:0003824//catalytic activity;GO:0016491//oxidoreductase activity;GO:0000166//nucleotide binding;GO:0097159//organic cyclic compound binding;GO:0048037//cofactor binding	GO:0008152//metabolic process;GO:0044699//single-organism process;GO:0010467//gene expression;GO:0071704//organic substance metabolic process;GO:0044710//single-organism metabolic process;GO:0043170//macromolecule metabolic process
Isoform0000110	177	61.64	92.8	270.2	106.54	73.28	165.06	175.87	54.43	102.08	110.16	135.47	34.88	44.07	51.01	34.15	95.24	86.29	GSTU6	PREDICTED: LOW QUALITY PROTEIN: probable glutathione S-transferase GSTU6 [Zea mays]	Metabolism	Metabolism of other amino acids	ko00480//Glutathione metabolism	K00799	-	GO:0003824//catalytic activity	-
Isoform0000111	808.99	542.3	853.1	473.31	348.78	333.88	482.37	395.68	368.92	679.91	756.79	675.94	589.25	317.83	496.01	168.25	428.88	160.46	RPS8	PREDICTED: 40S ribosomal protein S8-like [Zea mays]	Genetic Information Processing	Translation	ko03010//Ribosome	K02995	GO:0044464//cell part;GO:0005622//intracellular;GO:0043231//intracellular membrane-bounded organelle;GO:0005623//cell;GO:0030529//intracellular ribonucleoprotein complex;GO:0009536//plastid;GO:0005737//cytoplasm;GO:0043229//intracellular organelle;GO:0032991//macromolecular complex;GO:1990904//ribonucleoprotein complex;GO:0044444//cytoplasmic part;GO:0043227//membrane-bounded organelle;GO:0044424…	GO:0003723//RNA binding;GO:0097159//organic cyclic compound binding;GO:0005488//binding;GO:0003676//nucleic acid binding;GO:0005198//structural molecule activity;GO:1901363//heterocyclic compound binding	GO:0071704//organic substance metabolic process;GO:0008152//metabolic process;GO:0010467//gene expression;GO:0043170//macromolecule metabolic process
Isoform0000112	41.64	35.37	45.97	67.25	44.77	72.73	75.64	75.65	90.46	40.23	31	47.07	48.19	59.84	57.46	105.15	94.85	72.61	RAN2	PREDICTED: GTP-binding nuclear protein Ran-2-like [Setaria italica]	Genetic Information Processing	Translation	ko03013//RNA transport;ko03008//Ribosome biogenesis in eukaryotes	K07936	GO:0044464//cell part;GO:0043231//intracellular membrane-bounded organelle;GO:0005911//cell-cell junction;GO:0005623//cell;GO:0043229//intracellular organelle;GO:0044444//cytoplasmic part;GO:0005622//intracellular;GO:0043226//organelle;GO:0044424//intracellular part;GO:0005737//cytoplasm;GO:0030054//cell junction;GO:0043227//membrane-bounded organelle	GO:0036094//small molecule binding;GO:0001883//purine nucleoside binding;GO:0097367//carbohydrate derivative binding;GO:0005488//binding;GO:0001882//nucleoside binding;GO:0032549//ribonucleoside binding;GO:0032550//purine ribonucleoside binding;GO:0097159//organic cyclic compound binding;GO:1901363//heterocyclic compound binding	GO:0071705//nitrogen compound transport;GO:0006810//transport;GO:0044700//single organism signaling;GO:0007165//signal transduction;GO:0051179//localization;GO:0008104//protein localization;GO:0007154//cell communication;GO:0065007//biological regulation;GO:0033036//macromolecule localization;GO:0034613//cellular protein localization;GO:0006405//RNA export from nucleus;GO:0006886//intracellular p…
Isoform0000113	82.23	7.39	29.49	97.05	73.87	128.23	67.42	114.88	73.35	53.38	69.7	36.38	83.17	187.18	191.67	339.06	43.01	411.77	-	PREDICTED: periaxin-like [Nicotiana tabacum]	-	-	-	-	-	-	-
Isoform0000114	154.09	113.54	146.99	122.18	76.85	63.03	92.58	71.47	64.41	149.76	129.45	134.58	106.2	59.55	84.02	35.41	94.91	29.93	RPL24	60S ribosomal protein L32 [Zea mays]	Genetic Information Processing	Translation	ko03010//Ribosome	K02896	-	-	-
Isoform0000115	221.26	179.4	216.51	216.98	193.45	185.41	131.57	124.25	126.83	205.91	217.34	217.3	157.75	157.41	159.23	116.98	143.75	108.48	Os03g0743400	PREDICTED: probable histone H2A variant 3 [Setaria italica]	-	-	-	-	GO:0005622//intracellular;GO:0043229//intracellular organelle;GO:0044424//intracellular part;GO:0043228//non-membrane-bounded organelle;GO:0043232//intracellular non-membrane-bounded organelle;GO:0005623//cell;GO:0043226//organelle;GO:0043227//membrane-bounded organelle;GO:0043231//intracellular membrane-bounded organelle;GO:0044464//cell part	GO:1901363//heterocyclic compound binding;GO:0003676//nucleic acid binding;GO:0097159//organic cyclic compound binding;GO:0046983//protein dimerization activity;GO:0005515//protein binding;GO:0005488//binding	-
Isoform0000116	7.7	4.52	4.05	3.87	4.46	12.47	8.19	14.24	7.73	6.67	17.75	9.35	14.74	14.7	13.47	19.67	7.87	10.37	KRP6	PREDICTED: cyclin-dependent kinase inhibitor 6 isoform X2 [Oryza sativa Japonica Group]	-	-	-	-	-	-	-
Isoform0000117	248.8	159.13	275.05	205.51	159.41	206.7	184.83	210.2	177.58	205.06	169.97	192.42	167.61	219.65	236.28	279.26	234.86	270.48	PRO5	profilin-5 [Zea mays]	-	-	-	-	GO:0005623//cell;GO:0043229//intracellular organelle;GO:0044424//intracellular part;GO:0043228//non-membrane-bounded organelle;GO:0043232//intracellular non-membrane-bounded organelle;GO:0043226//organelle;GO:0005622//intracellular;GO:0044464//cell part	GO:0001883//purine nucleoside binding;GO:0097159//organic cyclic compound binding;GO:0097367//carbohydrate derivative binding;GO:0003824//catalytic activity;GO:0004672//protein kinase activity;GO:0001882//nucleoside binding;GO:0032550//purine ribonucleoside binding;GO:0008092//cytoskeletal protein binding;GO:0016787//hydrolase activity;GO:0016798//hydrolase activity, acting on glycosyl bonds;GO:0…	GO:0019538//protein metabolic process;GO:0044237//cellular metabolic process;GO:0044260//cellular macromolecule metabolic process;GO:0008152//metabolic process;GO:0043412//macromolecule modification;GO:0036211//protein modification process;GO:0044267//cellular protein metabolic process;GO:0043170//macromolecule metabolic process;GO:0009987//cellular process;GO:0006464//cellular protein modificati…
Isoform0000118	11.92	619.99	84.79	202.59	435.43	1334.49	1091.45	603.7	1138.46	87.73	294.31	58.89	973.17	1319.98	1010.84	805.68	1665.62	689.79	MLP423	pathogenesis-related protein 2 [Zea mays]	-	-	-	-	-	-	GO:0050896//response to stimulus
Isoform0000119	41.15	66	61.14	98.97	103.4	102	101.76	66.65	78.49	42.51	50.61	50.78	98.07	159.85	99.58	204.66	89.99	206.11	CHI3	chalcone--flavonone isomerase [Zea mays]	-	-	-	-	-	-	-
Isoform0000120	50.33	62.86	54.94	74.91	59.59	72.24	45.09	55.68	55.91	78.79	43.83	65.39	49.79	48.27	71.22	49.56	74.82	80.64	FDX3	ferredoxin-3 [Saccharum hybrid cultivar FN-1702]	Metabolism	Energy metabolism	ko00195//Photosynthesis	K02639	GO:0009536//plastid;GO:0005737//cytoplasm;GO:0005623//cell;GO:0044424//intracellular part;GO:0044464//cell part;GO:0043229//intracellular organelle;GO:0043227//membrane-bounded organelle;GO:0044444//cytoplasmic part;GO:0005622//intracellular;GO:0043231//intracellular membrane-bounded organelle;GO:0043226//organelle	GO:0043169//cation binding;GO:0005488//binding;GO:0051540//metal cluster binding;GO:0051536//iron-sulfur cluster binding;GO:0043167//ion binding	GO:0044699//single-organism process;GO:0044237//cellular metabolic process;GO:0009987//cellular process;GO:0006091//generation of precursor metabolites and energy;GO:0044710//single-organism metabolic process;GO:0008152//metabolic process
Isoform0000121	117.25	71.5	64.1	112.42	94.78	113.03	87.66	119.65	75.84	100.44	117.82	72.92	74.94	93.52	144.41	138.12	64.15	144.96	-	snRK1-interacting protein 1 [Zea mays]	-	-	-	-	-	-	-
Isoform0000122	344.48	228.95	362.86	230.98	143.19	134.72	198.91	140.46	145.05	296.12	269.56	321.93	201.09	117.59	182.15	59.45	196.33	66.6	RPP1A	60S acidic ribosomal protein P1 [Saccharum hybrid cultivar]	Genetic Information Processing	Translation	ko03010//Ribosome	K02942	GO:0005737//cytoplasm;GO:0005840//ribosome;GO:0043228//non-membrane-bounded organelle;GO:0043229//intracellular organelle;GO:0043226//organelle;GO:0044464//cell part;GO:1990904//ribonucleoprotein complex;GO:0005623//cell;GO:0044444//cytoplasmic part;GO:0043232//intracellular non-membrane-bounded organelle;GO:0044424//intracellular part;GO:0032991//macromolecular complex;GO:0005622//intracellular;…	GO:0005198//structural molecule activity	GO:0043170//macromolecule metabolic process;GO:0009058//biosynthetic process;GO:1901576//organic substance biosynthetic process;GO:0009987//cellular process;GO:0009059//macromolecule biosynthetic process;GO:0044260//cellular macromolecule metabolic process;GO:0034645//cellular macromolecule biosynthetic process;GO:0044249//cellular biosynthetic process;GO:0044237//cellular metabolic process;GO:00…
Isoform0000123	192.14	257.6	211.23	219.87	239.41	279.2	345.05	140.95	306.77	172.32	167	192.85	299.78	408.95	206.75	388.49	460.03	367.39	DIR21	Dirigent protein 21 [Dichanthelium oligosanthes]	-	-	-	-	-	-	-
Isoform0000124	88.01	76.83	93.84	57.62	57.76	64.79	67.98	61.07	68.65	95.44	81.25	105.57	59.73	58.5	69.66	55.82	67.79	46.12	At2g34160	Alba DNA/RNA-binding protein [Zea mays]	-	-	-	-	-	-	-
Isoform0000125	35.14	22.75	31.15	35.17	31.8	51.95	27.13	45.02	31.37	40	45.65	38.83	39.37	39.94	32.02	37.25	27.46	35.64	rnf170	PREDICTED: E3 ubiquitin-protein ligase RNF170-like [Setaria italica]	-	-	-	-	-	-	-
Isoform0000126	14.09	13.86	8.83	21.27	32.25	29.09	19.5	20.33	26.49	7.57	20.3	15.84	20.69	19.2	14.66	18.4	21.98	31.97	ERD15	early response to dehydration 15-like protein [Zea mays]	-	-	-	-	-	-	-
Isoform0000127	43.89	18	42.93	20.98	15.7	10.34	10.8	20.45	7.82	39.84	39.03	37.04	13.75	8.99	21.68	5.51	12.33	8.57	Imp3	PREDICTED: U3 small nucleolar ribonucleoprotein protein IMP3-like [Setaria italica]	Genetic Information Processing	Translation	ko03008//Ribosome biogenesis in eukaryotes	K14560	GO:0032991//macromolecular complex;GO:0044424//intracellular part;GO:1990904//ribonucleoprotein complex;GO:0030529//intracellular ribonucleoprotein complex;GO:0044464//cell part;GO:0005623//cell;GO:0005622//intracellular	GO:1901363//heterocyclic compound binding;GO:0003723//RNA binding;GO:0003676//nucleic acid binding;GO:0097159//organic cyclic compound binding;GO:0005488//binding	-
Isoform0000128	1.21	1.34	0.78	3.11	2.53	2.4	3.07	1.12	1.93	0.8	1.21	0.46	1.95	2.02	1.41	1.25	2	1.3	phaJ	PREDICTED: (R)-specific enoyl-CoA hydratase [Setaria italica]	-	-	-	-	-	-	-
Isoform0000129	33.17	50.64	43.92	37.86	61.54	47.28	38.25	33.13	42.21	42.38	31.2	41.05	38.45	39.26	45.42	41.1	55.74	44.69	-	Alpha/beta hydrolase [Zostera marina]	-	-	-	-	-	-	-
Isoform0000130	44.41	43.48	42.63	39.38	31.07	29	27.53	25.69	23.98	44.89	41.35	50.96	22.03	19.85	19.01	18.01	27.34	15.14	At4g30220	PREDICTED: probable small nuclear ribonucleoprotein F [Oryza brachyantha]	Genetic Information Processing	Transcription	ko03040//Spliceosome	K11098	GO:0043226//organelle;GO:1990904//ribonucleoprotein complex;GO:0032991//macromolecular complex;GO:0030529//intracellular ribonucleoprotein complex;GO:0044464//cell part;GO:0044424//intracellular part;GO:0005623//cell;GO:0043229//intracellular organelle;GO:0043231//intracellular membrane-bounded organelle;GO:0019012//virion;GO:0044423//virion part;GO:0005622//intracellular;GO:0043227//membrane-bou…	-	GO:0044238//primary metabolic process;GO:0006807//nitrogen compound metabolic process;GO:0006725//cellular aromatic compound metabolic process;GO:0044260//cellular macromolecule metabolic process;GO:0008152//metabolic process;GO:0006396//RNA processing;GO:0016070//RNA metabolic process;GO:0046483//heterocycle metabolic process;GO:0043170//macromolecule metabolic process;GO:0090304//nucleic acid m…
Isoform0000131	57.93	60.82	70.59	48.22	44.27	46.45	37.77	46.17	40.22	58.38	57.39	63.85	49.38	42.61	51.88	23.54	36.19	26.81	-	PREDICTED: plasminogen activator inhibitor 1 RNA-binding protein-like [Setaria italica]	-	-	-	-	-	-	-
Isoform0000132	1.2	1.95	0.59	2.25	3.46	2.67	2.71	1.71	2.78	2.74	1.31	1.36	2.2	3.03	0.87	2.69	3.78	1.5	-	Os07g0243150, partial [Oryza sativa Japonica Group]	-	-	-	-	-	-	-
Isoform0000133	5.6	29.35	11.76	23.4	29.45	12.71	38.37	13.81	32.27	10.09	7.68	10.4	9.28	7.97	6.03	14.61	45.24	22.28	-	--	-	-	-	-	-	-	-
Isoform0000134	4.74	4.95	3.03	5.25	2.81	6.61	7.62	3.82	5.07	5.19	4.63	6.44	15.46	17.27	14.37	7.58	9.85	5.35	-	--	-	-	-	-	-	-	-
Isoform0000135	6.78	4.61	5.02	5.48	5.98	6.07	6.25	5.78	5.19	4.35	7.93	4.3	4.04	5.74	9.05	5.45	5.28	4.66	-	--	-	-	-	-	-	-	-
Isoform0000136	0.89	0.24	0.15	0.96	0.24	6.44	0.52	1.08	1.43	0.17	4.3	0.34	32.81	22.72	23.07	4.06	3.83	0.57	HSP18.6	class II heat shock protein [Zea mays]	Genetic Information Processing	Folding, sorting and degradation	ko04141//Protein processing in endoplasmic reticulum	K13993	-	-	-
Isoform0000137	119.98	126.57	112.59	227.94	117.99	151.19	100	116.2	115.85	148.02	129.99	96.84	97.42	110.22	85.17	88.49	65.3	105.57	ADF5	pco091760 [Zea mays]	-	-	-	-	GO:0043226//organelle;GO:0005856//cytoskeleton;GO:0044464//cell part;GO:0005623//cell;GO:0044424//intracellular part;GO:0043228//non-membrane-bounded organelle;GO:0043229//intracellular organelle;GO:0005622//intracellular;GO:0043232//intracellular non-membrane-bounded organelle	-	GO:0007010//cytoskeleton organization;GO:0044699//single-organism process;GO:0008154//actin polymerization or depolymerization;GO:0071822//protein complex subunit organization;GO:0007015//actin filament organization;GO:0016043//cellular component organization;GO:0030029//actin filament-based process;GO:0043933//macromolecular complex subunit organization;GO:1902589//single-organism organelle orga…
Isoform0000138	32.76	29.59	42.48	42.09	29.01	32.05	53.54	37.44	36.44	25.7	28.53	35.24	35.1	30.41	33.24	38.3	46.76	39.82	guaD	PREDICTED: guanine deaminase [Phoenix dactylifera]	-	-	-	-	-	GO:0043169//cation binding;GO:0043167//ion binding;GO:0005488//binding;GO:0046872//metal ion binding;GO:0046914//transition metal ion binding;GO:0003824//catalytic activity	-
Isoform0000139	75.82	78.79	92.68	74.05	60.07	72.93	62.47	50.82	68.46	78.51	69.68	72.7	67.5	55.98	71.93	47.53	70.33	49.23	tma22	PREDICTED: LOC100280975 isoform X1 [Zea mays]	-	-	-	-	GO:0032991//macromolecular complex;GO:0005622//intracellular;GO:0044424//intracellular part;GO:1990904//ribonucleoprotein complex;GO:0005623//cell;GO:0044464//cell part;GO:0030529//intracellular ribonucleoprotein complex	-	GO:0010467//gene expression;GO:0019538//protein metabolic process;GO:0006807//nitrogen compound metabolic process;GO:0034641//cellular nitrogen compound metabolic process;GO:1901564//organonitrogen compound metabolic process;GO:0009058//biosynthetic process;GO:1901566//organonitrogen compound biosynthetic process;GO:0009059//macromolecule biosynthetic process;GO:0044238//primary metabolic process…
Isoform0000140	6.38	5.41	5.38	6.6	5.48	11.87	8.96	7.26	9.76	7.26	7.06	8.17	10.13	7.17	11.27	9.3	6.53	4.61	BASS2	PREDICTED: probable sodium/metabolite cotransporter BASS2, chloroplastic [Oryza sativa Japonica Group]	-	-	-	-	-	-	-
Isoform0000141	92.95	66.17	42.54	116.63	142.89	134.4	110.43	105.75	110.71	59.47	120.44	85.28	95.51	83.16	69.31	104.46	107.19	110.68	ERD15	early response to dehydration 15-like protein [Zea mays]	-	-	-	-	-	-	-
Isoform0000142	80.36	77.73	72.99	75.76	70	91.1	70	57.74	84.07	76.4	71.94	83.17	71.93	76.2	72.24	71.25	77.49	80.83	tmem205	PREDICTED: transmembrane protein 205-like [Setaria italica]	-	-	-	-	-	-	-
Isoform0000143	53.71	32.02	45.21	43.18	52.09	41.03	41.4	87.84	32.46	67.3	48.45	56.63	19.47	20.71	20.73	30.4	34.98	37.46	YLS3	PREDICTED: protein YLS3-like [Setaria italica]	-	-	-	-	-	-	-
Isoform0000144	3	11.71	3.77	8.17	12.62	10.43	10.87	3.54	9.37	4.89	5.96	4.25	10.39	6.9	2.85	5.92	8.16	4.53	PVA11	Vesicle-associated protein 1-1 [Zea mays]	-	-	-	-	-	-	-
Isoform0000145	0.51	2.14	0.56	2.65	3.97	2.61	2.48	0.31	2.78	0.39	0.51	0.68	2.83	2.61	0.78	1.65	2.18	2.46	-	--	-	-	-	-	-	-	-
Isoform0000146	2.1	0.93	0.7	1.9	2.32	2.03	1.28	1.78	1.85	2.07	2.71	2.37	2.05	1.82	0.82	0.89	1.54	1.63	-	--	-	-	-	-	-	-	-
Isoform0000147	67.48	77.78	68.19	98.43	73.46	83.8	94.48	88.63	104.88	89.29	76.08	86.84	80.94	95.56	97.66	76.49	90.33	61.54	H2B1	PREDICTED: histone H2B.2 [Setaria italica]	-	-	-	-	GO:0044464//cell part;GO:0043231//intracellular membrane-bounded organelle;GO:0043229//intracellular organelle;GO:0005623//cell;GO:0043228//non-membrane-bounded organelle;GO:0043232//intracellular non-membrane-bounded organelle;GO:0043226//organelle;GO:0044424//intracellular part;GO:0043227//membrane-bounded organelle;GO:0005622//intracellular	GO:0046983//protein dimerization activity;GO:0005515//protein binding;GO:0005488//binding;GO:0003676//nucleic acid binding;GO:0097159//organic cyclic compound binding;GO:1901363//heterocyclic compound binding	-
Isoform0000148	190.72	163.67	195.17	137.57	113.93	136.18	140.95	135.14	133.42	188.06	148.19	202.59	129.64	116.42	159.61	159.82	193.16	112.97	NTF2	PREDICTED: nuclear transport factor 2-like [Zea mays]	-	-	-	-	-	-	GO:0051234//establishment of localization;GO:0051179//localization
Isoform0000149	0	0	0	0	0	0	0	0	0	0	0	0.07	0	0	0	0	0	0	-	carotenoid cleavage dioxygenase7 [Zea mays]	Metabolism	Metabolism of terpenoids and polyketides	ko00906//Carotenoid biosynthesis	K17912	-	GO:0003824//catalytic activity;GO:0016491//oxidoreductase activity	GO:0044699//single-organism process;GO:0044710//single-organism metabolic process;GO:0008152//metabolic process
Isoform0000150	13.2	7.21	16.47	9.11	7.38	9.43	7.9	9.3	6.41	17.35	14.7	17.38	9.27	9.58	14.94	10.44	9.4	7.17	UBXN6	ubiquitin-associated (UBA)/TS-N domain-containing protein [Zea mays]	-	-	-	-	-	-	-
Isoform0000151	12.24	10.72	14.73	8.95	9.32	6.75	9.97	9.41	9.34	17.67	18.06	19.49	10.74	8.54	10.24	8.99	12.72	5.78	PAB1	PREDICTED: proteasome subunit alpha type-2-like [Zea mays]	Genetic Information Processing	Folding, sorting and degradation	ko03050//Proteasome	K02726	GO:0044424//intracellular part;GO:0043234//protein complex;GO:0005622//intracellular;GO:0044464//cell part;GO:0005623//cell;GO:0032991//macromolecular complex	GO:0004175//endopeptidase activity;GO:0003824//catalytic activity;GO:0016787//hydrolase activity;GO:0070011//peptidase activity, acting on L-amino acid peptides;GO:0008233//peptidase activity	GO:0044237//cellular metabolic process;GO:0044267//cellular protein metabolic process;GO:0044238//primary metabolic process;GO:0009056//catabolic process;GO:0044257//cellular protein catabolic process;GO:0009057//macromolecule catabolic process;GO:0044260//cellular macromolecule metabolic process;GO:0006508//proteolysis;GO:0051603//proteolysis involved in cellular protein catabolic process;GO:000…
Isoform0000152	129.79	96.49	113.91	101.17	72.72	83.52	105.48	73.91	97.04	111.6	113.44	127.35	109.67	66.43	74.68	60.14	101.04	43.68	wos2	co-chaperone protein SBA1 [Zea mays]	-	-	-	-	GO:0044444//cytoplasmic part;GO:0005623//cell;GO:0016020//membrane;GO:0005911//cell-cell junction;GO:0044424//intracellular part;GO:0005622//intracellular;GO:0030054//cell junction;GO:0044464//cell part;GO:0005737//cytoplasm	-	-
Isoform0000153	10.28	8.42	9.43	6.52	5.76	5.89	6.47	4.8	4.01	10.76	8.08	8.63	5.53	4.78	6.24	2.5	5.07	3.08	nifk	MKI67 FHA domain-interacting nucleolar phosphoprotein-like protein [Aegilops tauschii]	-	-	-	-	-	-	-
Isoform0000154	233.65	131.35	212.09	116.42	74.25	83.89	130.89	88.46	86.2	179.28	201.19	186.92	125.54	70.02	116.8	45.91	132.95	37.52	Ub-CEP52-2	PREDICTED: ubiquitin-60S ribosomal protein L40-2 [Setaria italica]	Genetic Information Processing	Translation	ko03010//Ribosome	K02927	GO:0044464//cell part;GO:1990904//ribonucleoprotein complex;GO:0030529//intracellular ribonucleoprotein complex;GO:0044424//intracellular part;GO:0005623//cell;GO:0005622//intracellular;GO:0032991//macromolecular complex	-	GO:0043170//macromolecule metabolic process;GO:0010467//gene expression;GO:0071704//organic substance metabolic process;GO:0008152//metabolic process
Isoform0000155	15.74	15.83	15.02	11.87	12.7	10.45	5.06	9.06	9.37	12.06	12.07	10.67	11.7	15.48	11.73	3.57	3.22	12.31	-	unknown [Zea mays]	-	-	-	-	-	-	-
Isoform0000156	20.3	39.55	25.52	47.16	48.94	65.66	32.78	26.79	52.17	26.06	35.56	23.96	53.7	66.28	55.63	81.24	70.83	57.87	SP1L2	PREDICTED: protein SPIRAL1-like 2 [Setaria italica]	-	-	-	-	-	-	-
Isoform0000157	101.03	57.09	104.23	52.35	37.3	41.65	65.61	50.36	43.89	93.16	92.4	81.52	69.27	38.7	69.18	28.77	57.16	24.26	RPS11	PREDICTED: 40S ribosomal protein S11-like [Setaria italica]	Genetic Information Processing	Translation	ko03010//Ribosome	K02949	-	-	-
Isoform0000158	127.63	102.05	107.38	75.3	46.37	56.18	40.79	41.85	37.62	135.25	113.59	149.45	54.51	68.12	74.75	39.21	41.42	50.17	GSTZ1	glutathionine S-transferase [Saccharum officinarum]	Metabolism	Global and Overview;Amino acid metabolism	ko01100//Metabolic pathways;ko01120//Microbial metabolism in diverse environments;ko00350//Tyrosine metabolism	K01800	-	-	-
Isoform0000159	11.62	10.7	13.69	8.08	8.13	10.59	10.6	9.59	14.45	12.74	9.95	12.28	11.33	9.93	12.13	8.38	11.1	7.41	-	phosphoglycerate mutase family protein [Zea mays]	-	-	-	-	GO:0044464//cell part;GO:0044444//cytoplasmic part;GO:0005622//intracellular;GO:0044424//intracellular part;GO:0005623//cell;GO:0005737//cytoplasm	GO:0016740//transferase activity;GO:0097367//carbohydrate derivative binding;GO:0036094//small molecule binding;GO:0001883//purine nucleoside binding;GO:1901363//heterocyclic compound binding;GO:0097159//organic cyclic compound binding;GO:0003824//catalytic activity;GO:0032550//purine ribonucleoside binding;GO:0032549//ribonucleoside binding;GO:0005488//binding;GO:0001882//nucleoside binding	GO:0036211//protein modification process;GO:0009987//cellular process;GO:0043170//macromolecule metabolic process;GO:0044260//cellular macromolecule metabolic process;GO:0044238//primary metabolic process;GO:0006464//cellular protein modification process;GO:0008152//metabolic process;GO:0043412//macromolecule modification;GO:0019538//protein metabolic process;GO:0071704//organic substance metabol…
Isoform0000160	2.13	13.73	2.54	22.85	18.69	51.08	50.19	4.86	46.6	4.75	6.52	3.63	36.77	44.15	4.04	60.08	34.14	36.27	-	pro-resilin precursor [Zea mays]	-	-	-	-	-	-	-
Isoform0000161	396.56	274.35	386.04	259.44	181.9	200.27	259.37	177.28	212.8	330.53	348.91	349.08	314.27	149.72	240.17	78.19	257.82	85.74	RPS5A	40S ribosomal protein S5-2 [Dichanthelium oligosanthes]	Genetic Information Processing	Translation	ko03010//Ribosome	K02989	GO:0030529//intracellular ribonucleoprotein complex;GO:0043232//intracellular non-membrane-bounded organelle;GO:0044464//cell part;GO:0005737//cytoplasm;GO:0005623//cell;GO:0044391//ribosomal subunit;GO:0044446//intracellular organelle part;GO:0044422//organelle part;GO:1990904//ribonucleoprotein complex;GO:0043228//non-membrane-bounded organelle;GO:0032991//macromolecular complex;GO:0005840//rib…	GO:0005198//structural molecule activity	GO:0008152//metabolic process;GO:0071704//organic substance metabolic process;GO:0010467//gene expression;GO:0043170//macromolecule metabolic process
Isoform0000162	26.79	23.55	29.97	24.39	163.23	13.15	22.29	34.15	20.06	63.27	26.09	34.34	21.55	27.57	34.39	28.48	42.23	18.98	-	cell wall-associated hydrolase, partial [Phaeodactylum tricornutum]	-	-	-	-	-	-	-
Isoform0000163	204.7	129.18	243.82	142.1	92.69	75.66	130.08	111.38	87.88	174.68	196.39	176	118.58	64.14	116.03	39.31	129.68	38.81	RPL18A	60S ribosomal protein L18a-2 [Zea mays]	Genetic Information Processing	Translation	ko03010//Ribosome	K02882	GO:0044464//cell part;GO:0030529//intracellular ribonucleoprotein complex;GO:0032991//macromolecular complex;GO:0005623//cell;GO:1990904//ribonucleoprotein complex;GO:0005622//intracellular;GO:0044424//intracellular part	-	GO:0071704//organic substance metabolic process;GO:0010467//gene expression;GO:0008152//metabolic process;GO:0043170//macromolecule metabolic process
Isoform0000164	1.03	1.4	0.75	1.52	2.52	4.21	2.84	1.04	4.71	0.48	0.78	0.59	2.25	3.48	1.77	12.56	4.16	8.23	DIR21	Dirigent protein 19 [Dichanthelium oligosanthes]	-	-	-	-	-	-	-
Isoform0000165	47.23	37.25	45.59	40.55	34.82	42.75	36.96	38.87	38.18	49.08	44.64	52.51	36.58	26.33	36.84	30.05	36.42	25.21	NRPB8B	DNA-directed RNA polymerases I, II, and III 17.1 kDa polypeptide [Zea mays]	Genetic Information Processing;Metabolism	Global and Overview;Nucleotide metabolism;Transcription	ko01100//Metabolic pathways;ko00230//Purine metabolism;ko00240//Pyrimidine metabolism;ko03020//RNA polymerase	K03016	-	-	GO:0044249//cellular biosynthetic process;GO:0044260//cellular macromolecule metabolic process;GO:0009058//biosynthetic process;GO:0009059//macromolecule biosynthetic process;GO:0008152//metabolic process;GO:1901576//organic substance biosynthetic process;GO:0034645//cellular macromolecule biosynthetic process;GO:0043170//macromolecule metabolic process;GO:0009987//cellular process;GO:0044237//ce…
Isoform0000166	125.12	154.63	108.16	267.72	180.37	156.98	82.01	172.74	55.22	132.25	143.71	109.62	96.3	219.54	162.91	204.47	79.92	138.88	At1g15400	nudix hydrolase 19, chloroplastic [Ananas comosus]	-	-	-	-	-	-	-
Isoform0000167	0.09	0	0	0.07	0	0	4.51	0	0	0	0	0	0	0	0	0.17	2.71	0	AAG	Ricin [Dichanthelium oligosanthes]	-	-	-	-	-	GO:0016798//hydrolase activity, acting on glycosyl bonds;GO:0003824//catalytic activity;GO:0030597//RNA glycosylase activity;GO:0016799//hydrolase activity, hydrolyzing N-glycosyl compounds;GO:0016787//hydrolase activity	GO:0031323//regulation of cellular metabolic process;GO:0051246//regulation of protein metabolic process;GO:2000112//regulation of cellular macromolecule biosynthetic process;GO:0050794//regulation of cellular process;GO:0060255//regulation of macromolecule metabolic process;GO:0010608//posttranscriptional regulation of gene expression;GO:0006417//regulation of translation;GO:0051171//regulation …
Isoform0000168	2.65	8.18	2.96	7.52	5.25	6.14	4.96	1.42	4.88	3.23	1.88	3.56	4.31	2.68	2.87	3.57	5.11	3.19	-	--	-	-	-	-	-	-	-
Isoform0000169	82.43	62.95	94.15	64.88	65.37	81.15	86.95	84.38	77.54	83.16	79.05	85.26	87.39	77.78	101.41	81	105.68	62.98	FKBP15-1	FK506-binding protein 2-1 precursor [Saccharum hybrid cultivar R570]	-	-	-	-	-	GO:0016853//isomerase activity;GO:0016859//cis-trans isomerase activity;GO:0003824//catalytic activity	GO:0043170//macromolecule metabolic process;GO:0044237//cellular metabolic process;GO:0044260//cellular macromolecule metabolic process;GO:0019538//protein metabolic process;GO:0009987//cellular process;GO:0044238//primary metabolic process;GO:0071704//organic substance metabolic process;GO:0044267//cellular protein metabolic process;GO:0008152//metabolic process
Isoform0000170	2.08	0.47	6.26	9.27	3.42	46.35	46.06	14.72	47.57	0.18	5.51	0.23	48.93	63.55	77.32	198.76	74.06	24.47	-	PREDICTED: protein app1-like [Setaria italica]	-	-	-	-	-	-	-
Isoform0000171	0	0	0	0	0	0	0	0	0	0	0	0	0	0	0	0	0	0	-	--	-	-	-	-	-	-	-
Isoform0000172	1.96	2.57	0.92	3.72	4	13.07	7.82	10.27	5.18	1	5.81	0.81	4.64	7.09	10.71	26.14	9.39	20.37	-	PREDICTED: protein RNA-directed DNA methylation 3-like [Setaria italica]	-	-	-	-	-	-	-
Isoform0000173	1441.22	485.56	709.52	565.51	165.34	555.8	211.42	166.37	365.1	961.95	635.86	983.37	943.92	1291.28	861.72	798.77	389.78	513.15	LTP-2	PREDICTED: non-specific lipid-transfer protein 2-like [Setaria italica]	-	-	-	-	-	-	-
Isoform0000174	27.75	19.88	21.36	19.15	20.35	20.25	18.29	17.55	18.59	27.33	27.3	32.91	22.7	17.41	19.51	14.9	18.57	13.75	Synpcc7942_0464	Nucleoid-associated protein [Dichanthelium oligosanthes]	-	-	-	-	-	-	-
Isoform0000175	91.91	35.63	50.91	138.07	67.21	52.61	26.28	20.02	22.25	46.75	46.62	43.53	42.18	46.97	38.75	22.64	27.46	11.12	-	hypothetical protein SORBIDRAFT_03g047250 [Sorghum bicolor]	-	-	-	-	-	-	-
Isoform0000176	3.35	3.3	5.83	5.71	4.27	3.71	6.41	15.22	4.12	9.77	7.56	8.67	5.66	4.08	6.93	3.79	5.97	2.74	BGLU4	PREDICTED: beta-glucosidase 4 [Setaria italica]	Metabolism	Carbohydrate metabolism;Metabolism of other amino acids;Global and Overview;Biosynthesis of other secondary metabolites	ko01100//Metabolic pathways;ko01110//Biosynthesis of secondary metabolites;ko00500//Starch and sucrose metabolism;ko00940//Phenylpropanoid biosynthesis;ko00460//Cyanoamino acid metabolism	K01188	-	GO:0004553//hydrolase activity, hydrolyzing O-glycosyl compounds;GO:0015926//glucosidase activity;GO:0016798//hydrolase activity, acting on glycosyl bonds;GO:0016787//hydrolase activity;GO:0003824//catalytic activity	GO:0044237//cellular metabolic process;GO:0044264//cellular polysaccharide metabolic process;GO:0051273//beta-glucan metabolic process;GO:0008152//metabolic process;GO:0044238//primary metabolic process;GO:0005976//polysaccharide metabolic process;GO:0009987//cellular process;GO:0030243//cellulose metabolic process;GO:0044262//cellular carbohydrate metabolic process;GO:0071704//organic substance …
Isoform0000177	7.55	7.97	8.38	7.03	5.46	6.1	4.45	5.08	4.52	9.62	7.89	11.77	7.05	3.42	7.08	4.18	7.93	3.04	RPL6	mitochondrial 60S ribosomal protein L6 [Zea mays]	Genetic Information Processing	Translation	ko03010//Ribosome	K02933	-	-	-
Isoform0000178	73.05	69.36	79.44	43.64	49.77	55.93	42.53	48.94	59.06	70.91	84.41	87.99	59.78	50.74	74.84	25.02	46.56	31.18	Os05g0461400	PREDICTED: probable histone H2A.4 [Oryza sativa Japonica Group]	-	-	-	-	-	-	-
Isoform0000179	0	0	0	0	0	0	0	0	0	0	0	0	0	0	0	0	0	0	At1g56130	PREDICTED: probable LRR receptor-like serine/threonine-protein kinase At1g56130 isoform X2 [Setaria italica]	-	-	-	-	-	-	-
Isoform0000180	79.39	66.8	82.09	55.31	51.61	62.4	52.99	53.97	59.5	82.69	81.22	88.08	53.72	50.56	51.63	47.86	52.87	47.02	F46B6.12	PREDICTED: UPF0587 protein C1orf123 homolog [Setaria italica]	-	-	-	-	-	-	-
Isoform0000181	89.42	5.55	9.26	41.57	22.42	109.3	65.64	30.72	28.29	47.5	61.61	31.29	171.02	277.65	89.78	208.06	77.55	149.94	HVA22	Protein HVA22 [Dichanthelium oligosanthes]	-	-	-	-	-	-	-
Isoform0000182	296.2	103.29	188.07	104.93	115.71	215.95	158.27	345.14	175.7	184.61	350.3	206.76	130.35	203.07	199.63	203.26	125.43	163.17	DBP	remorin [Zea mays]	-	-	-	-	-	-	-
Isoform0000183	1.7	0.93	0.29	1.76	5.69	10.53	14.85	3.95	14.29	0.85	2.14	0.23	10.76	6.49	2.58	9.05	11.16	3.89	-	hypothetical protein SORBIDRAFT_08g018710 [Sorghum bicolor]	-	-	-	-	-	-	-
Isoform0000184	34.73	36.14	34.72	71.12	63.86	80.03	58.26	36.59	42.61	45.34	26.45	41.36	82.01	74.11	67.42	57.25	65.53	64.39	CYP	Peptidyl-prolyl cis-trans isomerase [Dichanthelium oligosanthes]	-	-	-	-	-	-	-
Isoform0000185	38.23	28.22	48.57	33.93	27.19	24.83	28.73	33.58	25.82	54.12	39.99	49.65	27.56	18.32	36.23	22.23	24.77	19.79	ADNT1	PREDICTED: mitochondrial adenine nucleotide transporter ADNT1 [Setaria italica]	-	-	-	-	GO:0016020//membrane	-	-
Isoform0000186	16.99	10.33	16.57	19.61	15.17	7.86	10.43	24.35	6.44	25.67	12.56	17.18	4.3	3.01	8.08	8.83	7.14	15.26	NIC1	Nicotinamidase 1 [Zea mays]	-	-	-	-	-	-	-
Isoform0000187	11.14	7.47	10.25	5.63	5.12	4.85	4.24	5.5	4.42	12.25	10.77	10.68	4.95	5.92	7.45	3.26	6.01	3.25	Ripk4	uncharacterized LOC100383709 [Zea mays]	-	-	-	-	-	-	-
Isoform0000188	2.51	6.29	3.74	4.87	2.75	2.53	3.65	2.21	3.48	3.4	4.85	4.81	5.72	2.91	1.95	2.99	4.12	2.63	-	PREDICTED: uncharacterized protein LOC105913759 [Setaria italica]	-	-	-	-	-	-	-
Isoform0000189	150.17	81.86	148.65	87.84	59.33	48.75	73	63.18	45.73	132.6	116.52	125.85	74.23	43.21	77.17	28.07	75.36	26.07	RPS18A	ribosomal protein S18 [Zea mays]	Genetic Information Processing	Translation	ko03010//Ribosome	K02964	GO:0044464//cell part;GO:0005622//intracellular;GO:0044424//intracellular part;GO:1990904//ribonucleoprotein complex;GO:0032991//macromolecular complex;GO:0030529//intracellular ribonucleoprotein complex;GO:0005623//cell	GO:0005198//structural molecule activity;GO:0005488//binding;GO:0003676//nucleic acid binding;GO:1901363//heterocyclic compound binding;GO:0097159//organic cyclic compound binding	GO:0008152//metabolic process;GO:0010467//gene expression;GO:0043170//macromolecule metabolic process;GO:0071704//organic substance metabolic process
Isoform0000190	12.71	22.8	8.38	21.96	22.91	74.48	159.56	44.46	201.41	11.47	35.07	14.17	78.19	46.96	34.88	24.44	146.93	19.59	-	uncharacterized LOC100277187 precursor [Zea mays]	-	-	-	-	-	-	-
Isoform0000191	113.92	793.86	283.35	108.13	380.76	439.94	836.52	512.62	1014.85	170.7	127.43	187.44	531.41	468.91	351.47	421.26	1227.44	202.05	LTP3	PREDICTED: non-specific lipid-transfer protein 3-like [Setaria italica]	-	-	-	-	-	GO:0005488//binding	GO:1902578//single-organism localization;GO:0051179//localization;GO:0006810//transport;GO:0044699//single-organism process;GO:0051234//establishment of localization;GO:0044765//single-organism transport
Isoform0000192	2.12	1.23	1.87	1.16	2.32	2.6	2.45	1.42	3.36	1.99	2.54	1.85	2.89	1.69	2.09	0.74	1.94	1.23	-	PREDICTED: glycerophosphodiester phosphodiesterase GDPDL3-like [Brachypodium distachyon]	-	-	-	-	-	-	GO:0060255//regulation of macromolecule metabolic process;GO:0048513//animal organ development;GO:0019222//regulation of metabolic process;GO:0019219//regulation of nucleobase-containing compound metabolic process;GO:0065007//biological regulation;GO:0051171//regulation of nitrogen compound metabolic process;GO:0044763//single-organism cellular process;GO:0044707//single-multicellular organism pr…
Isoform0000193	102.18	95.22	111.79	77.5	63.96	81.51	122.78	73.23	98.09	122.08	96.39	133.11	103.99	81.24	121	101.37	147.84	74.83	At5g13450	PREDICTED: ATP synthase subunit O, mitochondrial [Setaria italica]	Metabolism	Global and Overview;Energy metabolism	ko01100//Metabolic pathways;ko00190//Oxidative phosphorylation	K02137	GO:0031090//organelle membrane;GO:0005739//mitochondrion;GO:0044422//organelle part;GO:0044464//cell part;GO:0005623//cell;GO:0005737//cytoplasm;GO:0044455//mitochondrial membrane part;GO:0043231//intracellular membrane-bounded organelle;GO:0016020//membrane;GO:0005740//mitochondrial envelope;GO:0044424//intracellular part;GO:0044444//cytoplasmic part;GO:0044429//mitochondrial part;GO:0009536//pl…	GO:0043169//cation binding;GO:0016817//hydrolase activity, acting on acid anhydrides;GO:0046872//metal ion binding;GO:0005215//transporter activity;GO:0015399//primary active transmembrane transporter activity;GO:0003824//catalytic activity;GO:0022891//substrate-specific transmembrane transporter activity;GO:0042625//ATPase coupled ion transmembrane transporter activity;GO:0046914//transition met…	GO:0034654//nucleobase-containing compound biosynthetic process;GO:0009119//ribonucleoside metabolic process;GO:0048878//chemical homeostasis;GO:0044711//single-organism biosynthetic process;GO:0022607//cellular component assembly;GO:0071840//cellular component organization or biogenesis;GO:0042221//response to chemical;GO:0006508//proteolysis;GO:0006793//phosphorus metabolic process;GO:0035966//…
Isoform0000194	114.9	100.09	115.49	115.36	84.38	100.14	144.07	98.53	112.36	130.2	91.45	128.17	94.37	78.87	109.23	105.08	142.51	83.07	At5g47030	ATP synthase subunit delta', mitochondrial [Dichanthelium oligosanthes]	Metabolism	Energy metabolism;Global and Overview	ko01100//Metabolic pathways;ko00190//Oxidative phosphorylation	K02134	GO:0098796//membrane protein complex;GO:0044425//membrane part;GO:0016469//proton-transporting two-sector ATPase complex;GO:0043234//protein complex;GO:0016020//membrane;GO:0032991//macromolecular complex;GO:0033178//proton-transporting two-sector ATPase complex, catalytic domain	GO:0016820//hydrolase activity, acting on acid anhydrides, catalyzing transmembrane movement of substances;GO:0016818//hydrolase activity, acting on acid anhydrides, in phosphorus-containing anhydrides;GO:0008324//cation transmembrane transporter activity;GO:0022892//substrate-specific transporter activity;GO:0016787//hydrolase activity;GO:0015078//hydrogen ion transmembrane transporter activity;…	-
Isoform0000195	352.5	243.74	376.17	188.33	195.01	168.6	160.02	227.86	168.61	344.18	372.38	355.96	213.77	153.74	248.77	71.02	169.78	77.9	Os07g0662500	Elongation factor 1-beta [Dichanthelium oligosanthes]	-	-	-	-	-	-	-
Isoform0000196	14.95	14.87	14.46	23.22	29.53	30.14	22.04	8.93	25.15	17.14	14	13.39	22.75	32.74	26.43	78.15	33.15	58.56	IRL	isoflavone reductase IRL [Zea mays]	-	-	-	-	-	-	-
Isoform0000197	3.02	6.16	3.96	2.97	2.64	4.54	2	3.09	3.24	4.48	5.13	4.86	3.42	3.11	3.22	2.92	1.2	2.09	NAC77	NAC domain-containing protein 21/22-like isoform 2 [Zea mays]	-	-	-	-	-	-	GO:0034645//cellular macromolecule biosynthetic process;GO:0009987//cellular process;GO:0010467//gene expression;GO:0044237//cellular metabolic process;GO:0008152//metabolic process;GO:0071704//organic substance metabolic process;GO:0044249//cellular biosynthetic process;GO:0009059//macromolecule biosynthetic process;GO:0044260//cellular macromolecule metabolic process;GO:0009058//biosynthetic pr…
Isoform0000198	424.78	310.17	409.79	191.33	186.45	154.33	70.09	104.57	70.98	426.42	341.42	368.01	96.07	102.8	161.46	56.18	57.87	77.29	TRX5	thioredoxin h1 protein [Zea mays]	-	-	-	-	GO:0005623//cell;GO:0044464//cell part	GO:0015036//disulfide oxidoreductase activity;GO:0016491//oxidoreductase activity;GO:0003824//catalytic activity;GO:0016667//oxidoreductase activity, acting on a sulfur group of donors	GO:0009987//cellular process;GO:1901575//organic substance catabolic process;GO:0044699//single-organism process;GO:0044248//cellular catabolic process;GO:0044238//primary metabolic process;GO:0044257//cellular protein catabolic process;GO:0019941//modification-dependent protein catabolic process;GO:0019725//cellular homeostasis;GO:0044763//single-organism cellular process;GO:0065007//biological …
Isoform0000199	0.28	2.11	0.25	0	0.1	1.94	16.35	0.97	5.49	0.82	0.39	0.33	14.02	3.95	9.05	1.63	19.48	0.57	GASA10	GIR1 precursor [Zea mays]	-	-	-	-	-	-	-
Isoform0000200	0.27	1.24	1.01	0.36	0.45	0.3	0.16	0.15	0.28	0.27	0.31	0.61	0.42	0.42	0.41	0	0.24	0.03	-	--	-	-	-	-	-	-	-
Isoform0000201	11.16	12.05	10.73	11.99	12.19	13.93	9.21	11.65	10.73	17.91	14.46	16.77	12.48	14.37	14.15	16.25	13.79	10.71	-	pollen Ole e 1 allergen and extensin family protein, partial [Sorghum bicolor]	-	-	-	-	-	-	-
Isoform0000202	4.09	9.74	5.98	17.77	25.54	27.08	28.44	30.11	26.93	7.72	4.99	10.28	27.79	22.78	18.67	26.44	30.46	20.47	blc	PREDICTED: temperature-induced lipocalin-1 [Setaria italica]	-	-	-	-	-	-	-
Isoform0000203	195.57	311.71	163.89	1232.17	409.13	336.17	129.08	145.31	125.85	242.56	78.3	522.51	142.2	117.4	238.49	96.72	88.51	87.46	ARPN	Chemocyanin [Dichanthelium oligosanthes]	-	-	-	-	-	-	-
Isoform0000204	0.3	0.44	0.11	0.34	0.36	0.17	0.34	0.11	0.16	0.59	0.53	0.24	0.26	0.12	0.5	0.32	0.4	0.13	CAM	calmodulin [Zea mays]	Environmental Information Processing;Organismal Systems	Environmental adaptation;Signal transduction	ko04626//Plant-pathogen interaction;ko04070//Phosphatidylinositol signaling system	K02183	GO:0005623//cell;GO:0044424//intracellular part;GO:0044464//cell part;GO:0044444//cytoplasmic part;GO:0005737//cytoplasm;GO:0005622//intracellular	GO:0005488//binding	GO:0006637//acyl-CoA metabolic process;GO:2000026//regulation of multicellular organismal development;GO:0048580//regulation of post-embryonic development;GO:0006793//phosphorus metabolic process;GO:0071704//organic substance metabolic process;GO:0044237//cellular metabolic process;GO:0006790//sulfur compound metabolic process;GO:0044699//single-organism process;GO:0008152//metabolic process;GO:0…
Isoform0000205	68.74	22.54	26.75	65.74	61.06	19.3	22.42	35.05	7.23	44.77	16.92	52.42	4.1	11.43	18.54	37.64	12.75	59.27	-	Protein TOC75, chloroplastic [Dichanthelium oligosanthes]	-	-	-	-	-	-	-
Isoform0000206	25.59	18.93	20.28	16.71	12.56	18.75	8.72	8.39	8.14	24.56	25.61	21.79	15.39	11.92	22	13.9	13.23	7.43	PUB9	U-box domain-containing protein 9 [Dichanthelium oligosanthes]	-	-	-	-	-	GO:0003824//catalytic activity	GO:0032446//protein modification by small protein conjugation;GO:0071704//organic substance metabolic process;GO:0044267//cellular protein metabolic process;GO:0044237//cellular metabolic process;GO:0009987//cellular process;GO:0044238//primary metabolic process;GO:0044260//cellular macromolecule metabolic process;GO:0006464//cellular protein modification process;GO:0070647//protein modification …
Isoform0000207	7.97	4.2	5.02	7.26	12.26	8.98	3.82	4.19	4.44	4.14	6.49	3.17	4.54	6.33	3.35	7.95	4.11	6.62	-	--	-	-	-	-	-	-	-
Isoform0000208	23.14	13.6	10.5	16.13	18.11	19.85	23.06	27.37	17.45	21.23	31.81	21.61	36.37	33.88	35.47	24.79	17.41	18.8	At3g01520	Ethylene response protein [Zea mays]	-	-	-	-	-	GO:0003824//catalytic activity	-
Isoform0000209	4.13	8.61	5.77	6.03	6.08	6.64	6.19	5.4	6.49	5.23	7.08	5.95	5.73	4.1	5.44	5.25	6.02	4.57	PSP	PREDICTED: phosphoserine phosphatase, chloroplastic-like isoform X2 [Setaria italica]	Metabolism	Global and Overview;Amino acid metabolism	ko01100//Metabolic pathways;ko01130//Biosynthesis of antibiotics;ko01120//Microbial metabolism in diverse environments;ko01200//Carbon metabolism;ko01230//Biosynthesis of amino acids;ko00260//Glycine, serine and threonine metabolism	K01079	-	-	-
Isoform0000210	0.06	0	0.06	0	0.37	0	0	0.53	0.43	0	0.07	0	0	0.38	0.07	0	0	0.79	BHLH63	Transcription factor bHLH63 [Zea mays]	-	-	-	-	-	-	-
Isoform0000211	51.8	35.23	42	31.31	29.55	39.99	31.47	43.66	35.57	55.78	60.79	54.98	36.49	35.59	42.24	32.46	30.74	34.08	atg101	PREDICTED: autophagy-related protein 101-like isoform X2 [Setaria italica]	-	-	-	-	-	-	-
Isoform0000212	60.17	34.19	69.91	31.03	17.86	20.48	28.47	33.62	24.83	65.84	57.48	49.63	27.82	16.47	34.4	10.42	26.88	10.31	RPS24B	40S ribosomal protein S24 [Zea mays]	Genetic Information Processing	Translation	ko03010//Ribosome	K02974	GO:0044464//cell part;GO:0032991//macromolecular complex;GO:0005622//intracellular;GO:1990904//ribonucleoprotein complex;GO:0044424//intracellular part;GO:0005623//cell;GO:0030529//intracellular ribonucleoprotein complex	GO:0005198//structural molecule activity	GO:0071704//organic substance metabolic process;GO:0008152//metabolic process;GO:0043170//macromolecule metabolic process;GO:0010467//gene expression
Isoform0000213	0	0	0	0	0	0	0	0	0	0	0	0	0	0	0	0	0	0	-	Transducin/WD40 repeat-like superfamily protein [Zea mays]	-	-	-	-	-	-	-
Isoform0000214	303.81	169.1	330.38	184.14	122.32	102.93	148.31	138.71	103.36	231.15	261.96	258.26	170.63	97.83	180.6	40.99	148.24	62.74	RPL8	60S ribosomal protein L2 [Zea mays]	Genetic Information Processing	Translation	ko03010//Ribosome	K02938	GO:0044464//cell part;GO:0043228//non-membrane-bounded organelle;GO:0044422//organelle part;GO:0005623//cell;GO:0044446//intracellular organelle part;GO:0005840//ribosome;GO:0044424//intracellular part;GO:1990904//ribonucleoprotein complex;GO:0005737//cytoplasm;GO:0044391//ribosomal subunit;GO:0043232//intracellular non-membrane-bounded organelle;GO:0032991//macromolecular complex;GO:0043226//org…	GO:0005488//binding;GO:1901363//heterocyclic compound binding;GO:0003676//nucleic acid binding;GO:0097159//organic cyclic compound binding;GO:0005198//structural molecule activity	GO:0008152//metabolic process;GO:0010467//gene expression;GO:0071704//organic substance metabolic process;GO:0043170//macromolecule metabolic process
Isoform0000215	12.88	13.14	14.71	22.58	22.26	25.88	17.88	12.1	17.23	10.95	14.65	12.88	26.81	28.08	20.33	16.83	20.97	9.39	-	mal d 1-associated protein [Zea mays]	-	-	-	-	-	-	-
Isoform0000216	8.53	17.34	1.97	25.42	70.36	95.98	62.98	77.81	127.58	22.07	10.58	33.09	103.63	68.07	109.39	62.75	100.58	90.68	PETE	Plastocyanin, chloroplastic [Dichanthelium oligosanthes]	Metabolism	Energy metabolism	ko00195//Photosynthesis	K02638	GO:0043226//organelle;GO:0005623//cell;GO:0044434//chloroplast part;GO:0043227//membrane-bounded organelle;GO:0043231//intracellular membrane-bounded organelle;GO:0044424//intracellular part;GO:0044422//organelle part;GO:0009507//chloroplast;GO:0044435//plastid part;GO:0043229//intracellular organelle;GO:0009536//plastid;GO:0044446//intracellular organelle part;GO:0005622//intracellular;GO:004446…	GO:0005488//binding;GO:0046872//metal ion binding;GO:0046914//transition metal ion binding;GO:0043169//cation binding;GO:0043167//ion binding	GO:0044699//single-organism process;GO:0008152//metabolic process;GO:0044710//single-organism metabolic process
Isoform0000217	50.52	77.22	60.89	57.17	55.49	54.43	29.54	17.22	31.28	60.1	54.88	63.36	43.8	39.55	34.15	27.58	34.96	25.39	MSBP2	PREDICTED: membrane steroid-binding protein 2-like [Setaria italica]	-	-	-	-	-	-	-
Isoform0000218	62.44	70.9	68.5	75.74	53.16	53.91	50.46	202.13	45.35	104.1	72.37	83.26	42.2	41.2	53.48	56.77	61.74	50.1	UBC7	PREDICTED: ubiquitin-conjugating enzyme E2 7 isoform X2 [Setaria italica]	Genetic Information Processing	Folding, sorting and degradation	ko04141//Protein processing in endoplasmic reticulum;ko04120//Ubiquitin mediated proteolysis	K10575	-	GO:0003824//catalytic activity	-
Isoform0000219	8.62	6.6	7.56	5.94	7.68	4.66	3.32	3.58	6.22	8.49	8.3	9.03	7.77	4.51	8.23	2.11	5.69	1.81	Os06g0571400	Elongation factor gamma1 [Zea mays]	-	-	-	-	-	-	GO:0044249//cellular biosynthetic process;GO:0071704//organic substance metabolic process;GO:0034645//cellular macromolecule biosynthetic process;GO:0008152//metabolic process;GO:0010467//gene expression;GO:0044237//cellular metabolic process;GO:1901576//organic substance biosynthetic process;GO:0009987//cellular process;GO:0009058//biosynthetic process;GO:0043170//macromolecule metabolic process…
Isoform0000220	15.21	11.58	19.67	13.89	12.12	11.65	12.21	15.48	13.19	20.13	14.79	21.21	11.2	6.7	12.53	10.71	13.47	10.66	Trappc6b	transport protein particle component, Bet3 containing protein [Zea mays]	-	-	-	-	-	-	-
Isoform0000221	0.04	1.19	0.24	1.08	1.08	0.89	1.46	0.87	1.74	0.84	0.31	0.45	0.39	1.16	0.19	0.94	0.78	0.92	UGT89B1	UDP-glycosyltransferase 89B1-like [Zea mays]	-	-	-	-	-	-	-
Isoform0000222	13.74	0.6	17.17	5.63	3.16	36.08	19.62	5.09	23.25	1.54	6.66	0.85	41.77	55.61	74.42	95.29	51.87	8.84	-	PREDICTED: non-specific lipid transfer protein GPI-anchored 2-like [Setaria italica]	-	-	-	-	-	-	-
Isoform0000223	10.12	13.25	12.24	17.7	24.58	10.37	20.09	27.53	21.13	20.92	13.42	17.04	20.21	16.78	12.24	12.81	15.65	16.53	EREBP1	Ethylene-responsive transcription factor 1 [Dichanthelium oligosanthes]	-	-	-	-	-	-	GO:1901576//organic substance biosynthetic process;GO:0008152//metabolic process;GO:0009059//macromolecule biosynthetic process;GO:0044260//cellular macromolecule metabolic process;GO:0034645//cellular macromolecule biosynthetic process;GO:0010467//gene expression;GO:0071704//organic substance metabolic process;GO:0009987//cellular process;GO:0009058//biosynthetic process;GO:0043170//macromolecul…
Isoform0000224	5.49	3.06	5.41	3.02	3.66	3.03	4.73	5.1	3.56	5.73	6.59	6.23	3.26	2.71	4.11	4.07	3.6	4	-	Peroxisome biogenesis protein 2 [Dichanthelium oligosanthes]	Cellular Processes	Transport and catabolism	ko04146//Peroxisome	K06664	-	-	GO:0044699//single-organism process;GO:0044765//single-organism transport;GO:0051234//establishment of localization;GO:0006810//transport;GO:0051179//localization;GO:0009987//cellular process;GO:1902578//single-organism localization
Isoform0000225	8.46	0.12	0.71	1.1	0.19	8.3	2.61	1.92	2.34	5.79	9.13	5.8	13.78	15.61	10.86	5.79	2.94	4.89	-	UFG2 [Triticum aestivum]	-	-	-	-	GO:0043227//membrane-bounded organelle;GO:0005623//cell;GO:0043231//intracellular membrane-bounded organelle;GO:0043229//intracellular organelle;GO:0043226//organelle;GO:0005622//intracellular;GO:0044464//cell part;GO:0044444//cytoplasmic part;GO:0005737//cytoplasm;GO:0009536//plastid;GO:0044424//intracellular part	-	-
Isoform0000226	0	0	0	0	0	0	0	0	0	0	0	0	0	0	0	0	0	0	CCMFN2	ribosomal protein S1 (mitochondrion) [Bambusa oldhamii]	-	-	-	-	-	-	-
Isoform0000227	216.37	140.88	204.57	114.5	88.92	70.2	127.63	100.47	73.24	163.79	191.04	184.87	130.9	74.58	118.1	39.46	118.5	40.56	RPL23A	60S ribosomal protein L23a [Zea mays]	Genetic Information Processing	Translation	ko03010//Ribosome	K02893	GO:0044424//intracellular part;GO:0030529//intracellular ribonucleoprotein complex;GO:0044464//cell part;GO:0005623//cell;GO:1990904//ribonucleoprotein complex;GO:0005622//intracellular;GO:0032991//macromolecular complex	GO:0005198//structural molecule activity	GO:0008152//metabolic process;GO:0071704//organic substance metabolic process;GO:0010467//gene expression;GO:0043170//macromolecule metabolic process
Isoform0000228	357.54	217.81	321.97	205.25	155.85	108.9	183.61	204.46	115.2	312.49	377.4	328.73	230.45	118.93	231.84	53.56	164.3	52.49	RPL23A	60S ribosomal protein L23a precursor [Zea mays]	Genetic Information Processing	Translation	ko03010//Ribosome	K02893	GO:0044464//cell part;GO:1990904//ribonucleoprotein complex;GO:0005622//intracellular;GO:0032991//macromolecular complex;GO:0005623//cell;GO:0030529//intracellular ribonucleoprotein complex;GO:0044424//intracellular part	GO:0005198//structural molecule activity	GO:0010467//gene expression;GO:0071704//organic substance metabolic process;GO:0008152//metabolic process;GO:0043170//macromolecule metabolic process
Isoform0000229	1.15	1.21	1.37	1.5	1.17	0.89	1.45	1.4	1.01	1.14	1.25	0.94	2	0.43	0.67	0.69	0.81	0.93	trappc5	PREDICTED: trafficking protein particle complex subunit 5 [Setaria italica]	-	-	-	-	-	-	-
Isoform0000230	48.82	42.52	53.63	36.98	33.48	34.4	34.91	39.53	35.16	56.67	41.1	62.04	32.77	27.77	44.09	25.65	37.83	25.36	Tmco1	PREDICTED: transmembrane and coiled-coil domain-containing protein 1-like [Phoenix dactylifera]	-	-	-	-	-	-	-
Isoform0000231	1.04	2.04	0.83	0.73	0.87	0.3	3.58	1.28	1.18	0.67	0.13	0.9	0.67	0.49	0.42	1	2.33	1	-	expressed protein-like protein [Sorghum bicolor]	-	-	-	-	-	-	-
Isoform0000232	71.95	46.48	59.31	62.58	46.26	38.4	54.31	47.77	34.98	88.42	90	93.88	50.85	30.45	51.63	27.65	62.2	15.07	REFA1	elongation factor alpha3 [Zea mays]	Genetic Information Processing	Translation	ko03013//RNA transport	K03231	-	-	-
Isoform0000233	0	0	0	0	0	0	0	0	0	0	0	0	0	0	0	0	0	0	psaB	PsaB, partial (chloroplast) [Acorus gramineus]	Metabolism	Global and Overview;Energy metabolism	ko01100//Metabolic pathways;ko00195//Photosynthesis	K02690	-	-	-
Isoform0000234	8.5	3.33	6.43	8.07	5.39	8.33	6.8	9.19	1.97	14.58	15.69	16.49	7.51	5.87	9.76	6.06	2.85	4.87	ADT1	Arogenate dehydratase/prephenate dehydratase 2 chloroplastic [Zea mays]	Metabolism	Amino acid metabolism;Global and Overview	ko01100//Metabolic pathways;ko01110//Biosynthesis of secondary metabolites;ko01130//Biosynthesis of antibiotics;ko01230//Biosynthesis of amino acids;ko00400//Phenylalanine, tyrosine and tryptophan biosynthesis	K05359	GO:0044464//cell part;GO:0005623//cell;GO:0044424//intracellular part;GO:0005622//intracellular	GO:0031406//carboxylic acid binding;GO:0016836//hydro-lyase activity;GO:0016829//lyase activity;GO:0016835//carbon-oxygen lyase activity;GO:0043168//anion binding;GO:0043167//ion binding;GO:0003824//catalytic activity;GO:0036094//small molecule binding;GO:0043177//organic acid binding;GO:0005488//binding	GO:0006082//organic acid metabolic process;GO:0006520//cellular amino acid metabolic process;GO:0009072//aromatic amino acid family metabolic process;GO:0044238//primary metabolic process;GO:0006807//nitrogen compound metabolic process;GO:0006558//L-phenylalanine metabolic process;GO:1901564//organonitrogen compound metabolic process;GO:0044763//single-organism cellular process;GO:0044710//single…
Isoform0000235	20.82	15.84	12.58	12.34	9.64	26.43	14.55	67.54	16.8	6.89	33.23	6.12	1.34	1.1	3	12.95	5.03	9.26	-	Os07g0115500, partial [Oryza sativa Japonica Group]	-	-	-	-	-	-	-
Isoform0000236	7.76	5.51	7.4	5.5	4.48	4.39	3.16	6.54	4.02	8.63	9.87	8.6	5.39	4.88	7.95	4.21	4.17	3.74	-	Floral homeotic protein APETALA 2 [Dichanthelium oligosanthes]	Genetic Information Processing	Translation	ko00970//Aminoacyl-tRNA biosynthesis	K01875	-	-	-
Isoform0000237	23.9	27.55	16.89	25.85	21.62	51.35	12.69	13.81	28.15	24.95	46.16	21.93	53.27	43.67	40.4	17.57	16.07	13.47	-	Chaperone DnaJ-domain superfamily protein [Zea mays]	-	-	-	-	-	-	-
Isoform0000238	58.45	33.46	31.15	73.79	85.2	85.58	102.24	66.83	81.01	49.64	67.98	67.65	126.31	135.57	92.63	97.09	176.54	90.98	IFI30	gamma-interferon-inducible lysosomal thiol reductase precursor [Zea mays]	-	-	-	-	-	-	-
Isoform0000239	108.42	81.67	109.4	53.55	47.77	64.17	45.91	62.85	56.87	94.76	118.34	103.27	45.21	52.21	68.28	70.5	61.58	74.26	SAP9	PREDICTED: zinc finger A20 and AN1 domain-containing stress-associated protein 9-like [Setaria italica]	-	-	-	-	-	-	-
Isoform0000240	106.64	92.15	116.88	91.38	61.2	82.89	83.73	63.21	81.61	106.87	95.21	115	71.62	66.06	69.89	67.49	87.91	56.99	PBA1	proteasome subunit beta type 6 precursor [Zea mays]	Genetic Information Processing	Folding, sorting and degradation	ko03050//Proteasome	K02738	GO:0043226//organelle;GO:0044424//intracellular part;GO:0005622//intracellular;GO:0032991//macromolecular complex;GO:0044464//cell part;GO:0043229//intracellular organelle;GO:0043227//membrane-bounded organelle;GO:0043231//intracellular membrane-bounded organelle;GO:0043234//protein complex;GO:0005623//cell	GO:0008233//peptidase activity;GO:0003824//catalytic activity;GO:0070011//peptidase activity, acting on L-amino acid peptides;GO:0016787//hydrolase activity	GO:0019538//protein metabolic process;GO:0006508//proteolysis;GO:0044238//primary metabolic process;GO:0008152//metabolic process;GO:0071704//organic substance metabolic process;GO:0043170//macromolecule metabolic process
Isoform0000241	1.86	0.41	2.47	0.38	0.62	1.14	0	1.57	0	4.5	4.2	4.69	0.57	0	3.34	0	0.2	0	ARF21	Auxin response factor 1 [Zea mays]	-	-	-	-	GO:0043231//intracellular membrane-bounded organelle;GO:0044464//cell part;GO:0005622//intracellular;GO:0043229//intracellular organelle;GO:0043227//membrane-bounded organelle;GO:0005623//cell;GO:0044424//intracellular part;GO:0043226//organelle	GO:0032549//ribonucleoside binding;GO:0036094//small molecule binding;GO:0001883//purine nucleoside binding;GO:0005488//binding;GO:0097159//organic cyclic compound binding;GO:1901363//heterocyclic compound binding;GO:0097367//carbohydrate derivative binding;GO:0005515//protein binding;GO:0001882//nucleoside binding;GO:0032550//purine ribonucleoside binding	GO:0008152//metabolic process;GO:0050794//regulation of cellular process;GO:0071702//organic substance transport;GO:0044700//single organism signaling;GO:0008104//protein localization;GO:0007165//signal transduction;GO:0050896//response to stimulus;GO:0051716//cellular response to stimulus;GO:0006810//transport;GO:0009987//cellular process;GO:0032870//cellular response to hormone stimulus;GO:0051…
Isoform0000242	0	0	0	0	0	0	0	0	0	0	0	0	0	0	0	0	0	0	rplX	PREDICTED: 50S ribosomal protein L24-like [Setaria italica]	Genetic Information Processing	Translation	ko03010//Ribosome	K02895	-	-	-
Isoform0000243	52.39	55.17	66.92	37.31	24.79	34.79	43.96	31.49	39.44	63.16	47.71	64.92	44.44	30.62	36.99	21.74	38.32	17.82	Sec11c	microsomal signal peptidase 21 kDa subunit [Zea mays]	Genetic Information Processing	Folding, sorting and degradation	ko03060//Protein export	K13280	GO:0031224//intrinsic component of membrane;GO:0016020//membrane;GO:0044425//membrane part	GO:0016787//hydrolase activity;GO:0003824//catalytic activity	GO:0008152//metabolic process;GO:0019538//protein metabolic process;GO:0043170//macromolecule metabolic process;GO:0071704//organic substance metabolic process;GO:0044238//primary metabolic process
Isoform0000244	113.25	88.15	108.65	95.69	83.28	95.85	80.51	74.75	92.65	118.43	123.74	123.04	82.28	79.96	92.72	77.61	72.85	78.22	-	Os09g0530700 [Oryza sativa Japonica Group]	-	-	-	-	-	-	-
Isoform0000245	25.32	9.87	28.43	10.11	10.84	13.34	13.4	28.33	12.93	37.08	25.85	30.03	9.36	10.69	25.88	15.66	11.33	14.34	Psapl1	surfactant protein B containing protein precursor [Zea mays]	-	-	-	-	-	-	-
Isoform0000246	35.65	30.03	33.37	39.02	40.14	46.15	72.43	43.54	61.55	32.42	33.51	36.31	35.37	36.91	44.32	43.51	65.62	51.35	SIP1-2	aquaporin SIP1.1 [Zea mays]	-	-	-	-	-	-	-
Isoform0000247	501.93	99.35	222.36	176.01	162	181.04	99.15	162.03	115.15	215.83	69.03	108.48	32.03	64.2	102.06	142.02	61.79	291.43	GER4	PREDICTED: germin-like protein 1-1 [Setaria italica]	-	-	-	-	-	GO:0043169//cation binding;GO:0043167//ion binding;GO:0046914//transition metal ion binding;GO:0005488//binding;GO:0046872//metal ion binding	-
Isoform0000248	0.16	0	0	1.27	1.93	0.86	1.22	0	1.89	0	0	0	0.86	0.26	0	0.29	0.48	0.34	-	hypothetical protein SORBI_004G061700 [Sorghum bicolor]	-	-	-	-	-	-	-
Isoform0000249	1.59	3.97	3.87	8.74	17.77	4.39	5.93	6.84	7.35	5.71	4.99	5.17	8.25	7	8.54	3.38	8.25	2.88	At5g06060	PREDICTED: tropinone reductase homolog At2g29170-like [Setaria italica]	Metabolism	Global and Overview;Biosynthesis of other secondary metabolites	ko01100//Metabolic pathways;ko01110//Biosynthesis of secondary metabolites;ko00960//Tropane, piperidine and pyridine alkaloid biosynthesis	K08081	-	GO:0003824//catalytic activity	GO:0044710//single-organism metabolic process;GO:0008152//metabolic process;GO:0044699//single-organism process
Isoform0000250	32.68	43.37	44.01	61.73	46.69	53.09	43.82	54.96	43.07	53.22	38.34	51.5	29	33.42	57.49	54.68	51.47	46.35	PRA1B4	PREDICTED: PRA1 family protein B2 [Setaria italica]	-	-	-	-	-	-	-
Isoform0000251	7.98	11.44	9.32	5.37	5.41	7.3	2.4	1.63	3.56	10.02	7.98	9.36	4.09	3.75	3.93	2.36	2.19	2.02	At3g57810	Cysteine proteinases superfamily protein [Zea mays]	-	-	-	-	-	-	-
Isoform0000252	1.92	5.39	2.01	5.72	5.28	4.91	5.17	1.26	4.29	3.47	3.28	3.58	4.76	4.63	3.39	4.24	5.83	3.5	UBP14	Ubiquitin carboxyl-terminal hydrolase [Zea mays]	-	-	-	-	GO:0044424//intracellular part;GO:0005737//cytoplasm;GO:0005623//cell;GO:0044464//cell part;GO:0044444//cytoplasmic part;GO:0005622//intracellular	GO:0043167//ion binding;GO:0046914//transition metal ion binding;GO:0005488//binding;GO:0046872//metal ion binding;GO:0016787//hydrolase activity;GO:0043169//cation binding;GO:0070011//peptidase activity, acting on L-amino acid peptides;GO:0008233//peptidase activity;GO:0008238//exopeptidase activity;GO:0003824//catalytic activity	GO:0051603//proteolysis involved in cellular protein catabolic process;GO:0003006//developmental process involved in reproduction;GO:0048869//cellular developmental process;GO:0070647//protein modification by small protein conjugation or removal;GO:0006464//cellular protein modification process;GO:0030163//protein catabolic process;GO:0032502//developmental process;GO:0009057//macromolecule catab…
Isoform0000253	0	23.56	0	128.19	76.17	27.83	42.83	0	42.4	0	0	0	6.28	12.32	0	5.77	41.27	33.01	LOX1.1	lipoxygenase2 [Zea mays]	Metabolism	Lipid metabolism	ko00591//Linoleic acid metabolism	K15718	-	GO:0043167//ion binding;GO:0003824//catalytic activity;GO:0005488//binding;GO:0043169//cation binding;GO:0016491//oxidoreductase activity;GO:0016701//oxidoreductase activity, acting on single donors with incorporation of molecular oxygen	GO:0044699//single-organism process;GO:0006082//organic acid metabolic process;GO:0044249//cellular biosynthetic process;GO:0044711//single-organism biosynthetic process;GO:1901576//organic substance biosynthetic process;GO:0072330//monocarboxylic acid biosynthetic process;GO:0032787//monocarboxylic acid metabolic process;GO:0044237//cellular metabolic process;GO:0071704//organic substance metabo…
Isoform0000254	1.58	1.03	0.75	1.26	1.09	0.98	0.95	1.22	0.65	1.1	1.04	1	0.37	1.41	0.5	0.38	1.97	1	-	--	-	-	-	-	-	-	-
Isoform0000255	89.6	65.29	67.21	104.29	64.21	68.2	50.44	73.63	60.03	99.36	93.02	111.6	53.33	62.41	79.46	67.71	46.06	60.62	-	Maternal effect embryo arrest 59 [Theobroma cacao]	-	-	-	-	-	-	-
Isoform0000256	7.9	7.39	7.34	5.05	5.01	6.42	4.53	6.46	5.45	9.97	8.93	8.24	5.92	7.56	6.65	6.21	5.78	4.14	-	Mediator of RNA polymerase II transcription subunit 8 [Anthurium amnicola]	-	-	-	-	-	-	-
Isoform0000257	8.8	7.63	8.06	7.14	6.49	12.8	7.59	8.36	11.41	10.13	9.86	10.02	12.17	10.03	15.32	8.65	10.43	4.95	-	BnaA10g26160D [Brassica napus]	-	-	-	-	-	-	-
Isoform0000258	7.36	3.1	5.66	4.98	4.74	4.18	3.69	2.98	3.06	8.96	9.74	7.71	5.14	4.52	3.97	4.4	3.61	3.1	At4g17486	PREDICTED: deSI-like protein At4g17486 [Setaria italica]	-	-	-	-	-	-	-
Isoform0000259	4.41	8.03	6.88	8.43	5.71	8.26	6.73	2.89	8.96	6.57	4.28	5.81	5.79	5.79	5.58	6.07	11.59	5.61	-	PREDICTED: LOW QUALITY PROTEIN: shootin-1-like [Oryza sativa Japonica Group]	-	-	-	-	-	-	-
Isoform0000260	11.49	6.44	11.9	6.08	3.82	4.32	5.98	4.47	4.51	9.35	8.93	10.14	6.76	2.17	4.58	2.39	3.98	1.5	rplW	50S ribosomal protein L23 [Triticum urartu]	Genetic Information Processing	Translation	ko03010//Ribosome	K02892	GO:0044424//intracellular part;GO:0030529//intracellular ribonucleoprotein complex;GO:0032991//macromolecular complex;GO:0044464//cell part;GO:1990904//ribonucleoprotein complex;GO:0005623//cell;GO:0005622//intracellular	GO:0005198//structural molecule activity	GO:0046483//heterocycle metabolic process;GO:0006807//nitrogen compound metabolic process;GO:1901293//nucleoside phosphate biosynthetic process;GO:1901576//organic substance biosynthetic process;GO:0008152//metabolic process;GO:0044237//cellular metabolic process;GO:0010467//gene expression;GO:0043170//macromolecule metabolic process;GO:0018130//heterocycle biosynthetic process;GO:0072528//pyrimi…
Isoform0000261	0	0.1	0.25	0.5	0	1.39	0.92	0.18	1.84	0	0.07	0	1.81	1.83	2.91	6.23	2.49	0.4	-	PREDICTED: protein app1-like [Setaria italica]	-	-	-	-	-	-	-
Isoform0000262	191.41	183.5	278.32	170.38	253.39	206.36	144.77	205.09	211.4	263.53	303.12	242.76	159.41	127.54	167.61	92.13	130.58	117.73	-	hypothetical protein SORBI_004G098600 [Sorghum bicolor]	-	-	-	-	-	-	-
Isoform0000263	0.55	0.05	0.18	0.06	0.34	0.33	0	0.41	0	0.1	0.8	0.35	0	0	0.05	0.23	0.05	0.08	ATL72	PREDICTED: RING-H2 finger protein ATL72-like [Setaria italica]	-	-	-	-	-	-	-
Isoform0000264	7.05	9.16	4.69	10.3	6.25	6.65	8.82	3.54	7.42	9.3	5.86	9.32	6.88	4.49	4.95	6.89	8.68	5.54	ACS	Acetyl-coenzyme A synthetase chloroplastic/glyoxysomal [Zea mays]	Metabolism	Global and Overview;Carbohydrate metabolism	ko01100//Metabolic pathways;ko01110//Biosynthesis of secondary metabolites;ko01130//Biosynthesis of antibiotics;ko01120//Microbial metabolism in diverse environments;ko01200//Carbon metabolism;ko00010//Glycolysis / Gluconeogenesis;ko00620//Pyruvate metabolism;ko00640//Propanoate metabolism	K01895	-	GO:0097367//carbohydrate derivative binding;GO:0016877//ligase activity, forming carbon-sulfur bonds;GO:0001883//purine nucleoside binding;GO:0001882//nucleoside binding;GO:0016405//CoA-ligase activity;GO:0032550//purine ribonucleoside binding;GO:0005488//binding;GO:0016874//ligase activity;GO:0036094//small molecule binding;GO:1901363//heterocyclic compound binding;GO:0003824//catalytic activity…	GO:0019752//carboxylic acid metabolic process;GO:0044710//single-organism metabolic process;GO:0044763//single-organism cellular process;GO:0006083//acetate metabolic process;GO:0071704//organic substance metabolic process;GO:0032787//monocarboxylic acid metabolic process;GO:0043436//oxoacid metabolic process;GO:0044281//small molecule metabolic process;GO:0009987//cellular process;GO:0008152//me…
Isoform0000265	82.9	79.33	96.59	76.81	102.53	79.12	49.69	58.17	56.41	79.79	68.95	71.26	48.84	60.71	47.8	51.23	40.74	60.23	BB	PREDICTED: E3 ubiquitin ligase BIG BROTHER-like [Setaria italica]	-	-	-	-	-	GO:0005488//binding;GO:0043169//cation binding;GO:0043167//ion binding	-
Isoform0000266	3.6	3.35	2.78	2.06	3.29	2.52	3.21	0.87	4.12	3.09	2.54	1.84	3.75	2.61	2.61	0.82	3.18	1.54	mettl21a	PREDICTED: tumor-related protein isoform X1 [Zea mays]	-	-	-	-	-	-	-
Isoform0000267	18.3	13.16	12.51	10.99	9.19	18.45	7.22	11.69	15.68	19.08	27.54	20.39	12.12	12.3	11.64	10.28	5.58	9.98	-	chlororespiratory reduction 42, partial [Francoa sonchifolia]	-	-	-	-	-	-	-
Isoform0000268	15.92	13.45	18.18	14.68	10.64	10.2	7.35	6.21	8.48	20.43	15.62	13.73	10.23	6.79	7.28	6.62	11.25	5.39	-	hypothetical protein F775_06408 [Aegilops tauschii]	-	-	-	-	-	-	-
Isoform0000269	27.06	26.63	21.04	28.6	23.62	43.46	19.75	24	20.94	26.93	26.3	27.76	27.48	32.13	47.59	43.5	30.27	30.21	-	50S ribosomal protein L4, partial [Anthurium amnicola]	-	-	-	-	-	-	-
Isoform0000270	0.32	0.13	0.94	0.51	0.26	0.3	0.63	0	0.5	0.33	0.29	0.03	0	0.4	0.22	0.29	0.35	0.13	-	--	-	-	-	-	-	-	-
Isoform0000271	0	0	0.27	0	0.31	0	0	0	0	0	0	0	0	0	0	0.14	0.19	0.16	TUBA1	tubulin-like protein, partial [Cenchrus ciliaris]	Cellular Processes	Transport and catabolism	ko04145//Phagosome	K07374	GO:0043229//intracellular organelle;GO:0043232//intracellular non-membrane-bounded organelle;GO:0032991//macromolecular complex;GO:0015630//microtubule cytoskeleton;GO:0044464//cell part;GO:0005856//cytoskeleton;GO:0005622//intracellular;GO:0043226//organelle;GO:0043228//non-membrane-bounded organelle;GO:0044424//intracellular part;GO:0005623//cell	GO:0001882//nucleoside binding;GO:1901363//heterocyclic compound binding;GO:0036094//small molecule binding;GO:0016817//hydrolase activity, acting on acid anhydrides;GO:0005488//binding;GO:0005198//structural molecule activity;GO:0001883//purine nucleoside binding;GO:0032550//purine ribonucleoside binding;GO:0016787//hydrolase activity;GO:0097159//organic cyclic compound binding;GO:0016818//hydro…	GO:0043933//macromolecular complex subunit organization;GO:0009987//cellular process;GO:0006461//protein complex assembly;GO:0071840//cellular component organization or biogenesis;GO:0071822//protein complex subunit organization;GO:0022607//cellular component assembly;GO:0034622//cellular macromolecular complex assembly;GO:0065003//macromolecular complex assembly;GO:0044763//single-organism cellu…
Isoform0000272	0.75	0.3	0.73	49.97	95.62	261.1	123.42	268.75	604.24	1.82	4.15	1.27	79.49	127.67	261.44	166.64	142.97	327.1	HSP16.9A	small heat-shock protein [Saccharum hybrid cultivar ROC22]	Genetic Information Processing	Folding, sorting and degradation	ko04141//Protein processing in endoplasmic reticulum	K13993	-	-	-
Isoform0000273	0.87	0.13	0.96	0.36	0.05	0.18	0.51	0.46	0.11	0.8	1.25	0.31	0.95	0.51	0.27	0.67	0.36	0.07	-	LYR motif-containing protein 7 isoform 2 [Zea mays]	-	-	-	-	-	-	-
Isoform0000274	8.2	7.34	10.23	3.8	5.46	2.92	5.91	8.46	3.4	9.87	8.31	7.44	3.91	2.46	5.67	3.94	4.61	4.83	-	--	-	-	-	-	-	-	-
Isoform0000275	94.79	83.57	104.74	71.85	48.62	39.45	51.94	34.87	38.17	68.17	79.2	70.45	67.67	40.36	47.88	15.49	51.97	20.22	rps6	PREDICTED: 40S ribosomal protein S6-like [Setaria italica]	Genetic Information Processing	Translation	ko03010//Ribosome	K02991	-	-	-
Isoform0000276	49.87	53.91	79.45	107.11	105.12	92.55	81.42	86.31	78.05	80.71	59.01	87.82	70.57	99.63	130.83	136.14	84.76	144.67	CCOAOMT1	caffeoyl-CoA 3-O-methyltransferase 1 [Miscanthus x giganteus]	Metabolism	Amino acid metabolism;Biosynthesis of other secondary metabolites;Global and Overview	ko01100//Metabolic pathways;ko01110//Biosynthesis of secondary metabolites;ko00940//Phenylpropanoid biosynthesis;ko00360//Phenylalanine metabolism;ko00941//Flavonoid biosynthesis;ko00945//Stilbenoid, diarylheptanoid and gingerol biosynthesis	K00588	-	GO:0005488//binding;GO:0003824//catalytic activity;GO:0016741//transferase activity, transferring one-carbon groups;GO:0016740//transferase activity;GO:0043167//ion binding;GO:0008168//methyltransferase activity;GO:0008171//O-methyltransferase activity;GO:0043169//cation binding	GO:1901362//organic cyclic compound biosynthetic process;GO:0009698//phenylpropanoid metabolic process;GO:1901360//organic cyclic compound metabolic process;GO:0044550//secondary metabolite biosynthetic process;GO:0044249//cellular biosynthetic process;GO:0044237//cellular metabolic process;GO:1901576//organic substance biosynthetic process;GO:0019748//secondary metabolic process;GO:0044710//sing…
Isoform0000277	0.37	1.19	0.38	1.1	1.7	0.81	0.92	1.86	1.08	0.58	0.37	0.05	1.51	1.5	0.51	0.41	0.93	0.77	-	hypothetical protein SORBI_002G358500 [Sorghum bicolor]	-	-	-	-	-	-	-
Isoform0000278	84.45	65.97	91.36	62.24	50.77	62.89	76.86	67.43	67.74	107.12	100.32	114.4	61.39	53.79	93.39	57.46	84.66	46.7	VHA-c''2	PREDICTED: V-type proton ATPase subunit c''2 [Setaria italica]	Cellular Processes;Metabolism	Global and Overview;Transport and catabolism;Energy metabolism	ko01100//Metabolic pathways;ko00190//Oxidative phosphorylation;ko04145//Phagosome	K03661	GO:0031224//intrinsic component of membrane;GO:0044425//membrane part;GO:0098796//membrane protein complex;GO:0033177//proton-transporting two-sector ATPase complex, proton-transporting domain;GO:0016020//membrane;GO:0032991//macromolecular complex;GO:0016469//proton-transporting two-sector ATPase complex;GO:0043234//protein complex	GO:0008324//cation transmembrane transporter activity;GO:0022857//transmembrane transporter activity;GO:0022891//substrate-specific transmembrane transporter activity;GO:0015075//ion transmembrane transporter activity;GO:0015077//monovalent inorganic cation transmembrane transporter activity;GO:0022890//inorganic cation transmembrane transporter activity;GO:0022892//substrate-specific transporter…	GO:0006811//ion transport;GO:0044763//single-organism cellular process;GO:1902578//single-organism localization;GO:0044765//single-organism transport;GO:0098660//inorganic ion transmembrane transport;GO:0098662//inorganic cation transmembrane transport;GO:0015672//monovalent inorganic cation transport;GO:0015988//energy coupled proton transmembrane transport, against electrochemical gradient;GO:0…
Isoform0000279	216.85	167.8	210.55	195.58	122.66	105.21	146.72	99.28	104.87	183.33	188.55	180.24	145.87	98.96	110.6	65.26	135.51	61.63	RPL10	60S ribosomal protein L10-3 [Zea mays]	Genetic Information Processing	Translation	ko03010//Ribosome	K02866	GO:0032991//macromolecular complex;GO:0005623//cell;GO:0044464//cell part;GO:0005622//intracellular;GO:0030529//intracellular ribonucleoprotein complex;GO:0044424//intracellular part;GO:1990904//ribonucleoprotein complex	-	GO:0043170//macromolecule metabolic process;GO:0010467//gene expression;GO:0071704//organic substance metabolic process;GO:0008152//metabolic process
Isoform0000280	0.26	0.11	0.28	0.12	0	0.29	0.12	0.05	0.05	0.2	0.05	0.05	0.17	0.26	0.05	0.12	0.1	0.05	-	--	-	-	-	-	-	-	-
Isoform0000281	2.76	1.05	0.98	5.04	3.33	5.1	5.7	3.3	4.07	0.82	1.74	0.28	1.92	4.99	2.12	14.15	3.03	14.97	ovca2	PREDICTED: UPF0483 protein CG5412-like [Oryza brachyantha]	-	-	-	-	-	GO:0003824//catalytic activity	-
Isoform0000282	0	0.19	0.04	0.52	0.58	1.83	2.5	3.77	2.94	0.13	0.18	0.13	0.59	0.46	0.43	0.8	1.95	1.21	HSP24.1	heat shock 22 kDa protein [Zea mays]	Genetic Information Processing	Folding, sorting and degradation	ko04141//Protein processing in endoplasmic reticulum	K13993	-	-	-
Isoform0000283	0.91	0.85	0.34	0.49	0.09	0.71	0.37	0.3	0.81	0.58	0.32	0.32	0.06	0.55	0.23	0.62	1.09	0.96	-	Os07g0573200 [Oryza sativa Japonica Group]	-	-	-	-	-	-	-
Isoform0000284	86.6	100.11	57.06	289.8	245.16	335.38	249.45	111.66	255.09	54.06	114.29	60.83	215.63	392.77	152.87	594.14	248.34	426.09	ROMT-15	caffeoyl-CoA 3-O-methyltransferase 3 [Miscanthus x giganteus]	Metabolism	Biosynthesis of other secondary metabolites;Amino acid metabolism;Global and Overview	ko01100//Metabolic pathways;ko01110//Biosynthesis of secondary metabolites;ko00940//Phenylpropanoid biosynthesis;ko00360//Phenylalanine metabolism;ko00941//Flavonoid biosynthesis;ko00945//Stilbenoid, diarylheptanoid and gingerol biosynthesis	K00588	-	GO:0003824//catalytic activity;GO:0008168//methyltransferase activity;GO:0016740//transferase activity;GO:0016741//transferase activity, transferring one-carbon groups	GO:0008152//metabolic process
Isoform0000285	1.36	3.45	5.47	1.36	3.59	1.5	7.21	1.51	3.84	3.72	3.54	2.91	4.66	1.64	5.66	1.96	8.46	1.71	XTH31	beta-glucanase/beta-glucan synthetase [Zea nicaraguensis]	-	-	-	-	-	-	-
Isoform0000286	35.4	36.18	31.52	34.73	37.89	71.29	56.39	38.53	90.27	35.46	51.68	43.35	85.03	74.78	59.97	60.43	63.01	53.93	At3g11230	PREDICTED: protein yippee-like isoform X2 [Setaria italica]	-	-	-	-	-	-	-
Isoform0000287	1.48	1.41	1.08	1.54	1.57	1.5	0.73	0.6	1.14	1.46	2.32	1.06	1.26	1.88	0.82	1.69	1.09	1.06	-	--	-	-	-	-	-	-	-
Isoform0000288	327.42	155.25	91.91	252.05	321.25	417.8	198.11	96.79	261.84	151.14	533.91	157.29	730.15	1482.38	327.75	648.73	389.75	598.01	HIPP26	heavy metal-associated isoprenylated plant protein 26-like [Zea mays]	-	-	-	-	-	GO:0005488//binding;GO:0043167//ion binding;GO:0043169//cation binding	-
Isoform0000289	3.55	5.89	5.05	4.82	5.16	2.8	2.85	3.21	2.24	6.87	5.44	6.81	4.74	3.8	4.47	3.19	4.27	2.38	-	Os02g0186700, partial [Oryza sativa Japonica Group]	-	-	-	-	-	-	-
Isoform0000290	123.03	98.01	127.84	259.59	178.23	195.69	77.15	80.7	109.1	141.98	156.01	104.41	133.24	152.32	180.73	132.83	80.43	148.54	-	hypoxia-induced gene domain 5 [Oryza sativa Indica Group]	-	-	-	-	GO:0031224//intrinsic component of membrane;GO:0044425//membrane part;GO:0016020//membrane	-	-
Isoform0000291	51.54	12.58	6.39	58.27	58.19	22.06	41.04	46.85	16.05	11.39	12.9	116.97	14.25	15.31	12.84	35.16	20.43	40.42	-	hypothetical protein SORBI_001G410300 [Sorghum bicolor]	-	-	-	-	-	-	-
Isoform0000292	2.04	5.75	2.58	2.86	9.54	4.87	1.94	1.87	2.75	5.18	4.1	10.42	0.97	4.81	8.85	8.76	4.4	7.15	VPS32.2	Vacuolar protein sorting-associated protein 32 homolog 1 [Zea mays]	Cellular Processes	Transport and catabolism	ko04144//Endocytosis	K12194	GO:0043229//intracellular organelle;GO:0044464//cell part;GO:0043227//membrane-bounded organelle;GO:0044424//intracellular part;GO:0043226//organelle;GO:0005622//intracellular;GO:0016020//membrane;GO:0043231//intracellular membrane-bounded organelle;GO:0005623//cell	-	GO:0008104//protein localization;GO:0051234//establishment of localization;GO:0006810//transport;GO:0051649//establishment of localization in cell;GO:0044699//single-organism process;GO:1902578//single-organism localization;GO:0044765//single-organism transport;GO:0051179//localization;GO:0033036//macromolecule localization;GO:0046907//intracellular transport;GO:0051641//cellular localization;GO:…
Isoform0000293	2.61	2.44	3.18	1.9	1.6	2.18	2.39	1.76	2.13	2.43	2.46	2.71	2.03	1.65	1.6	1.82	2.04	1.11	FLU	Protein FLUORESCENT IN BLUE LIGHT chloroplastic [Zea mays]	-	-	-	-	-	-	-
Isoform0000294	0.64	0.68	0.37	2.21	1.3	1.27	2.91	1.56	2.37	1.21	1.05	0.58	1.85	1.56	1.06	1.44	1.58	0.82	-	PREDICTED: peroxisomal multifunctional enzyme type 2-like [Zea mays]	-	-	-	-	-	-	-
Isoform0000295	170.98	116.54	164.16	138.05	125.76	138.1	84.78	120.23	114.38	154.26	159.25	149.77	105.46	111.93	131.4	99.31	96.97	95.02	YLS8	PREDICTED: thioredoxin-like protein YLS8 isoform X1 [Setaria italica]	Genetic Information Processing	Transcription	ko03040//Spliceosome	K12859	GO:0005622//intracellular;GO:0019012//virion;GO:0043231//intracellular membrane-bounded organelle;GO:0044423//virion part;GO:0043226//organelle;GO:0005623//cell;GO:0032991//macromolecular complex;GO:0044464//cell part;GO:0044424//intracellular part;GO:0043229//intracellular organelle;GO:0043227//membrane-bounded organelle	-	GO:0051641//cellular localization;GO:0048285//organelle fission;GO:0051179//localization;GO:0070727//cellular macromolecule localization;GO:0071840//cellular component organization or biogenesis;GO:0009653//anatomical structure morphogenesis;GO:0045184//establishment of protein localization;GO:0032502//developmental process;GO:0051649//establishment of localization in cell;GO:0016192//vesicle-med…
Isoform0000296	5.86	6.89	5.04	9.48	7.03	9.42	11.14	22.15	7.39	11.35	13.01	11.11	7.41	8.99	10.05	5.16	11.27	3.75	SWEET4	Bidirectional sugar transporter SWEET4 [Dichanthelium oligosanthes]	-	-	-	-	-	-	-
Isoform0000297	27.1	25.75	29.45	22.4	19.36	32.83	23.19	21.14	28.03	33.02	42.98	36.78	33.3	36.02	41.6	45.48	31.55	28.39	At1g32410	PREDICTED: vacuolar protein sorting-associated protein 55 homolog [Setaria italica]	-	-	-	-	GO:0043231//intracellular membrane-bounded organelle;GO:0031224//intrinsic component of membrane;GO:0044424//intracellular part;GO:0044425//membrane part;GO:0043229//intracellular organelle;GO:0005623//cell;GO:0016020//membrane;GO:0031090//organelle membrane;GO:0005622//intracellular;GO:0043226//organelle;GO:0044464//cell part;GO:0044422//organelle part;GO:0043227//membrane-bounded organelle	-	GO:0051179//localization;GO:0033036//macromolecule localization;GO:0051234//establishment of localization;GO:0008104//protein localization
Isoform0000298	6.12	9.3	7.16	7.81	6.37	7.05	6.11	3.59	5.21	8.84	5.81	7.77	4.91	7.06	6.68	5.36	6.22	5.68	CYB561B	cytochrome b561 [Zea mays]	-	-	-	-	GO:0044425//membrane part;GO:0016020//membrane;GO:0031224//intrinsic component of membrane	GO:0043167//ion binding;GO:0043169//cation binding;GO:0005488//binding;GO:0003824//catalytic activity	GO:0008152//metabolic process;GO:1901700//response to oxygen-containing compound;GO:0009746//response to hexose;GO:0042221//response to chemical;GO:0044699//single-organism process;GO:0044710//single-organism metabolic process;GO:0009743//response to carbohydrate;GO:0010033//response to organic substance;GO:0034285//response to disaccharide;GO:0034284//response to monosaccharide;GO:0050896//respo…
Isoform0000299	1.87	35.91	2.49	6	37.2	16.94	47.44	41.5	39.7	4.84	1.76	48.43	19.35	7.88	20.68	8.67	45.8	8.04	-	PVR3-like protein [Zea mays]	-	-	-	-	-	-	-
Isoform0000300	11.2	14.54	12.2	13.46	15.8	17.05	12.91	14.35	14.5	13.85	15.63	13.72	15.61	16.08	13.21	13.04	12.96	13	CRL	PREDICTED: chromophore lyase CRL, chloroplastic [Setaria italica]	-	-	-	-	GO:0031090//organelle membrane;GO:0005737//cytoplasm;GO:0043226//organelle;GO:0044464//cell part;GO:0019867//outer membrane;GO:0042170//plastid membrane;GO:0044422//organelle part;GO:0031975//envelope;GO:0044446//intracellular organelle part;GO:0043229//intracellular organelle;GO:0043227//membrane-bounded organelle;GO:0031967//organelle envelope;GO:0009526//plastid envelope;GO:0043231//intracellu…	-	GO:0019538//protein metabolic process;GO:0044260//cellular macromolecule metabolic process;GO:0071840//cellular component organization or biogenesis;GO:0050794//regulation of cellular process;GO:0036211//protein modification process;GO:0043412//macromolecule modification;GO:0065007//biological regulation;GO:0050789//regulation of biological process;GO:0008152//metabolic process;GO:0006464//cellul…
Isoform0000301	6.78	7.03	7.82	17.87	7.56	7.45	7.48	16.94	6.81	12.8	9.64	12.6	3.54	4.09	10.3	4.73	6.4	3.84	At3g49720	Os01g0144000, partial [Oryza sativa Japonica Group]	-	-	-	-	-	-	-
Isoform0000302	31.97	5.99	7.01	48.15	28.1	72.83	38.84	18.79	14.84	21.97	47.06	18.94	170.87	162.15	64.72	82.14	49.09	53.79	XERICO	RING-H2 finger protein [Zea mays]	-	-	-	-	-	GO:0043167//ion binding;GO:0005488//binding;GO:0043169//cation binding	-
Isoform0000303	2.67	4.22	2.39	1.53	2.99	1.89	2.97	2.03	2.58	2.53	1.44	2.2	2.63	1.95	2.24	3.03	3.04	2.96	RLK1	hypothetical_protein [Oryza glaberrima]	-	-	-	-	-	-	-
Isoform0000304	45.67	37.93	62.24	102.98	42.1	57.04	76.14	53.28	44.28	66.9	50.72	64.42	43.03	51.83	82.35	81.76	74.77	31.6	CC-1	cytochrome c [Zea mays]	Metabolism	Global and Overview;Energy metabolism	ko01100//Metabolic pathways;ko01120//Microbial metabolism in diverse environments;ko00920//Sulfur metabolism	K08738	GO:0005623//cell;GO:0031967//organelle envelope;GO:0043227//membrane-bounded organelle;GO:0031970//organelle envelope lumen;GO:0016020//membrane;GO:0005622//intracellular;GO:0044464//cell part;GO:0044425//membrane part;GO:0044424//intracellular part;GO:0031974//membrane-enclosed lumen;GO:0043226//organelle;GO:0044422//organelle part;GO:0043229//intracellular organelle;GO:0044446//intracellular or…	GO:0046872//metal ion binding;GO:0097159//organic cyclic compound binding;GO:0046906//tetrapyrrole binding;GO:0005488//binding;GO:0046914//transition metal ion binding;GO:0043167//ion binding;GO:1901363//heterocyclic compound binding;GO:0043169//cation binding	GO:0044699//single-organism process;GO:0044710//single-organism metabolic process;GO:0008152//metabolic process
Isoform0000305	78.18	135.17	54.29	127.94	194.26	214.32	102.7	91.55	179.91	206.73	65.18	217.38	189.34	180.36	151.9	105.88	199.99	116.56	PSBR	photosystem II 10 kDa polypeptide [Zea mays]	Metabolism	Global and Overview;Energy metabolism	ko01100//Metabolic pathways;ko00195//Photosynthesis	K03541	GO:0044436//thylakoid part;GO:0043234//protein complex;GO:0043229//intracellular organelle;GO:0032991//macromolecular complex;GO:0005623//cell;GO:0009579//thylakoid;GO:0098796//membrane protein complex;GO:0005737//cytoplasm;GO:0009507//chloroplast;GO:0016020//membrane;GO:0044422//organelle part;GO:0031984//organelle subcompartment;GO:0044446//intracellular organelle part;GO:0044444//cytoplasmic p…	-	GO:0009743//response to carbohydrate;GO:0006807//nitrogen compound metabolic process;GO:0071704//organic substance metabolic process;GO:0044238//primary metabolic process;GO:1901700//response to oxygen-containing compound;GO:0050789//regulation of biological process;GO:0051049//regulation of transport;GO:0009642//response to light intensity;GO:0044249//cellular biosynthetic process;GO:0009639//re…
Isoform0000306	85.92	81.57	75.13	61.93	58.78	50.66	54.73	47.32	51.09	85.55	66	83.6	51.88	56.35	43.31	45.05	59.96	53.53	ARD2	PREDICTED: 1,2-dihydroxy-3-keto-5-methylthiopentene dioxygenase 1 [Setaria italica]	Metabolism	Amino acid metabolism;Global and Overview	ko01100//Metabolic pathways;ko00270//Cysteine and methionine metabolism	K08967	GO:0043227//membrane-bounded organelle;GO:0044464//cell part;GO:0005623//cell;GO:0005622//intracellular;GO:0043231//intracellular membrane-bounded organelle;GO:0044424//intracellular part;GO:0043229//intracellular organelle;GO:0043226//organelle	GO:0046914//transition metal ion binding;GO:0043167//ion binding;GO:0003824//catalytic activity;GO:0005488//binding;GO:0051213//dioxygenase activity;GO:0043169//cation binding;GO:0046872//metal ion binding;GO:0016701//oxidoreductase activity, acting on single donors with incorporation of molecular oxygen;GO:0016702//oxidoreductase activity, acting on single donors with incorporation of molecular …	GO:0044699//single-organism process;GO:0006520//cellular amino acid metabolic process;GO:0044237//cellular metabolic process;GO:1901566//organonitrogen compound biosynthetic process;GO:1901605//alpha-amino acid metabolic process;GO:0044283//small molecule biosynthetic process;GO:0044763//single-organism cellular process;GO:0009987//cellular process;GO:0071704//organic substance metabolic process;…
Isoform0000307	1.95	4.79	3.86	6.38	13.16	17.05	31.48	24.97	34.99	8.05	3.98	5.14	26.59	18.07	18.04	5.9	29.1	6.63	At2g25060	early nodulin-like protein 1 precursor [Zea mays]	-	-	-	-	GO:0043226//organelle;GO:0044464//cell part;GO:0043227//membrane-bounded organelle;GO:0005622//intracellular;GO:0005623//cell;GO:0044424//intracellular part;GO:0016020//membrane;GO:0043231//intracellular membrane-bounded organelle;GO:0044425//membrane part;GO:0043229//intracellular organelle;GO:0031224//intrinsic component of membrane	-	-
Isoform0000308	523.85	351.85	547.65	368.07	250.46	192.9	317.97	245.38	191.62	393.74	355.75	397.58	299.83	172.99	269.73	111.19	298.85	117.98	RPL9	60S ribosomal protein L9 [Zea mays]	Genetic Information Processing	Translation	ko03010//Ribosome	K02940	GO:0031224//intrinsic component of membrane;GO:0005622//intracellular;GO:0005623//cell;GO:1990904//ribonucleoprotein complex;GO:0032991//macromolecular complex;GO:0044464//cell part;GO:0044425//membrane part;GO:0030529//intracellular ribonucleoprotein complex;GO:0016020//membrane;GO:0044424//intracellular part	GO:0003723//RNA binding;GO:0003676//nucleic acid binding;GO:0005488//binding;GO:1901363//heterocyclic compound binding;GO:0005215//transporter activity;GO:0097159//organic cyclic compound binding	GO:0043170//macromolecule metabolic process;GO:0044699//single-organism process;GO:0009987//cellular process;GO:0010467//gene expression;GO:0044763//single-organism cellular process;GO:0008152//metabolic process;GO:0071704//organic substance metabolic process
Isoform0000309	5.73	3.22	1.67	7.06	6.95	9.6	25.53	9.07	14.26	2.19	8.23	1.16	17.55	11.27	4.87	8.53	15.92	13.44	MYB2	PREDICTED: transcription factor MYB82-like [Setaria italica]	-	-	-	-	-	-	-
Isoform0000310	0	0	0	0	0	0	0	0	0	0	0	0	0	0	0	0	0	0.21	-	Protein IQ-DOMAIN 32 [Zea mays]	-	-	-	-	-	-	-
Isoform0000311	1.6	2.34	0.7	1.04	1.44	1.08	1.82	1.86	1.61	1.6	1.59	0.65	1.23	1.99	0.94	0.53	1.24	2.19	SAC2	Phosphoinositide phosphatase SAC2 [Zea mays]	-	-	-	-	-	-	-
Isoform0000312	94.79	130.3	85.48	152.74	153.67	143.5	147.18	85.15	134.77	98.79	81.18	104.68	164.15	140.48	102.9	131.12	164.3	110.57	At3g01520	USP family protein [Zea mays]	-	-	-	-	-	-	-
Isoform0000313	234.16	258.31	232.26	223.42	199.78	179.66	163.02	193.97	153.25	278.82	260.65	283.57	199.78	164.05	187.09	116.09	174.8	93.53	MNB1B	DNA-binding protein, partial [Zea mays]	Genetic Information Processing	Replication and repair	ko03410//Base excision repair	K10802	GO:0005623//cell;GO:0044464//cell part;GO:0005622//intracellular;GO:0043227//membrane-bounded organelle;GO:0043231//intracellular membrane-bounded organelle;GO:0043226//organelle;GO:0044424//intracellular part;GO:0043229//intracellular organelle	-	-
Isoform0000314	4.57	4.22	1.99	20.37	25.51	12.42	29.7	34.71	24.71	1.46	1.62	1.05	19.46	15.91	3.27	18.6	28.95	29.69	-	protein AUXIN-REGULATED GENE INVOLVED IN ORGAN SIZE-like [Aegilops tauschii subsp. tauschii] [Aegilops tauschii]	-	-	-	-	-	-	-
Isoform0000315	29.66	37.5	30.54	29.73	27.72	45.63	41.08	29.39	45.96	37.64	35.15	36.63	38.65	29.77	29.65	33.65	40.98	29.14	UBC27	PREDICTED: ubiquitin-conjugating enzyme E2 27-like [Setaria italica]	Genetic Information Processing	Folding, sorting and degradation	ko04120//Ubiquitin mediated proteolysis	K04649	-	GO:0003824//catalytic activity;GO:0016879//ligase activity, forming carbon-nitrogen bonds;GO:0016874//ligase activity	-
Isoform0000316	105.89	62.95	76.55	48.35	30.03	40.07	53.11	51.68	54.79	104.12	56.52	115.02	51.32	42.25	56.8	55.68	71.52	38.6	PABN2	polyadenylate-binding protein 2 [Zea mays]	Genetic Information Processing	Translation	ko03015//mRNA surveillance pathway	K14396	-	GO:0005488//binding;GO:0097159//organic cyclic compound binding	-
Isoform0000317	1.57	1.67	1.32	2.49	1.79	2.12	1.25	1.63	1.37	1.95	2.42	1.39	2.46	2.51	1.51	0.85	1.31	1.39	APX6	PREDICTED: probable L-ascorbate peroxidase 6, chloroplastic [Setaria italica]	Metabolism	Carbohydrate metabolism;Metabolism of other amino acids	ko00480//Glutathione metabolism;ko00053//Ascorbate and aldarate metabolism	K00434	-	-	-
Isoform0000318	117.87	108.53	117.88	117.6	100.4	113.91	95.83	93.62	97.3	118.03	120.11	119.53	96.47	93.41	93.63	102.88	93.82	101.16	cwc15-a	PREDICTED: protein CWC15 homolog isoform X2 [Setaria italica]	Genetic Information Processing	Transcription	ko03040//Spliceosome	K12863	GO:1990904//ribonucleoprotein complex;GO:0032991//macromolecular complex;GO:0044424//intracellular part;GO:0005622//intracellular;GO:0030529//intracellular ribonucleoprotein complex;GO:0005623//cell;GO:0044464//cell part	-	-
Isoform0000319	0.05	2.84	0.09	0.28	0.04	11.46	31.13	8.27	36.89	0.14	15.36	0.77	45.62	23.02	32.28	2.15	45.48	2.95	At2g25060	PREDICTED: early nodulin-like protein 1 [Setaria italica]	-	-	-	-	-	-	-
Isoform0000320	67	63.25	72.88	56.94	41.4	33.84	47.48	33.82	36.3	44.83	53.9	42.62	57.19	24.96	46	16.43	50.49	21.87	RPS2D	PREDICTED: 40S ribosomal protein S2-3-like [Zea mays]	Genetic Information Processing	Translation	ko03010//Ribosome	K02981	GO:0030529//intracellular ribonucleoprotein complex;GO:0044424//intracellular part;GO:0005840//ribosome;GO:0044391//ribosomal subunit;GO:0043228//non-membrane-bounded organelle;GO:1990904//ribonucleoprotein complex;GO:0044444//cytoplasmic part;GO:0005737//cytoplasm;GO:0005623//cell;GO:0005622//intracellular;GO:0032991//macromolecular complex;GO:0044464//cell part;GO:0043229//intracellular organel…	GO:0005198//structural molecule activity	GO:0043170//macromolecule metabolic process;GO:0008152//metabolic process;GO:0010467//gene expression;GO:0071704//organic substance metabolic process
Isoform0000321	33.3	41.76	47.71	67.85	37.36	29.12	79.05	35.25	79.98	44.27	33.55	32.39	58.95	33.97	42.45	19.19	46.72	22.64	B34	Histone H3.2, partial [Noccaea caerulescens]	-	-	-	-	GO:0043229//intracellular organelle;GO:0043226//organelle;GO:0044424//intracellular part;GO:0043227//membrane-bounded organelle;GO:0043231//intracellular membrane-bounded organelle;GO:0005623//cell;GO:0005622//intracellular;GO:0044464//cell part;GO:0043228//non-membrane-bounded organelle;GO:0043232//intracellular non-membrane-bounded organelle	GO:0005488//binding;GO:0003676//nucleic acid binding;GO:1901363//heterocyclic compound binding;GO:0046983//protein dimerization activity;GO:0097159//organic cyclic compound binding;GO:0005515//protein binding	-
Isoform0000322	14.95	16.4	13.4	16.63	14.08	14.45	8.71	10.68	8.34	17.18	14.41	14.35	9.93	15.19	12.67	13.32	10.05	12	Tango2	Ser/Thr-rich protein T10 in DGCR region [Zea mays]	-	-	-	-	-	-	-
Isoform0000323	1.15	1.29	0.13	7.6	1.11	2.04	1.5	0.27	0.13	1.21	0	2.37	0	0	0	0.17	1.81	1.2	-	--	-	-	-	-	-	-	-
Isoform0000324	0.78	4.58	0.76	6.92	8.13	6.98	9.68	0.66	8.29	0.19	0.58	0.45	7.15	6.94	0.76	7.31	9.07	5.73	-	hypothetical protein SORBI_010G134800 [Sorghum bicolor]	-	-	-	-	-	-	-
Isoform0000325	3.98	11.7	3.54	8.78	6.21	3.81	9.28	8.1	2.81	5.06	3.55	4.88	1.71	1.55	4.81	6.79	6.1	7.23	ERG1	elicitor-responsive protein 1 [Zea mays]	-	-	-	-	-	-	GO:0043067//regulation of programmed cell death;GO:0044699//single-organism process;GO:0065007//biological regulation;GO:0046907//intracellular transport;GO:0009893//positive regulation of metabolic process;GO:0010941//regulation of cell death;GO:0071702//organic substance transport;GO:0009889//regulation of biosynthetic process;GO:0051641//cellular localization;GO:0008104//protein localization;G…
Isoform0000326	0.87	14.97	2.23	1.61	1.78	20.64	97.52	26.28	50.28	5.72	8.01	4.82	97.53	46.73	221.58	94.76	185.1	13.77	EARLI1	36.4 kDa proline-rich protein precursor [Zea mays]	-	-	-	-	-	-	-
Isoform0000327	8.35	10.47	9.34	12.59	10.52	8.08	10.57	11.77	8.69	10.76	12.17	8.94	7.39	8.97	8.46	4.62	9.55	6.76	TPK1	Thiamine pyrophosphokinase 1 [Zea mays]	Metabolism	Metabolism of cofactors and vitamins;Global and Overview	ko01100//Metabolic pathways;ko00730//Thiamine metabolism	K00949	-	GO:0097367//carbohydrate derivative binding;GO:0036094//small molecule binding;GO:0032549//ribonucleoside binding;GO:0032550//purine ribonucleoside binding;GO:1901363//heterocyclic compound binding;GO:0001883//purine nucleoside binding;GO:0019842//vitamin binding;GO:0005488//binding;GO:0001882//nucleoside binding;GO:0097159//organic cyclic compound binding	GO:0042723//thiamine-containing compound metabolic process;GO:0044763//single-organism cellular process;GO:0072527//pyrimidine-containing compound metabolic process;GO:1901360//organic cyclic compound metabolic process;GO:0006725//cellular aromatic compound metabolic process;GO:0008152//metabolic process;GO:1901564//organonitrogen compound metabolic process;GO:0051186//cofactor metabolic process;…
Isoform0000328	99.79	86.23	83.05	132.01	104.68	106.52	75.07	85.52	87.69	113.48	107.88	115.82	80.87	78.51	76.16	76.44	85.76	67.21	UBL5	Os12g0143100, partial [Oryza sativa Japonica Group]	-	-	-	-	-	-	-
Isoform0000329	8.3	6.13	6.41	3.34	2.61	3.13	4.92	4.88	4.08	5.52	5.11	5.16	3.95	4.26	4.18	5.63	3.25	4.84	-	PREDICTED: SART-1 family protein DOT2 [Setaria italica]	Genetic Information Processing	Transcription	ko03040//Spliceosome	K11984	-	-	-
Isoform0000330	11.13	7.21	9.79	6.65	5.21	5.04	5.66	5.38	5.14	9.56	9.82	10.76	7.36	3.12	6.07	1.57	5.46	1.95	RPL19	PREDICTED: 50S ribosomal protein L19-1, chloroplastic-like [Zea mays]	Genetic Information Processing	Translation	ko03010//Ribosome	K02884	GO:1990904//ribonucleoprotein complex;GO:0044464//cell part;GO:0030529//intracellular ribonucleoprotein complex;GO:0044424//intracellular part;GO:0032991//macromolecular complex;GO:0005622//intracellular;GO:0005623//cell	-	GO:0043170//macromolecule metabolic process;GO:0008152//metabolic process;GO:0071704//organic substance metabolic process;GO:0010467//gene expression
Isoform0000331	87.35	78.66	58.2	101.29	133.54	130.97	87.62	98.68	118.67	88.6	109.11	104.76	157.49	104.4	140.58	48.12	85.09	55.25	-	enzyme of the cupin superfamily [Zea mays]	-	-	-	-	-	-	-
Isoform0000332	88.14	89.48	99.13	91.67	65.86	78.34	98.24	96.83	88.91	97.81	83.94	96.33	70.3	73.83	80.27	111.82	111.31	79.54	COPZ1	coatomer subunit zeta-1 [Zea mays]	-	-	-	-	-	-	GO:0033036//macromolecule localization;GO:0008104//protein localization;GO:0051179//localization
Isoform0000333	160.6	116.27	175.44	143.57	114.09	144.73	167.51	141.05	130.29	153.25	108.39	141.54	150.59	149.62	161.96	209.85	206.45	201.73	RANBP1C	Ran-binding protein 1 [Zea mays]	-	-	-	-	-	-	-
Isoform0000334	7.32	2.05	3.43	1.72	3.82	4.14	6.38	26.87	5.37	3.61	13.33	7.45	3.7	4.29	14.74	3.47	4.82	5.44	XTH8	PREDICTED: probable xyloglucan endotransglucosylase/hydrolase protein 8 [Setaria italica]	-	-	-	-	GO:0005576//extracellular region;GO:0030312//external encapsulating structure;GO:0071944//cell periphery;GO:0005623//cell;GO:0044464//cell part	GO:0016757//transferase activity, transferring glycosyl groups;GO:0016758//transferase activity, transferring hexosyl groups;GO:0016787//hydrolase activity;GO:0016740//transferase activity;GO:0003824//catalytic activity	GO:0044042//glucan metabolic process;GO:0043170//macromolecule metabolic process;GO:0071704//organic substance metabolic process;GO:0008152//metabolic process;GO:0044238//primary metabolic process;GO:0045229//external encapsulating structure organization;GO:0005976//polysaccharide metabolic process;GO:0009987//cellular process;GO:0071840//cellular component organization or biogenesis;GO:0016043//…
Isoform0000335	4.11	4.36	4.54	5.82	5.64	7.69	5.5	5.46	6.79	5.96	6.85	5.38	9.1	5.79	5.72	3.74	5.06	3.12	-	Os05g0102500, partial [Oryza sativa Japonica Group]	-	-	-	-	-	-	-
Isoform0000336	2.89	1.71	0.95	2.23	1.51	1.14	1.56	1.72	1.33	1.54	2.37	2.26	1.31	1.13	1.15	1.9	1.12	1.37	-	Homeobox protein SIX5 [Anthurium amnicola]	-	-	-	-	-	-	-
Isoform0000337	5.87	9.06	5.55	8.58	7.17	8.46	6.97	2.69	7.42	6.22	5.58	4.96	9.61	5.2	3.58	5.13	7.73	5.06	LSM8	PREDICTED: sm-like protein LSM8 [Oryza brachyantha]	Genetic Information Processing	Transcription;Folding, sorting and degradation	ko03040//Spliceosome;ko03018//RNA degradation	K12627	-	-	-
Isoform0000338	261.82	202.77	286.71	195.49	141.26	126.32	198.24	117.06	139.12	162.28	241.6	176.49	207.11	106.46	146.4	61.51	174.92	58.61	RPS4	40S ribosomal protein S4 [Zea mays]	Genetic Information Processing	Translation	ko03010//Ribosome	K02987	GO:0044422//organelle part;GO:0005840//ribosome;GO:0043229//intracellular organelle;GO:0043226//organelle;GO:0009536//plastid;GO:0044464//cell part;GO:0030529//intracellular ribonucleoprotein complex;GO:0005737//cytoplasm;GO:0005622//intracellular;GO:0044391//ribosomal subunit;GO:0043231//intracellular membrane-bounded organelle;GO:0044444//cytoplasmic part;GO:0043227//membrane-bounded organelle;…	GO:0003676//nucleic acid binding;GO:1901363//heterocyclic compound binding;GO:0097159//organic cyclic compound binding;GO:0003723//RNA binding;GO:0005488//binding;GO:0005198//structural molecule activity	GO:0008152//metabolic process;GO:0071704//organic substance metabolic process;GO:0043170//macromolecule metabolic process;GO:0010467//gene expression
Isoform0000339	266.72	393.8	261.37	253.05	211.17	193.79	74.07	64.71	81.03	316.76	265.64	306.51	249.36	195.12	161.08	56.94	92.04	84.76	GRP2	glycine-rich RNA-binding protein [Sorghum bicolor]	-	-	-	-	-	-	-
Isoform0000340	0	0	0	0	0	0	0	0	0	0.38	0	0	0	0	0	0	0	0	-	PREDICTED: protein IQ-DOMAIN 1 [Setaria italica]	-	-	-	-	-	-	-
Isoform0000341	0.57	2.79	1.14	0.58	1.41	1.96	3.65	3.72	5.94	0.5	0.69	0.31	4.54	1.95	1.27	0.24	3.22	0.61	FAMA	PREDICTED: transcription factor bHLH94-like isoform X2 [Zea mays]	-	-	-	-	-	GO:0005488//binding;GO:0005515//protein binding	-
Isoform0000342	87.8	83.41	80.94	104.18	104.98	61.64	74.5	67.8	48.56	81.72	60.02	94.97	41.41	56.05	42.94	67.34	49.02	113.14	UBC5A	PREDICTED: ubiquitin-conjugating enzyme E2 28-like [Setaria italica]	Genetic Information Processing	Folding, sorting and degradation	ko04141//Protein processing in endoplasmic reticulum;ko04120//Ubiquitin mediated proteolysis	K06689	-	GO:0003824//catalytic activity	-
Isoform0000343	11.47	5.85	9.83	5.78	4.33	5.24	6.58	9.67	6.23	10.91	12.02	12.61	6.41	5.42	10.43	6.21	6.38	5.43	DDB_G0284757	PREDICTED: OTU domain-containing protein DDB_G0284757 [Setaria italica]	-	-	-	-	-	-	-
Isoform0000344	0	2.07	0	1.93	1.85	1.89	1.97	0	1.68	0	0	0	0.95	1.49	0	1.25	1.06	1.39	Msi1	RNA-binding (RRM/RBD/RNP motifs) family protein [Zea mays]	Genetic Information Processing	Translation	ko03015//mRNA surveillance pathway	K14411	-	-	-
Isoform0000345	3.15	0.97	4.46	6.59	4.59	2.1	0.46	0.76	0	5.75	2.98	12.75	0.9	2.15	3.29	1.05	1.9	0	ABCF1	ABC transporter F family member 1 [Zea mays]	-	-	-	-	-	-	-
Isoform0000346	12.55	17.08	10.42	32.32	23.77	19.74	15.24	16.4	25.03	13.76	5.62	12.48	12.16	17.89	13.64	15.23	24.04	18.08	FDX3	ferredoxin-3 [Saccharum hybrid cultivar FN-1702]	Metabolism	Energy metabolism	ko00195//Photosynthesis	K02639	GO:0044464//cell part;GO:0043229//intracellular organelle;GO:0043226//organelle;GO:0005737//cytoplasm;GO:0043227//membrane-bounded organelle;GO:0044444//cytoplasmic part;GO:0044424//intracellular part;GO:0005623//cell;GO:0009536//plastid;GO:0005622//intracellular;GO:0043231//intracellular membrane-bounded organelle	GO:0043169//cation binding;GO:0005488//binding;GO:0051536//iron-sulfur cluster binding;GO:0043167//ion binding;GO:0051540//metal cluster binding	GO:0044710//single-organism metabolic process;GO:0044699//single-organism process;GO:0008152//metabolic process;GO:0009987//cellular process;GO:0044237//cellular metabolic process;GO:0006091//generation of precursor metabolites and energy
Isoform0000347	57.3	66.75	75.4	54.52	77.37	153.82	185.02	177.76	257.18	105.85	144.98	111.79	186.12	114.76	204.13	76.39	229.96	72.42	MGS1	pollen-specific protein C13 precursor [Zea mays]	-	-	-	-	-	-	-
Isoform0000348	51.55	44.19	44.01	40.61	32.71	35.83	38.64	34.6	32.85	62.13	43.96	71.23	27.97	23.94	33.35	24.36	36.5	17.4	ZBP14	14 kDa zinc-binding protein [Zea mays]	-	-	-	-	-	-	-
Isoform0000349	9.24	11.71	7.32	15.9	10.42	21.12	15.18	5.72	12.49	11.31	9.94	10.4	24.06	16.36	15.23	27.76	29.23	21.54	-	--	-	-	-	-	-	-	-
Isoform0000350	2.11	2.73	1.77	1.64	1.42	1.28	0.7	1.67	1.06	2.68	2.36	3.24	2.38	2.06	1.6	1.69	0.73	1.62	RAD17	Cell cycle checkpoint protein RAD17 [Zea mays]	-	-	-	-	-	GO:1901363//heterocyclic compound binding;GO:0001883//purine nucleoside binding;GO:0001882//nucleoside binding;GO:0097367//carbohydrate derivative binding;GO:0036094//small molecule binding;GO:0097159//organic cyclic compound binding;GO:0005488//binding;GO:0032549//ribonucleoside binding;GO:0032550//purine ribonucleoside binding	GO:0000280//nuclear division;GO:0048285//organelle fission;GO:0051716//cellular response to stimulus;GO:0071704//organic substance metabolic process;GO:0006355//regulation of transcription, DNA-templated;GO:0008152//metabolic process;GO:0044260//cellular macromolecule metabolic process;GO:0071840//cellular component organization or biogenesis;GO:0010468//regulation of gene expression;GO:2000112//…
Isoform0000351	589.8	484.9	574.98	615.95	784.39	794.61	589.18	759.36	643.55	574.81	658.13	567.92	699.8	760.76	997.1	1558.08	747.4	993.4	Os12g0502000	PREDICTED: protein SPIRAL1-like 3 [Setaria italica]	-	-	-	-	GO:0016020//membrane	-	-
Isoform0000352	0.26	0.16	0.02	0.16	0.62	0.03	0	0.3	0.09	0.57	0.16	0.35	1.2	0.05	0.09	0.08	0.29	0.07	-	--	-	-	-	-	-	-	-
Isoform0000353	318.2	217.46	369.16	218.58	49.52	261.95	571.62	240.29	510.51	523.61	924.85	476.73	1273.32	1282.59	1621.31	229.5	2007.09	74.89	LTP1	phospholipid transfer protein 1 [Zea diploperennis]	-	-	-	-	-	GO:0005488//binding	GO:0044699//single-organism process;GO:0051179//localization;GO:0044765//single-organism transport;GO:0006810//transport;GO:0051234//establishment of localization;GO:1902578//single-organism localization
Isoform0000354	1.18	1.99	2.09	3.55	3.13	1.14	2.59	0.18	1.24	2.93	0.52	0.92	1.69	2.06	0.7	0.61	2.15	0.14	CPN60II	chaperonin2 [Zea mays]	Genetic Information Processing	Folding, sorting and degradation	ko03018//RNA degradation	K04077	GO:0043229//intracellular organelle;GO:0043227//membrane-bounded organelle;GO:0043231//intracellular membrane-bounded organelle;GO:0005623//cell;GO:0044424//intracellular part;GO:0044464//cell part;GO:0043226//organelle;GO:0005622//intracellular	GO:0005488//binding;GO:0001882//nucleoside binding;GO:0032550//purine ribonucleoside binding;GO:0001883//purine nucleoside binding;GO:0097367//carbohydrate derivative binding;GO:1901363//heterocyclic compound binding;GO:0032549//ribonucleoside binding;GO:0097159//organic cyclic compound binding;GO:0036094//small molecule binding	GO:0006457//protein folding;GO:0009987//cellular process
Isoform0000355	17.7	24.76	12.92	17.11	21.22	35	27.52	17.89	37.61	24.41	20.72	12.49	5.81	6.27	6.08	20.56	22.31	12.13	-	hypothetical protein SORBIDRAFT_03g010100 [Sorghum bicolor]	-	-	-	-	-	-	-
Isoform0000356	5.18	5.41	7.87	7.46	4.96	2.58	2.71	2.29	3.35	7.11	8.49	4.7	4.14	3.54	4.88	1.38	4.22	1.97	-	acetyltransferase [Zea mays]	-	-	-	-	-	-	-
Isoform0000357	8.65	0.72	4.7	0.37	0.98	21.31	10.65	7.09	12.2	10.75	31.46	7.14	91.35	148.73	62.77	27.49	13.18	19.95	MGL3	late embryogenesis abundant protein 3 [Sorghum bicolor]	-	-	-	-	-	-	-
Isoform0000358	22.58	27.98	28.08	17.19	10.75	27.22	18.22	14.99	36.13	24.99	38.81	29.05	63.37	32.85	53.61	16.19	24.07	19.33	TCP7	PREDICTED: transcription factor TCP21-like [Setaria italica]	-	-	-	-	-	-	-
Isoform0000359	25.5	18.12	23.77	22.14	16.1	16.96	14.98	13.11	14.21	25.42	25.46	25.14	18.67	14.81	16.52	13.06	14.12	10.32	Ccdc12	PREDICTED: coiled-coil domain-containing protein 12 [Setaria italica]	Genetic Information Processing	Transcription	ko03040//Spliceosome	K12871	-	-	-
Isoform0000360	12.6	16.33	15.38	11.89	7.58	6.14	7.89	4.34	6.52	14.48	14.66	14.83	11.55	6.64	8.49	3.53	7.22	4.08	Tsr3	Ribosome biogenesis protein TSR3-like protein [Dichanthelium oligosanthes]	-	-	-	-	-	-	-
Isoform0000361	111	105.09	98.4	140.77	157.92	117.8	84.93	107.88	89.8	149.14	157	135.65	137.45	105.75	131.62	55.87	109.2	49.58	LDJ2	Chaperone protein dnaJ 3 [Zea mays]	Genetic Information Processing	Folding, sorting and degradation	ko04141//Protein processing in endoplasmic reticulum	K09503	-	GO:0005488//binding;GO:0005515//protein binding	GO:0044267//cellular protein metabolic process;GO:0019538//protein metabolic process;GO:0071704//organic substance metabolic process;GO:0044237//cellular metabolic process;GO:0006950//response to stress;GO:0044238//primary metabolic process;GO:0008152//metabolic process;GO:0050896//response to stimulus;GO:0043170//macromolecule metabolic process;GO:0044260//cellular macromolecule metabolic proces…
Isoform0000362	0	0	0	0	0	0	0	0	0	0	0	0.1	0	0	0	0	0	0	-	--	-	-	-	-	-	-	-
Isoform0000363	86.51	57.65	81.63	44.18	30.21	24.65	48.69	28.04	31.94	76.24	81.57	82	55.94	28.16	43.11	11.16	42.71	14.68	RPS23	Ribosomal protein S23, eukaryotic/archaeal [Corchorus olitorius]	Genetic Information Processing	Translation	ko03010//Ribosome	K02973	GO:0044424//intracellular part;GO:0044446//intracellular organelle part;GO:0005840//ribosome;GO:0005737//cytoplasm;GO:0043232//intracellular non-membrane-bounded organelle;GO:0044464//cell part;GO:0044422//organelle part;GO:0005623//cell;GO:0043229//intracellular organelle;GO:0044444//cytoplasmic part;GO:0043226//organelle;GO:0005622//intracellular;GO:0032991//macromolecular complex;GO:1990904//r…	GO:0046914//transition metal ion binding;GO:0043169//cation binding;GO:0046872//metal ion binding;GO:0043167//ion binding;GO:0005515//protein binding;GO:0005488//binding	GO:0060255//regulation of macromolecule metabolic process;GO:0050789//regulation of biological process;GO:0010468//regulation of gene expression;GO:0019222//regulation of metabolic process;GO:0065007//biological regulation
Isoform0000364	5.46	16.06	6.88	16.84	10.12	11.91	58.27	3.79	34.27	6.87	7.5	6.95	18.15	9.54	8.1	7.35	32.03	6.29	B34	PREDICTED: histone H3.2-like [Gossypium hirsutum]	-	-	-	-	-	-	-
Isoform0000365	79.09	61.89	75.81	68.35	47.58	36.23	46.05	29	28.37	78.92	69.2	85.45	40.96	32.86	40.71	24.55	46.61	19.07	REFA1	Elongation factor 1-alpha [Zea mays]	Genetic Information Processing	Translation	ko03013//RNA transport	K03231	-	-	-
Isoform0000366	0	0	0	0	0	0	0	0	0	0	0	0	0	0	0	0	0	0	SAPK1	Serine/threonine-protein kinase SRK2C [Zea mays]	Environmental Information Processing	Signal transduction	ko04075//Plant hormone signal transduction	K14498	-	GO:0001883//purine nucleoside binding;GO:0032550//purine ribonucleoside binding;GO:0032549//ribonucleoside binding;GO:0016772//transferase activity, transferring phosphorus-containing groups;GO:0001882//nucleoside binding;GO:0005488//binding;GO:0016301//kinase activity;GO:0036094//small molecule binding;GO:0004672//protein kinase activity;GO:0016773//phosphotransferase activity, alcohol group as …	GO:0006793//phosphorus metabolic process;GO:0043170//macromolecule metabolic process;GO:0023052//signaling;GO:0044699//single-organism process;GO:0044763//single-organism cellular process;GO:0044267//cellular protein metabolic process;GO:0051716//cellular response to stimulus;GO:0006796//phosphate-containing compound metabolic process;GO:0009755//hormone-mediated signaling pathway;GO:0071704//org…
Isoform0000367	1.14	0.61	0.78	0.64	1.17	1.96	2.37	1.35	1.11	1.41	2.82	1.7	0.62	0.4	1.59	0.94	1.99	1.52	AIB	PREDICTED: transcription factor bHLH13-like [Setaria italica]	-	-	-	-	-	GO:0005488//binding;GO:0005515//protein binding	-
Isoform0000368	12.25	33.9	16.97	36.81	26.92	12.96	24.8	11.99	15.4	12.8	9.63	12.55	25.21	16.92	12.48	5.3	25.46	11.97	-	--	-	-	-	-	-	-	-
Isoform0000369	15.73	10.91	12.84	14.25	12.36	13.56	9.79	9	9.27	18.53	21.38	20.24	12.17	12.15	11.14	9.14	12.78	7.06	Os05g0419100	PHD finger protein ALFIN-LIKE 6 [Zea mays]	-	-	-	-	GO:0043226//organelle;GO:0043229//intracellular organelle;GO:0005623//cell;GO:0044464//cell part;GO:0043227//membrane-bounded organelle;GO:0005622//intracellular;GO:0044424//intracellular part;GO:0043231//intracellular membrane-bounded organelle	GO:0046914//transition metal ion binding;GO:0005515//protein binding;GO:0043167//ion binding;GO:0043169//cation binding;GO:0046872//metal ion binding;GO:0005488//binding	GO:0071704//organic substance metabolic process;GO:0016043//cellular component organization;GO:0051276//chromosome organization;GO:0009987//cellular process;GO:0065007//biological regulation;GO:0010468//regulation of gene expression;GO:0034645//cellular macromolecule biosynthetic process;GO:0009059//macromolecule biosynthetic process;GO:0044237//cellular metabolic process;GO:0006325//chromatin or…
Isoform0000370	3.87	9.87	3.04	1.19	2.11	40.85	262.49	15.37	243.65	2.89	21.55	3.73	162.14	47.11	53.14	1.93	262.81	2.7	GSTF8	glutathione transferase 9 [Zea mays]	Metabolism	Metabolism of other amino acids	ko00480//Glutathione metabolism	K00799	-	GO:0003824//catalytic activity	-
Isoform0000371	60.12	25.73	54.02	27.86	23.07	28.77	38.2	42.04	34.77	64.7	53.52	61.53	38.21	25.71	68.08	30.64	45.11	23.17	At2g21870	PREDICTED: probable ATP synthase 24 kDa subunit, mitochondrial [Setaria italica]	-	-	-	-	-	-	-
Isoform0000372	31.27	27.64	31.58	38.26	43.51	47.44	26.91	35.82	43.43	40.85	37.59	37.51	33.33	36.06	35.91	21.58	30.62	27.2	ABP4	PREDICTED: auxin-binding protein 4 [Oryza sativa Japonica Group]	-	-	-	-	GO:0043226//organelle;GO:0044422//organelle part;GO:0005623//cell;GO:0044444//cytoplasmic part;GO:0005783//endoplasmic reticulum;GO:0043231//intracellular membrane-bounded organelle;GO:0044446//intracellular organelle part;GO:0043227//membrane-bounded organelle;GO:0044464//cell part;GO:0044432//endoplasmic reticulum part;GO:0005737//cytoplasm;GO:0005622//intracellular;GO:0044424//intracellular pa…	GO:0005488//binding;GO:0043167//ion binding;GO:0043169//cation binding;GO:0046914//transition metal ion binding;GO:0042562//hormone binding;GO:0046872//metal ion binding	GO:0007154//cell communication;GO:0009755//hormone-mediated signaling pathway;GO:0070887//cellular response to chemical stimulus;GO:0044763//single-organism cellular process;GO:0007165//signal transduction;GO:0071310//cellular response to organic substance;GO:0009725//response to hormone;GO:0023052//signaling;GO:0051716//cellular response to stimulus;GO:0009719//response to endogenous stimulus;GO…
Isoform0000373	7.91	10.2	9.32	14.12	9.73	13.13	16.83	6.95	14.02	10.08	10.44	10.88	14.51	8.77	7.14	13.06	22.68	8.22	-	expressed protein [Oryza sativa Japonica Group]	-	-	-	-	-	-	-
Isoform0000374	1.19	1.72	2	2.07	0.66	1.27	1.48	0.81	1.56	1.96	0.66	1.05	2.02	1.41	1.18	0.32	0.88	0.38	prfA	peptide chain release factor 1 [Zea mays]	-	-	-	-	GO:0044424//intracellular part;GO:0044464//cell part;GO:0005623//cell;GO:0005622//intracellular	GO:0008079//translation termination factor activity;GO:0003676//nucleic acid binding;GO:0008135//translation factor activity, RNA binding;GO:0003747//translation release factor activity;GO:1901363//heterocyclic compound binding;GO:0097159//organic cyclic compound binding;GO:0005488//binding;GO:0003723//RNA binding	GO:0032984//macromolecular complex disassembly;GO:0009987//cellular process;GO:0016043//cellular component organization;GO:0071840//cellular component organization or biogenesis;GO:0043933//macromolecular complex subunit organization;GO:0022411//cellular component disassembly;GO:0044763//single-organism cellular process;GO:0043624//cellular protein complex disassembly;GO:0043241//protein complex …
Isoform0000375	1.93	0.59	5.27	10.29	2.58	38.02	28.05	9.73	32.48	0.05	12.49	0.61	43.34	46.38	57.25	127.35	55.77	8.52	-	PREDICTED: non-specific lipid-transfer protein-like protein At2g13820 [Setaria italica]	-	-	-	-	-	-	-
Isoform0000376	200.31	211.52	229.19	187.94	176.35	170.25	150.42	189.93	138.32	209.15	175.27	200.87	135.65	203.78	176.53	213.24	169.9	216.95	UBC5A	uncharacterized LOC100280571 [Zea mays]	Genetic Information Processing	Folding, sorting and degradation	ko04141//Protein processing in endoplasmic reticulum;ko04120//Ubiquitin mediated proteolysis	K06689	GO:0044464//cell part;GO:0005623//cell;GO:0044424//intracellular part;GO:0005622//intracellular	GO:0097367//carbohydrate derivative binding;GO:0001882//nucleoside binding;GO:0097159//organic cyclic compound binding;GO:0016740//transferase activity;GO:0036094//small molecule binding;GO:0016879//ligase activity, forming carbon-nitrogen bonds;GO:0001883//purine nucleoside binding;GO:1901363//heterocyclic compound binding;GO:0032549//ribonucleoside binding;GO:0016874//ligase activity;GO:0003824…	GO:0009056//catabolic process;GO:0044248//cellular catabolic process;GO:0043170//macromolecule metabolic process;GO:0044265//cellular macromolecule catabolic process;GO:0006464//cellular protein modification process;GO:0030163//protein catabolic process;GO:0044267//cellular protein metabolic process;GO:0018193//peptidyl-amino acid modification;GO:0036211//protein modification process;GO:0019538//…
Isoform0000377	4.73	2.04	1.27	2.71	3.77	2.96	2.57	4.18	2.85	3.43	6.81	4.1	1.74	1.79	1.59	1.94	2.56	3.22	ndhS	PREDICTED: NAD(P)H-quinone oxidoreductase subunit S, chloroplastic [Setaria italica]	-	-	-	-	-	-	-
Isoform0000378	3.84	0.79	7.73	26.76	3.56	76.15	82.43	38.22	87.92	0.25	22.77	0.95	91.63	108.6	121.96	335.01	136.61	36.29	fhaB	PREDICTED: protein app1-like [Setaria italica]	-	-	-	-	-	-	-
Isoform0000379	0.09	1.46	0.14	0.16	0.43	0.16	0.42	0.12	0.75	0.68	0.21	0.46	0.09	0.21	0.17	0.48	0.62	0.04	At3g28040	PREDICTED: probably inactive leucine-rich repeat receptor-like protein kinase At3g28040 [Setaria italica]	-	-	-	-	GO:0031224//intrinsic component of membrane;GO:0044425//membrane part;GO:0016020//membrane	GO:0032549//ribonucleoside binding;GO:1901363//heterocyclic compound binding;GO:0005488//binding;GO:0016301//kinase activity;GO:0001882//nucleoside binding;GO:0097159//organic cyclic compound binding;GO:0097367//carbohydrate derivative binding;GO:0032550//purine ribonucleoside binding;GO:0016772//transferase activity, transferring phosphorus-containing groups;GO:0003824//catalytic activity;GO:000…	GO:0051707//response to other organism;GO:0048608//reproductive structure development;GO:0071704//organic substance metabolic process;GO:0003006//developmental process involved in reproduction;GO:0007275//multicellular organism development;GO:0009886//post-embryonic morphogenesis;GO:0006464//cellular protein modification process;GO:0032501//multicellular organismal process;GO:0050794//regulation …
Isoform0000380	0.22	0.11	0.57	0.31	0.32	0.2	0.43	0.25	0.67	0.43	0.11	0.6	0.35	0.17	0.48	0.17	0.47	0.32	-	serine/threonine-protein kinase tricorner-like [Aegilops tauschii subsp. tauschii] [Aegilops tauschii]	-	-	-	-	-	GO:0003824//catalytic activity;GO:0016772//transferase activity, transferring phosphorus-containing groups;GO:0016740//transferase activity;GO:0016301//kinase activity	-
Isoform0000381	0	0	0	0	0	0	0	0	0	0	0	0	0	0	0	0	0	0	-	PREDICTED: ATP-dependent helicase BRM [Brachypodium distachyon]	-	-	-	-	GO:0044464//cell part;GO:0005623//cell;GO:0005622//intracellular;GO:0044424//intracellular part	GO:0005488//binding;GO:0016818//hydrolase activity, acting on acid anhydrides, in phosphorus-containing anhydrides;GO:0036094//small molecule binding;GO:0003824//catalytic activity;GO:0016817//hydrolase activity, acting on acid anhydrides;GO:1901363//heterocyclic compound binding;GO:0016787//hydrolase activity;GO:0097159//organic cyclic compound binding	GO:0009059//macromolecule biosynthetic process;GO:0044237//cellular metabolic process;GO:0060255//regulation of macromolecule metabolic process;GO:0065007//biological regulation;GO:0044707//single-multicellular organism process;GO:0016568//chromatin modification;GO:0043170//macromolecule metabolic process;GO:0044249//cellular biosynthetic process;GO:0032501//multicellular organismal process;GO:00…
Isoform0000382	132.44	43.61	62.16	50.06	42.33	40.86	5.51	14.2	8.54	60.87	216.39	71.02	65.51	56.74	39.54	14.52	10.33	34.5	-	expressed protein [Oryza sativa Japonica Group]	-	-	-	-	-	-	-
Isoform0000383	0.79	0.67	0.71	0.34	0.8	2.04	7.33	1.04	7.83	1.21	3.29	1.42	7.56	1.77	3.92	0.23	4.12	0.98	At5g56590	Carbohydrate-binding X8 domain superfamily protein [Zea mays]	-	-	-	-	-	-	-
Isoform0000384	49.93	35.93	39.13	42.12	27.54	26.67	27.92	31.42	23.55	43.49	40.9	43.26	22.89	28.36	28.99	26	28.75	22.59	Mmtag2	PREDICTED: multiple myeloma tumor-associated protein 2 homolog [Oryza sativa Japonica Group]	-	-	-	-	-	-	-
Isoform0000385	161.27	111.88	138.8	122.31	98.1	47.34	9.73	41.53	13.54	88.82	105.57	90.73	31.9	56.82	51.79	28.19	8	89.44	-	uncharacterized protein LOC100277496 [Zea mays]	-	-	-	-	-	-	-
Isoform0000386	68.72	51.24	75.84	44.94	31.32	35.14	37.78	40.04	37.86	72.89	67.67	76.17	34.23	32.73	56.5	27.47	42.79	30.97	At3g07680	transmembrane emp24 domain-containing protein [Saccharum hybrid cultivar R570]	-	-	-	-	GO:0044425//membrane part;GO:0016020//membrane;GO:0031224//intrinsic component of membrane	-	-
Isoform0000387	137.43	366.56	123.99	279.68	267.89	159.56	119.75	62.25	109.61	139.8	104.36	147.44	101.07	159.09	76.03	186.8	144.06	187.51	-	Os02g0216300, partial [Oryza sativa Japonica Group]	-	-	-	-	-	-	-
Isoform0000388	1.58	1.87	1.04	0.66	0.85	0.39	0.9	0.82	0.92	1.95	2.19	1.82	0.74	0.48	1.15	0.64	0.7	0.53	-	Prefoldin chaperone subunit family protein [Zea mays]	-	-	-	-	-	-	-
Isoform0000389	10.17	16.93	23.74	18.87	22.44	46	27.81	21.9	36.18	15.18	26.16	17.98	50.95	37.3	41.79	56.01	46.17	33.25	TUBB4	beta tubulin6b [Zea mays]	Cellular Processes	Transport and catabolism	ko04145//Phagosome	K07375	GO:0043226//organelle;GO:0005856//cytoskeleton;GO:0005622//intracellular;GO:0015630//microtubule cytoskeleton;GO:0043232//intracellular non-membrane-bounded organelle;GO:0044424//intracellular part;GO:0043228//non-membrane-bounded organelle;GO:0005623//cell;GO:0044464//cell part;GO:0032991//macromolecular complex;GO:0043229//intracellular organelle	GO:0017111//nucleoside-triphosphatase activity;GO:0097159//organic cyclic compound binding;GO:0036094//small molecule binding;GO:0005198//structural molecule activity;GO:0032549//ribonucleoside binding;GO:0097367//carbohydrate derivative binding;GO:0016462//pyrophosphatase activity;GO:0016817//hydrolase activity, acting on acid anhydrides;GO:0016818//hydrolase activity, acting on acid anhydrides,…	GO:0044699//single-organism process;GO:0065003//macromolecular complex assembly;GO:0022607//cellular component assembly;GO:0006461//protein complex assembly;GO:0071822//protein complex subunit organization;GO:0043623//cellular protein complex assembly;GO:0071840//cellular component organization or biogenesis;GO:0044085//cellular component biogenesis;GO:0016043//cellular component organization;GO:…
Isoform0000390	9.83	5.72	11.76	4.1	3.73	1.8	1.59	3.68	2.99	10.3	8.94	12.09	3.58	2.02	3.55	0.87	2.36	0.83	rrp40	Exosome complex exonuclease RRP40 [Zea mays]	Genetic Information Processing	Folding, sorting and degradation	ko03018//RNA degradation	K03681	-	GO:0016787//hydrolase activity;GO:0004518//nuclease activity;GO:0097159//organic cyclic compound binding;GO:0005488//binding;GO:0003824//catalytic activity;GO:0003676//nucleic acid binding;GO:1901363//heterocyclic compound binding;GO:0016788//hydrolase activity, acting on ester bonds	GO:1901360//organic cyclic compound metabolic process;GO:0090304//nucleic acid metabolic process;GO:0046483//heterocycle metabolic process;GO:0009987//cellular process;GO:0071704//organic substance metabolic process;GO:0008152//metabolic process;GO:0034641//cellular nitrogen compound metabolic process;GO:0006139//nucleobase-containing compound metabolic process;GO:0006725//cellular aromatic compo…
Isoform0000391	0	0.15	0	0.8	0.25	0.51	0.13	0	0.27	0	0	0	0.23	0.47	0	0.04	0.54	0.4	-	LOW QUALITY PROTEIN: hypothetical protein SORBI_K023100 [Sorghum bicolor]	-	-	-	-	-	-	-
Isoform0000392	114.38	91.35	125.27	104.02	69.65	58.66	86.21	54.83	55.78	99.53	93.45	91.68	89.26	50.28	71.74	30.66	84.06	31.74	RPL13AD	60S ribosomal protein L13a-4 [Dichanthelium oligosanthes]	Genetic Information Processing	Translation	ko03010//Ribosome	K02872	GO:0043226//organelle;GO:0005737//cytoplasm;GO:0044446//intracellular organelle part;GO:0005623//cell;GO:0030529//intracellular ribonucleoprotein complex;GO:0044422//organelle part;GO:0044444//cytoplasmic part;GO:0043228//non-membrane-bounded organelle;GO:0044464//cell part;GO:0043229//intracellular organelle;GO:0043232//intracellular non-membrane-bounded organelle;GO:0032991//macromolecular comp…	-	GO:0071704//organic substance metabolic process;GO:0010467//gene expression;GO:0043170//macromolecule metabolic process;GO:0008152//metabolic process
Isoform0000393	0	2.01	0	1.38	0.87	0.96	1.46	0	1.24	0	0	0	3.61	2.22	0	0.89	1.87	1.5	-	Chloroplast protein HCF243 [Zea mays]	-	-	-	-	-	-	-
Isoform0000394	12.38	11.49	17.8	10.14	6.21	10.08	13.82	8.1	18.08	15.09	10.84	17.96	20.7	10.38	16.15	7.02	22.64	5.3	GPP1	haloacid dehalogenase-like hydrolase domain-containing protein 1A [Zea mays]	-	-	-	-	-	GO:0003824//catalytic activity	-
Isoform0000395	67.79	34.45	48.29	69.32	48.67	82.21	66.05	76.02	73.71	54.56	75.54	60.4	69.67	67.61	56.15	78.36	48.88	69.7	rnf170	protein binding protein [Zea mays]	-	-	-	-	-	-	-
Isoform0000396	1.42	1.45	1.04	1.58	0.55	1.12	0.37	0.84	0.52	0.41	1.19	0.27	0.3	0.47	0.78	0.71	0.49	0.27	At4g39010	PREDICTED: endoglucanase 6-like [Juglans regia]	-	-	-	-	-	-	-
Isoform0000397	2.52	0.71	2.21	2.38	2.53	0.76	2.23	3.11	1.74	1.85	2.51	2.65	1.98	1.66	2.25	4.15	2.85	3.6	SK1	shikimate kinase [Zea mays]	Metabolism	Amino acid metabolism;Global and Overview	ko01100//Metabolic pathways;ko01110//Biosynthesis of secondary metabolites;ko01130//Biosynthesis of antibiotics;ko01230//Biosynthesis of amino acids;ko00400//Phenylalanine, tyrosine and tryptophan biosynthesis	K00891	-	-	-
Isoform0000398	11.05	8.23	10.48	7.36	7.85	6.73	6.48	7.8	8.65	12.76	13.3	11.29	6.32	4.78	7.54	3.95	6.51	4.1	-	Os02g0243900 [Oryza sativa Japonica Group]	-	-	-	-	-	-	-
Isoform0000399	45.54	37.4	51.23	21.48	23.85	29.73	25.55	27.87	31.19	58.53	60.96	60.57	51.38	51.76	94.85	27.52	36.55	23.43	-	Sterile alpha motif (SAM) domain-containing protein [Zea mays]	-	-	-	-	-	-	-
Isoform0000400	1.75	0.56	1.68	0.37	0.91	0.25	0.98	1.51	0.75	2.83	0.69	2.28	0.98	0.71	2.94	0.7	0.72	0.57	-	--	-	-	-	-	-	-	-
Isoform0000401	9.91	14.29	10	8.55	16.51	17.16	17.9	13.51	17.49	25.93	16.06	21.98	15.1	10.84	15.15	19.21	21.32	10.77	CPK3	Calcium-dependent protein kinase 3 [Zea mays]	Organismal Systems	Environmental adaptation	ko04626//Plant-pathogen interaction	K13412	-	GO:0032550//purine ribonucleoside binding;GO:0016740//transferase activity;GO:0046872//metal ion binding;GO:0043169//cation binding;GO:0004672//protein kinase activity;GO:0016772//transferase activity, transferring phosphorus-containing groups;GO:0016301//kinase activity;GO:0001883//purine nucleoside binding;GO:1901363//heterocyclic compound binding;GO:0043167//ion binding;GO:0001882//nucleoside …	GO:0006793//phosphorus metabolic process;GO:0019538//protein metabolic process;GO:0006464//cellular protein modification process;GO:0008152//metabolic process;GO:0006796//phosphate-containing compound metabolic process;GO:0043412//macromolecule modification;GO:0044237//cellular metabolic process;GO:0044238//primary metabolic process;GO:0044260//cellular macromolecule metabolic process;GO:0071704/…
Isoform0000402	0	0	0	0	0	0	0	0	0	0	0	0	0	0	0	0	0	0	-	OSJNBa0032N05.18 [Oryza sativa Japonica Group]	-	-	-	-	-	-	-
Isoform0000403	0	0.77	0	0.42	0.75	0.99	0.95	0	0.36	0	0	0	0.7	0.66	0.1	0.28	0.8	0.39	-	hypothetical protein SORBI_001G364300 [Sorghum bicolor]	-	-	-	-	-	-	-
Isoform0000404	8.66	6.92	10.66	6.72	6.01	5.59	3.24	4.22	4.6	9.93	11.65	11.13	5.76	3.73	4.94	2.36	3.44	1.61	RBG6	RNA binding protein [Zea mays]	-	-	-	-	-	GO:0097159//organic cyclic compound binding;GO:0005488//binding	-
Isoform0000405	304.05	516.74	334.72	388.18	429.87	638.46	439.31	264.79	468.93	328.54	528	375.16	926.28	1012.21	559.54	794.78	784.93	837.38	ERD15	PREDICTED: protein EARLY RESPONSIVE TO DEHYDRATION 15-like [Setaria italica]	-	-	-	-	-	-	-
Isoform0000406	9.59	4.8	6.78	5.98	3.04	5.22	6.21	5.07	4.67	7.29	10.72	10.98	6.88	5.43	5.57	4.5	6.03	3.49	-	PREDICTED: dnaJ homolog subfamily C member 21 [Setaria italica]	-	-	-	-	-	-	-
Isoform0000407	92.46	85.66	90.45	96.55	75.64	62.94	49.73	67.27	59.06	95.77	75.56	93.23	44.4	47.6	61.05	42.39	51.06	50.55	ASK4	SKP1-like protein 1B isoform X1 [Aegilops tauschii subsp. tauschii] [Aegilops tauschii]	Genetic Information Processing	Folding, sorting and degradation	ko04141//Protein processing in endoplasmic reticulum;ko04120//Ubiquitin mediated proteolysis	K03094	-	GO:0003824//catalytic activity;GO:1901265//nucleoside phosphate binding;GO:1901363//heterocyclic compound binding;GO:0000166//nucleotide binding;GO:0016614//oxidoreductase activity, acting on CH-OH group of donors;GO:0016491//oxidoreductase activity;GO:0005488//binding;GO:0036094//small molecule binding;GO:0097159//organic cyclic compound binding	GO:0044265//cellular macromolecule catabolic process;GO:0043170//macromolecule metabolic process;GO:0044238//primary metabolic process;GO:0006508//proteolysis;GO:0044257//cellular protein catabolic process;GO:0044248//cellular catabolic process;GO:0009987//cellular process;GO:0044710//single-organism metabolic process;GO:0009056//catabolic process;GO:0044267//cellular protein metabolic process;GO…
Isoform0000408	53.57	53.85	54.33	29.13	38.17	56.61	57.55	46.33	66.55	54.37	55.7	58.52	61.81	54.41	57.28	76.34	72.49	64.17	UEV1A	ubiquitin-conjugating enzyme E2 variant 1 [Zea mays]	-	-	-	-	-	-	-
Isoform0000409	938.99	658.1	604.52	1205.99	1355.18	584.81	359.19	646.86	371.63	619.12	259.22	493.1	68.61	44.05	82.72	28.19	109.05	76.64	MT2	metallothionein type 3 [Saccharum hybrid cultivar ROC20]	-	-	-	-	-	-	GO:0044699//single-organism process;GO:0050896//response to stimulus;GO:0065008//regulation of biological quality;GO:0044763//single-organism cellular process;GO:0044765//single-organism transport;GO:0009987//cellular process;GO:0051179//localization;GO:0065007//biological regulation;GO:0006950//response to stress;GO:1902578//single-organism localization;GO:0051234//establishment of localization;…
Isoform0000410	0	15.25	0	21.35	13.46	15.43	27.36	0.92	16.51	0	1.27	0	4.81	8.55	0	10.75	16.6	11.09	ADH1	alcohol dehydrogenase, partial [Saccharum officinarum]	Metabolism	Amino acid metabolism;Lipid metabolism;Global and Overview;Carbohydrate metabolism	ko01100//Metabolic pathways;ko01110//Biosynthesis of secondary metabolites;ko01120//Microbial metabolism in diverse environments;ko00010//Glycolysis / Gluconeogenesis;ko00071//Fatty acid degradation;ko00592//alpha-Linolenic acid metabolism;ko00350//Tyrosine metabolism	K18857	GO:0044424//intracellular part;GO:0005622//intracellular;GO:0044464//cell part;GO:0005623//cell	GO:0016614//oxidoreductase activity, acting on CH-OH group of donors;GO:0016616//oxidoreductase activity, acting on the CH-OH group of donors, NAD or NADP as acceptor;GO:0016491//oxidoreductase activity;GO:0005488//binding;GO:0043167//ion binding;GO:0003824//catalytic activity;GO:0043169//cation binding	GO:0044699//single-organism process;GO:0008152//metabolic process;GO:0044710//single-organism metabolic process
Isoform0000411	40.65	49.85	32.04	55.4	48.74	42.01	37.31	27.19	35.22	46.71	45.34	39.29	46.04	34.53	31.16	28.83	36.89	27.47	TFIIAy	TFIIA small subunity [Saccharum hybrid cultivar SP80-3280]	Genetic Information Processing	Transcription	ko03022//Basal transcription factors	K03123	GO:0005654//nucleoplasm;GO:0032991//macromolecular complex;GO:0005622//intracellular;GO:0043234//protein complex;GO:1902494//catalytic complex;GO:0005623//cell;GO:0030880//RNA polymerase complex;GO:0043226//organelle;GO:0044422//organelle part;GO:0016591//DNA-directed RNA polymerase II, holoenzyme;GO:0055029//nuclear DNA-directed RNA polymerase complex;GO:0044424//intracellular part;GO:0043227//m…	GO:1901363//heterocyclic compound binding;GO:0003723//RNA binding;GO:0005488//binding;GO:0008135//translation factor activity, RNA binding;GO:0097159//organic cyclic compound binding;GO:0003676//nucleic acid binding	GO:0043170//macromolecule metabolic process;GO:0006412//translation;GO:0009058//biosynthetic process;GO:0009987//cellular process;GO:0032774//RNA biosynthetic process;GO:0019222//regulation of metabolic process;GO:0018130//heterocycle biosynthetic process;GO:0019438//aromatic compound biosynthetic process;GO:1901564//organonitrogen compound metabolic process;GO:0044267//cellular protein metabolic…
Isoform0000412	0	1.47	0	0.06	0.67	0.42	1.61	0	0.93	0	0	0	2.01	0.4	0	0.43	1.34	0.42	-	--	-	-	-	-	-	-	-
Isoform0000413	27.33	5.52	28.9	8.38	4.39	4.41	4.25	12.72	3.1	35.46	34.88	41.58	3.01	3.68	19.66	2.04	5.16	1.43	REFA1	elongation factor alpha3 [Zea mays]	Genetic Information Processing	Translation	ko03013//RNA transport	K03231	-	-	-
Isoform0000414	186.35	199.08	200.09	234.66	189.28	183.39	236	145.33	177.49	187.31	165.52	192.38	184.12	153.77	183.19	221.9	227.18	192.21	CAM	Calmodulin [Dichanthelium oligosanthes]	Environmental Information Processing;Organismal Systems	Signal transduction;Environmental adaptation	ko04626//Plant-pathogen interaction;ko04070//Phosphatidylinositol signaling system	K02183	-	-	-
Isoform0000415	31.98	29.13	34.42	29.23	31.41	28.12	27.36	33.85	28.01	41.88	32.77	41.04	30.93	19.41	41.05	16.52	35.07	15.29	GEM	ABA-responsive protein [Saccharum hybrid cultivar R570]	-	-	-	-	-	-	-
Isoform0000416	29.52	75.05	21.29	95.21	105.84	85.95	54.19	41.09	42.77	25.29	41.59	29.34	69.1	108.73	35.98	79.49	48.96	93.95	HIPP26	PREDICTED: heavy metal-associated isoprenylated plant protein 26-like [Oryza brachyantha]	-	-	-	-	-	-	-
Isoform0000417	9.54	8.49	5.93	5.92	5.76	18.16	22.4	14.07	36.74	9.83	16.61	7.53	12.38	7.01	11.47	6.73	13.94	9.06	-	PREDICTED: predicted GPI-anchored protein 58 [Setaria italica]	-	-	-	-	-	-	-
Isoform0000418	393.65	274.93	372.38	258.03	169.48	139.28	229.51	143.27	148.86	286.94	327.94	311.47	230.57	127.07	174.96	62.96	207.51	72.66	RPS9C	PREDICTED: 40S ribosomal protein S9-2-like [Setaria italica]	Genetic Information Processing	Translation	ko03010//Ribosome	K02997	GO:0005623//cell;GO:0030529//intracellular ribonucleoprotein complex;GO:0044391//ribosomal subunit;GO:0043226//organelle;GO:0032991//macromolecular complex;GO:0044446//intracellular organelle part;GO:1990904//ribonucleoprotein complex;GO:0005622//intracellular;GO:0043228//non-membrane-bounded organelle;GO:0044444//cytoplasmic part;GO:0005737//cytoplasm;GO:0044424//intracellular part;GO:0043232//i…	GO:1901363//heterocyclic compound binding;GO:0003723//RNA binding;GO:0005488//binding;GO:0005198//structural molecule activity;GO:0003676//nucleic acid binding;GO:0097159//organic cyclic compound binding	GO:0071704//organic substance metabolic process;GO:0010467//gene expression;GO:0043170//macromolecule metabolic process;GO:0008152//metabolic process
Isoform0000419	6.02	13.24	16.05	11.97	15.7	30.22	52.77	30.99	52.15	8.35	10.38	9.28	34.44	18.06	39.2	14.86	69.64	8.44	At5g15350	blue copper protein precursor [Zea mays]	-	-	-	-	-	-	-
Isoform0000420	22.32	19.97	20.2	15.83	8.88	14.18	17.57	19.88	15.37	16.45	20.45	16.84	16.07	12.62	14.05	10.92	16.16	12.23	-	PREDICTED: calponin homology domain-containing protein DDB_G0272472 isoform X2 [Setaria italica]	Genetic Information Processing	Translation	ko03008//Ribosome biogenesis in eukaryotes	K14545	-	-	-
Isoform0000421	98.99	52.25	19.93	107.2	37.05	77.57	80.75	72.18	47.53	100.03	108.39	86.7	79.59	102.75	74.43	94.56	106.28	160.78	LEA5	PREDICTED: indole-3-acetic acid-induced protein ARG2 [Oryza sativa Japonica Group]	-	-	-	-	-	-	-
Isoform0000422	7.54	7.16	3.39	10.26	7.19	11.75	11.06	5.52	6.11	5.87	7.58	6.74	7.71	19.22	7.42	21.21	10.84	17.94	-	neurogenic locus notch protein precursor-like precursor [Zea mays]	-	-	-	-	-	-	-
Isoform0000423	1.38	2.76	0.91	3.47	3.19	5.24	4.15	1.19	4.17	1.68	0.68	1.15	2.26	4.35	1.61	14.22	2.34	10.91	RIC10	Os09g0446400 [Oryza sativa Japonica Group]	-	-	-	-	-	GO:0046872//metal ion binding;GO:0046914//transition metal ion binding;GO:0005488//binding;GO:0043167//ion binding;GO:0043169//cation binding	-
Isoform0000424	3.4	0.59	0.33	0	0.83	1.59	1.07	0	0	2.29	1.05	4.19	0.59	0	1.88	0	0.47	0.13	RFC3	replication factor C subunit 3 [Zea mays]	Genetic Information Processing	Replication and repair	ko03420//Nucleotide excision repair;ko03030//DNA replication;ko03430//Mismatch repair	K10756	GO:0043226//organelle;GO:0043231//intracellular membrane-bounded organelle;GO:0043227//membrane-bounded organelle;GO:0044424//intracellular part;GO:0005622//intracellular;GO:0043229//intracellular organelle;GO:0005623//cell;GO:0044464//cell part	GO:0036094//small molecule binding;GO:1901363//heterocyclic compound binding;GO:0032549//ribonucleoside binding;GO:0016787//hydrolase activity;GO:0097367//carbohydrate derivative binding;GO:0097159//organic cyclic compound binding;GO:0016818//hydrolase activity, acting on acid anhydrides, in phosphorus-containing anhydrides;GO:0003824//catalytic activity;GO:0003676//nucleic acid binding;GO:001646…	GO:0010556//regulation of macromolecule biosynthetic process;GO:2000026//regulation of multicellular organismal development;GO:2000113//negative regulation of cellular macromolecule biosynthetic process;GO:0071704//organic substance metabolic process;GO:0031326//regulation of cellular biosynthetic process;GO:0051171//regulation of nitrogen compound metabolic process;GO:0044238//primary metabolic …
Isoform0000425	2.73	2.23	1.48	1.88	2.11	1.1	0.71	0.82	0.42	1.48	2.39	1.91	0.22	0.56	0.8	0.79	0.2	1.91	-	hypothetical protein SORBIDRAFT_02g011050 [Sorghum bicolor]	-	-	-	-	-	-	-
Isoform0000426	34.29	0	31.3	0.33	0	0.2	0	29.81	0.13	21.23	59.68	24.21	0	0.15	11.01	0	0	0.04	-	hypothetical protein SORBIDRAFT_09g023990 [Sorghum bicolor]	-	-	-	-	-	-	-
Isoform0000427	36.41	106.9	64.23	125.84	66.96	71.77	50.93	71.75	63.14	70.09	49.12	78.28	25.85	43.88	42.23	55.7	49.27	37.88	ARPN	chemocyanin precursor [Zea mays]	-	-	-	-	-	-	-
Isoform0000428	0.15	0.19	0.04	0.76	0.18	0.29	0	0	0.2	0.16	0.12	0.12	0.32	0.16	0.18	0.5	0	0.1	-	ANTH domain-containing protein [Cephalotus follicularis]	-	-	-	-	-	GO:0005488//binding	-
Isoform0000429	0.05	0.33	0.05	0.3	0.32	0.4	0.36	0	0.6	0	0	0	0.69	0.43	0	0.24	0.41	0.45	-	--	-	-	-	-	-	-	-
Isoform0000430	5.63	3.62	7.27	2.45	2.63	4	2.35	8.7	4.73	8.47	8.63	9.86	3.45	2.9	7.59	3.65	4.93	2.83	-	AUGMIN subunit 3 [Zea mays]	-	-	-	-	-	-	-
Isoform0000431	125.28	116.24	97.77	156.59	114.37	159.5	119.31	120.1	143.01	96.87	102.83	93.93	92.35	109.49	97.04	139.86	110.15	165.43	CHMP1	PREDICTED: ESCRT-related protein CHMP1 [Setaria italica]	Cellular Processes	Transport and catabolism	ko04144//Endocytosis	K12197	-	-	-
Isoform0000432	15.26	30.47	14.28	122.03	72.82	56.93	28.46	14.38	15.74	43.42	65.51	40.38	39.06	53.33	64.79	31.66	37.84	15.23	UBQ11	polyubiquitin containing 7 ubiquitin monomers, partial [Oryza sativa Indica Group]	-	-	-	-	-	-	-
Isoform0000433	10.49	4.75	7.85	7.82	6.89	12.29	10.62	9.11	14.96	16.38	12.86	8.73	15.58	13.62	12.86	20.44	20.35	15.68	-	cold shock protein-1 precursor [Zea mays]	-	-	-	-	-	-	-
Isoform0000434	0	0	0	0.08	0	0	0	0	0.24	0	0	0	0.07	0.07	0.07	0.41	0.39	0.04	ABCB11	ABC transporter B family member 11 [Ananas comosus]	Environmental Information Processing	Membrane transport	ko02010//ABC transporters	K05658	-	-	-
Isoform0000435	0	0	0	0	0	0	0	0	0	0	0	0	0	0	0	0	0	0	-	--	-	-	-	-	-	-	-
Isoform0000436	63.25	60.11	84.79	53.64	33.09	63.31	81.33	57.58	82.22	86.22	77.85	105.71	68.25	43.49	87.53	51.59	100.01	27.47	-	nicotiana lesion-inducing like precursor [Zea mays]	-	-	-	-	-	-	-
Isoform0000437	13.17	8.58	6.29	13.59	9.73	11.27	13.04	8.7	9.07	8.22	10.11	11.2	12.29	13.78	13.85	12.11	16.77	10.79	MED26B	PREDICTED: probable mediator of RNA polymerase II transcription subunit 26b [Setaria italica]	-	-	-	-	-	-	-
Isoform0000438	20.02	17.44	16.86	13.14	14.02	17.54	12.48	14.3	15.92	20.86	20.7	25.61	15.99	13.21	14.63	17.49	12.11	17.13	CPP1	Os09g0380200, partial [Oryza sativa Japonica Group]	-	-	-	-	-	-	-
Isoform0000439	306.94	424.75	245.43	628.65	663.2	384.25	520.35	502.11	228.33	486.75	228.54	514.39	455.12	324.23	392.27	370.04	517.3	428.23	GST3	PREDICTED: glutathione S-transferase 3 [Setaria italica]	Metabolism	Metabolism of other amino acids	ko00480//Glutathione metabolism	K00799	GO:0005622//intracellular;GO:0044444//cytoplasmic part;GO:0005623//cell;GO:0044464//cell part;GO:0005737//cytoplasm;GO:0044424//intracellular part	GO:0003824//catalytic activity	GO:0008152//metabolic process;GO:0044763//single-organism cellular process;GO:0009404//toxin metabolic process;GO:0044710//single-organism metabolic process;GO:0044699//single-organism process;GO:0044237//cellular metabolic process;GO:0009987//cellular process;GO:0019748//secondary metabolic process;GO:0050896//response to stimulus;GO:0042221//response to chemical
Isoform0000440	0.29	0.72	0.26	2.5	3.29	5.31	4.55	2.99	5.17	1.68	0.53	1.21	8.15	4.84	9.08	2.84	7.06	2.22	-	Os02g0815300, partial [Oryza sativa Japonica Group]	-	-	-	-	GO:0009579//thylakoid;GO:0043229//intracellular organelle;GO:0044434//chloroplast part;GO:0044444//cytoplasmic part;GO:0005737//cytoplasm;GO:0043231//intracellular membrane-bounded organelle;GO:0005623//cell;GO:0031984//organelle subcompartment;GO:0009507//chloroplast;GO:0043226//organelle;GO:0044435//plastid part;GO:0005622//intracellular;GO:0044424//intracellular part;GO:0044422//organelle part…	-	GO:0044281//small molecule metabolic process;GO:0071704//organic substance metabolic process;GO:0044238//primary metabolic process;GO:0006793//phosphorus metabolic process;GO:0006796//phosphate-containing compound metabolic process;GO:0044710//single-organism metabolic process;GO:0008152//metabolic process;GO:0044763//single-organism cellular process;GO:0044237//cellular metabolic process;GO:0009…
Isoform0000441	14.79	12.71	14.25	16.31	11.87	12.87	13.87	10.8	12.53	23.42	19.82	24.01	14.05	11.28	19.73	16.09	16.54	9.61	-	negatively light-regulated protein [Zea mays]	-	-	-	-	-	-	-
Isoform0000442	5.83	4.62	5.25	4.77	4.6	6.15	5.33	5.81	6.82	5.3	6.98	5.74	8.84	5.37	4.76	4.59	4.5	4.76	-	PREDICTED: SEC12-like protein 1 [Setaria italica]	Genetic Information Processing	Folding, sorting and degradation	ko04141//Protein processing in endoplasmic reticulum	K14003	-	-	-
Isoform0000443	5.92	9.35	3.77	12.63	17.85	9.8	6.62	3.18	9.39	4.23	12.07	2.64	8.46	9.69	3.89	1.93	3.76	7.51	-	--	-	-	-	-	-	-	-
Isoform0000444	5.54	15.37	17.99	7.13	17.08	17.92	13.94	20.05	18.23	14.97	16.6	10.93	17.69	12.41	8.12	3.72	16.28	5.82	LBD12	LOB domain-containing protein 4 [Dichanthelium oligosanthes]	-	-	-	-	-	-	-
Isoform0000445	0	14.38	0.37	8.39	14.48	9.54	7.45	0	9.53	0	0	0	6.41	11.18	0	9.18	8.15	10.79	TBL34	PREDICTED: protein trichome birefringence-like 34 [Zea mays]	-	-	-	-	-	-	-
Isoform0000446	32.26	17.51	32.95	18.16	17.99	20.42	14.98	21.21	19.57	29.35	34.48	33.39	22	20.36	26.45	11.22	14.8	15.14	TIM22-3	protein translocase/ protein transporter [Zea mays]	-	-	-	-	GO:0044425//membrane part;GO:0016020//membrane;GO:0031224//intrinsic component of membrane	-	-
Isoform0000447	5.9	5.52	4.57	12.98	7.78	5.34	8.52	9.41	4.02	5.28	7.18	6.08	4.91	6.01	4.85	7.37	5.87	5.53	Os01g0131800	probable signal peptidase complex subunit 3 [Aegilops tauschii subsp. tauschii] [Aegilops tauschii]	Genetic Information Processing	Folding, sorting and degradation	ko03060//Protein export	K12948	-	-	-
Isoform0000448	0	0	0	0	0	0	0	0	0	1.63	11.23	8.56	0	0	0	0	0	0	-	--	-	-	-	-	-	-	-
Isoform0000449	58.26	35.55	71.29	24.02	53.94	40.62	11.38	39.57	24.7	61.39	98.94	40.96	16.82	18.3	30.17	12.84	6.76	26.94	ASR2	abscisic stress ripening [Musa ABB Group]	-	-	-	-	-	-	-
Isoform0000450	0	0	0	0	0.1	0	0	0	0	0	0.1	0	0	0	0	0	0	0	SRF8	leucine-rich repeat protein, partial [Triticum aestivum]	-	-	-	-	-	-	-
Isoform0000451	62.02	48.84	51.34	44.76	40.01	50.19	41.36	43.98	44.25	66.14	83.25	71.94	86.24	81.49	64.09	54.82	57.55	47.95	PITHD1	thioredoxin family Trp26 [Zea mays]	-	-	-	-	-	-	-
Isoform0000452	152.8	101.56	141.76	92.36	59.06	53.02	74.71	52.62	44.39	134.05	118.36	117.4	83.21	48.44	77.81	28.51	68.55	29.13	nhp2l1	PREDICTED: NHP2-like protein 1 [Zea mays]	Genetic Information Processing	Translation;Transcription	ko03040//Spliceosome;ko03008//Ribosome biogenesis in eukaryotes	K12845	GO:0043232//intracellular non-membrane-bounded organelle;GO:0043228//non-membrane-bounded organelle;GO:0044464//cell part;GO:0043226//organelle;GO:0005623//cell;GO:0044424//intracellular part;GO:0032991//macromolecular complex;GO:0005622//intracellular;GO:0030529//intracellular ribonucleoprotein complex;GO:1990904//ribonucleoprotein complex;GO:0043229//intracellular organelle	-	GO:0044085//cellular component biogenesis;GO:0022613//ribonucleoprotein complex biogenesis;GO:0071840//cellular component organization or biogenesis
Isoform0000453	13.36	6.6	18.96	6.26	5.89	5.38	8.61	9.6	4.75	14.27	12.87	15.49	5.23	4.83	9.74	3.99	7.26	4.11	PAE1	proteasome subunit alpha type 5 [Zea mays]	Genetic Information Processing	Folding, sorting and degradation	ko03050//Proteasome	K02729	GO:0044424//intracellular part;GO:0044464//cell part;GO:0005622//intracellular;GO:0032991//macromolecular complex;GO:0043226//organelle;GO:0043231//intracellular membrane-bounded organelle;GO:0005623//cell;GO:0043227//membrane-bounded organelle;GO:0043234//protein complex;GO:0043229//intracellular organelle	GO:0003824//catalytic activity;GO:0070011//peptidase activity, acting on L-amino acid peptides;GO:0008233//peptidase activity;GO:0016787//hydrolase activity	GO:1901575//organic substance catabolic process;GO:0044267//cellular protein metabolic process;GO:0030163//protein catabolic process;GO:0009056//catabolic process;GO:0019538//protein metabolic process;GO:0071704//organic substance metabolic process;GO:0044260//cellular macromolecule metabolic process;GO:0006508//proteolysis;GO:0044248//cellular catabolic process;GO:0044265//cellular macromolecule…
Isoform0000454	208.07	168.69	160.9	361.42	243.96	311.95	276.6	204.41	166.31	207.23	139.9	173.03	349.19	363.14	329.16	336.89	270.47	317.2	CYP	Peptidyl-prolyl cis-trans isomerase [Dichanthelium oligosanthes]	-	-	-	-	-	-	-
Isoform0000455	332.07	137.8	264.68	267.54	209.07	218.28	206.54	343.86	114.26	348.09	241.21	296.16	211.6	206.77	558.62	238.39	183.45	250.53	CYP	Peptidyl-prolyl cis-trans isomerase [Dichanthelium oligosanthes]	-	-	-	-	-	-	-
Isoform0000456	15	10.2	11.4	9.28	12.05	7.07	4.23	6.42	5.14	15.69	14.88	16.53	7.73	7.7	11.07	6.78	8.69	4.75	ACK2	PREDICTED: casein kinase II subunit alpha [Setaria italica]	Organismal Systems;Genetic Information Processing	Environmental adaptation;Translation	ko03008//Ribosome biogenesis in eukaryotes;ko04712//Circadian rhythm - plant	K03097	-	GO:0001882//nucleoside binding;GO:0016301//kinase activity;GO:0016773//phosphotransferase activity, alcohol group as acceptor;GO:1901363//heterocyclic compound binding;GO:0004672//protein kinase activity;GO:0005488//binding;GO:0003824//catalytic activity;GO:0032549//ribonucleoside binding;GO:0097159//organic cyclic compound binding;GO:0097367//carbohydrate derivative binding;GO:0001883//purine nu…	GO:0044237//cellular metabolic process;GO:0044238//primary metabolic process;GO:0009987//cellular process;GO:0044267//cellular protein metabolic process;GO:0006796//phosphate-containing compound metabolic process;GO:0044260//cellular macromolecule metabolic process;GO:0019538//protein metabolic process;GO:0006793//phosphorus metabolic process;GO:0071704//organic substance metabolic process;GO:003…
Isoform0000457	0	0.05	0	0.06	0.13	0.1	0	0.19	0.31	0	0	0	0.45	0.05	0.11	0.08	0	0.13	TUBA2	tubulin [Oryza sativa Indica Group]	Cellular Processes	Transport and catabolism	ko04145//Phagosome	K07374	GO:0043232//intracellular non-membrane-bounded organelle;GO:0044464//cell part;GO:0005623//cell;GO:0015630//microtubule cytoskeleton;GO:0044424//intracellular part;GO:0043226//organelle;GO:0005622//intracellular;GO:0043228//non-membrane-bounded organelle;GO:0043229//intracellular organelle;GO:0005856//cytoskeleton;GO:0032991//macromolecular complex	GO:0003824//catalytic activity;GO:1901363//heterocyclic compound binding;GO:0097367//carbohydrate derivative binding;GO:0005488//binding;GO:0001882//nucleoside binding;GO:0097159//organic cyclic compound binding;GO:0032549//ribonucleoside binding;GO:0032550//purine ribonucleoside binding;GO:0016787//hydrolase activity;GO:0016462//pyrophosphatase activity;GO:0016818//hydrolase activity, acting on …	GO:0043933//macromolecular complex subunit organization;GO:0071840//cellular component organization or biogenesis;GO:0065003//macromolecular complex assembly;GO:0071822//protein complex subunit organization;GO:0043623//cellular protein complex assembly;GO:0044699//single-organism process;GO:0016043//cellular component organization;GO:0022607//cellular component assembly;GO:0044085//cellular compo…
Isoform0000458	3.04	9.85	3.6	9.35	8.09	7.51	5.57	3.35	8.01	4.32	3.24	4.52	6.22	6.77	5.64	3.94	4.41	4.68	-	--	-	-	-	-	-	-	-
Isoform0000459	1.12	2.53	1.46	1.35	1.43	1.2	1.92	1.84	2.02	2.46	2.78	1.61	2.82	1.36	2.7	0.57	2.03	1.42	-	Radical SAM superfamily protein [Zea mays]	-	-	-	-	-	-	GO:0009987//cellular process;GO:0044237//cellular metabolic process;GO:0046483//heterocycle metabolic process;GO:0032259//methylation;GO:0006396//RNA processing;GO:0043414//macromolecule methylation;GO:0008152//metabolic process;GO:0010467//gene expression;GO:0006725//cellular aromatic compound metabolic process;GO:0034641//cellular nitrogen compound metabolic process;GO:0044260//cellular macromo…
Isoform0000460	7.31	5.73	7.24	10.77	6.36	3.34	4.9	5.3	0.97	7.9	3.63	7.91	4.37	3.17	3.82	1.21	5.72	2.48	-	PREDICTED: myristoylated alanine-rich C-kinase substrate-like [Setaria italica]	-	-	-	-	-	-	-
Isoform0000461	3826.4	778.77	1724.47	484.44	1706.15	807.22	428.9	1060.28	952.49	1256.35	1434.55	1093.42	530.72	481.45	426.61	364.63	290.93	693.17	-	PREDICTED: non-specific lipid-transfer protein 4-like [Brachypodium distachyon]	-	-	-	-	-	-	-
Isoform0000462	10.4	9.95	7.25	8.24	11.11	11.43	5.88	13.77	11.41	9.84	14.95	11.86	12.42	11.06	18.19	7.88	7.16	12.04	PSRP1	Plastid-specific 30S ribosomal protein 1 [Zea mays]	-	-	-	-	-	-	-
Isoform0000463	31.92	62.53	43.84	52.99	54.36	69.01	70.44	47.08	83.24	48.9	52.13	46.21	72.8	57.77	55.09	64.62	89.16	45.92	-	uncharacterized LOC100278328 [Zea mays]	-	-	-	-	-	-	-
Isoform0000464	15.74	13.36	11.76	12.61	11.76	10.09	6.79	10.53	10.01	16.98	13.24	16.05	8.83	9.19	9.78	8.25	9.48	10.33	UBC15	PREDICTED: probable ubiquitin-conjugating enzyme E2 16 [Musa acuminata subsp. malaccensis] [Musa acuminata]	Genetic Information Processing	Folding, sorting and degradation	ko04120//Ubiquitin mediated proteolysis	K10688	-	GO:0003824//catalytic activity	-
Isoform0000465	0	0	0	0	0	0	0	0	0	0	0	0	0	0	0	0	0	0	-	OSJNBa0023J03.2 [Oryza sativa Japonica Group]	-	-	-	-	-	-	-
Isoform0000466	20.84	17.15	19.85	22.28	16.27	16.94	17.7	16.58	16.22	19.31	23.5	18.9	17.13	15.92	14.7	12.37	14.88	12.08	-	M-phase phosphoprotein 6, partial [Anthurium amnicola]	Genetic Information Processing	Folding, sorting and degradation	ko03018//RNA degradation	K12593	-	-	-
Isoform0000467	26.94	29.21	23.19	26.95	23.4	20.53	17.79	17.57	15.9	28	21.78	26.17	18.09	18.97	16.46	20.14	16.43	24.17	RCE1	PREDICTED: NEDD8-conjugating enzyme Ubc12-like [Setaria italica]	Genetic Information Processing	Folding, sorting and degradation	ko04120//Ubiquitin mediated proteolysis	K10579	-	-	-
Isoform0000468	176.78	158.02	181.9	148.68	125.95	137.35	140.34	117.32	139.76	163.4	155.19	175.58	132.63	121.62	120.6	114.84	135.78	108.27	PBF1	PREDICTED: proteasome subunit beta type-1 [Setaria italica]	Genetic Information Processing	Folding, sorting and degradation	ko03050//Proteasome	K02732	GO:0043226//organelle;GO:0043234//protein complex;GO:0044464//cell part;GO:0005622//intracellular;GO:0032991//macromolecular complex;GO:0044424//intracellular part;GO:0043231//intracellular membrane-bounded organelle;GO:0005623//cell;GO:0043227//membrane-bounded organelle;GO:0043229//intracellular organelle	GO:0008233//peptidase activity;GO:0070011//peptidase activity, acting on L-amino acid peptides;GO:0016787//hydrolase activity;GO:0003824//catalytic activity	GO:0006508//proteolysis;GO:0008152//metabolic process;GO:0071704//organic substance metabolic process;GO:0019538//protein metabolic process;GO:0044238//primary metabolic process;GO:0043170//macromolecule metabolic process
Isoform0000469	2.92	3.47	4.99	1.7	1	2.05	2.4	3.57	2.57	5.45	3.82	4.56	1.68	2.07	2.65	1.27	2.2	1.6	-	--	-	-	-	-	-	-	-
Isoform0000470	47.47	52.64	27.82	54.4	53.83	46.25	72.53	61.87	57.29	46.39	53.8	38.26	51.13	24.73	69.87	34.14	75.35	30.26	-	OSJNBa0041A02.21-like protein [Zea mays]	-	-	-	-	-	-	-
Isoform0000471	50.77	42.54	50.94	38.31	30	31.53	32.33	35	34.49	57.21	52.87	66.75	34.59	25.56	33.97	28.08	35.01	26.22	At3g07680	PREDICTED: transmembrane emp24 domain-containing protein p24beta2-like [Setaria italica]	-	-	-	-	GO:0044425//membrane part;GO:0016020//membrane;GO:0031224//intrinsic component of membrane	-	-
Isoform0000472	6.94	9.4	6.49	11.56	9.72	8.95	10.65	6.6	8.68	7.67	7.76	7.73	12.47	13.88	7.2	10.44	12.56	10.65	-	Os02g0519300 [Oryza sativa Japonica Group]	-	-	-	-	-	-	-
Isoform0000473	0.14	0	0	0	0	0	0	0	0	1.26	0.59	1.31	0	0	0	0	0	0	AAAS	PREDICTED: aladin-like [Setaria italica]	Genetic Information Processing	Translation	ko03013//RNA transport	K14320	-	-	-
Isoform0000474	0.19	0.31	0.09	0.95	1	0.96	0.9	1.17	1.24	0.87	0.68	1.02	0.48	0.5	0.78	0.26	1.41	0.5	-	thylakoid soluble phosphoprotein TSP9 protein [Medicago truncatula]	-	-	-	-	-	-	-
Isoform0000475	2064.62	2696.56	2130.89	2240.6	1825.78	1475.36	908.91	613.09	811.67	2073.91	1763.92	1874.09	1490.36	1388.54	1025.64	1057.65	1144.24	1029.09	blt801	glycine-rich RNA-binding protein 2 [Zea mays]	-	-	-	-	-	GO:0005488//binding;GO:0097159//organic cyclic compound binding	-
Isoform0000476	40.41	38.73	46.08	56.84	36.53	44.17	29.1	23.15	31.94	48.26	65.49	47.56	53.83	37.38	43.59	22.85	28.02	13.13	MED37C	heat shock protein 70, partial [Zea mays]	Genetic Information Processing;Cellular Processes	Transport and catabolism;Folding, sorting and degradation;Transcription	ko03040//Spliceosome;ko04144//Endocytosis;ko04141//Protein processing in endoplasmic reticulum	K03283	-	-	-
Isoform0000477	0.3	1.84	0.27	0.74	2.1	1.32	3.23	0	2.64	0.44	0.35	0.4	2.45	0.97	0.44	0.96	2.31	0.46	-	hypothetical protein SORBI_010G140100 [Sorghum bicolor]	-	-	-	-	-	-	-
Isoform0000478	20.31	26.63	25.21	29.93	20.46	17.35	30.03	34.44	25.71	35.39	22.19	34.17	18.63	15.3	21.41	15.64	24.26	11.64	-	PREDICTED: acidic leucine-rich nuclear phosphoprotein 32-related protein [Setaria italica]	-	-	-	-	-	-	-
Isoform0000479	133.14	18.34	35.84	88.24	75.01	112.12	48.51	146.02	76.01	49.26	196.25	67.02	152.11	89.95	97.91	95.23	26.73	102.39	ATJ11	chaperone protein dnaJ 11 [Zea mays]	-	-	-	-	-	-	-
Isoform0000480	0.65	0	0.21	0.17	0	1.13	0.84	1.64	0.19	0.64	1.33	0.3	0.88	0.12	0.89	0.82	0.72	0.6	SPBC2A9.03	WD-repeat protein-like [Zea mays]	-	-	-	-	-	-	-
Isoform0000481	115.17	108.24	103.11	103.05	107.78	87.54	39.01	19.53	68.19	44.88	98.32	44.73	57.82	63.27	24.7	48.92	30.56	81.6	-	PREDICTED: COPII coat assembly protein SEC16-like [Setaria italica]	-	-	-	-	-	-	-
Isoform0000482	3.92	4.86	3.72	3.47	2.8	2.91	2.78	3.37	1.94	5.27	3.94	4.82	3.87	3.93	2.72	1.67	3.77	1.66	-	PREDICTED: uncharacterized zinc finger CCHC domain-containing protein At4g19190 [Zea mays]	-	-	-	-	-	-	-
Isoform0000483	6.21	3.6	5.92	3.37	3.39	2.22	2.34	3.99	3.26	5.32	4.86	6.78	3.36	2.77	5.58	1.97	3.06	2.28	GLX1	lactoylglutathione lyase [Zea mays]	Metabolism	Carbohydrate metabolism	ko00620//Pyruvate metabolism	K01759	GO:0044444//cytoplasmic part;GO:0005622//intracellular;GO:0043231//intracellular membrane-bounded organelle;GO:0009536//plastid;GO:0043229//intracellular organelle;GO:0005623//cell;GO:0044464//cell part;GO:0005737//cytoplasm;GO:0043227//membrane-bounded organelle;GO:0044424//intracellular part;GO:0043226//organelle	GO:0003824//catalytic activity;GO:0043167//ion binding;GO:0005488//binding;GO:0043169//cation binding	GO:0044237//cellular metabolic process;GO:0006970//response to osmotic stress;GO:0006950//response to stress;GO:0032787//monocarboxylic acid metabolic process;GO:0009628//response to abiotic stimulus;GO:0019752//carboxylic acid metabolic process;GO:0009987//cellular process;GO:0006082//organic acid metabolic process;GO:0044238//primary metabolic process;GO:0006006//glucose metabolic process;GO:00…
Isoform0000484	36.3	24.79	33.01	26.46	27.92	26.88	26.84	39.19	26.55	33.72	26.84	36.03	18.2	19.59	20.64	27.5	26.84	31.22	UBC2	PREDICTED: LOC100284762 isoform X1 [Zea mays]	Genetic Information Processing	Folding, sorting and degradation	ko04120//Ubiquitin mediated proteolysis	K10573	-	GO:0019787//ubiquitin-like protein transferase activity;GO:0097367//carbohydrate derivative binding;GO:0003824//catalytic activity;GO:0001883//purine nucleoside binding;GO:0005488//binding;GO:1901363//heterocyclic compound binding;GO:0001882//nucleoside binding;GO:0097159//organic cyclic compound binding;GO:0016879//ligase activity, forming carbon-nitrogen bonds;GO:0032550//purine ribonucleoside …	GO:0022414//reproductive process;GO:0043412//macromolecule modification;GO:0032502//developmental process;GO:0009057//macromolecule catabolic process;GO:0006508//proteolysis;GO:0006464//cellular protein modification process;GO:0044257//cellular protein catabolic process;GO:0036211//protein modification process;GO:0043170//macromolecule metabolic process;GO:0009056//catabolic process;GO:0003006//d…
Isoform0000485	13.57	3.63	14.3	7.87	5.99	4.99	4.74	8.72	1.38	8.04	8.87	7.95	13.36	7.3	20.78	4.2	4.83	4.21	-	--	-	-	-	-	-	-	-
Isoform0000486	10.34	13.56	12.07	23.49	21.29	18.63	11.91	13.92	17.78	11.96	9.11	11.85	13	22.38	22.31	35.72	15.77	24.43	HVA22J	HVA22-like protein j [Dichanthelium oligosanthes]	-	-	-	-	GO:0031224//intrinsic component of membrane;GO:0044425//membrane part;GO:0016020//membrane	-	-
Isoform0000487	10.32	4.95	4.08	14.34	6.94	10.57	11.94	18.75	13.72	11.01	10.41	4.37	3.14	1.77	5.54	4.88	3.27	4.58	LBD37	LOB domain-containing protein 38 [Zea mays]	-	-	-	-	-	-	-
Isoform0000488	0	0.08	0	0	0.05	0	13.83	0.1	1.59	0	0	0	0	0.03	0.06	0.25	3.72	0.1	A1	NADPH-dependent reductase A1-b, partial [Sorghum bicolor]	Metabolism	Global and Overview;Biosynthesis of other secondary metabolites	ko01100//Metabolic pathways;ko01110//Biosynthesis of secondary metabolites;ko00941//Flavonoid biosynthesis	K13082	-	GO:0005488//binding;GO:0016229//steroid dehydrogenase activity;GO:0016491//oxidoreductase activity;GO:0016616//oxidoreductase activity, acting on the CH-OH group of donors, NAD or NADP as acceptor;GO:0048037//cofactor binding;GO:0003824//catalytic activity;GO:0033764//steroid dehydrogenase activity, acting on the CH-OH group of donors, NAD or NADP as acceptor;GO:0016614//oxidoreductase activity, …	GO:1901360//organic cyclic compound metabolic process;GO:0071704//organic substance metabolic process;GO:0044710//single-organism metabolic process;GO:0008202//steroid metabolic process;GO:0008152//metabolic process;GO:0044238//primary metabolic process;GO:0044699//single-organism process;GO:0006629//lipid metabolic process
Isoform0000489	20.64	44.97	2.83	34.66	18.12	23.15	63.17	61.38	13.13	9.39	33.23	13.56	22.9	40.51	107.83	150.27	148.91	120.56	KIC	EF-hand Ca2+-binding protein CCD1 [Zea mays]	-	-	-	-	-	-	-
Isoform0000490	0	0	0	0	0	0	0	0	0.11	0	0	0.15	0	0	0	0.1	0.12	0	-	--	-	-	-	-	-	-	-
Isoform0000491	431.57	330.76	390.96	545.04	400.22	454.08	503.3	437.66	283.41	380.3	226.5	280.38	459.2	475.34	646.03	393.87	415.43	568.1	CYP	Peptidyl-prolyl cis-trans isomerase [Dichanthelium oligosanthes]	-	-	-	-	-	-	-
Isoform0000492	2.34	3.07	1.34	4.3	3.53	2.67	2.34	1.25	2.02	2.19	2.34	2.74	2.49	2.1	2.16	2.82	2.09	2.43	rplD	50S ribosomal protein L4 [Zea mays]	Genetic Information Processing	Translation	ko03010//Ribosome	K02926	-	-	-
Isoform0000493	27.67	33.5	27.66	32.68	26.38	31.47	55.04	28.63	47.96	46.16	35.87	34.41	35.52	24.42	27.88	27.1	44.13	21.14	H2B1	histone H2B.2 [Zea mays]	-	-	-	-	GO:0032991//macromolecular complex;GO:0044424//intracellular part;GO:0005694//chromosome;GO:0043231//intracellular membrane-bounded organelle;GO:0044427//chromosomal part;GO:0000785//chromatin;GO:0005623//cell;GO:0043226//organelle;GO:0043229//intracellular organelle;GO:0043232//intracellular non-membrane-bounded organelle;GO:0043228//non-membrane-bounded organelle;GO:0044422//organelle part;GO:0…	GO:0097159//organic cyclic compound binding;GO:0046983//protein dimerization activity;GO:1901363//heterocyclic compound binding;GO:0003676//nucleic acid binding;GO:0005488//binding;GO:0005515//protein binding	-
Isoform0000494	77.17	241.94	195	109.17	248.2	242.48	134.49	76.48	276.07	119.6	95.88	107.12	137.03	139.71	128.22	135.57	180.31	142.73	-	VAMP protein SEC22 [Zea mays]	-	-	-	-	-	-	-
Isoform0000495	5.31	5.96	6.35	8.43	8.54	7.06	6.33	9.24	9.16	5.76	7.19	6.92	3	3.12	4.79	2.73	6.39	4.35	ESK1	PREDICTED: protein trichome birefringence-like 28 [Setaria italica]	-	-	-	-	-	-	-
Isoform0000496	92.91	88.08	94.15	94.09	84.37	66.43	81.56	74.99	65.62	92.34	85.32	92.46	72.06	76.83	76.27	87.32	89.9	88.97	UBC36	PREDICTED: ubiquitin-conjugating enzyme E2 36 [Brachypodium distachyon]	Genetic Information Processing	Folding, sorting and degradation	ko04120//Ubiquitin mediated proteolysis	K10580	GO:0032991//macromolecular complex;GO:0044444//cytoplasmic part;GO:0043229//intracellular organelle;GO:0044464//cell part;GO:1902494//catalytic complex;GO:0005737//cytoplasm;GO:0005622//intracellular;GO:0005623//cell;GO:0031371//ubiquitin conjugating enzyme complex;GO:0043231//intracellular membrane-bounded organelle;GO:0043234//protein complex;GO:0044424//intracellular part;GO:1990234//transfera…	GO:0032549//ribonucleoside binding;GO:0036094//small molecule binding;GO:0001883//purine nucleoside binding;GO:0019787//ubiquitin-like protein transferase activity;GO:0005488//binding;GO:0016879//ligase activity, forming carbon-nitrogen bonds;GO:0032550//purine ribonucleoside binding;GO:0016740//transferase activity;GO:1901363//heterocyclic compound binding;GO:0097159//organic cyclic compound bin…	GO:1901575//organic substance catabolic process;GO:0051603//proteolysis involved in cellular protein catabolic process;GO:0048364//root development;GO:0019941//modification-dependent protein catabolic process;GO:0006508//proteolysis;GO:0022622//root system development;GO:0044699//single-organism process;GO:0044265//cellular macromolecule catabolic process;GO:0048731//system development;GO:0032502…
Isoform0000497	0.28	0	0.36	0	0	0	0	0.47	0	0.73	0.23	0.45	0	0	0.18	0	0	0.03	-	--	-	-	-	-	-	-	-
Isoform0000498	0.23	0.49	0.42	0.66	0.23	0.2	1.04	0.12	0.1	0	0	0.38	0	0.24	0.23	0.23	0.63	0.36	At3g61710	beclin 1 protein, partial [Saccharum officinarum]	Cellular Processes	Transport and catabolism	ko04140//Regulation of autophagy	K08334	-	-	-
Isoform0000499	0	0	0	0	0	0	0	0	0	0	0	0	0	0	0	0	0	0	-	CF9 [Zea mays]	-	-	-	-	-	GO:0003824//catalytic activity;GO:0034062//RNA polymerase activity;GO:0016772//transferase activity, transferring phosphorus-containing groups;GO:0000990//transcription factor activity, core RNA polymerase binding;GO:0000988//transcription factor activity, protein binding;GO:0016740//transferase activity;GO:0001071//nucleic acid binding transcription factor activity;GO:0000996//core DNA-dependent…	GO:0016070//RNA metabolic process;GO:0009059//macromolecule biosynthetic process;GO:0010468//regulation of gene expression;GO:0006807//nitrogen compound metabolic process;GO:0044249//cellular biosynthetic process;GO:0008152//metabolic process;GO:0090304//nucleic acid metabolic process;GO:1901362//organic cyclic compound biosynthetic process;GO:1901576//organic substance biosynthetic process;GO:00…
Isoform0000500	0.67	0.51	0.4	1.1	0.13	3.61	5.22	1.35	8.85	0.64	1.14	0.33	2.07	1.83	1.72	0	7.27	1.14	-	uncharacterized LOC100277187 precursor [Zea mays]	-	-	-	-	-	-	-
Isoform0000501	17.91	41.79	21.62	58.85	47.39	73.97	78.22	26.02	81.88	21.56	27.56	24.5	85.68	54.62	31.18	76.14	103.62	42.81	SP1L1	Protein SPIRAL1 [Zea mays]	-	-	-	-	GO:0016020//membrane	-	-
Isoform0000502	0	0	0	0	0	0	0	0	0	0.38	0.15	0	0	0	0	0	0	0	RPS10	ribosomal protein S10 [Zea mays]	Genetic Information Processing	Translation	ko03010//Ribosome	K02946	GO:0044424//intracellular part;GO:0030529//intracellular ribonucleoprotein complex;GO:0005622//intracellular;GO:0044464//cell part;GO:1990904//ribonucleoprotein complex;GO:0005623//cell;GO:0032991//macromolecular complex	-	GO:0010467//gene expression;GO:0043170//macromolecule metabolic process;GO:0008152//metabolic process;GO:0071704//organic substance metabolic process
Isoform0000503	2.55	1.2	2.02	1.62	0.98	1.68	0.69	1.89	1.41	2.34	2.64	2.69	0.7	0.75	1.94	0.42	1.1	1.25	-	--	-	-	-	-	-	-	-
Isoform0000504	167.27	143	183.74	157.83	137.8	134.2	144.22	144.49	151.9	190.52	166.33	203.04	127.92	112.31	156.9	124.17	147.87	110.24	Roc1a	PREDICTED: RING-box protein 1-like [Setaria italica]	Genetic Information Processing	Replication and repair;Folding, sorting and degradation	ko04141//Protein processing in endoplasmic reticulum;ko04120//Ubiquitin mediated proteolysis;ko03420//Nucleotide excision repair	K03868	-	-	-
Isoform0000505	4.09	0.39	0.83	3.01	0.42	3.97	3.67	15.73	1.07	6.2	14.82	2.74	1.93	2.57	15.89	12.8	4.71	7.16	-	PREDICTED: classical arabinogalactan protein 9-like [Setaria italica]	-	-	-	-	-	-	-
Isoform0000506	1.26	1.27	1.43	3.03	2.8	2.6	4.5	3.59	4.59	3.55	3.68	3.02	2.12	1.21	1.83	1.1	3.17	2	CPK4	PREDICTED: calcium-dependent protein kinase SK5-like [Setaria italica]	Organismal Systems	Environmental adaptation	ko04626//Plant-pathogen interaction	K13412	-	GO:0016772//transferase activity, transferring phosphorus-containing groups;GO:0001882//nucleoside binding;GO:0097159//organic cyclic compound binding;GO:0005488//binding;GO:0003824//catalytic activity;GO:0032550//purine ribonucleoside binding;GO:0046872//metal ion binding;GO:0016740//transferase activity;GO:0097367//carbohydrate derivative binding;GO:0016773//phosphotransferase activity, alcohol…	GO:0036211//protein modification process;GO:0071704//organic substance metabolic process;GO:0019538//protein metabolic process;GO:0043170//macromolecule metabolic process;GO:0044237//cellular metabolic process;GO:0006796//phosphate-containing compound metabolic process;GO:0006793//phosphorus metabolic process;GO:0044260//cellular macromolecule metabolic process;GO:0008152//metabolic process;GO:00…
Isoform0000507	1901.46	62.34	1766.43	36.17	34.43	30.34	14.41	378.35	12.09	2074.23	2224.22	1882.44	36.19	26.52	1075.51	9.18	14.82	12.19	RAB15	glycine-rich RNA-binding protein 2 [Zea mays]	-	-	-	-	-	GO:0097159//organic cyclic compound binding;GO:0005488//binding	-
Isoform0000508	12.89	10.17	6.71	10.17	29.4	12.52	17.28	22.25	13.01	9.44	6.84	5.83	7.42	11.69	5.42	19.03	6.47	28.38	-	PREDICTED: disease resistance protein RGA2-like [Setaria italica]	-	-	-	-	-	-	-
Isoform0000509	0	0	0	0	0	0	0	0	0	0	0.01	0	0	0	1.77	0	0	0	dfr1	PREDICTED: LOW QUALITY PROTEIN: family of serine hydrolases 3-like [Setaria italica]	Environmental Information Processing;Organismal Systems	Signal transduction;Environmental adaptation	ko04626//Plant-pathogen interaction;ko04070//Phosphatidylinositol signaling system	K02183	-	-	-
Isoform0000510	2.64	0.88	3.26	16.45	3.04	2.49	3.27	1.9	1.3	4.83	2.64	12.59	1.96	2.91	3.42	7.15	7.13	4.6	-	Nucleotide-sugar transporter [Corchorus capsularis]	-	-	-	-	-	-	-
Isoform0000511	387.75	505.14	459.46	394.74	378.85	364.21	218.38	355.41	329.08	458.65	433.25	543.51	267.03	232.08	270.28	189.95	224.72	197.09	H3	Histone domain-containing protein, partial [Cephalotus follicularis]	-	-	-	-	-	-	-
Isoform0000512	69.23	25.13	76.39	21.96	20.96	20.38	10.91	38.14	14.65	95.21	104.04	86.46	20.88	19.88	37.53	12.09	4.98	9.04	-	expressed protein [Oryza sativa Japonica Group]	-	-	-	-	-	-	-
Isoform0000513	27.17	36.23	24.55	34.63	34.31	29.61	28.64	19.4	28.83	32.26	25.17	33.88	28.14	26.29	22.66	23.52	28.06	25.71	FAX2	protein FATTY ACID EXPORT 7-like [Aegilops tauschii subsp. tauschii] [Aegilops tauschii]	-	-	-	-	-	-	-
Isoform0000514	548.74	639.75	404.12	910.24	1251.08	795.44	658.48	697.67	706.98	391.58	348.4	517.48	379.33	350.55	389.52	346.79	1081.38	302.94	MT4A	Metallothionein-like protein 2C [Zea mays]	-	-	-	-	-	-	-
Isoform0000515	98.56	131.05	108.64	114.78	118.25	121.42	114.2	81.75	109.4	102.24	110.21	109.47	109.95	106.29	106.9	117.25	151.54	71.74	BRK1	Protein BRICK1 [Dichanthelium oligosanthes]	-	-	-	-	GO:0043232//intracellular non-membrane-bounded organelle;GO:0043234//protein complex;GO:0005622//intracellular;GO:0043228//non-membrane-bounded organelle;GO:0043229//intracellular organelle;GO:0032991//macromolecular complex;GO:0005623//cell;GO:0044464//cell part;GO:0016020//membrane;GO:0044424//intracellular part;GO:0043226//organelle	GO:0005515//protein binding;GO:0005488//binding	GO:0044763//single-organism cellular process;GO:0071840//cellular component organization or biogenesis;GO:0032502//developmental process;GO:0044085//cellular component biogenesis;GO:0007010//cytoskeleton organization;GO:0065003//macromolecular complex assembly;GO:0048856//anatomical structure development;GO:0030029//actin filament-based process;GO:0030154//cell differentiation;GO:0009987//cellula…
Isoform0000516	281.12	44.08	88.45	58.83	45.03	201.57	239.16	263.82	191.28	206.02	317.61	179.57	267.29	242.08	141.55	368.62	168.54	146.9	-	dehydrin 13, partial [Oryza sativa Indica Group]	-	-	-	-	GO:0032991//macromolecular complex;GO:1990904//ribonucleoprotein complex;GO:0043229//intracellular organelle;GO:0009536//plastid;GO:0044424//intracellular part;GO:0043226//organelle;GO:0030529//intracellular ribonucleoprotein complex;GO:0005623//cell;GO:0043231//intracellular membrane-bounded organelle;GO:0005737//cytoplasm;GO:0044444//cytoplasmic part;GO:0043227//membrane-bounded organelle;GO:00…	GO:0016491//oxidoreductase activity;GO:0003824//catalytic activity;GO:0005488//binding;GO:0048037//cofactor binding	GO:0008152//metabolic process
Isoform0000517	0.93	1.15	0.3	0.68	0.29	1.03	1.95	1.47	1.26	1.58	0.76	1.35	1.56	1.3	2.95	1.17	2.35	0.41	-	hypothetical protein [Zea mays]	-	-	-	-	-	-	-
Isoform0000518	0	0	0	0	0	0	0	0	0	0	0	0	0	0	0	0	0	0	-	agenet domain-containing protein / bromo-adjacent homology (BAH) domain-containing protein [Zea mays]	-	-	-	-	-	-	-
Isoform0000519	5.04	8.2	5.51	6.99	12.08	11.69	6.32	5.61	7.03	10.37	15.12	12.8	11.68	6.7	6.26	7.78	8.31	4.18	-	--	-	-	-	-	-	-	-
Isoform0000520	0.96	1.28	0.7	1.9	1.7	0.52	0.77	0.1	0.39	0.87	0.99	1.43	0.96	0.57	0.14	1.02	0.43	0.83	-	Prefoldin chaperone subunit family protein [Zea mays]	-	-	-	-	-	-	-
Isoform0000521	0	0	0	0	0.13	0	0	0	0	0	0	0	0	0	0	0	0	0	-	--	-	-	-	-	-	-	-
Isoform0000522	0	0	0	0	0	0	0	0	0	0	0	0	0	0	0	0	0	0	-	--	-	-	-	-	-	-	-
Isoform0000523	1.59	5.88	5.25	7.12	3.89	38.58	66.02	15.02	36.03	3.53	9.47	9.14	71.07	36.01	76.92	28.86	120.16	6.17	AGP16	AGP16 precursor [Zea mays]	-	-	-	-	-	-	-
Isoform0000524	54.68	42.24	52.91	37.89	37.81	37.01	24.06	33.83	27.89	63.23	64.91	52.47	31.72	27.51	34.7	32.83	29.91	25.93	GRXS6	PREDICTED: monothiol glutaredoxin-S6 [Setaria italica]	-	-	-	-	GO:0044464//cell part;GO:0005623//cell;GO:0043229//intracellular organelle;GO:0043226//organelle;GO:0043231//intracellular membrane-bounded organelle;GO:0005622//intracellular;GO:0044424//intracellular part;GO:0043227//membrane-bounded organelle	GO:0015036//disulfide oxidoreductase activity;GO:0016491//oxidoreductase activity;GO:0003824//catalytic activity;GO:0016667//oxidoreductase activity, acting on a sulfur group of donors	GO:0044281//small molecule metabolic process;GO:0042592//homeostatic process;GO:0044237//cellular metabolic process;GO:0043436//oxoacid metabolic process;GO:0009987//cellular process;GO:0065008//regulation of biological quality;GO:0006089//lactate metabolic process;GO:0044710//single-organism metabolic process;GO:0044763//single-organism cellular process;GO:0006082//organic acid metabolic process…
Isoform0000525	0	0	0	0	0	0	0.13	0.1	0	0.22	0	0	0.12	0	0	0.17	0.11	0	-	PREDICTED: probable protein S-acyltransferase 15 [Setaria italica]	-	-	-	-	-	-	-
Isoform0000526	43.81	47.69	45.44	42.82	29.43	34.56	41.7	26	35.71	61.82	38.53	59.79	48.37	33.59	40.9	39.17	47.78	20.09	SDH8A	Os06g0124900, partial [Oryza sativa Japonica Group]	-	-	-	-	-	-	-
Isoform0000527	0	0.13	0.11	0.14	0.11	0	0.14	0	0	0.12	0.13	0	0	0	0	0	0	0	-	--	-	-	-	-	-	-	-
Isoform0000528	153.07	86.81	135.84	161.58	155.13	263.3	234.72	223.45	253.35	169.44	198.66	155.94	249.61	269.09	259.15	262.94	237.87	188.85	TRXH	thioredoxin H-type [Zea mays]	-	-	-	-	-	GO:0016491//oxidoreductase activity;GO:0003824//catalytic activity;GO:0016667//oxidoreductase activity, acting on a sulfur group of donors;GO:0015036//disulfide oxidoreductase activity	GO:0044710//single-organism metabolic process;GO:0044699//single-organism process;GO:0065008//regulation of biological quality;GO:0065007//biological regulation;GO:0044763//single-organism cellular process;GO:0008152//metabolic process;GO:0009987//cellular process;GO:0019725//cellular homeostasis;GO:0042592//homeostatic process
Isoform0000530	0	0	0	0	0	0	0	0	0	0	0	0	0	0	0	0	0	0	-	--	-	-	-	-	-	-	-
Isoform0000531	151.93	126.01	166.85	113.76	79.56	73.41	86.42	68.31	69.06	142.44	135.89	167.05	100.49	72.29	100.36	44.34	79.12	46.78	rpmJ	ribosomal protein L36 containing protein [Zea mays]	Genetic Information Processing	Translation	ko03010//Ribosome	K02919	GO:0030529//intracellular ribonucleoprotein complex;GO:1990904//ribonucleoprotein complex;GO:0044464//cell part;GO:0032991//macromolecular complex;GO:0044424//intracellular part;GO:0005623//cell;GO:0005622//intracellular	-	GO:0010467//gene expression;GO:0008152//metabolic process;GO:0043170//macromolecule metabolic process;GO:0071704//organic substance metabolic process
Isoform0000532	0.41	0.43	0.24	0	0.35	0.38	0.16	0	0.24	0.27	0	0.41	0	0.56	0.14	0.52	0.26	0.29	-	--	-	-	-	-	-	-	-
Isoform0000533	0.11	0.8	0.12	1.4	1.25	1.37	1.83	0.46	0.89	1.37	0.56	1.61	1.12	1.62	0.5	1.04	2.03	1.12	TPP2	Tripeptidyl-peptidase 2 [Zea mays]	-	-	-	-	-	-	-
Isoform0000534	0	0	0	0	0	0	0	0	0	0	0	0	0	0	0	0	0	0	-	TPR domain containing protein [Zea mays]	-	-	-	-	-	-	-
Isoform0000535	0.46	0	0	0	0	0	0	0	0	0.17	0	0.11	0	0	0	0	0.44	0	-	--	-	-	-	-	-	-	-
Isoform0000536	0.13	0	0	0	0	0	0	0	0	0	0	0	0	0	0	0.21	0	0	-	--	-	-	-	-	-	-	-
Isoform0000537	55.36	44.87	54.25	48.98	40.87	53.58	62.26	43.17	49.89	60.76	47.77	61.15	50.49	35.34	49.49	49.17	64.27	33.44	-	transmembrane protein [Arabidopsis thaliana]	-	-	-	-	-	-	-
Isoform0000538	3.37	2.57	3.05	1.33	1.3	2.08	1.34	2.35	1.74	4.13	4.99	4.18	1.9	0.48	1.73	1.61	2.46	1.31	-	--	-	-	-	-	-	-	-
Isoform0000539	4.67	3.96	1.74	21.74	12.1	6.65	17.17	10.71	5.4	3.07	4.85	3.57	5.99	5.18	3.6	5.37	9.27	3.4	At2g04400	PREDICTED: indole-3-glycerol phosphate synthase, chloroplastic-like isoform X2 [Setaria italica]	Metabolism	Global and Overview;Amino acid metabolism	ko01100//Metabolic pathways;ko01110//Biosynthesis of secondary metabolites;ko01130//Biosynthesis of antibiotics;ko01230//Biosynthesis of amino acids;ko00400//Phenylalanine, tyrosine and tryptophan biosynthesis	K01609	-	GO:0016831//carboxy-lyase activity;GO:0016830//carbon-carbon lyase activity;GO:0016829//lyase activity;GO:0003824//catalytic activity	GO:0034641//cellular nitrogen compound metabolic process;GO:0006576//cellular biogenic amine metabolic process;GO:0071704//organic substance metabolic process;GO:0009987//cellular process;GO:0008152//metabolic process;GO:0009308//amine metabolic process;GO:0006725//cellular aromatic compound metabolic process;GO:0006586//indolalkylamine metabolic process;GO:0044237//cellular metabolic process;GO:…
Isoform0000540	0	0	0	0	0	0	0	0	0	0	0	0	0	0	0	0	0	0	-	--	-	-	-	-	-	-	-
Isoform0000541	0	0	0	0	0	0	0	0	0	0	0	0	0	0	0	0	0	0	-	unknown [Zea mays]	-	-	-	-	-	-	-
Isoform0000542	17.44	10.77	15.11	16.16	11.47	10.54	21.25	12.11	13.62	26.23	19.48	27.97	13.76	8.69	16.44	16.23	21.35	8.1	-	hypothetical protein SORBI_001G181500 [Sorghum bicolor]	-	-	-	-	-	-	-
Isoform0000543	0	0	0	0	0	0	0	0	0	0	0	0	0	0	0	0	0	0	-	--	-	-	-	-	-	-	-
Isoform0000544	0	0	0	0	0	0	0	0	0	0	0	0	0	0	0	0	0	0	rps11	30S ribosomal protein S11, partial (chloroplast) [Triticum aestivum]	Genetic Information Processing	Translation	ko03010//Ribosome	K02948	GO:0044464//cell part;GO:0030529//intracellular ribonucleoprotein complex;GO:0005623//cell;GO:0043227//membrane-bounded organelle;GO:0043229//intracellular organelle;GO:0043226//organelle;GO:0043231//intracellular membrane-bounded organelle;GO:0032991//macromolecular complex;GO:0044424//intracellular part;GO:1990904//ribonucleoprotein complex;GO:0044444//cytoplasmic part;GO:0005737//cytoplasm;GO:…	GO:0005198//structural molecule activity;GO:0003676//nucleic acid binding;GO:0003723//RNA binding;GO:0005488//binding;GO:0097159//organic cyclic compound binding;GO:1901363//heterocyclic compound binding	GO:0008152//metabolic process;GO:0043170//macromolecule metabolic process;GO:0010467//gene expression;GO:0071704//organic substance metabolic process
Isoform0000545	0	0.52	0.08	0	1.26	0	0.43	0.04	0.19	0.18	0.46	0	0	0	0.38	0	0.42	0.18	ALY3	Protein ALWAYS EARLY 3 [Dichanthelium oligosanthes]	-	-	-	-	GO:0043234//protein complex;GO:0032991//macromolecular complex	GO:0005488//binding	GO:1901576//organic substance biosynthetic process;GO:0009987//cellular process;GO:0009059//macromolecule biosynthetic process;GO:0044763//single-organism cellular process;GO:0044260//cellular macromolecule metabolic process;GO:0009058//biosynthetic process;GO:0008152//metabolic process;GO:0044249//cellular biosynthetic process;GO:0044699//single-organism process;GO:0044237//cellular metabolic pr…
Isoform0000546	0.71	0.6	0	1.3	1.09	0.93	0.33	0.13	0	0.7	0.99	0.42	0.62	0.58	0.6	0.22	0	0.38	-	--	-	-	-	-	-	-	-
Isoform0000547	1.6	1.69	0.81	0.2	0.31	2.86	2.99	3.45	0.71	2.11	4.1	1.78	3.11	2.94	1.71	5.44	4.82	3.41	-	Os10g0467100 [Oryza sativa Japonica Group]	-	-	-	-	-	-	-
Isoform0000548	24.98	20.41	21.27	18.02	19.36	22.19	23.1	16.14	25.15	22.59	25.07	22.97	21.58	17.41	17.9	17.14	26.03	13.45	GIP1	Mitotic-spindle organizing protein 1A [Zea mays]	-	-	-	-	-	-	-
Isoform0000549	54.59	46.47	47.33	56.53	44.54	45.16	53.83	42.03	44.69	55.15	55.85	57.87	41.49	35.86	37.92	44.89	59.53	26.75	PARV12.8	peptidyl-prolyl cis-trans isomerase 1 [Zea mays]	-	-	-	-	-	-	-
Isoform0000550	0	0	0	0	0	0	0	0	0	0	0	0	0	0	0	0	0	0	-	--	-	-	-	-	-	-	-
Isoform0000551	31.09	24.25	41.13	19.42	20.26	17.43	31.48	20.7	17.9	44.38	35.4	49.11	18.36	15.2	30.56	31.29	36.13	16.3	uqcrh	Cytochrome b-c1 complex subunit 6 [Zea mays]	Metabolism	Global and Overview;Energy metabolism	ko01100//Metabolic pathways;ko00190//Oxidative phosphorylation	K00416	-	-	-
Isoform0000552	0	0	0.16	0.1	0	0.16	0	0.24	0	0.17	0	0.26	0.29	0.36	0	0.13	0	0	-	uncharacterized protein LOC100502251 [Zea mays]	-	-	-	-	-	-	-
Isoform0000553	0	0	0	0	0	0	0	0	0	0	0	0	0	0	0	0	0	0	SKI2	DExH-box ATP-dependent RNA helicase DExH11 [Zea mays]	Genetic Information Processing	Folding, sorting and degradation	ko03018//RNA degradation	K12599	-	-	-
Isoform0000554	1.28	1.83	0.69	1.16	0.46	2.35	1.55	1.65	1.5	1.6	1.46	1.7	1.12	0.88	1.44	2.32	1.71	0.96	celf2	RNA-binding protein BRN1 [Zea mays]	-	-	-	-	-	-	-
Isoform0000555	1.33	0.53	0.65	0.74	0.44	1.07	0.51	0.56	0.45	3.25	0.78	2.87	0.96	0.27	1.5	0.31	0.42	0.29	-	SKP1 interacting partner [Saccharum hybrid cultivar R570]	-	-	-	-	-	-	-
Isoform0000556	70.85	56.87	65.75	64.4	44.78	61.75	85.71	45.29	66.15	90.97	72.14	94.81	65.19	50.58	61.73	73.11	109.46	43.06	At1g51650	ATP synthase subunit epsilon, mitochondrial [Zea mays]	Metabolism	Energy metabolism;Global and Overview	ko01100//Metabolic pathways;ko00190//Oxidative phosphorylation	K02135	-	GO:0016462//pyrophosphatase activity;GO:0016787//hydrolase activity;GO:0005215//transporter activity;GO:0016887//ATPase activity;GO:0022857//transmembrane transporter activity;GO:0016820//hydrolase activity, acting on acid anhydrides, catalyzing transmembrane movement of substances;GO:0022804//active transmembrane transporter activity;GO:0015075//ion transmembrane transporter activity;GO:0008324/…	GO:0072521//purine-containing compound metabolic process;GO:0009199//ribonucleoside triphosphate metabolic process;GO:0009141//nucleoside triphosphate metabolic process;GO:1901566//organonitrogen compound biosynthetic process;GO:0006753//nucleoside phosphate metabolic process;GO:0044281//small molecule metabolic process;GO:0006163//purine nucleotide metabolic process;GO:0009161//ribonucleoside mo…
Isoform0000557	64.3	47.82	54.22	50.36	52.66	51.86	49.38	47.38	39.94	70.48	75.38	72.27	57.25	36.22	52.07	41.47	55.5	21.99	ELF5A-3	Eukaryotic translation initiation factor 5A [Dichanthelium oligosanthes]	-	-	-	-	-	GO:0097159//organic cyclic compound binding;GO:0003676//nucleic acid binding;GO:0003723//RNA binding;GO:0043021//ribonucleoprotein complex binding;GO:0044877//macromolecular complex binding;GO:0008135//translation factor activity, RNA binding;GO:0005488//binding;GO:1901363//heterocyclic compound binding	GO:0006417//regulation of translation;GO:0006448//regulation of translational elongation;GO:0060255//regulation of macromolecule metabolic process;GO:0031323//regulation of cellular metabolic process;GO:0034248//regulation of cellular amide metabolic process;GO:0031326//regulation of cellular biosynthetic process;GO:0006449//regulation of translational termination;GO:0050789//regulation of biolog…
Isoform0000558	120.26	108.03	101.22	115.74	68.18	57.05	84.09	54.6	57.93	126.96	127.17	132.03	94.18	50.45	68.67	28.29	87.54	22.51	RPL39	PREDICTED: LOC100280595 isoform X1 [Zea mays]	Genetic Information Processing	Translation	ko03010//Ribosome	K02924	GO:0032991//macromolecular complex;GO:0044464//cell part;GO:0005623//cell;GO:1990904//ribonucleoprotein complex;GO:0005622//intracellular;GO:0044424//intracellular part;GO:0030529//intracellular ribonucleoprotein complex	-	GO:0008152//metabolic process;GO:0043170//macromolecule metabolic process;GO:0071704//organic substance metabolic process;GO:0010467//gene expression
Isoform0000559	44.55	41.22	40.46	26.54	24.23	37.52	62.5	32.92	46.21	56.37	42.23	63.07	41.77	31.75	49.95	47.41	73.72	23.69	-	excitatory amino acid transporter [Arabidopsis thaliana]	-	-	-	-	-	-	-
Isoform0000560	0	0	0	1385.29	0.3	440.45	0	0	120.83	0	0	0	0	0	0	0.14	0	0.19	-	--	-	-	-	-	-	-	-
Isoform0000561	1.01	2.03	1.18	1.84	4.77	3.16	1.95	0.54	3.29	1.68	0	0.43	1.46	1.85	0.36	4.51	2.67	3.55	UVR8	PREDICTED: ultraviolet-B receptor UVR8 [Setaria italica]	-	-	-	-	GO:0043226//organelle;GO:0005737//cytoplasm;GO:0044444//cytoplasmic part;GO:0044424//intracellular part;GO:0044464//cell part;GO:0005622//intracellular;GO:0043231//intracellular membrane-bounded organelle;GO:0043227//membrane-bounded organelle;GO:0043229//intracellular organelle;GO:0005623//cell	GO:0060089//molecular transducer activity;GO:0046983//protein dimerization activity;GO:0005515//protein binding;GO:0004871//signal transducer activity;GO:0038023//signaling receptor activity;GO:0004872//receptor activity;GO:0005488//binding	GO:0044238//primary metabolic process;GO:0065007//biological regulation;GO:0043087//regulation of GTPase activity;GO:0008152//metabolic process;GO:0044710//single-organism metabolic process;GO:0044237//cellular metabolic process;GO:0043170//macromolecule metabolic process;GO:0065009//regulation of molecular function;GO:0043412//macromolecule modification;GO:0044723//single-organism carbohydrate m…
Isoform0000562	7.55	4.56	3.29	10.02	3.79	17.32	11.36	8.86	14.27	7.27	12.27	7.84	11.24	19.08	28.29	56.2	17.32	17.59	AGPEP3	Os05g0541750, partial [Oryza sativa Japonica Group]	-	-	-	-	-	-	-
Isoform0000563	1.27	0.57	1.64	0.42	0.47	1.2	0.21	0.5	0.64	1.97	0.91	1.09	0.2	1.49	1.54	1.26	1.05	0.49	-	hypothetical protein SORBIDRAFT_09g018460 [Sorghum bicolor]	-	-	-	-	-	-	-
Isoform0000564	53.77	42.27	31.27	60.54	53.67	47.09	32.56	28.69	29.02	48.97	36.11	45.06	25.78	27.98	25.96	41.21	36.1	29.03	GAP1	Protein C2-DOMAIN ABA-RELATED 4 [Zea mays]	-	-	-	-	-	-	-
Isoform0000565	3.15	0	1.7	0	0	0	0	2.23	0	3.47	5.62	4.92	0	0	2.13	0	0	0	HSP81-1	Heat shock protein 90-2 [Zea mays]	Genetic Information Processing;Organismal Systems	Folding, sorting and degradation;Environmental adaptation	ko04626//Plant-pathogen interaction;ko04141//Protein processing in endoplasmic reticulum	K04079	-	GO:0005488//binding;GO:0005515//protein binding	GO:0019538//protein metabolic process;GO:0044238//primary metabolic process;GO:0044237//cellular metabolic process;GO:0009987//cellular process;GO:0071704//organic substance metabolic process;GO:0008152//metabolic process;GO:0044267//cellular protein metabolic process;GO:0050896//response to stimulus;GO:0044260//cellular macromolecule metabolic process;GO:0043170//macromolecule metabolic process
Isoform0000566	76.09	146.7	76.24	129.08	90.03	90.7	134.09	38.45	89.97	78.66	79.07	69.24	159.05	77.07	42.82	50.61	121.48	39.83	RPS8	PREDICTED: 40S ribosomal protein S8-like [Zea mays]	Genetic Information Processing	Translation	ko03010//Ribosome	K02995	GO:0044464//cell part;GO:0044444//cytoplasmic part;GO:0005737//cytoplasm;GO:1990904//ribonucleoprotein complex;GO:0043226//organelle;GO:0043231//intracellular membrane-bounded organelle;GO:0005622//intracellular;GO:0043229//intracellular organelle;GO:0030529//intracellular ribonucleoprotein complex;GO:0032991//macromolecular complex;GO:0009536//plastid;GO:0043227//membrane-bounded organelle;GO:00…	GO:0003676//nucleic acid binding;GO:0003723//RNA binding;GO:0005488//binding;GO:1901363//heterocyclic compound binding;GO:0005198//structural molecule activity;GO:0097159//organic cyclic compound binding	GO:0043170//macromolecule metabolic process;GO:0008152//metabolic process;GO:0010467//gene expression;GO:0071704//organic substance metabolic process
Isoform0000567	0	0	0	0	0	0	0	0	0	0	0	0	0	0	0	0	0	0	-	--	-	-	-	-	-	-	-
Isoform0000569	0	0	0	0	0	0	0	0	0	0	0	0	0	0	0	0	0	0	-	--	-	-	-	-	-	-	-
Isoform0000570	46.77	30.04	37.44	36.34	22	30.23	46.2	30.02	30.49	58.03	49.24	56.43	30.16	24.01	33.49	47.2	59.25	19.91	COX5C	Cytochrome c oxidase subunit 5C, partial [Dichanthelium oligosanthes]	-	-	-	-	-	-	-
Isoform0000571	3.33	3.1	5.4	4.17	1.6	2.13	2.72	3.25	1.55	5.51	5.68	8.13	2.14	2.01	2.92	0.91	4.53	1	VDAC1	voltage-dependent anion channel protein1b [Zea mays]	-	-	-	-	-	GO:0022891//substrate-specific transmembrane transporter activity;GO:0005244//voltage-gated ion channel activity;GO:0005215//transporter activity;GO:0015075//ion transmembrane transporter activity;GO:0005216//ion channel activity;GO:0022838//substrate-specific channel activity;GO:0022857//transmembrane transporter activity;GO:0022836//gated channel activity;GO:0015267//channel activity;GO:0022803…	GO:0051049//regulation of transport;GO:0034762//regulation of transmembrane transport;GO:0034765//regulation of ion transmembrane transport;GO:0043269//regulation of ion transport;GO:1902578//single-organism localization;GO:0006810//transport;GO:0051179//localization;GO:0065007//biological regulation;GO:0050794//regulation of cellular process;GO:0051234//establishment of localization;GO:0006820//…
Isoform0000572	2.69	2.22	3.12	8.93	6.19	3.47	5.54	4.07	4.07	6	4.66	8.4	2.98	0.89	2.51	4.14	3.49	1.45	UGD1	UDP-glucose 6-dehydrogenase 4 [Dichanthelium oligosanthes]	Metabolism	Global and Overview;Carbohydrate metabolism	ko01100//Metabolic pathways;ko00500//Starch and sucrose metabolism;ko00520//Amino sugar and nucleotide sugar metabolism;ko00053//Ascorbate and aldarate metabolism;ko00040//Pentose and glucuronate interconversions	K00012	-	-	-
Isoform0000573	0	0	0	0	0	0	0.28	0	0	0	0	0.14	0	0	0	0	0.15	0	-	--	-	-	-	-	-	-	-
Isoform0000574	0	0	0	0	0	0	0	0	0	0	0	0	0	0	0	0	0	0	-	--	-	-	-	-	-	-	-
Isoform0000575	0.25	0.27	0.83	0.67	1.44	0.63	0.68	0.93	0.66	1.32	0.75	0.92	1.01	0.43	0.18	0.45	1.21	0.5	-	--	-	-	-	-	-	-	-
Isoform0000576	8.74	7.05	9.42	10.75	9	12.87	13.56	13.94	10.83	15.45	11.68	11.78	13.61	15.82	13.82	13.77	13.27	10.28	-	SNARE associated Golgi protein family [Zea mays]	-	-	-	-	-	-	-
Isoform0000577	68.36	57.39	63.08	52.47	46.21	55.45	78.68	44.18	71.51	67.19	71.46	77.91	80.56	56.28	73.06	54.67	98.58	36.29	At5g47890	NADH-ubiquinone oxidoreductase 10.5 kDa subunit [Zea mays]	Metabolism	Energy metabolism;Global and Overview	ko01100//Metabolic pathways;ko00190//Oxidative phosphorylation	K03946	GO:0044425//membrane part;GO:0044424//intracellular part;GO:0031090//organelle membrane;GO:0005737//cytoplasm;GO:0005623//cell;GO:0005739//mitochondrion;GO:0005740//mitochondrial envelope;GO:0044446//intracellular organelle part;GO:0031966//mitochondrial membrane;GO:0044464//cell part;GO:0043226//organelle;GO:0044444//cytoplasmic part;GO:0044422//organelle part;GO:0009536//plastid;GO:0043231//int…	-	GO:0044710//single-organism metabolic process;GO:0044699//single-organism process;GO:0009987//cellular process;GO:0044237//cellular metabolic process;GO:0043094//cellular metabolic compound salvage;GO:0009058//biosynthetic process;GO:0008152//metabolic process;GO:0044249//cellular biosynthetic process
Isoform0000578	8	21.5	5.19	17.85	16.32	9.7	21.91	5.2	9.22	8.08	7.55	10.82	4.96	5.15	1.55	11.73	18.08	7.25	-	--	-	-	-	-	-	-	-
Isoform0000579	0.45	0	0.08	0	0.08	0.34	0.1	0.08	0.08	0.18	0.28	0.38	0.1	0.46	0.38	0	0.17	0.05	-	Os09g0309100, partial [Oryza sativa Japonica Group]	-	-	-	-	-	-	-
Isoform0000580	766.02	496.44	747.48	441.17	292.15	241.32	458.15	296.37	279.03	632.24	710.96	700.51	488.59	252.96	431.01	121.22	419.08	114.95	RPL36B	PREDICTED: 60S ribosomal protein L36-3-like [Setaria italica]	Genetic Information Processing	Translation	ko03010//Ribosome	K02920	GO:1990904//ribonucleoprotein complex;GO:0032991//macromolecular complex;GO:0005623//cell;GO:0044464//cell part;GO:0005622//intracellular;GO:0030529//intracellular ribonucleoprotein complex;GO:0044424//intracellular part	-	GO:0008152//metabolic process;GO:0010467//gene expression;GO:0043170//macromolecule metabolic process;GO:0071704//organic substance metabolic process
Isoform0000581	37.17	65.48	31.32	67.22	58.5	47.8	32.56	18.34	35.52	48.16	51.54	54.81	51.56	45.38	25.8	27.38	34.59	16.44	-	unknown [Zea mays]	-	-	-	-	-	-	-
Isoform0000582	48.17	42.59	42.67	98.41	58.64	59.55	46.63	59.59	32.78	46.09	40.99	42.7	41.19	46.15	49.07	38.59	41.45	38.48	KTI11	diphthamide biosynthesis protein 3 [Zea mays]	-	-	-	-	-	-	-
Isoform0000583	0.57	0.74	0	0.42	0	0.11	1.9	0	1.4	0.59	0.55	0	3.27	1.09	0.27	0.36	3.8	0.06	-	--	-	-	-	-	-	-	-
Isoform0000584	0	0	0	0	0	0	0	0	0	0	0	0	0	0	0	0	0	0	-	uncharacterized LOC103633237 [Zea mays]	-	-	-	-	-	-	-
Isoform0000585	168.6	143.01	164.08	74.88	195.44	99.16	88.6	82.41	84.22	235.19	316.85	221.92	191.69	161.97	248.7	56.41	113.09	42.8	MT4A	PREDICTED: metallothionein-like protein 2A [Zea mays]	-	-	-	-	-	-	-
Isoform0000586	13.26	7.09	6.25	5.71	7.51	9.91	2.24	6.7	7.14	8.46	19.61	8.83	6.43	5.31	6.66	3.27	2.4	3.17	-	--	-	-	-	-	-	-	-
Isoform0000587	3.35	3.01	1.7	3.84	2.36	2.25	3.78	6.18	3.46	2.61	1.54	0.76	2.71	1.53	0.82	2.44	3.81	1.57	-	--	-	-	-	-	-	-	-
Isoform0000588	5.54	2.67	2.73	4.09	3.21	2.49	1.98	1.47	1.34	3.34	5.62	3.62	1.53	0.75	2.82	3.09	1.95	1.98	HDH	Histidinol dehydrogenase chloroplastic [Zea mays]	Metabolism	Global and Overview;Amino acid metabolism	ko01100//Metabolic pathways;ko01110//Biosynthesis of secondary metabolites;ko01230//Biosynthesis of amino acids;ko00340//Histidine metabolism	K00013	GO:0043227//membrane-bounded organelle;GO:0044422//organelle part;GO:0043226//organelle;GO:0043229//intracellular organelle;GO:0009532//plastid stroma;GO:0005737//cytoplasm;GO:0005623//cell;GO:0044444//cytoplasmic part;GO:0009536//plastid;GO:0044446//intracellular organelle part;GO:0044435//plastid part;GO:0044464//cell part;GO:0044424//intracellular part;GO:0043231//intracellular membrane-bounde…	GO:0005488//binding;GO:0016614//oxidoreductase activity, acting on CH-OH group of donors;GO:0097159//organic cyclic compound binding;GO:0043169//cation binding;GO:0016491//oxidoreductase activity;GO:0000166//nucleotide binding;GO:1901265//nucleoside phosphate binding;GO:0036094//small molecule binding;GO:0043167//ion binding;GO:0046914//transition metal ion binding;GO:0046872//metal ion binding;G…	GO:1901576//organic substance biosynthetic process;GO:1901564//organonitrogen compound metabolic process;GO:0008152//metabolic process;GO:0009058//biosynthetic process;GO:0006576//cellular biogenic amine metabolic process;GO:0006807//nitrogen compound metabolic process;GO:0044763//single-organism cellular process;GO:0006596//polyamine biosynthetic process;GO:0009308//amine metabolic process;GO:00…
Isoform0000589	0.34	1.02	0	2	4.32	28.06	11.66	7.05	15.17	5.15	1.78	2.59	31.06	14.08	40.1	21.6	33.17	13.89	CAB7	chlorophyll a-b binding protein [Zea mays]	Metabolism	Energy metabolism	ko00196//Photosynthesis - antenna proteins	K08908	-	-	-
Isoform0000590	0	0	0.31	0.2	0.66	0	0	0	0.48	1.18	0	1	0.38	0.19	0	0.32	0.16	0.09	-	--	-	-	-	-	-	-	-
Isoform0000591	27.9	25.15	19.99	60.46	43.37	27.46	23.86	16.04	19.27	31.12	37.99	45.12	25.23	26.44	40.1	36.25	30.14	25.28	GLN4	glutamine synthase, partial [Oryza sativa Indica Group]	Metabolism	Energy metabolism;Carbohydrate metabolism;Amino acid metabolism;Global and Overview	ko01100//Metabolic pathways;ko01120//Microbial metabolism in diverse environments;ko01230//Biosynthesis of amino acids;ko00630//Glyoxylate and dicarboxylate metabolism;ko00250//Alanine, aspartate and glutamate metabolism;ko00910//Nitrogen metabolism;ko00220//Arginine biosynthesis	K01915	-	-	-
Isoform0000592	5.16	2.72	7.1	2.96	4.34	17.25	19.54	8.52	14.02	14.23	13.55	5.91	31.44	32.08	25.5	73.37	41.07	32.47	-	--	-	-	-	-	-	-	-
Isoform0000593	136.74	85.79	125.97	113.71	54.04	54.55	90.27	52.46	49.62	149.02	142.33	159.16	80.04	40.17	61.84	26.74	84.74	17.32	-	hypothetical protein SORBI_007G028400 [Sorghum bicolor]	-	-	-	-	-	-	-
Isoform0000594	33.5	46.52	35.49	86.09	59.03	53.95	76.9	53.53	43.43	66	57.7	60.29	82.14	46.26	81.87	48.82	85.6	23.98	ANT1	adenine nucleotide translocator [Zea mays]	-	-	-	-	GO:0044422//organelle part;GO:0031224//intrinsic component of membrane;GO:0005623//cell;GO:0043231//intracellular membrane-bounded organelle;GO:0044424//intracellular part;GO:0031975//envelope;GO:0005622//intracellular;GO:0016020//membrane;GO:0031090//organelle membrane;GO:0019866//organelle inner membrane;GO:0043226//organelle;GO:0044425//membrane part;GO:0044464//cell part;GO:0043229//intracell…	-	GO:0044763//single-organism cellular process;GO:0009987//cellular process;GO:0044699//single-organism process;GO:0051179//localization;GO:0051234//establishment of localization
Isoform0000595	0	0	0	0	0	0	0	0	0	0	0	0	0	0	0	0	0	0	-	unknown [Zea mays]	-	-	-	-	-	-	-
Isoform0000596	2103	2853.1	2616.1	1413.79	2071.66	1864.14	884.83	783.7	1158.65	2471.28	2824.68	1664.2	1649.91	2010.68	1211.26	1052.45	713.27	1651.63	ASR2	abscisic stress ripening [Musa ABB Group]	-	-	-	-	-	-	-
Isoform0000597	452.2	668.69	687.21	229.33	344.45	205.26	214.35	239.57	231.54	736.74	598.7	767.78	283.98	234.03	330.58	200.83	333.7	231.7	-	stem-specific protein [Saccharum hybrid cultivar Pindar]	-	-	-	-	-	-	-
Isoform0000598	199.89	381.28	206.36	401.99	436.42	219.19	257.63	195.07	130.46	248.65	136.38	314.58	290.4	197.18	217.06	120.63	212.18	202.5	GST3	PREDICTED: glutathione S-transferase 3 [Setaria italica]	Metabolism	Metabolism of other amino acids	ko00480//Glutathione metabolism	K00799	GO:0005737//cytoplasm;GO:0044464//cell part;GO:0005622//intracellular;GO:0005623//cell;GO:0044444//cytoplasmic part;GO:0044424//intracellular part	GO:0003824//catalytic activity	GO:0050896//response to stimulus;GO:0009987//cellular process;GO:0044699//single-organism process;GO:0042221//response to chemical;GO:0019748//secondary metabolic process;GO:0044710//single-organism metabolic process;GO:0009404//toxin metabolic process;GO:0008152//metabolic process;GO:0044237//cellular metabolic process;GO:0044763//single-organism cellular process
Isoform0000599	3505.8	4673.29	3086.68	2987.08	2570.46	2283.54	951.96	789.14	1001.28	4197.46	3745.67	3746.34	3137.43	2227.25	1756.08	680.71	1182.16	954.44	RAB15	glycine-rich RNA-binding protein [Sorghum bicolor]	-	-	-	-	-	GO:0097159//organic cyclic compound binding;GO:0005488//binding	-
Isoform0000600	1018.06	689.95	983.57	427.3	1063.24	545.06	412.92	537.66	381.47	1679.07	2342.74	1606.12	987.46	724.32	1651.39	296.41	632.43	222.31	MTI	type 2 metallothionein-like protein [Puccinellia tenuiflora]	-	-	-	-	GO:0030529//intracellular ribonucleoprotein complex;GO:0043226//organelle;GO:0044446//intracellular organelle part;GO:0043229//intracellular organelle;GO:0044444//cytoplasmic part;GO:0044391//ribosomal subunit;GO:0043232//intracellular non-membrane-bounded organelle;GO:0005840//ribosome;GO:0043228//non-membrane-bounded organelle;GO:1990904//ribonucleoprotein complex;GO:0044422//organelle part;GO:…	GO:0005198//structural molecule activity	GO:0008152//metabolic process;GO:0010467//gene expression;GO:0043170//macromolecule metabolic process;GO:0071704//organic substance metabolic process
Isoform0000601	1487.2	882.59	1032.98	625.34	845.26	880.45	364.01	370.65	477.86	1010.02	1829.45	1164.08	1310.2	1528.32	713.86	529	506.22	448.48	ASR2	ABA-, stress-and fruit-ripening inducible-like protein [Zea mays]	-	-	-	-	-	-	-
Isoform0000602	8.96	68.59	81.45	40.75	237.9	224.91	599.38	802.33	477.01	37.13	22.24	55.44	352.81	302.19	803.82	1087.67	817.02	642.29	At4g12490	ZmGR1b [Zea mays]	-	-	-	-	-	-	-
Isoform0000603	873.09	1610.79	969.69	551.28	627.7	461.8	564.84	301.9	590	1109.29	1134.37	1092.5	789.99	809.83	567.99	391.54	782.97	454.77	-	stem-specific protein [Saccharum hybrid cultivar Pindar]	-	-	-	-	-	-	-
Isoform0000604	486.77	844.38	720.36	377.58	600.7	478.47	534.84	376.94	498.92	597.79	493.79	562.73	552.31	538.54	544.87	290.86	462.8	394.73	-	wound/stress protein [Zea mays]	-	-	-	-	-	-	-
Isoform0000605	345.71	157.14	305.52	706.5	386.81	164.64	552.01	928.51	306.63	500.53	277.98	397.15	158.33	160.22	216.32	61.15	272.6	191.36	RBBI3.3	trypsin inhibitor precursor [Zea mays]	-	-	-	-	-	-	-
Isoform0000606	0.75	6.84	0.87	1.88	0.32	26.5	219.49	3.96	179.37	1.69	5.19	6.93	163.21	48.12	177.11	1.23	131.21	0.2	-	hypothetical protein SORBIDRAFT_08g018710 [Sorghum bicolor]	-	-	-	-	-	-	-
Isoform0000607	270.22	337.53	311.62	288.92	259.23	222.6	164.5	210.32	198.23	299.85	282.13	307.24	222.25	207.28	230.66	114.91	173.57	130.48	MNB1B	DNA-binding protein MNB1B [Zea mays]	Genetic Information Processing	Replication and repair	ko03410//Base excision repair	K10802	GO:0043227//membrane-bounded organelle;GO:0005622//intracellular;GO:0044424//intracellular part;GO:0043226//organelle;GO:0032991//macromolecular complex;GO:0043231//intracellular membrane-bounded organelle;GO:0043229//intracellular organelle;GO:0044464//cell part;GO:0005623//cell	GO:0005488//binding;GO:0001071//nucleic acid binding transcription factor activity;GO:0003676//nucleic acid binding;GO:0005198//structural molecule activity;GO:1901363//heterocyclic compound binding;GO:0097159//organic cyclic compound binding	GO:0006810//transport;GO:1902578//single-organism localization;GO:0006970//response to osmotic stress;GO:0043933//macromolecular complex subunit organization;GO:0044763//single-organism cellular process;GO:0051234//establishment of localization;GO:0051276//chromosome organization;GO:0044237//cellular metabolic process;GO:0010035//response to inorganic substance;GO:0071840//cellular component orga…
Isoform0000608	67.93	10.09	9.95	6.08	12.69	362.45	99.3	39.45	276.07	74.8	696.42	51.24	2154.86	1900.06	842.97	394.34	290.18	133.76	DHN1	dehydrin [Saccharum hybrid cultivar R570]	-	-	-	-	-	-	GO:0050896//response to stimulus;GO:0042221//response to chemical;GO:0001101//response to acid chemical
Isoform0000609	365.82	213.83	584.66	73.01	123.9	65.85	80.53	187.19	71.79	540.61	466	614.03	110.4	85.55	266.09	71.11	125.81	75.12	-	unknown [Zea mays]	-	-	-	-	-	-	-
Isoform0000610	10.75	10.92	1.15	22.46	70.22	106.08	89.61	106.57	140.82	20.88	11.6	32.25	114.67	90.95	95.69	80.72	97.09	70.32	RBCS	ribulose-1,5-bisphosphate carboxylase/oxygenase small subunit [Sorghum bicolor]	Metabolism	Energy metabolism;Carbohydrate metabolism;Global and Overview	ko01100//Metabolic pathways;ko01120//Microbial metabolism in diverse environments;ko01200//Carbon metabolism;ko00630//Glyoxylate and dicarboxylate metabolism;ko00710//Carbon fixation in photosynthetic organisms	K01602	GO:0043229//intracellular organelle;GO:0044464//cell part;GO:0005737//cytoplasm;GO:0043231//intracellular membrane-bounded organelle;GO:0009536//plastid;GO:0005622//intracellular;GO:0044444//cytoplasmic part;GO:0044424//intracellular part;GO:0005623//cell;GO:0043227//membrane-bounded organelle;GO:0043226//organelle	GO:0016829//lyase activity;GO:0003824//catalytic activity;GO:0016831//carboxy-lyase activity;GO:0016830//carbon-carbon lyase activity	GO:0043094//cellular metabolic compound salvage;GO:0044699//single-organism process;GO:0009058//biosynthetic process;GO:0008152//metabolic process;GO:0044710//single-organism metabolic process;GO:0044249//cellular biosynthetic process;GO:0009987//cellular process;GO:0044237//cellular metabolic process
Isoform0000611	5.1	239.78	4.21	98.71	220.9	178.83	121.27	2.2	121.23	5.74	7.47	6.73	486.34	343.75	5.62	74.1	275.65	53.38	MT4A	metallothionein type 2 [Saccharum hybrid cultivar ROC20]	-	-	-	-	GO:0044464//cell part;GO:0005622//intracellular;GO:0030529//intracellular ribonucleoprotein complex;GO:1990904//ribonucleoprotein complex;GO:0044424//intracellular part;GO:0032991//macromolecular complex;GO:0005623//cell	-	-
Isoform0000612	0.65	0.57	1.12	8.06	9.88	40.78	61.59	23.59	102.05	0.69	1.19	0.38	48.97	37.34	81.08	23.35	125.01	54.67	HSP18	17.5 kDa class II heat shock protein [Zea mays]	Genetic Information Processing	Folding, sorting and degradation	ko04141//Protein processing in endoplasmic reticulum	K13993	-	-	-
Isoform0000613	1123.76	471.8	531.16	385.55	226.63	556.9	262.35	373.27	447.68	908.86	857.67	889.72	560.65	752.39	679.08	308.37	364.67	459.72	-	lipid binding protein precursor [Zea mays]	-	-	-	-	-	-	-
Isoform0000614	280.34	290.65	357.84	319.66	280.85	443.65	516.77	355.1	541.58	275.82	297.51	306.6	526.82	364.92	472.49	449.03	556.69	321.45	SP1L1	PREDICTED: protein SPIRAL1-like 1 [Tarenaya hassleriana]	-	-	-	-	GO:0016020//membrane	-	-
Isoform0000615	5064.61	4977.24	4745.1	2962.37	2745.27	2547.44	1025.54	1136.27	1121.34	5089.53	5325.81	4948.27	3434.76	2471.48	2718	723.06	1214.8	1022.82	RAB15	glycine-rich RNA-binding protein [Sorghum bicolor]	-	-	-	-	-	GO:0005488//binding;GO:0097159//organic cyclic compound binding	-
Isoform0000616	0.21	0.79	0	0	0.04	0.58	17	0	10.41	0	0	0	7.18	0.99	0.72	0	3.43	0.03	-	uncharacterized protein LOC100276911 precursor [Zea mays]	-	-	-	-	-	-	-
Isoform0000617	0.6	1.11	0.68	1.04	0.91	0.57	0.09	0.35	0.26	0.82	1.66	0.68	0.66	0.85	0.08	0	0.59	0.36	RAB15	glycine-rich RNA-binding protein 2 [Zea mays]	-	-	-	-	-	GO:0005488//binding;GO:0097159//organic cyclic compound binding	-
Isoform0000618	0	0	0	0	0	0	0	0	0	0	0	0	0	0	0	0	0	0	-	--	-	-	-	-	-	-	-
Isoform0000619	0	0	0	0	0	0	0	0	0	0	0	0	0	0	0	0	0	0	-	--	-	-	-	-	-	-	-
Isoform0000620	0	0	0	0	0	0	0	0	0	0	0	0	0	0	0	0	0	0	-	--	-	-	-	-	-	-	-
Isoform0000621	3.22	15.1	5.59	13.46	14.07	37.95	109.66	8.97	87.54	2.4	3.22	1.68	66.65	44.68	18.85	100.05	112.25	80.52	ASPG2	PREDICTED: protein ASPARTIC PROTEASE IN GUARD CELL 2 [Oryza sativa Japonica Group]	-	-	-	-	-	-	-
Isoform0000622	25.18	15.54	21.68	37.64	23.82	36.4	43.09	34.63	38.39	23.07	14.44	20.69	27.18	30.59	38.58	62.09	43.32	46.27	HXK5	Hexokinase-5 [Dichanthelium oligosanthes]	Metabolism	Carbohydrate metabolism;Global and Overview	ko01100//Metabolic pathways;ko01110//Biosynthesis of secondary metabolites;ko01130//Biosynthesis of antibiotics;ko01120//Microbial metabolism in diverse environments;ko01200//Carbon metabolism;ko00500//Starch and sucrose metabolism;ko00520//Amino sugar and nucleotide sugar metabolism;ko00010//Glycolysis / Gluconeogenesis;ko00052//Galactose metabolism;ko00051//Fructose and mannose metabolism	K00844	-	-	-
Isoform0000623	22.38	25.57	22.68	25.95	24.61	29.19	38.28	21.13	42.64	27.45	20.07	26.73	36.15	25.08	29.82	28.55	41.99	24.29	At5g08530	NADH-ubiquinone oxidoreductase 51 kDa subunit [Zea mays]	Metabolism	Global and Overview;Energy metabolism	ko01100//Metabolic pathways;ko00190//Oxidative phosphorylation	K03942	-	GO:0051540//metal cluster binding;GO:0005488//binding;GO:0097159//organic cyclic compound binding;GO:0097367//carbohydrate derivative binding;GO:0032553//ribonucleotide binding;GO:0000166//nucleotide binding;GO:0051536//iron-sulfur cluster binding;GO:0016491//oxidoreductase activity;GO:1901363//heterocyclic compound binding;GO:0003824//catalytic activity;GO:0036094//small molecule binding;GO:1901…	GO:0008152//metabolic process;GO:0044710//single-organism metabolic process;GO:0044699//single-organism process
Isoform0000624	120.32	96.61	97	83.74	59.4	71.62	70.46	81.12	73.73	98.74	110.62	103.42	76.97	80.17	72.77	74.25	68.43	78.09	Os08g0127700	PREDICTED: pre-mRNA-splicing factor SLU7 [Zea mays]	Genetic Information Processing	Transcription	ko03040//Spliceosome	K12819	-	-	-
Isoform0000625	72.48	56.62	78.99	57.29	51.81	40.81	41.37	51.31	36.51	74.96	77.55	77.99	53.42	40.98	57.21	24.58	39.17	23.08	v1g163572	PREDICTED: eukaryotic translation initiation factor 3 subunit E [Setaria italica]	Genetic Information Processing	Translation	ko03013//RNA transport	K03250	GO:0044424//intracellular part;GO:0032991//macromolecular complex;GO:0070993//translation preinitiation complex;GO:0044464//cell part;GO:0044444//cytoplasmic part;GO:0005623//cell;GO:1990904//ribonucleoprotein complex;GO:0005737//cytoplasm;GO:0005622//intracellular;GO:0030529//intracellular ribonucleoprotein complex;GO:0043234//protein complex	GO:0005488//binding;GO:0003723//RNA binding;GO:0097159//organic cyclic compound binding;GO:0003676//nucleic acid binding;GO:1901363//heterocyclic compound binding;GO:0008135//translation factor activity, RNA binding	GO:0031326//regulation of cellular biosynthetic process;GO:2000112//regulation of cellular macromolecule biosynthetic process;GO:0032268//regulation of cellular protein metabolic process;GO:0010468//regulation of gene expression;GO:0051246//regulation of protein metabolic process;GO:0034248//regulation of cellular amide metabolic process;GO:0010556//regulation of macromolecule biosynthetic proces…
Isoform0000626	114.28	80.89	103.76	79.99	81.52	69.96	86.08	89.88	69.91	100	83.84	130.41	85.12	75.84	102.22	54.87	79.92	70.16	DWF5	7-dehydrocholesterol reductase [Dichanthelium oligosanthes]	Metabolism	Global and Overview;Lipid metabolism	ko01100//Metabolic pathways;ko01110//Biosynthesis of secondary metabolites;ko00100//Steroid biosynthesis	K00213	GO:0044422//organelle part;GO:0044425//membrane part;GO:0043226//organelle;GO:0043229//intracellular organelle;GO:0043227//membrane-bounded organelle;GO:0031224//intrinsic component of membrane;GO:0005623//cell;GO:0044424//intracellular part;GO:0016020//membrane;GO:0043231//intracellular membrane-bounded organelle;GO:0044464//cell part;GO:0031090//organelle membrane;GO:0005622//intracellular	GO:0016627//oxidoreductase activity, acting on the CH-CH group of donors;GO:0016491//oxidoreductase activity;GO:0003824//catalytic activity;GO:0016628//oxidoreductase activity, acting on the CH-CH group of donors, NAD or NADP as acceptor	GO:1901362//organic cyclic compound biosynthetic process;GO:0051186//cofactor metabolic process;GO:0016125//sterol metabolic process;GO:0016129//phytosteroid biosynthetic process;GO:0009987//cellular process;GO:0006066//alcohol metabolic process;GO:0016128//phytosteroid metabolic process;GO:0008202//steroid metabolic process;GO:0009058//biosynthetic process;GO:0006629//lipid metabolic process;GO:…
Isoform0000627	29.52	32.1	30.79	25.63	24.54	26.15	33.12	18.51	32.33	23.09	24.34	23.47	22.12	24.21	19.7	20.02	30.9	16.93	CCT6A	T-complex protein 1 subunit zeta [Zea mays]	-	-	-	-	GO:0044424//intracellular part;GO:0005622//intracellular;GO:0005623//cell;GO:0044464//cell part	GO:0005515//protein binding;GO:0005488//binding;GO:0036094//small molecule binding	GO:0044267//cellular protein metabolic process;GO:0043170//macromolecule metabolic process;GO:0009987//cellular process;GO:0019538//protein metabolic process;GO:0071704//organic substance metabolic process;GO:0044260//cellular macromolecule metabolic process;GO:0008152//metabolic process;GO:0044237//cellular metabolic process;GO:0044238//primary metabolic process
Isoform0000628	9.11	5.99	8.6	4.68	5.86	8.96	12.16	17.69	13.59	11.71	16.96	12.84	16.31	12.54	25.29	7.01	12.46	5.48	At5g07830	heparanase-like protein 2 precursor [Zea mays]	Metabolism	Glycan biosynthesis and metabolism;Global and Overview	ko01100//Metabolic pathways;ko00531//Glycosaminoglycan degradation	K07964	-	GO:0016787//hydrolase activity;GO:0003824//catalytic activity	-
Isoform0000629	1.53	0	2.06	5.35	0	0.12	5.84	0.48	1.31	0.17	0.07	1.01	0.81	0.3	0.77	1.59	1.71	0.49	RhGT1	Anthocyanidin 5,3-O-glucosyltransferase [Zea mays]	-	-	-	-	-	-	-
Isoform0000630	33.45	24.9	39.28	17.3	19.36	27.89	28.91	28.44	28.95	35.65	40.73	33.22	20.79	19.5	21.19	23.26	26.29	17.12	SBP1	PREDICTED: selenium-binding protein 1-like [Setaria italica]	-	-	-	-	-	-	-
Isoform0000631	22.47	25.89	28.6	23.86	22.01	41.21	54.21	37.22	49.75	25.3	16.01	19.79	28.02	32.19	34.29	132.88	57.62	99.33	CAP1	Cyclase-associated protein 1 [Zea mays]	-	-	-	-	-	GO:0005515//protein binding;GO:0008092//cytoskeletal protein binding;GO:0005488//binding	GO:0006996//organelle organization;GO:0016043//cellular component organization;GO:0009987//cellular process;GO:0071840//cellular component organization or biogenesis
Isoform0000632	30.62	30	30.99	61.07	41.78	44.2	58.37	37.84	40.3	43.93	25.55	39.04	32.93	41.48	39.62	80.16	56.23	46.96	AAT	aspartate aminotransferase [Zea mays]	Metabolism	Amino acid metabolism;Biosynthesis of other secondary metabolites;Global and Overview	ko01100//Metabolic pathways;ko01110//Biosynthesis of secondary metabolites;ko01130//Biosynthesis of antibiotics;ko01230//Biosynthesis of amino acids;ko00360//Phenylalanine metabolism;ko00350//Tyrosine metabolism;ko00400//Phenylalanine, tyrosine and tryptophan biosynthesis;ko00950//Isoquinoline alkaloid biosynthesis;ko00960//Tropane, piperidine and pyridine alkaloid biosynthesis	K15849	-	GO:0003824//catalytic activity;GO:0016769//transferase activity, transferring nitrogenous groups;GO:0016740//transferase activity;GO:0043167//ion binding;GO:0005488//binding;GO:0043168//anion binding	GO:0008152//metabolic process
Isoform0000633	86.14	124.88	121.1	55.48	39.45	86.11	107.41	140.68	118.25	291.74	86.23	197.39	74.86	71.87	75.41	70.81	74.74	65.52	Os01g0760600	Aspartate aminotransferase, cytoplasmic [Dichanthelium oligosanthes]	Metabolism	Energy metabolism;Global and Overview;Amino acid metabolism;Biosynthesis of other secondary metabolites	ko01100//Metabolic pathways;ko01110//Biosynthesis of secondary metabolites;ko01130//Biosynthesis of antibiotics;ko01120//Microbial metabolism in diverse environments;ko01200//Carbon metabolism;ko01230//Biosynthesis of amino acids;ko00270//Cysteine and methionine metabolism;ko00330//Arginine and proline metabolism;ko00710//Carbon fixation in photosynthetic organisms;ko00250//Alanine, aspartate and…	K14454	-	GO:0043168//anion binding;GO:0070546//L-phenylalanine aminotransferase activity;GO:0016769//transferase activity, transferring nitrogenous groups;GO:0003824//catalytic activity;GO:0016740//transferase activity;GO:0043167//ion binding;GO:0005488//binding;GO:0008483//transaminase activity	GO:0044281//small molecule metabolic process;GO:0009987//cellular process;GO:0044699//single-organism process;GO:0044710//single-organism metabolic process;GO:0044763//single-organism cellular process;GO:0044237//cellular metabolic process;GO:0043436//oxoacid metabolic process;GO:0008152//metabolic process;GO:0071704//organic substance metabolic process;GO:0019752//carboxylic acid metabolic proce…
Isoform0000634	31.52	26.65	39.01	50.34	37.87	49.23	62.69	72.45	57.17	36.89	34.81	26.52	32.82	36.61	39.67	45.42	47.12	38.65	At4g26390	pyruvate kinase, cytosolic isozyme [Zea mays]	Metabolism	Carbohydrate metabolism;Nucleotide metabolism;Global and Overview	ko01100//Metabolic pathways;ko01110//Biosynthesis of secondary metabolites;ko01130//Biosynthesis of antibiotics;ko01120//Microbial metabolism in diverse environments;ko01200//Carbon metabolism;ko01230//Biosynthesis of amino acids;ko00230//Purine metabolism;ko00010//Glycolysis / Gluconeogenesis;ko00620//Pyruvate metabolism	K00873	-	GO:0016772//transferase activity, transferring phosphorus-containing groups;GO:0016301//kinase activity;GO:0043169//cation binding;GO:0005488//binding;GO:0003824//catalytic activity;GO:0016740//transferase activity;GO:0043167//ion binding;GO:0046872//metal ion binding;GO:0031420//alkali metal ion binding	GO:0044281//small molecule metabolic process;GO:0006796//phosphate-containing compound metabolic process;GO:0044710//single-organism metabolic process;GO:0032787//monocarboxylic acid metabolic process;GO:0044763//single-organism cellular process;GO:0006082//organic acid metabolic process;GO:0044699//single-organism process;GO:0019752//carboxylic acid metabolic process;GO:0071704//organic substanc…
Isoform0000635	6.84	31.16	13.39	46.64	53.16	56.07	57.22	34.55	58.9	17.21	15.44	14.39	29.54	45.49	23.32	56.03	67.17	35.91	Os04g0650300	PREDICTED: glycosyltransferase isoform X1 [Zea mays]	-	-	-	-	-	GO:0008194//UDP-glycosyltransferase activity;GO:0016758//transferase activity, transferring hexosyl groups;GO:0016740//transferase activity;GO:0016757//transferase activity, transferring glycosyl groups;GO:0003824//catalytic activity;GO:0015020//glucuronosyltransferase activity	-
Isoform0000636	13.75	20.23	13.77	30.24	24.55	30.04	26.46	16.15	26.52	16.59	15.34	14.68	23.36	27.58	18.36	29.13	24.5	31.59	Gpr107	protein GPR108 precursor [Zea mays]	-	-	-	-	-	-	-
Isoform0000637	2.98	3.78	5.56	3.24	5.19	11.36	12.87	2.46	6.59	3.58	2.55	4.5	15.72	22.27	3.72	25.49	15.28	31.07	CIPK31	CIPK28 [Saccharum hybrid cultivar ROC22]	-	-	-	-	-	GO:0001883//purine nucleoside binding;GO:0016740//transferase activity;GO:0032550//purine ribonucleoside binding;GO:0016772//transferase activity, transferring phosphorus-containing groups;GO:0032549//ribonucleoside binding;GO:0097367//carbohydrate derivative binding;GO:0001882//nucleoside binding;GO:0004672//protein kinase activity;GO:0003824//catalytic activity;GO:0016301//kinase activity;GO:00…	GO:0071704//organic substance metabolic process;GO:0044260//cellular macromolecule metabolic process;GO:0006464//cellular protein modification process;GO:0043170//macromolecule metabolic process;GO:0019538//protein metabolic process;GO:0006793//phosphorus metabolic process;GO:0065007//biological regulation;GO:0008152//metabolic process;GO:0044237//cellular metabolic process;GO:0050789//regulation…
Isoform0000638	86.98	49.11	44.42	118.29	123.9	71.9	44.91	22.16	60.64	29.74	66.2	30.57	30.37	74.05	12.53	45.18	35.79	69.72	CYP71E1	cytochrome P450 CYP71E1 [Sorghum bicolor]	Metabolism	Global and Overview;Metabolism of other amino acids	ko01110//Biosynthesis of secondary metabolites;ko00460//Cyanoamino acid metabolism	K13029	-	-	-
Isoform0000639	31.89	26.89	24.3	14.47	17.61	46.66	17.71	12.09	25.35	49.97	18.2	53.61	54.04	27.62	39.77	22.98	24.59	24.86	COL16	CCT motif family protein [Zea mays]	-	-	-	-	-	GO:0043169//cation binding;GO:0005488//binding;GO:0043167//ion binding;GO:0046872//metal ion binding;GO:0046914//transition metal ion binding	-
Isoform0000640	16.87	11.33	12.57	6.77	5.44	5.6	9.67	12.34	8.4	10.78	17.33	23.53	12.71	11.29	16.62	9.35	11.68	7.81	-	ATP/GTP-binding protein family [Zea mays]	-	-	-	-	-	-	-
Isoform0000641	109.18	98.63	111.56	76.67	82.03	136.64	72.11	79.92	113.63	67.13	85.59	67.62	85.66	99.91	68.23	160.43	76.99	121.34	GLCNAC1PUT2	UDP-N-acetylglucosamine diphosphorylase [Zea mays]	Metabolism	Carbohydrate metabolism;Global and Overview	ko01100//Metabolic pathways;ko01130//Biosynthesis of antibiotics;ko00520//Amino sugar and nucleotide sugar metabolism	K00972	-	GO:0016779//nucleotidyltransferase activity;GO:0016772//transferase activity, transferring phosphorus-containing groups;GO:0003824//catalytic activity;GO:0016740//transferase activity	-
Isoform0000642	24.81	23.52	34.2	46.03	41.68	41.1	46.3	45.04	50.81	31.51	21.98	31.24	35.18	27.89	26.54	31.8	40.66	25.48	SSI2	acyl-desaturase [Zea mays]	Metabolism	Lipid metabolism;Global and Overview	ko01212//Fatty acid metabolism;ko00061//Fatty acid biosynthesis;ko01040//Biosynthesis of unsaturated fatty acids	K03921	-	GO:0003824//catalytic activity;GO:0016491//oxidoreductase activity;GO:0016717//oxidoreductase activity, acting on paired donors, with oxidation of a pair of donors resulting in the reduction of molecular oxygen to two molecules of water;GO:0016705//oxidoreductase activity, acting on paired donors, with incorporation or reduction of molecular oxygen	GO:0008152//metabolic process;GO:0044699//single-organism process;GO:0044710//single-organism metabolic process
Isoform0000643	44.19	96.77	56.75	100.59	65.21	67.51	113.67	36.71	84.79	55.58	39.52	59.34	86.76	61.4	53.29	52.5	111.46	47.56	PDIL2-1	protein disulfide isomerase 7 precursor [Zea mays]	Genetic Information Processing	Folding, sorting and degradation	ko04141//Protein processing in endoplasmic reticulum	K09584	-	GO:0003824//catalytic activity	GO:0042592//homeostatic process;GO:0044699//single-organism process;GO:0044763//single-organism cellular process;GO:0019725//cellular homeostasis;GO:0065008//regulation of biological quality;GO:0065007//biological regulation;GO:0009987//cellular process
Isoform0000644	158.36	59.93	117.01	138.76	135.24	132.55	54.6	109.3	69.1	109.18	231.62	101.86	224.39	199.44	153.1	108.6	68.72	192.4	At2g44130	F-box/kelch-repeat protein [Dichanthelium oligosanthes]	-	-	-	-	-	-	-
Isoform0000645	246.04	162.53	187.97	135.55	92.68	97.5	81.65	107.49	70.08	244.68	221.69	244.86	109.96	137.65	144.97	72.05	79.25	90.8	CSY2	PREDICTED: citrate synthase 3, peroxisomal-like [Setaria italica]	Metabolism	Carbohydrate metabolism;Global and Overview	ko01100//Metabolic pathways;ko01110//Biosynthesis of secondary metabolites;ko01130//Biosynthesis of antibiotics;ko01120//Microbial metabolism in diverse environments;ko01200//Carbon metabolism;ko01230//Biosynthesis of amino acids;ko00630//Glyoxylate and dicarboxylate metabolism;ko00020//Citrate cycle (TCA cycle);ko01210//2-Oxocarboxylic acid metabolism	K01647	GO:0044424//intracellular part;GO:0005622//intracellular;GO:0043227//membrane-bounded organelle;GO:0043229//intracellular organelle;GO:0043226//organelle;GO:0043231//intracellular membrane-bounded organelle;GO:0044464//cell part;GO:0005623//cell	GO:0016746//transferase activity, transferring acyl groups;GO:0003824//catalytic activity;GO:0016740//transferase activity	GO:0008152//metabolic process;GO:0071704//organic substance metabolic process;GO:0044238//primary metabolic process;GO:0005975//carbohydrate metabolic process
Isoform0000646	76.91	47.19	82.77	57.09	37.44	29.93	40.25	38.97	22.95	64.08	59.38	66.18	45.91	24.7	43.59	12.88	36.04	16.42	RPL4A	60S ribosomal protein L4 [Zea mays]	Genetic Information Processing	Translation	ko03010//Ribosome	K02930	GO:0005622//intracellular;GO:0030529//intracellular ribonucleoprotein complex;GO:0005623//cell;GO:0044464//cell part;GO:0032991//macromolecular complex;GO:1990904//ribonucleoprotein complex;GO:0044424//intracellular part	-	GO:0071704//organic substance metabolic process;GO:0010467//gene expression;GO:0008152//metabolic process;GO:0043170//macromolecule metabolic process
Isoform0000647	61.44	66.59	61.69	92.5	86.39	100.16	62.31	45.72	75.23	58.91	65.49	64.49	92.87	94.97	67.72	85.21	68.79	73.24	PAT07	PREDICTED: probable protein S-acyltransferase 7 [Setaria italica]	-	-	-	-	GO:0016020//membrane;GO:0031224//intrinsic component of membrane;GO:0044425//membrane part	GO:0043169//cation binding;GO:0016746//transferase activity, transferring acyl groups;GO:0003824//catalytic activity;GO:0016409//palmitoyltransferase activity;GO:0016747//transferase activity, transferring acyl groups other than amino-acyl groups;GO:0043167//ion binding;GO:0005488//binding;GO:0016740//transferase activity;GO:0046872//metal ion binding;GO:0046914//transition metal ion binding	-
Isoform0000648	46.02	35.71	53.25	31.4	26.09	32.6	40.14	42.11	43.06	39.28	39.35	44.27	34.64	36.76	41.79	41.49	45.39	38.95	AP4M	PREDICTED: AP-4 complex subunit mu [Setaria italica]	-	-	-	-	-	-	-
Isoform0000649	9.92	7.63	5.39	10.81	6.43	7.62	2.52	2.38	4.89	8.07	12.72	14.76	7.1	7.45	9.83	3.97	6.38	4.19	RPT3	26S protease regulatory subunit 6B [Zea mays]	Genetic Information Processing	Folding, sorting and degradation	ko03050//Proteasome	K03063	GO:0005623//cell;GO:0044464//cell part;GO:0044424//intracellular part;GO:0005622//intracellular	GO:0003824//catalytic activity	GO:0043170//macromolecule metabolic process;GO:0071704//organic substance metabolic process;GO:0009056//catabolic process;GO:0009057//macromolecule catabolic process;GO:1901575//organic substance catabolic process;GO:0008152//metabolic process
Isoform0000650	8.04	20.34	10.18	19.17	17.35	20.02	22.3	6.33	23.14	8.76	10.15	10.56	21.79	14.71	7.85	17.37	21.15	16.22	IRKI	Sec1/munc18-like (SM) proteins superfamily [Zea mays]	-	-	-	-	-	-	-
Isoform0000651	1.92	6.15	4.95	4	6.23	10.06	22.98	19.6	37.88	6.66	2.2	4.76	2.96	2.43	5.26	6.1	31.19	7.35	At5g22090	PREDICTED: protein FAF-like, chloroplastic [Zea mays]	-	-	-	-	-	-	-
Isoform0000652	65.96	88.38	65.7	89.17	24.27	30.31	38.68	23.06	24.29	103.37	36.21	91.79	16.48	22.64	19.17	33.89	29.39	31.21	ALAAT2	alanine aminotransferase [Panicum miliaceum]	Metabolism	Energy metabolism;Global and Overview;Amino acid metabolism	ko01100//Metabolic pathways;ko01120//Microbial metabolism in diverse environments;ko01200//Carbon metabolism;ko01230//Biosynthesis of amino acids;ko00710//Carbon fixation in photosynthetic organisms;ko00250//Alanine, aspartate and glutamate metabolism;ko01210//2-Oxocarboxylic acid metabolism;ko00220//Arginine biosynthesis	K00814	-	-	-
Isoform0000653	138.64	145.53	135.46	150.3	184.96	134.18	106.88	183.39	114.46	189.35	159.39	207.27	108.45	111.97	168.23	89.32	126.63	86.35	-	uncharacterized LOC103640569 [Zea mays]	-	-	-	-	-	-	-
Isoform0000654	16.67	19.72	12.97	22.77	16	15.62	10.63	21.75	11.17	14.53	20.57	15.61	15.04	13.25	14.13	9.75	11.01	13.95	At4g18380	uncharacterized LOC100191714 [Zea mays]	-	-	-	-	-	-	-
Isoform0000655	0.19	0.25	0.26	0.04	0	0.43	2.01	0.5	1.93	0.41	0.15	0.72	6.91	2.67	4.58	0.73	1.35	0.45	IQD14	IQ calmodulin-binding motif family protein [Zea mays]	-	-	-	-	-	-	-
Isoform0000656	1.02	5.01	2.97	1.19	0.76	2.68	11.95	5.62	7.31	2.68	2.78	3.42	2.04	0.61	3.44	1.81	4.91	1.36	At2g38370	PREDICTED: WEB family protein At2g38370-like [Setaria italica]	-	-	-	-	-	-	-
Isoform0000657	49.16	60.52	53.75	47.76	48.84	63.7	84.34	51.99	79.4	50.19	41.17	46.37	58.15	53.44	45.86	68.46	79.74	62.03	VHA-B2	PREDICTED: V-type proton ATPase subunit B 2-like [Setaria italica]	Metabolism;Cellular Processes	Energy metabolism;Transport and catabolism;Global and Overview	ko01100//Metabolic pathways;ko00190//Oxidative phosphorylation;ko04145//Phagosome	K02147	GO:0033176//proton-transporting V-type ATPase complex;GO:0032991//macromolecular complex;GO:0016469//proton-transporting two-sector ATPase complex;GO:0098796//membrane protein complex;GO:0016020//membrane;GO:0043234//protein complex;GO:0044425//membrane part	GO:0003824//catalytic activity;GO:0022857//transmembrane transporter activity;GO:0005215//transporter activity	GO:1901135//carbohydrate derivative metabolic process;GO:0015988//energy coupled proton transmembrane transport, against electrochemical gradient;GO:0006811//ion transport;GO:0006796//phosphate-containing compound metabolic process;GO:0006810//transport;GO:0044281//small molecule metabolic process;GO:0044238//primary metabolic process;GO:0009987//cellular process;GO:0072521//purine-containing com…
Isoform0000658	3.54	2.27	4.04	2.54	2.44	1.34	2.07	3.68	2.36	4.37	4.62	6.53	1.28	1.02	3.73	0.93	1.57	0.79	PRP19	pre-mRNA-splicing factor 19 [Zea mays]	Genetic Information Processing	Transcription;Folding, sorting and degradation	ko03040//Spliceosome;ko04120//Ubiquitin mediated proteolysis	K10599	-	GO:0003824//catalytic activity	GO:0036211//protein modification process;GO:0006464//cellular protein modification process;GO:0043170//macromolecule metabolic process;GO:0019538//protein metabolic process;GO:0043412//macromolecule modification;GO:0044260//cellular macromolecule metabolic process;GO:0071704//organic substance metabolic process;GO:0008152//metabolic process;GO:0044267//cellular protein metabolic process;GO:000998…
Isoform0000659	1.13	0	0.52	1.23	0.99	0.58	0	3.32	0	1.13	0	0.99	1.26	0.58	0	0	0.98	0.33	COL14	orphans transcription factor, partial [Zea mays]	-	-	-	-	-	-	-
Isoform0000660	50.71	56.07	48.16	42.07	40.15	46.74	39.07	32.06	49.54	50.83	41.02	57.82	49.51	38.64	39.89	24.45	40.33	26.13	A1CF	RNA-binding (RRM/RBD/RNP motifs) family protein [Zea mays]	-	-	-	-	-	GO:0005488//binding;GO:0097159//organic cyclic compound binding	-
Isoform0000661	80.53	94.08	134.85	157.53	91.81	196.13	182.55	75.76	202.03	106.44	86.72	108.25	195.74	325.58	187.85	444.15	216.5	373.77	SHM4	glycine1 [Zea mays]	Metabolism	Carbohydrate metabolism;Metabolism of cofactors and vitamins;Metabolism of other amino acids;Global and Overview;Amino acid metabolism	ko01100//Metabolic pathways;ko01110//Biosynthesis of secondary metabolites;ko01130//Biosynthesis of antibiotics;ko01120//Microbial metabolism in diverse environments;ko01200//Carbon metabolism;ko01230//Biosynthesis of amino acids;ko00630//Glyoxylate and dicarboxylate metabolism;ko00460//Cyanoamino acid metabolism;ko00260//Glycine, serine and threonine metabolism;ko00670//One carbon pool by folate	K00600	-	GO:0043167//ion binding;GO:0016741//transferase activity, transferring one-carbon groups;GO:0005488//binding;GO:0016742//hydroxymethyl-, formyl- and related transferase activity;GO:0043168//anion binding;GO:0003824//catalytic activity;GO:0016740//transferase activity	GO:0044763//single-organism cellular process;GO:0044237//cellular metabolic process;GO:0006082//organic acid metabolic process;GO:0044710//single-organism metabolic process;GO:0044238//primary metabolic process;GO:0071704//organic substance metabolic process;GO:0006520//cellular amino acid metabolic process;GO:0044699//single-organism process;GO:0009987//cellular process;GO:0006730//one-carbon me…
Isoform0000662	12.29	15.21	16.88	13.33	8.92	11.71	21.55	8.6	15.91	10.84	9.11	5.19	14.04	10.69	15.29	10.14	16.98	12.65	ATPC	ATP synthase subunit gamma, mitochondrial [Dichanthelium oligosanthes]	Metabolism	Energy metabolism;Global and Overview	ko01100//Metabolic pathways;ko00190//Oxidative phosphorylation	K02136	-	-	-
Isoform0000663	0	16.84	0	29.13	25.03	34.02	28.14	0	30.44	0	0	0	23.62	25.81	0	33.77	22.97	23.96	CTL1	chitinase 7 [Saccharum hybrid cultivar Yacheng05-179]	-	-	-	-	-	-	GO:0008152//metabolic process;GO:0009057//macromolecule catabolic process;GO:1901136//carbohydrate derivative catabolic process;GO:0044237//cellular metabolic process;GO:0009056//catabolic process;GO:0009987//cellular process;GO:0006022//aminoglycan metabolic process;GO:0044238//primary metabolic process;GO:1901135//carbohydrate derivative metabolic process;GO:1901575//organic substance catabolic…
Isoform0000664	29.52	33.48	24.43	39.24	19.67	15.79	20.84	10.59	11.14	28.54	9.65	34.35	8.37	8.71	9.92	19.88	17.19	33.02	CRT3	calreticulin-3 precursor [Zea mays]	Cellular Processes;Genetic Information Processing	Folding, sorting and degradation;Transport and catabolism	ko04141//Protein processing in endoplasmic reticulum;ko04145//Phagosome	K08057	GO:0043231//intracellular membrane-bounded organelle;GO:0005622//intracellular;GO:0044464//cell part;GO:0043226//organelle;GO:0005623//cell;GO:0044424//intracellular part;GO:0043229//intracellular organelle;GO:0043227//membrane-bounded organelle	GO:0005515//protein binding;GO:0005488//binding	GO:0071704//organic substance metabolic process;GO:0008152//metabolic process;GO:0044238//primary metabolic process;GO:0044260//cellular macromolecule metabolic process;GO:0044237//cellular metabolic process;GO:0044267//cellular protein metabolic process;GO:0019538//protein metabolic process;GO:0043170//macromolecule metabolic process;GO:0009987//cellular process
Isoform0000665	32.81	22.11	35.74	20.91	19.9	20.67	24.84	32.05	30.06	27.55	28.72	29.26	18.22	18.68	20.03	20.07	25.95	20.83	SAPK8	serine/threonine-protein kinase [Saccharum hybrid cultivar R570]	Environmental Information Processing	Signal transduction	ko04075//Plant hormone signal transduction	K14498	-	GO:0016772//transferase activity, transferring phosphorus-containing groups;GO:0016740//transferase activity;GO:0016301//kinase activity;GO:0032550//purine ribonucleoside binding;GO:0004672//protein kinase activity;GO:0003824//catalytic activity;GO:0032549//ribonucleoside binding;GO:0001882//nucleoside binding;GO:1901363//heterocyclic compound binding;GO:0097159//organic cyclic compound binding;G…	GO:0044237//cellular metabolic process;GO:0008152//metabolic process;GO:0044238//primary metabolic process;GO:0006464//cellular protein modification process;GO:0044260//cellular macromolecule metabolic process;GO:0010035//response to inorganic substance;GO:0050789//regulation of biological process;GO:0006950//response to stress;GO:0009987//cellular process;GO:0050896//response to stimulus;GO:0006…
Isoform0000666	95.38	86.8	94.67	70.38	54.61	44.17	52.23	36.49	44.41	94.54	80.05	93.59	61.27	43.8	47.06	23.02	47.33	30.75	At4g24830	PREDICTED: argininosuccinate synthase isoform X1 [Zea mays]	Metabolism	Amino acid metabolism;Global and Overview	ko01100//Metabolic pathways;ko01110//Biosynthesis of secondary metabolites;ko01130//Biosynthesis of antibiotics;ko01230//Biosynthesis of amino acids;ko00250//Alanine, aspartate and glutamate metabolism;ko00220//Arginine biosynthesis	K01940	GO:0043231//intracellular membrane-bounded organelle;GO:0009532//plastid stroma;GO:0043229//intracellular organelle;GO:0043226//organelle;GO:0043227//membrane-bounded organelle;GO:0044422//organelle part;GO:0044435//plastid part;GO:0044446//intracellular organelle part;GO:0044424//intracellular part;GO:0009536//plastid;GO:0005623//cell;GO:0005737//cytoplasm;GO:0044444//cytoplasmic part;GO:0044464…	GO:0001883//purine nucleoside binding;GO:0032550//purine ribonucleoside binding;GO:0036094//small molecule binding;GO:0001882//nucleoside binding;GO:0016874//ligase activity;GO:0003824//catalytic activity;GO:0097367//carbohydrate derivative binding;GO:0016879//ligase activity, forming carbon-nitrogen bonds;GO:0005488//binding;GO:1901363//heterocyclic compound binding;GO:0032549//ribonucleoside bi…	GO:0044237//cellular metabolic process;GO:0006082//organic acid metabolic process;GO:0006566//threonine metabolic process;GO:0006139//nucleobase-containing compound metabolic process;GO:0055086//nucleobase-containing small molecule metabolic process;GO:0006725//cellular aromatic compound metabolic process;GO:1901605//alpha-amino acid metabolic process;GO:0009987//cellular process;GO:0043436//oxoa…
Isoform0000667	96.46	72.6	113.64	76.85	58.19	66.34	66.21	67.32	66.9	93.12	77.59	89.56	68.77	55.14	69.38	47.08	63.15	44.86	G3BP1	Nuclear transport factor 2 (NTF2) family protein with RNA binding (RRM-RBD-RNP motifs) domain [Zea mays]	-	-	-	-	GO:0005623//cell;GO:0044464//cell part	GO:0005488//binding;GO:0097159//organic cyclic compound binding	GO:0051179//localization;GO:0051234//establishment of localization
Isoform0000668	0	0	2.88	0.16	10.76	0	0	0.17	0	6.57	0	0.8	0	0.21	0.17	0	0	0.18	rps7-A	NAD(P)H-quinone oxidoreductase subunit 2 [Medicago truncatula]	Genetic Information Processing	Translation	ko03010//Ribosome	K02992	GO:0043228//non-membrane-bounded organelle;GO:0043227//membrane-bounded organelle;GO:0044391//ribosomal subunit;GO:0015935//small ribosomal subunit;GO:0043226//organelle;GO:1990904//ribonucleoprotein complex;GO:0043232//intracellular non-membrane-bounded organelle;GO:0005623//cell;GO:0005840//ribosome;GO:0000313//organellar ribosome;GO:0043229//intracellular organelle;GO:0044446//intracellular or…	GO:0005488//binding;GO:0005198//structural molecule activity;GO:0050136//NADH dehydrogenase (quinone) activity;GO:0003954//NADH dehydrogenase activity;GO:1901363//heterocyclic compound binding;GO:0016655//oxidoreductase activity, acting on NAD(P)H, quinone or similar compound as acceptor;GO:0097159//organic cyclic compound binding;GO:0016491//oxidoreductase activity;GO:0016651//oxidoreductase act…	GO:0043170//macromolecule metabolic process;GO:0006091//generation of precursor metabolites and energy;GO:0071704//organic substance metabolic process;GO:0044237//cellular metabolic process;GO:0045333//cellular respiration;GO:0044710//single-organism metabolic process;GO:0044699//single-organism process;GO:0015980//energy derivation by oxidation of organic compounds;GO:0022900//electron transport…
Isoform0000669	10.11	6.99	10.75	10.05	6.55	7.84	8.37	7.38	10.25	9.18	10.44	7.77	10.87	7.3	9.57	4.21	7.91	4.99	ndc80	HEC/Ndc80p family protein [Zea mays]	-	-	-	-	-	-	-
Isoform0000670	0.27	0.43	0.03	0.17	0.05	0.08	88.82	0.14	6.47	0.08	0.12	0.21	0.1	0	0.22	0.18	21.29	0.14	A1	dihydroflavonol4-reductase [Saccharum hybrid cultivar R570]	Metabolism	Global and Overview;Biosynthesis of other secondary metabolites	ko01100//Metabolic pathways;ko01110//Biosynthesis of secondary metabolites;ko00941//Flavonoid biosynthesis	K13082	-	GO:0048037//cofactor binding;GO:0033764//steroid dehydrogenase activity, acting on the CH-OH group of donors, NAD or NADP as acceptor;GO:0016491//oxidoreductase activity;GO:0016229//steroid dehydrogenase activity;GO:0016614//oxidoreductase activity, acting on CH-OH group of donors;GO:0005488//binding;GO:0003824//catalytic activity;GO:0016616//oxidoreductase activity, acting on the CH-OH group of …	GO:0044238//primary metabolic process;GO:0044699//single-organism process;GO:0071704//organic substance metabolic process;GO:0006629//lipid metabolic process;GO:0008152//metabolic process;GO:1901360//organic cyclic compound metabolic process;GO:0008202//steroid metabolic process;GO:0044710//single-organism metabolic process
Isoform0000671	9.49	6.02	9.58	5.58	5.38	4.31	5.48	4.97	4.71	10.33	10.34	9.12	6.21	4.73	5.78	3.58	4.64	2.99	PRP19	pre-mRNA-splicing factor 19 [Zea mays]	Genetic Information Processing	Folding, sorting and degradation;Transcription	ko03040//Spliceosome;ko04120//Ubiquitin mediated proteolysis	K10599	-	GO:0003824//catalytic activity	GO:0032446//protein modification by small protein conjugation;GO:0019538//protein metabolic process;GO:0006464//cellular protein modification process;GO:0071704//organic substance metabolic process;GO:0043170//macromolecule metabolic process;GO:0044260//cellular macromolecule metabolic process;GO:0044238//primary metabolic process;GO:0044237//cellular metabolic process;GO:0070647//protein modific…
Isoform0000672	32.01	27.89	30.37	24.73	16.74	27.91	20.54	20.39	27.8	27.75	24.47	27.22	21.75	20.55	22.07	19.13	21.2	19.48	SSUH2	PREDICTED: protein SSUH2 homolog [Setaria italica]	-	-	-	-	-	-	-
Isoform0000673	26.8	8.2	7.07	35.3	13.08	42.73	29.35	25.96	12.18	21.8	22.18	20.81	44.37	47.92	38.97	44.44	32.98	26.23	-	PREDICTED: atherin-like [Setaria italica]	-	-	-	-	-	-	-
Isoform0000674	14.68	14.58	13.6	12.93	11.01	11.41	8.44	11.44	10.52	14.92	14.86	12.23	10.98	10.5	10.4	9.08	9.46	11.92	-	DNA-directed RNA polymerase II protein [Zea mays]	-	-	-	-	-	-	-
Isoform0000675	15.44	21.93	14.84	52.76	67.3	44.62	24.49	13.36	39.01	12.73	14.68	14.96	79.18	70.13	16.89	25.44	38.44	128.25	CYP88A1	cytochrome P450 88A1 [Zea mays]	Metabolism	Global and Overview;Metabolism of terpenoids and polyketides	ko01100//Metabolic pathways;ko01110//Biosynthesis of secondary metabolites;ko00904//Diterpenoid biosynthesis	K04123	-	GO:0046872//metal ion binding;GO:0003824//catalytic activity;GO:1901363//heterocyclic compound binding;GO:0046906//tetrapyrrole binding;GO:0097159//organic cyclic compound binding;GO:0043167//ion binding;GO:0046914//transition metal ion binding;GO:0005488//binding;GO:0043169//cation binding;GO:0016491//oxidoreductase activity	GO:0008152//metabolic process;GO:0044710//single-organism metabolic process;GO:0044699//single-organism process
Isoform0000676	26.7	18.48	24.57	16.65	16.62	20.39	17.69	21.42	21.7	25.05	29.27	22.27	18.38	16.46	20.45	13.51	15.15	16.3	TON2	PREDICTED: LOW QUALITY PROTEIN: probable serine/threonine-protein phosphatase 2A regulatory subunit B'' subunit TON2 [Zea mays]	Genetic Information Processing	Translation	ko03015//mRNA surveillance pathway	K11583	-	-	-
Isoform0000677	49.18	39.54	45.63	31.34	29.03	29.66	31.14	28.17	32.97	37	40.67	43.88	31.78	24.31	26.83	14.28	28.21	13.89	MSI4	nucleosome/chromatin assembly factor C [Zea mays]	-	-	-	-	-	GO:0008233//peptidase activity;GO:0003824//catalytic activity;GO:0070011//peptidase activity, acting on L-amino acid peptides;GO:0016787//hydrolase activity	-
Isoform0000678	5.81	25.7	6.19	26.04	21.85	22.12	24.89	3.72	24.43	8.39	7.64	9.46	21.16	22.34	7.48	20.31	22.77	20.22	RPN9B	PREDICTED: 26S proteasome non-ATPase regulatory subunit 13 homolog B [Setaria italica]	Genetic Information Processing	Folding, sorting and degradation	ko03050//Proteasome	K03039	-	-	-
Isoform0000679	82.34	67.48	78.68	96.86	85.7	107.82	81.84	72.36	92.19	82.09	86.01	77.57	87.1	92.63	92.34	87.07	82.17	82.56	-	Os07g0159500, partial [Oryza sativa Japonica Group]	-	-	-	-	-	-	-
Isoform0000680	15.15	11.3	9.5	16.13	29.62	25.74	28.75	36.27	40.25	13.32	12.51	15.69	21.07	19.14	15.85	22.76	30.36	29.71	CCD	carotenoid cleavage dioxygenase [Saccharum hybrid cultivar R570]	-	-	-	-	GO:0043227//membrane-bounded organelle;GO:0005911//cell-cell junction;GO:0044422//organelle part;GO:0043226//organelle;GO:0016020//membrane;GO:0030054//cell junction;GO:0043229//intracellular organelle;GO:0044464//cell part;GO:0005623//cell;GO:0005622//intracellular;GO:0043231//intracellular membrane-bounded organelle;GO:0044424//intracellular part;GO:0031090//organelle membrane	GO:0010436//carotenoid dioxygenase activity;GO:0003824//catalytic activity;GO:0016491//oxidoreductase activity;GO:0016701//oxidoreductase activity, acting on single donors with incorporation of molecular oxygen;GO:0005488//binding;GO:0043167//ion binding;GO:0051213//dioxygenase activity;GO:0016702//oxidoreductase activity, acting on single donors with incorporation of molecular oxygen, incorporat…	GO:0018130//heterocycle biosynthetic process;GO:0044260//cellular macromolecule metabolic process;GO:0044255//cellular lipid metabolic process;GO:0016119//carotene metabolic process;GO:0009117//nucleotide metabolic process;GO:0016114//terpenoid biosynthetic process;GO:0042214//terpene metabolic process;GO:0008610//lipid biosynthetic process;GO:0006139//nucleobase-containing compound metabolic pro…
Isoform0000681	29.69	36.01	32.39	42.47	34.16	45.62	31.29	22.74	39.95	27.35	33.86	32.63	35.68	31.38	30.41	33.8	29.22	36.27	Tmem184b	Transmembrane protein 184A [Dichanthelium oligosanthes]	-	-	-	-	-	-	-
Isoform0000682	44.13	35.15	32.47	29.11	28.57	24.25	20.94	31.07	22.14	36.65	37.42	38.01	20.96	22.67	22.03	28.37	24.23	31.39	-	uncharacterized LOC100381690 [Zea mays]	-	-	-	-	-	-	-
Isoform0000683	0	0	0	0	0	0	0	0	0	0	0	0	0	0.17	0	0	0	0	ARP3	PREDICTED: LOC100281189 isoform X1 [Zea mays]	-	-	-	-	-	-	-
Isoform0000684	18.5	28.59	34.93	31.42	13.14	20.15	21.31	7.85	28.7	18.29	19.64	21.47	44.64	14.46	23.73	3.77	19.53	2.92	DIM	brassinosteroid biosynthesis-like protein [Saccharum hybrid cultivar R570]	Metabolism	Lipid metabolism;Global and Overview	ko01100//Metabolic pathways;ko01110//Biosynthesis of secondary metabolites;ko00100//Steroid biosynthesis	K09828	-	GO:0003824//catalytic activity;GO:0097159//organic cyclic compound binding;GO:1901265//nucleoside phosphate binding;GO:0016616//oxidoreductase activity, acting on the CH-OH group of donors, NAD or NADP as acceptor;GO:1901363//heterocyclic compound binding;GO:0036094//small molecule binding;GO:0016614//oxidoreductase activity, acting on CH-OH group of donors;GO:0016491//oxidoreductase activity;GO:…	GO:0044710//single-organism metabolic process;GO:0008152//metabolic process;GO:0044699//single-organism process
Isoform0000685	4.9	4.43	3.51	2.35	2.7	7.71	16.11	6.82	13.62	2.75	9.64	5.49	34.48	24.64	24.89	5.03	35.22	5.2	-	PREDICTED: myosin-11-like [Setaria italica]	-	-	-	-	-	-	-
Isoform0000686	61.73	47.55	76.52	59.19	36.1	55.64	65.08	57.55	63.78	61.64	43.87	64.56	36.65	40.56	59.29	80.44	77.23	66.57	TAX10	3-N-debenzoyl-2-deoxytaxol N-benzoyltransferase [Zea mays]	-	-	-	-	-	GO:0016746//transferase activity, transferring acyl groups;GO:0016740//transferase activity;GO:0003824//catalytic activity	-
Isoform0000687	11.4	6.86	14.31	18.21	12.32	16.41	6.42	21.96	7.47	18.35	16.7	16.8	16.1	26.08	20.12	11.12	7.34	11.99	CYP75B1	PREDICTED: cytochrome P450 71A1-like [Setaria italica]	-	-	-	-	-	GO:0005488//binding;GO:0016491//oxidoreductase activity;GO:0003824//catalytic activity;GO:0043167//ion binding;GO:0043169//cation binding;GO:0046872//metal ion binding	-
Isoform0000688	15.61	44.17	10.42	52.53	137.15	157.3	85.18	105.42	185.67	62.49	8.97	52.38	87.97	71.64	89.07	75.57	105.55	86.57	Os11g0171300	fructose-bisphosphate aldolase [Zea mays]	Metabolism	Carbohydrate metabolism;Energy metabolism;Global and Overview	ko01100//Metabolic pathways;ko01110//Biosynthesis of secondary metabolites;ko01130//Biosynthesis of antibiotics;ko01120//Microbial metabolism in diverse environments;ko01200//Carbon metabolism;ko01230//Biosynthesis of amino acids;ko00010//Glycolysis / Gluconeogenesis;ko00710//Carbon fixation in photosynthetic organisms;ko00051//Fructose and mannose metabolism;ko00030//Pentose phosphate pathway	K01623	-	GO:0003824//catalytic activity;GO:0016829//lyase activity;GO:0016830//carbon-carbon lyase activity;GO:0016832//aldehyde-lyase activity	GO:0044699//single-organism process;GO:0006082//organic acid metabolic process;GO:0043436//oxoacid metabolic process;GO:0032787//monocarboxylic acid metabolic process;GO:0044237//cellular metabolic process;GO:0044710//single-organism metabolic process;GO:0044763//single-organism cellular process;GO:0009987//cellular process;GO:0019752//carboxylic acid metabolic process;GO:0006090//pyruvate metabo…
Isoform0000689	14.16	16.73	20.17	5.27	5.67	12.68	43.4	14	27.71	17.26	28.17	15.61	30.59	33.01	29.38	22.89	58.33	32.05	PRP2	PREDICTED: repetitive proline-rich cell wall protein 2 [Lupinus angustifolius]	-	-	-	-	-	-	-
Isoform0000690	9.21	21.05	9.83	48.3	19.26	26.48	24.81	6.18	21.45	9.92	6.87	9.12	32.02	27.56	9.57	17.67	28.38	12.92	At4g17830	PREDICTED: acetylornithine deacetylase [Setaria italica]	Metabolism	Global and Overview;Amino acid metabolism	ko01100//Metabolic pathways;ko01110//Biosynthesis of secondary metabolites;ko01130//Biosynthesis of antibiotics;ko01230//Biosynthesis of amino acids;ko01210//2-Oxocarboxylic acid metabolism;ko00220//Arginine biosynthesis	K01438	-	GO:0003824//catalytic activity	-
Isoform0000691	25.95	29.1	31.14	27.67	22.02	27.02	26.87	22.73	24.96	30.5	25.37	33.11	23.68	24.43	27.46	20.47	24.43	20.87	-	Transducin/WD40 repeat-like superfamily protein [Zea mays]	-	-	-	-	-	-	-
Isoform0000692	145.28	111.12	135.19	180.16	97.79	204.99	86.08	81.57	133.73	77.48	99.71	92.18	105.62	210.53	152.81	318.24	69.45	400.05	TAX10	PREDICTED: 3'-N-debenzoyl-2'-deoxytaxol N-benzoyltransferase-like [Setaria italica]	-	-	-	-	-	GO:0016740//transferase activity;GO:0016746//transferase activity, transferring acyl groups;GO:0003824//catalytic activity	-
Isoform0000693	3.8	10.01	6.23	18.02	13.43	13.4	14.77	6.07	13.58	6.77	3.24	6.69	8.3	8.93	7.21	9.39	16.93	6.67	-	hypothetical protein SORBI_001G236500 [Sorghum bicolor]	-	-	-	-	-	-	-
Isoform0000694	37.88	23.39	50.96	18.2	16.88	19.05	23.75	32.13	18.31	35.65	26.71	36.07	19.93	20.17	33.69	17.01	23.48	16.65	Os02g0506500	PREDICTED: ubiquitin-activating enzyme E1 domain-containing protein 1 isoform X1 [Zea mays]	-	-	-	-	-	-	-
Isoform0000695	26.26	15.68	16.44	18.27	19.28	24.73	29.18	8.32	27.5	13.41	21.01	16.57	39.68	34.37	19.67	34.99	35.59	29.97	KIN10	PREDICTED: SNF1-related protein kinase catalytic subunit alpha KIN10-like [Setaria italica]	Cellular Processes	Transport and catabolism	ko04140//Regulation of autophagy	K07198	-	GO:0032549//ribonucleoside binding;GO:0001882//nucleoside binding;GO:0001883//purine nucleoside binding;GO:0097367//carbohydrate derivative binding;GO:0016773//phosphotransferase activity, alcohol group as acceptor;GO:0016740//transferase activity;GO:0036094//small molecule binding;GO:0016301//kinase activity;GO:0097159//organic cyclic compound binding;GO:0004672//protein kinase activity;GO:19013…	GO:0009987//cellular process;GO:0044238//primary metabolic process;GO:0006464//cellular protein modification process;GO:0006796//phosphate-containing compound metabolic process;GO:0044267//cellular protein metabolic process;GO:0019538//protein metabolic process;GO:0071704//organic substance metabolic process;GO:0044260//cellular macromolecule metabolic process;GO:0006793//phosphorus metabolic pro…
Isoform0000696	32.77	18.32	41.74	16.93	14.47	21.54	29.48	39.19	26.13	37.02	32.49	38.03	22.36	20.24	40.97	20.02	28	23.13	VHA-C	PREDICTED: V-type proton ATPase subunit C [Setaria italica]	Cellular Processes;Metabolism	Energy metabolism;Global and Overview;Transport and catabolism	ko01100//Metabolic pathways;ko00190//Oxidative phosphorylation;ko04145//Phagosome	K02148	GO:0033176//proton-transporting V-type ATPase complex;GO:0043234//protein complex;GO:0016469//proton-transporting two-sector ATPase complex;GO:0044425//membrane part;GO:0032991//macromolecular complex;GO:0016020//membrane;GO:0098796//membrane protein complex	-	GO:0015988//energy coupled proton transmembrane transport, against electrochemical gradient;GO:0098660//inorganic ion transmembrane transport;GO:0009987//cellular process;GO:0006818//hydrogen transport;GO:0015672//monovalent inorganic cation transport;GO:0006812//cation transport;GO:0051179//localization;GO:0015992//proton transport;GO:0034220//ion transmembrane transport;GO:0044765//single-organ…
Isoform0000697	21.69	22.79	23.83	15.32	13.85	16.85	22.3	15.03	19.69	17.01	19.14	16.21	23.89	15.66	14.63	12.36	18.4	12.81	ATJ13	PREDICTED: chaperone protein dnaJ 13 [Setaria italica]	-	-	-	-	GO:0044425//membrane part;GO:0016020//membrane;GO:0031224//intrinsic component of membrane	-	GO:0000003//reproduction;GO:0009628//response to abiotic stimulus;GO:0003006//developmental process involved in reproduction;GO:0009416//response to light stimulus;GO:0009314//response to radiation;GO:0022414//reproductive process;GO:0032502//developmental process;GO:0009642//response to light intensity;GO:0050896//response to stimulus
Isoform0000698	6.03	7.39	8.94	6.6	17.06	13.05	16.21	15.07	16.95	8.63	9.73	11.34	19.94	21.54	17.24	11.86	17.81	14.13	-	nucleic acid binding protein precursor [Zea mays]	-	-	-	-	GO:0031224//intrinsic component of membrane;GO:0044425//membrane part;GO:0016020//membrane	GO:0016740//transferase activity;GO:0005488//binding;GO:0003824//catalytic activity;GO:0016757//transferase activity, transferring glycosyl groups;GO:0043169//cation binding;GO:0016763//transferase activity, transferring pentosyl groups;GO:0043167//ion binding	GO:0044238//primary metabolic process;GO:1901360//organic cyclic compound metabolic process;GO:0050789//regulation of biological process;GO:0044699//single-organism process;GO:1901615//organic hydroxy compound metabolic process;GO:0071704//organic substance metabolic process;GO:1901576//organic substance biosynthetic process;GO:0044281//small molecule metabolic process;GO:0016129//phytosteroid bi…
Isoform0000699	4.03	16.43	7.09	2.83	4	9.87	34.52	9.94	26.74	7.35	11.64	6.82	27.49	14.77	19.57	4.85	32.04	2.69	NAT6	PREDICTED: nucleobase-ascorbate transporter 6-like [Setaria italica]	-	-	-	-	-	-	-
Isoform0000700	29.48	30.85	59.81	32.09	36.72	46.86	37.32	44.72	48.6	56.61	38.9	45	43.45	33.74	62.19	25.09	38.36	20.36	Os01g0926600	secondary cell wall-related glycosyltransferase family 47 [Zea mays]	-	-	-	-	-	GO:0003824//catalytic activity	-
Isoform0000701	10.95	18.5	8.47	13.73	17.17	19.27	16.26	14.12	19.45	11.55	19.26	9.89	21.25	16.1	13.36	18.14	15.03	22.28	POSF21	DNA binding protein [Zea mays]	-	-	-	-	-	GO:0005488//binding;GO:1901363//heterocyclic compound binding;GO:0003677//DNA binding;GO:0003676//nucleic acid binding;GO:0097159//organic cyclic compound binding	GO:0010468//regulation of gene expression;GO:0060255//regulation of macromolecule metabolic process;GO:0065007//biological regulation;GO:0050789//regulation of biological process;GO:0019222//regulation of metabolic process
Isoform0000702	18.75	11.37	16.03	22.68	12.27	11.8	7.68	7.93	3.87	15.88	8.12	20.56	6.28	6.26	8.07	17.39	10.43	31.82	CRT3	calreticulin-3 precursor [Zea mays]	Cellular Processes;Genetic Information Processing	Transport and catabolism;Folding, sorting and degradation	ko04141//Protein processing in endoplasmic reticulum;ko04145//Phagosome	K08057	GO:0005622//intracellular;GO:0044424//intracellular part;GO:0005623//cell;GO:0043231//intracellular membrane-bounded organelle;GO:0044464//cell part;GO:0043229//intracellular organelle;GO:0043226//organelle;GO:0043227//membrane-bounded organelle	GO:0005515//protein binding;GO:0005488//binding	GO:0043170//macromolecule metabolic process;GO:0044237//cellular metabolic process;GO:0019538//protein metabolic process;GO:0044260//cellular macromolecule metabolic process;GO:0071704//organic substance metabolic process;GO:0008152//metabolic process;GO:0009987//cellular process;GO:0044267//cellular protein metabolic process;GO:0044238//primary metabolic process
Isoform0000703	31.43	42.79	33.75	37.35	36.64	34.62	24.32	19.58	32.73	35.77	29.85	37.26	24.64	26.31	26.79	27.23	29.73	32.16	LOG2	probable E3 ubiquitin-protein ligase LUL2 [Zea mays]	-	-	-	-	-	GO:0043167//ion binding;GO:0043169//cation binding;GO:0005488//binding	-
Isoform0000704	2.48	0	0	1.36	5.52	10.4	0	0	0.18	6.07	10.58	5.38	9.63	8.8	58.74	2.53	6.67	1.5	ASPG1	Aspartyl protease family protein [Dichanthelium oligosanthes]	-	-	-	-	-	-	-
Isoform0000705	36.25	31.9	28.33	35.96	42.75	24.8	21.76	31.6	25.62	30.18	23.75	29.89	18.52	17.55	21.17	14.48	10.87	23.39	BHLH155	transcription factor MYC2 [Aegilops tauschii subsp. tauschii] [Aegilops tauschii]	-	-	-	-	-	-	-
Isoform0000706	19.78	23.86	19.25	11.46	11.26	9.4	15.29	8.74	11.27	20.5	18.62	21.12	13.46	12.2	10.57	9.34	12.31	9.31	RCOM_1506700	PREDICTED: probable aspartyl aminopeptidase [Setaria italica]	-	-	-	-	GO:0005623//cell;GO:0044444//cytoplasmic part;GO:0016020//membrane;GO:0043227//membrane-bounded organelle;GO:0044422//organelle part;GO:0031090//organelle membrane;GO:0005622//intracellular;GO:0044464//cell part;GO:0044424//intracellular part;GO:0005737//cytoplasm;GO:0043226//organelle;GO:0043231//intracellular membrane-bounded organelle;GO:0043229//intracellular organelle	GO:0046914//transition metal ion binding;GO:0046872//metal ion binding;GO:0008233//peptidase activity;GO:0043169//cation binding;GO:0070011//peptidase activity, acting on L-amino acid peptides;GO:0005488//binding;GO:0003824//catalytic activity;GO:0043167//ion binding;GO:0016787//hydrolase activity	GO:1902582//single-organism intracellular transport;GO:0044765//single-organism transport;GO:0071840//cellular component organization or biogenesis;GO:0006886//intracellular protein transport;GO:0006082//organic acid metabolic process;GO:0044242//cellular lipid catabolic process;GO:0045184//establishment of protein localization;GO:0005975//carbohydrate metabolic process;GO:0009987//cellular proce…
Isoform0000707	50.27	41.93	61.1	42.9	28.18	44.33	35.27	39.44	37.81	52.05	56.46	45.65	26.54	22.9	38.74	39.49	29.85	29.77	Os02g0146600	PREDICTED: eukaryotic initiation factor 4A [Setaria italica]	Genetic Information Processing	Translation	ko03013//RNA transport	K03257	-	GO:0016787//hydrolase activity;GO:0005488//binding;GO:0008135//translation factor activity, RNA binding;GO:0097159//organic cyclic compound binding;GO:0036094//small molecule binding;GO:0001883//purine nucleoside binding;GO:0016817//hydrolase activity, acting on acid anhydrides;GO:0003824//catalytic activity;GO:0016818//hydrolase activity, acting on acid anhydrides, in phosphorus-containing anhyd…	GO:0008152//metabolic process;GO:0010467//gene expression;GO:0044267//cellular protein metabolic process;GO:0044271//cellular nitrogen compound biosynthetic process;GO:0009058//biosynthetic process;GO:0044249//cellular biosynthetic process;GO:0044260//cellular macromolecule metabolic process;GO:1901566//organonitrogen compound biosynthetic process;GO:0006807//nitrogen compound metabolic process;G…
Isoform0000708	55.33	39.2	58.72	42.48	29.97	32.69	28.98	44.25	43.88	37.94	49.7	29.37	48.65	36.23	49.28	32.23	26.37	44.98	-	Os03g0328200 [Oryza sativa Japonica Group]	-	-	-	-	-	-	-
Isoform0000709	22.7	20.11	24.4	15.5	15.86	19.63	13.74	19.15	23.13	29.86	32.79	27.78	19.97	17.89	28.71	11.19	14.56	12.85	-	NHL repeat-containing protein 2, partial [Anthurium amnicola]	-	-	-	-	-	-	-
Isoform0000710	7.23	8.67	11.26	7.56	10.87	9.02	11.35	3.49	7.14	7.4	6.81	8.47	5.82	8.87	9.93	7.04	5.8	6.8	GT5	Anthocyanidin 3-O-glucosyltransferase [Zea mays]	-	-	-	-	-	GO:0016740//transferase activity;GO:0016757//transferase activity, transferring glycosyl groups;GO:0003824//catalytic activity	-
Isoform0000711	96.55	160.4	145.77	107.86	219.09	139.31	129.04	160.29	146.03	146.6	118.39	140.63	93.29	97.82	117.06	162.12	157.98	143.11	IAA17	IAA17-auxin-responsive Aux/IAA family member [Zea mays]	Environmental Information Processing	Signal transduction	ko04075//Plant hormone signal transduction	K14484	-	GO:0005515//protein binding;GO:0005488//binding	GO:0050789//regulation of biological process;GO:0007165//signal transduction;GO:0044249//cellular biosynthetic process;GO:0071495//cellular response to endogenous stimulus;GO:0071310//cellular response to organic substance;GO:0044763//single-organism cellular process;GO:1901576//organic substance biosynthetic process;GO:0065007//biological regulation;GO:0044237//cellular metabolic process;GO:0042…
Isoform0000712	171.87	93.62	116.73	63.74	27.9	14.47	17.59	32.51	18.41	156.05	32.04	93.83	24.75	18.7	27.66	5.43	31.39	4.8	GSVIVT00026920001	glycoside hydrolase, family 28 precursor [Zea mays]	-	-	-	-	-	GO:0016787//hydrolase activity;GO:0003824//catalytic activity	GO:0016043//cellular component organization;GO:0045229//external encapsulating structure organization;GO:0008152//metabolic process;GO:0044238//primary metabolic process;GO:0009987//cellular process;GO:0071840//cellular component organization or biogenesis
Isoform0000713	56.7	44.43	58.84	32.67	34.48	46.74	57.12	57.82	55.63	60.4	66.05	63.59	68.12	62.99	77.74	43.07	56.59	47.11	VHA-C	PREDICTED: V-type proton ATPase subunit C [Setaria italica]	Cellular Processes;Metabolism	Transport and catabolism;Global and Overview;Energy metabolism	ko01100//Metabolic pathways;ko00190//Oxidative phosphorylation;ko04145//Phagosome	K02148	GO:0044425//membrane part;GO:0016469//proton-transporting two-sector ATPase complex;GO:0098796//membrane protein complex;GO:0033176//proton-transporting V-type ATPase complex;GO:0043234//protein complex;GO:0016020//membrane;GO:0032991//macromolecular complex	-	GO:1902600//hydrogen ion transmembrane transport;GO:0044699//single-organism process;GO:0015672//monovalent inorganic cation transport;GO:0015992//proton transport;GO:0006810//transport;GO:0051234//establishment of localization;GO:0009987//cellular process;GO:0034220//ion transmembrane transport;GO:0044763//single-organism cellular process;GO:0051179//localization;GO:0006812//cation transport;GO:…
Isoform0000714	4.29	5.83	3.98	10.72	9.25	8.99	10.9	8.68	11.4	5.09	4.88	5.62	5.51	7.23	10	7.54	12.46	8.98	ALDH3F1	PREDICTED: LOC100280692 isoform X1 [Zea mays]	Metabolism	Lipid metabolism;Amino acid metabolism;Metabolism of other amino acids;Global and Overview;Metabolism of terpenoids and polyketides;Carbohydrate metabolism	ko01100//Metabolic pathways;ko01110//Biosynthesis of secondary metabolites;ko01130//Biosynthesis of antibiotics;ko01120//Microbial metabolism in diverse environments;ko00010//Glycolysis / Gluconeogenesis;ko00620//Pyruvate metabolism;ko00330//Arginine and proline metabolism;ko00561//Glycerolipid metabolism;ko00071//Fatty acid degradation;ko00410//beta-Alanine metabolism;ko00053//Ascorbate and alda…	K00128	-	GO:0016903//oxidoreductase activity, acting on the aldehyde or oxo group of donors;GO:0003824//catalytic activity;GO:0016491//oxidoreductase activity	GO:0009987//cellular process;GO:0044710//single-organism metabolic process;GO:0044699//single-organism process;GO:0008152//metabolic process;GO:0044237//cellular metabolic process
Isoform0000715	6.87	11.05	7.91	15.81	12.07	13.43	13.21	6.64	10.64	9.88	7.7	8.56	11.01	12.75	9.99	11.63	14.72	10.86	ENT1	PREDICTED: equilibrative nucleotide transporter 1 [Brachypodium distachyon]	-	-	-	-	-	-	-
Isoform0000716	0.04	12.63	0.14	19.21	25.03	29.89	32.98	0.12	35.55	0.19	0.1	0	40.52	25.25	0.09	15.18	36.25	14.1	pomgnt2	glycosyltransferase [Saccharum officinarum]	-	-	-	-	-	GO:0016740//transferase activity;GO:0003824//catalytic activity	-
Isoform0000717	21.9	34.28	26.46	47.92	22.43	25.38	33.66	23.91	23.7	27.35	13.88	28.85	18.45	20.97	25.52	45.33	29.06	31.16	B3GALT7	PREDICTED: beta-1,3-galactosyltransferase 7-like [Setaria italica]	-	-	-	-	GO:0016020//membrane;GO:0031224//intrinsic component of membrane;GO:0044425//membrane part	GO:0016740//transferase activity;GO:0016758//transferase activity, transferring hexosyl groups;GO:0003824//catalytic activity;GO:0016757//transferase activity, transferring glycosyl groups	GO:0019538//protein metabolic process;GO:0044238//primary metabolic process;GO:0008152//metabolic process;GO:0071704//organic substance metabolic process;GO:0044267//cellular protein metabolic process;GO:0043412//macromolecule modification;GO:0044260//cellular macromolecule metabolic process;GO:0043170//macromolecule metabolic process;GO:0006464//cellular protein modification process;GO:0009987//…
Isoform0000718	26.23	15.93	25.92	14.29	15.63	20.45	26.39	26.8	20.93	24.17	25.93	25.65	23.5	22.98	37.95	19.11	25.98	20.73	Os07g0549700	vacuolar ATPase subunit H protein [Zea mays]	Cellular Processes;Metabolism	Energy metabolism;Global and Overview;Transport and catabolism	ko01100//Metabolic pathways;ko00190//Oxidative phosphorylation;ko04145//Phagosome	K02144	-	-	-
Isoform0000719	29.66	29.8	41.75	47.12	46.09	67.9	43.42	49.78	62.73	45.21	39.28	38.93	38.37	47	69.5	77.47	58.99	53.17	CTL1	chitinase 7 [Saccharum hybrid cultivar Yacheng05-179]	-	-	-	-	-	-	GO:0009057//macromolecule catabolic process;GO:1901564//organonitrogen compound metabolic process;GO:1901135//carbohydrate derivative metabolic process;GO:0071554//cell wall organization or biogenesis;GO:0044260//cellular macromolecule metabolic process;GO:0009056//catabolic process;GO:1901136//carbohydrate derivative catabolic process;GO:0006022//aminoglycan metabolic process;GO:0006807//nitroge…
Isoform0000720	3.52	4.35	1.86	3.37	5.1	8.61	12.49	4.24	14.69	2.76	3.58	2.06	12.57	11.89	5	11.09	17.24	11.68	ASP1	uncharacterized LOC100193320 precursor [Zea mays]	-	-	-	-	-	GO:0003824//catalytic activity;GO:0016787//hydrolase activity	GO:0019538//protein metabolic process;GO:0071704//organic substance metabolic process;GO:0008152//metabolic process;GO:0043170//macromolecule metabolic process;GO:0044238//primary metabolic process
Isoform0000721	5.46	7.37	3.76	9.69	8.19	12.24	26.44	11.96	14.74	3.69	3.12	4.6	8.49	11.77	9.13	18.4	25.54	8.36	RhGT1	anthocyanidin 5,3-O-glucosyltransferase [Zea mays]	-	-	-	-	-	GO:0016757//transferase activity, transferring glycosyl groups;GO:0003824//catalytic activity;GO:0016740//transferase activity	-
Isoform0000722	11.71	10.9	10.39	7.02	7.52	7.77	10.24	8.54	11.5	9.25	12.49	12.31	10.83	7.18	8.44	4.49	10.35	4.88	coq6	FAD/NAD(P)-binding oxidoreductase family protein [Zea mays]	Metabolism	Global and Overview;Metabolism of cofactors and vitamins	ko01100//Metabolic pathways;ko01110//Biosynthesis of secondary metabolites;ko00130//Ubiquinone and other terpenoid-quinone biosynthesis	K06126	-	GO:0005488//binding;GO:0004497//monooxygenase activity;GO:0016491//oxidoreductase activity;GO:0097159//organic cyclic compound binding;GO:0003824//catalytic activity;GO:1901265//nucleoside phosphate binding;GO:0000166//nucleotide binding;GO:0036094//small molecule binding;GO:1901363//heterocyclic compound binding	GO:0042180//cellular ketone metabolic process;GO:0051186//cofactor metabolic process;GO:0009987//cellular process;GO:0006082//organic acid metabolic process;GO:0032787//monocarboxylic acid metabolic process;GO:0019752//carboxylic acid metabolic process;GO:0006089//lactate metabolic process;GO:0043436//oxoacid metabolic process;GO:0044710//single-organism metabolic process;GO:0044237//cellular met…
Isoform0000723	63.19	31.41	66.25	14.61	33.92	8.38	7.05	12.29	3.78	57.87	80.09	47.47	12.87	20.33	20.31	19.1	4.25	31.42	OMT8	benzoate carboxyl methyltransferase [Zea mays]	-	-	-	-	-	GO:0016740//transferase activity;GO:0003824//catalytic activity;GO:0043169//cation binding;GO:0005488//binding;GO:0016741//transferase activity, transferring one-carbon groups;GO:0043167//ion binding	GO:0008152//metabolic process
Isoform0000724	28.81	21.17	32.36	23.37	18.86	30.07	45.71	28.85	40.29	26.77	25.81	29.8	36.27	33.85	35.33	38.18	55.91	32.79	At5g09550	PREDICTED: guanosine nucleotide diphosphate dissociation inhibitor 2-like isoform X2 [Setaria italica]	-	-	-	-	-	-	GO:0050789//regulation of biological process;GO:0033036//macromolecule localization;GO:0065007//biological regulation;GO:0019222//regulation of metabolic process;GO:0051179//localization;GO:0008104//protein localization
Isoform0000725	3.74	4.43	4.92	3.84	2.94	3.28	2.71	3.1	3.97	3.62	3.08	3.84	4.03	3.31	2.76	1.74	3.39	2.98	At4g26870	PREDICTED: aspartate--tRNA ligase 2, cytoplasmic-like [Setaria italica]	Genetic Information Processing	Translation	ko00970//Aminoacyl-tRNA biosynthesis	K01876	GO:0005623//cell;GO:0005622//intracellular;GO:0044424//intracellular part;GO:0044464//cell part	GO:0097367//carbohydrate derivative binding;GO:0003824//catalytic activity;GO:0097159//organic cyclic compound binding;GO:0016876//ligase activity, forming aminoacyl-tRNA and related compounds;GO:1901363//heterocyclic compound binding;GO:0036094//small molecule binding;GO:0001883//purine nucleoside binding;GO:0004812//aminoacyl-tRNA ligase activity;GO:0016874//ligase activity;GO:0032550//purine r…	GO:1901566//organonitrogen compound biosynthetic process;GO:0034641//cellular nitrogen compound metabolic process;GO:0044281//small molecule metabolic process;GO:0043038//amino acid activation;GO:0044249//cellular biosynthetic process;GO:0009058//biosynthetic process;GO:0006725//cellular aromatic compound metabolic process;GO:0071704//organic substance metabolic process;GO:0008152//metabolic proc…
Isoform0000726	112.37	110.59	117.89	92.68	73.47	84.73	97.72	90.12	85.25	112.5	96.19	112.71	84.53	87.48	81.46	99.21	95.17	90.75	UBP7	ubiquitin carboxyl-terminal hydrolase 6 [Zea mays]	-	-	-	-	-	GO:0016787//hydrolase activity;GO:0008233//peptidase activity;GO:0003824//catalytic activity;GO:0070011//peptidase activity, acting on L-amino acid peptides	GO:0019538//protein metabolic process;GO:0043170//macromolecule metabolic process;GO:0008152//metabolic process;GO:0071704//organic substance metabolic process;GO:0044238//primary metabolic process
Isoform0000727	45	49.43	47.24	47.65	43.8	54.98	52.83	42.74	60.07	40.15	35.03	38.24	38.53	44.54	29.63	47.66	43.94	49.42	SAPK8	serine/threonine-protein kinase [Saccharum hybrid cultivar R570]	Environmental Information Processing	Signal transduction	ko04075//Plant hormone signal transduction	K14498	-	GO:0004672//protein kinase activity;GO:0016301//kinase activity;GO:0001883//purine nucleoside binding;GO:0001882//nucleoside binding;GO:0032549//ribonucleoside binding;GO:0097367//carbohydrate derivative binding;GO:0036094//small molecule binding;GO:0016773//phosphotransferase activity, alcohol group as acceptor;GO:0016740//transferase activity;GO:0016772//transferase activity, transferring phosp…	GO:0009414//response to water deprivation;GO:0009628//response to abiotic stimulus;GO:0008152//metabolic process;GO:0006793//phosphorus metabolic process;GO:0044260//cellular macromolecule metabolic process;GO:0050896//response to stimulus;GO:0043170//macromolecule metabolic process;GO:0010646//regulation of cell communication;GO:0019538//protein metabolic process;GO:0050794//regulation of cellul…
Isoform0000728	12.37	7.75	5.89	14.31	7.85	15.24	24.94	10.75	14.1	3.5	8.11	10.01	14.62	16.72	14.86	31.82	21.55	25.35	CPK28	PREDICTED: calcium-dependent protein kinase 28-like [Setaria italica]	Organismal Systems	Environmental adaptation	ko04626//Plant-pathogen interaction	K13412	-	GO:0043167//ion binding;GO:0016772//transferase activity, transferring phosphorus-containing groups;GO:0036094//small molecule binding;GO:0016773//phosphotransferase activity, alcohol group as acceptor;GO:0046872//metal ion binding;GO:0003824//catalytic activity;GO:0016301//kinase activity;GO:0043169//cation binding;GO:0001882//nucleoside binding;GO:0097367//carbohydrate derivative binding;GO:003…	GO:0008152//metabolic process;GO:0006793//phosphorus metabolic process;GO:0044260//cellular macromolecule metabolic process;GO:0036211//protein modification process;GO:0043412//macromolecule modification;GO:0044267//cellular protein metabolic process;GO:0006464//cellular protein modification process;GO:0006796//phosphate-containing compound metabolic process;GO:0009987//cellular process;GO:001953…
Isoform0000729	5.01	7.16	4.84	7.11	7.1	14.15	20.73	15.22	12.49	4.28	7.38	6.11	7.09	9.38	16.7	19.23	28.61	18.79	GATL9	PREDICTED: probable galacturonosyltransferase-like 9 [Setaria italica]	-	-	-	-	-	GO:0003824//catalytic activity;GO:0016740//transferase activity	-
Isoform0000730	0	0.89	0	1.22	1.54	3.86	0.86	0	2.9	0	0.12	0	1.68	6.1	0.56	5.67	0.52	8.33	4CL3	4-coumarate:coenzyme A ligase 1 [Saccharum hybrid cultivar CP88-1762]	Metabolism	Amino acid metabolism;Biosynthesis of other secondary metabolites;Global and Overview;Metabolism of cofactors and vitamins	ko01100//Metabolic pathways;ko01110//Biosynthesis of secondary metabolites;ko00940//Phenylpropanoid biosynthesis;ko00360//Phenylalanine metabolism;ko00130//Ubiquinone and other terpenoid-quinone biosynthesis	K01904	-	-	-
Isoform0000731	6.21	13.28	9.71	2.57	10.83	7.58	9.14	16.8	12.42	12.64	10.71	14.01	3.93	2.32	1.84	1.81	7.04	2.28	NPC6	PREDICTED: non-specific phospholipase C6-like [Setaria italica]	Metabolism	Carbohydrate metabolism;Lipid metabolism;Global and Overview	ko01100//Metabolic pathways;ko01110//Biosynthesis of secondary metabolites;ko00564//Glycerophospholipid metabolism;ko00562//Inositol phosphate metabolism;ko00565//Ether lipid metabolism	K01114	-	GO:0003824//catalytic activity;GO:0016787//hydrolase activity	-
Isoform0000732	123.93	104.67	75.5	46.7	44.68	42.33	42.64	42.23	25.78	106.67	182.83	109.9	72.49	98.28	81.88	22.02	40.18	36.75	At5g09300	2-oxoisovalerate dehydrogenase subunit alpha 2 mitochondrial [Zea mays]	Metabolism	Global and Overview;Amino acid metabolism;Carbohydrate metabolism	ko01100//Metabolic pathways;ko01110//Biosynthesis of secondary metabolites;ko01130//Biosynthesis of antibiotics;ko00640//Propanoate metabolism;ko00280//Valine, leucine and isoleucine degradation	K00166	-	GO:0003824//catalytic activity;GO:0016903//oxidoreductase activity, acting on the aldehyde or oxo group of donors;GO:0016491//oxidoreductase activity	GO:0044699//single-organism process;GO:0044710//single-organism metabolic process;GO:0008152//metabolic process
Isoform0000733	7.23	7.19	7.87	4.92	5.52	5.92	7.87	2.81	8.02	7.11	7.48	8.32	8.34	4.54	3.99	4.39	7.93	3.45	MPP	PREDICTED: mitochondrial-processing peptidase subunit alpha-like [Setaria italica]	-	-	-	-	-	GO:0004175//endopeptidase activity;GO:0008233//peptidase activity;GO:0043169//cation binding;GO:0016787//hydrolase activity;GO:0070011//peptidase activity, acting on L-amino acid peptides;GO:0043167//ion binding;GO:0003824//catalytic activity;GO:0005488//binding	GO:0043170//macromolecule metabolic process;GO:0071704//organic substance metabolic process;GO:0008152//metabolic process;GO:0044238//primary metabolic process;GO:0019538//protein metabolic process
Isoform0000734	5.08	10.69	5.84	12.59	9.21	16.58	22.19	8.61	25.04	5.11	4.16	5.59	12.96	11.1	6.03	17.48	23.51	13.65	-	Tetratricopeptide repeat (TPR)-like superfamily protein [Zea mays]	-	-	-	-	GO:0044464//cell part;GO:0005737//cytoplasm;GO:0044444//cytoplasmic part;GO:0005623//cell;GO:0005622//intracellular;GO:0044424//intracellular part	-	GO:0051179//localization;GO:0044765//single-organism transport;GO:1902582//single-organism intracellular transport;GO:0051234//establishment of localization;GO:0046907//intracellular transport;GO:0051641//cellular localization;GO:0006839//mitochondrial transport;GO:1902578//single-organism localization;GO:0006810//transport;GO:0051649//establishment of localization in cell;GO:0044699//single-orga…
Isoform0000735	6.62	10.78	16.67	3.42	3.9	4.96	9.01	10.87	10.37	6.12	7.58	6.91	5.41	3.96	6.6	6.28	6.48	5.37	CIPK32	serine/threonine kinase [Sorghum bicolor]	-	-	-	-	-	GO:0036094//small molecule binding;GO:0032549//ribonucleoside binding;GO:0004672//protein kinase activity;GO:1901363//heterocyclic compound binding;GO:0016772//transferase activity, transferring phosphorus-containing groups;GO:0005488//binding;GO:0016740//transferase activity;GO:0097159//organic cyclic compound binding;GO:0003824//catalytic activity;GO:0001883//purine nucleoside binding;GO:009736…	GO:0043170//macromolecule metabolic process;GO:0044238//primary metabolic process;GO:0071704//organic substance metabolic process;GO:0050794//regulation of cellular process;GO:0044237//cellular metabolic process;GO:0036211//protein modification process;GO:0065007//biological regulation;GO:0043412//macromolecule modification;GO:0044260//cellular macromolecule metabolic process;GO:0006796//phosphat…
Isoform0000736	3.54	2.98	4.4	0.45	2.02	1.29	2.06	3.13	2.94	3.19	4.77	3.76	4.08	1.03	2.65	0.9	2.04	1.16	At1g76660	hydroxyproline-rich glycoprotein family protein [Zea mays]	-	-	-	-	-	-	-
Isoform0000737	18.72	28.07	27.08	27.42	24.91	34.54	29.94	22.75	33.1	24.89	20.96	21.94	28.41	31.91	29.98	51.06	44.07	40.82	UXS1	UDP-glucuronic acid decarboxylase 1 [Zea mays]	Metabolism	Global and Overview;Carbohydrate metabolism	ko01100//Metabolic pathways;ko00500//Starch and sucrose metabolism;ko00520//Amino sugar and nucleotide sugar metabolism	K08678	-	GO:0005488//binding;GO:0048037//cofactor binding	-
Isoform0000738	1.19	5.82	5.62	1.19	1.94	3.68	10.57	1.73	6.43	2.64	1.65	1.85	10.61	3.62	10.44	1.93	19.74	2.08	KCS11	fatty acid elongase [Saccharum hybrid cultivar R570]	Metabolism	Global and Overview;Lipid metabolism	ko01110//Biosynthesis of secondary metabolites;ko00062//Fatty acid elongation	K15397	-	-	-
Isoform0000739	16.81	27.74	18.52	41.49	28.94	37.85	28.09	15.3	26.97	19.31	21.38	14.92	37.16	32.94	21.22	25.85	28.38	25.99	-	expressed protein [Oryza sativa Japonica Group]	-	-	-	-	-	-	-
Isoform0000740	56.26	52.57	50.85	50.55	36.08	46.25	38.4	37.02	46.86	53.21	43.51	51.09	45.1	38.11	43.68	25.33	37.6	28.72	CDKC-2	cyclin-dependent kinase [Saccharum hybrid cultivar]	-	-	-	-	-	GO:0004672//protein kinase activity;GO:0097159//organic cyclic compound binding;GO:0036094//small molecule binding;GO:0003824//catalytic activity;GO:0001882//nucleoside binding;GO:0097367//carbohydrate derivative binding;GO:0032549//ribonucleoside binding;GO:0005488//binding;GO:0016773//phosphotransferase activity, alcohol group as acceptor;GO:0016740//transferase activity;GO:0001883//purine nucl…	GO:0019538//protein metabolic process;GO:0044238//primary metabolic process;GO:0009987//cellular process;GO:0044260//cellular macromolecule metabolic process;GO:0044237//cellular metabolic process;GO:0043170//macromolecule metabolic process;GO:0006464//cellular protein modification process;GO:0071704//organic substance metabolic process;GO:0008152//metabolic process;GO:0036211//protein modificati…
Isoform0000741	97.35	97.81	90.36	119.98	90.36	116.91	97.47	78.99	102.62	93.82	87.18	88.61	94.25	105.25	84.51	133.98	101.28	117.77	serinc	PREDICTED: probable serine incorporator [Setaria italica]	-	-	-	-	-	-	GO:0051179//localization;GO:0051234//establishment of localization;GO:0006810//transport
Isoform0000742	56.26	54.84	69.23	54.24	50.08	47.14	48.27	38.33	44.22	54.97	53.51	61.06	44.5	43.1	45.81	39.79	46.24	40.53	ACK2	casein kinase II subunit alpha-2 [Zea mays]	Genetic Information Processing;Organismal Systems	Translation;Environmental adaptation	ko03008//Ribosome biogenesis in eukaryotes;ko04712//Circadian rhythm - plant	K03097	-	GO:1901363//heterocyclic compound binding;GO:0004672//protein kinase activity;GO:0036094//small molecule binding;GO:0016772//transferase activity, transferring phosphorus-containing groups;GO:0003824//catalytic activity;GO:0001882//nucleoside binding;GO:0005488//binding;GO:0016740//transferase activity;GO:0097367//carbohydrate derivative binding;GO:0001883//purine nucleoside binding;GO:0097159//o…	GO:0019538//protein metabolic process;GO:0043412//macromolecule modification;GO:0009987//cellular process;GO:0006793//phosphorus metabolic process;GO:0044238//primary metabolic process;GO:0006796//phosphate-containing compound metabolic process;GO:0044260//cellular macromolecule metabolic process;GO:0044237//cellular metabolic process;GO:0043170//macromolecule metabolic process;GO:0044267//cellul…
Isoform0000743	26.57	29.07	34.64	18.64	15.8	21.24	26.61	21.21	24.24	29.57	27.65	32.09	25.26	16.51	23.5	17.64	27.54	13.66	ASK6	PREDICTED: shaggy-related protein kinase eta-like [Setaria italica]	-	-	-	-	-	GO:0016772//transferase activity, transferring phosphorus-containing groups;GO:0032549//ribonucleoside binding;GO:0097159//organic cyclic compound binding;GO:0001883//purine nucleoside binding;GO:0016740//transferase activity;GO:0004672//protein kinase activity;GO:0036094//small molecule binding;GO:0016301//kinase activity;GO:0005488//binding;GO:0001882//nucleoside binding;GO:0032550//purine ribo…	GO:0044260//cellular macromolecule metabolic process;GO:0043170//macromolecule metabolic process;GO:0044237//cellular metabolic process;GO:0044267//cellular protein metabolic process;GO:0071704//organic substance metabolic process;GO:0043412//macromolecule modification;GO:0044238//primary metabolic process;GO:0036211//protein modification process;GO:0006796//phosphate-containing compound metaboli…
Isoform0000744	21.39	16.33	24.4	15.52	13.92	15.94	19.57	23.03	23.12	23.86	26.41	25.41	22.41	17.71	22.42	16.9	21.01	18.27	TRAPPC13	PREDICTED: trafficking protein particle complex subunit 13 isoform X1 [Zea mays]	-	-	-	-	-	-	-
Isoform0000745	143.68	2.21	267.78	2.24	3.02	0.69	0.33	189.6	3.02	193.79	212.08	234.89	1.05	1.56	84.32	0.45	0.1	0.3	PAO	polyamine oxidase [Saccharum hybrid cultivar R570]	Metabolism	Global and Overview;Metabolism of other amino acids;Amino acid metabolism	ko01100//Metabolic pathways;ko00330//Arginine and proline metabolism;ko00410//beta-Alanine metabolism	K13366	GO:0043231//intracellular membrane-bounded organelle;GO:0044464//cell part;GO:0043227//membrane-bounded organelle;GO:0044424//intracellular part;GO:0043229//intracellular organelle;GO:0043226//organelle;GO:0005623//cell;GO:0005622//intracellular	-	GO:0044699//single-organism process;GO:0044710//single-organism metabolic process;GO:0008152//metabolic process
Isoform0000746	15.9	26.45	29.48	25.18	35.28	36.86	46.09	59.7	50.22	25.86	16.71	18.78	30.09	26.88	40.47	42.92	43.19	58.72	SFH2	PREDICTED: SEC14 cytosolic factor-like [Setaria italica]	-	-	-	-	-	-	-
Isoform0000747	22.05	22.77	21.86	10.68	11.4	13.14	21.42	18.42	16.15	21.27	19.83	26.01	19.21	17.43	17.68	14.64	19.01	17.32	-	PREDICTED: LOC542207 isoform X1 [Zea mays]	-	-	-	-	GO:0044424//intracellular part;GO:0005623//cell;GO:0005622//intracellular;GO:0043231//intracellular membrane-bounded organelle;GO:0043226//organelle;GO:0043229//intracellular organelle;GO:0043227//membrane-bounded organelle;GO:0044464//cell part	-	-
Isoform0000748	25.84	24.27	28.01	21.67	17.8	20.76	15.75	18.19	18.21	26.08	24.44	26.8	22	22.15	21.38	21.81	18.67	17.05	RPN6	26S proteasome non-ATPase regulatory subunit 11 [Zea mays]	Genetic Information Processing	Folding, sorting and degradation	ko03050//Proteasome	K03036	-	-	-
Isoform0000749	69.53	47.33	66.76	40.46	41.82	45.44	52.94	66	45.75	72.19	44.07	67.49	34.71	43.19	44.39	59.37	54.23	72.51	FAH	fumarylacetoacetase [Zea mays]	Metabolism	Global and Overview;Amino acid metabolism	ko01100//Metabolic pathways;ko01120//Microbial metabolism in diverse environments;ko00350//Tyrosine metabolism	K01555	-	GO:0016787//hydrolase activity;GO:0016822//hydrolase activity, acting on acid carbon-carbon bonds;GO:0003824//catalytic activity;GO:0016823//hydrolase activity, acting on acid carbon-carbon bonds, in ketonic substances	GO:1901564//organonitrogen compound metabolic process;GO:0071704//organic substance metabolic process;GO:0044238//primary metabolic process;GO:0006082//organic acid metabolic process;GO:0008152//metabolic process;GO:0019752//carboxylic acid metabolic process;GO:0009987//cellular process;GO:0044699//single-organism process;GO:0044281//small molecule metabolic process;GO:0043436//oxoacid metabolic …
Isoform0000750	0.99	1.33	2.13	0.68	1.19	1.51	1.21	8.21	1.2	3.69	2.73	2.77	1.29	1.24	7.25	1.79	2.13	2.32	DCR	acyltransferase [Zea mays]	-	-	-	-	GO:0044464//cell part;GO:0044444//cytoplasmic part;GO:0044424//intracellular part;GO:0005623//cell;GO:0005622//intracellular;GO:0005737//cytoplasm	GO:0016740//transferase activity;GO:0016746//transferase activity, transferring acyl groups;GO:0003824//catalytic activity	GO:0044763//single-organism cellular process;GO:0032502//developmental process;GO:0009058//biosynthetic process;GO:0044699//single-organism process;GO:0009653//anatomical structure morphogenesis;GO:1901576//organic substance biosynthetic process;GO:0060429//epithelium development;GO:0044767//single-organism developmental process;GO:0002009//morphogenesis of an epithelium;GO:0009888//tissue develo…
Isoform0000751	7.36	6.06	5.56	2.86	2.8	5.95	3.17	1.9	5.15	5	5.81	4.11	4.22	4.9	2.86	3.72	3.64	5.67	TULP7	PREDICTED: LOC100281288 isoform X1 [Zea mays]	-	-	-	-	-	-	-
Isoform0000752	65.38	48.71	63.07	33.66	35.39	50.63	26.64	29.69	37.35	61.39	67.15	60.72	42.79	50.25	60.35	47.09	38.92	53.41	Ptpmt1	PREDICTED: dual-specificity protein-like phosphatase 1 isoform X1 [Zea mays]	-	-	-	-	-	-	-
Isoform0000753	0.02	7.91	0.09	7.88	1.93	4.42	9.04	0.04	2.96	0	0.02	0	9.59	7.29	0.08	6.21	10.02	4.94	-	wall-associated kinase [Saccharum hybrid cultivar R570]	-	-	-	-	-	-	-
Isoform0000754	18.97	18.92	21	19.02	16.73	19.69	18.97	15.67	16.93	26.73	21.84	27.22	21.39	22.93	26.04	16.36	21.87	13.65	AGPAT9	1-acyl-sn-glycerol-3-phosphate acyltransferase zeta [Zea mays]	Metabolism	Lipid metabolism;Global and Overview	ko01100//Metabolic pathways;ko01110//Biosynthesis of secondary metabolites;ko00564//Glycerophospholipid metabolism;ko00561//Glycerolipid metabolism	K13506	-	GO:0016740//transferase activity;GO:0003824//catalytic activity	-
Isoform0000755	6.29	10.45	6.29	7.63	5.55	7.99	9.79	2.64	8.63	6.29	5	5.78	8.83	6.83	3.04	3.43	7.71	3.96	ARP4	Actin-related protein 4 [Aegilops tauschii]	-	-	-	-	GO:0043229//intracellular organelle;GO:0043228//non-membrane-bounded organelle;GO:1902494//catalytic complex;GO:0043227//membrane-bounded organelle;GO:0043189//H4/H2A histone acetyltransferase complex;GO:0044464//cell part;GO:0005654//nucleoplasm;GO:0033202//DNA helicase complex;GO:0044422//organelle part;GO:0043232//intracellular non-membrane-bounded organelle;GO:0032991//macromolecular complex;…	GO:0005198//structural molecule activity	GO:0043412//macromolecule modification;GO:0006139//nucleobase-containing compound metabolic process;GO:0044238//primary metabolic process;GO:0071407//cellular response to organic cyclic compound;GO:0034968//histone lysine methylation;GO:0018022//peptidyl-lysine methylation;GO:0071322//cellular response to carbohydrate stimulus;GO:0043170//macromolecule metabolic process;GO:1903507//negative regul…
Isoform0000756	0	0.56	0.97	0.48	0.13	0.43	0	0.59	0.58	0.12	0.3	0.44	0.37	0.74	1.25	0.51	0.14	0.94	IQD31	PREDICTED: protein IQ-DOMAIN 1 [Setaria italica]	-	-	-	-	-	-	-
Isoform0000757	20.1	41.98	8.71	21.97	12.67	15.55	29.52	9.43	7.9	8.44	5.21	12.5	2.28	7.08	42.97	124.33	55.91	50.77	ASPG1	Aspartyl protease family protein [Dichanthelium oligosanthes]	-	-	-	-	-	-	-
Isoform0000758	7.85	1.83	1.5	2.04	0.98	2.61	3.14	7.11	3.75	4.68	6.65	4.37	3.85	4.25	5.69	3.43	2.88	4.03	SLC38A1	PREDICTED: sodium-coupled neutral amino acid transporter 1-like [Setaria italica]	-	-	-	-	-	-	-
Isoform0000759	10.17	12.23	5.72	31.84	32.79	24.76	19.2	22.03	24.13	40.27	16.93	23.47	65.44	23.93	23.06	12.85	56.89	17.41	-	--	-	-	-	-	-	-	-
Isoform0000760	41.52	8.48	10.47	26.51	28.16	86.63	73.38	56.17	38.78	24.86	58.86	14.18	92.47	161.59	99.74	315.37	38.58	272.42	GOLS2	galactinol synthase 1 [Zea mays]	Metabolism	Carbohydrate metabolism	ko00052//Galactose metabolism	K18819	-	GO:0016740//transferase activity;GO:0003824//catalytic activity	-
Isoform0000761	5.45	7.21	5.88	6.71	6.65	7.26	9.34	4.32	6.97	6.7	3.34	5.27	5.91	5.14	4.23	7.89	7.13	6.7	LPD	PREDICTED: dihydrolipoyl dehydrogenase, mitochondrial [Setaria italica]	Metabolism	Amino acid metabolism;Global and Overview;Carbohydrate metabolism	ko01100//Metabolic pathways;ko01110//Biosynthesis of secondary metabolites;ko01130//Biosynthesis of antibiotics;ko01120//Microbial metabolism in diverse environments;ko01200//Carbon metabolism;ko00010//Glycolysis / Gluconeogenesis;ko00620//Pyruvate metabolism;ko00630//Glyoxylate and dicarboxylate metabolism;ko00020//Citrate cycle (TCA cycle);ko00260//Glycine, serine and threonine metabolism;ko006…	K00382	-	GO:0016723//oxidoreductase activity, oxidizing metal ions, NAD or NADP as acceptor;GO:0016722//oxidoreductase activity, oxidizing metal ions;GO:0097159//organic cyclic compound binding;GO:1901363//heterocyclic compound binding;GO:0005488//binding;GO:0036094//small molecule binding;GO:0000166//nucleotide binding;GO:0046872//metal ion binding;GO:0016651//oxidoreductase activity, acting on NAD(P)H;G…	GO:0009636//response to toxic substance;GO:0042592//homeostatic process;GO:0098754//detoxification;GO:0019725//cellular homeostasis;GO:0042221//response to chemical;GO:0061687//detoxification of inorganic compound;GO:0009987//cellular process;GO:0008152//metabolic process;GO:0065007//biological regulation;GO:0050896//response to stimulus;GO:0044710//single-organism metabolic process;GO:0065008//r…
Isoform0000762	9.59	16.13	6.93	22.79	40.1	34.42	17.51	15.81	30.64	12.15	7.43	10.98	17.43	21.72	12.31	21.37	19.19	38.13	BGLU5	Beta-glucosidase 11 [Zea mays]	Metabolism	Biosynthesis of other secondary metabolites;Metabolism of other amino acids;Global and Overview;Carbohydrate metabolism	ko01100//Metabolic pathways;ko01110//Biosynthesis of secondary metabolites;ko00500//Starch and sucrose metabolism;ko00940//Phenylpropanoid biosynthesis;ko00460//Cyanoamino acid metabolism	K01188	-	-	-
Isoform0000763	7.34	10.54	9.57	9.55	8.28	10.99	9.27	7.49	10.96	8.36	8.9	6.68	11.66	12.31	8.2	9.3	10	10.48	RPT3	26S protease regulatory subunit 6B-like protein [Dichanthelium oligosanthes]	Genetic Information Processing	Folding, sorting and degradation	ko03050//Proteasome	K03063	GO:0044464//cell part;GO:0005622//intracellular;GO:0044424//intracellular part;GO:0005623//cell	GO:0003824//catalytic activity	GO:0071704//organic substance metabolic process;GO:0008152//metabolic process;GO:0043170//macromolecule metabolic process;GO:0009057//macromolecule catabolic process;GO:1901575//organic substance catabolic process;GO:0009056//catabolic process
Isoform0000764	0.7	0	1.09	2.5	0.04	0.05	2.12	0.03	0.29	0.04	0	0.42	0.12	0.34	0.49	0.64	0.27	0.24	RhGT1	Anthocyanidin 5,3-O-glucosyltransferase [Zea mays]	-	-	-	-	-	-	-
Isoform0000765	41.19	36.78	41.86	25.44	19.5	27.6	29	31.84	31.66	35.27	42.83	40.92	35.43	30.11	28.01	25.06	29.66	26.33	RAP74	Transcription initiation factor IIF subunit alpha [Dichanthelium oligosanthes]	Genetic Information Processing	Transcription	ko03022//Basal transcription factors	K03138	GO:0043227//membrane-bounded organelle;GO:0044436//thylakoid part;GO:0032991//macromolecular complex;GO:0098796//membrane protein complex;GO:0009521//photosystem;GO:0031224//intrinsic component of membrane;GO:0016020//membrane;GO:0043234//protein complex;GO:0043231//intracellular membrane-bounded organelle;GO:0044425//membrane part;GO:0034357//photosynthetic membrane;GO:0005622//intracellular;GO:…	GO:0097159//organic cyclic compound binding;GO:0003676//nucleic acid binding;GO:0005488//binding;GO:0008135//translation factor activity, RNA binding;GO:0003723//RNA binding;GO:1901363//heterocyclic compound binding	GO:0032774//RNA biosynthetic process;GO:0006725//cellular aromatic compound metabolic process;GO:0045893//positive regulation of transcription, DNA-templated;GO:0051173//positive regulation of nitrogen compound metabolic process;GO:0010557//positive regulation of macromolecule biosynthetic process;GO:0044267//cellular protein metabolic process;GO:0050794//regulation of cellular process;GO:0019438…
Isoform0000766	1.15	166.16	62.45	136.11	182.34	84.88	104.72	71.15	168.61	33.15	16.53	182.55	39.08	25.07	55.27	210.85	211.49	231.45	EXPA2	alpha expansin 1 precursor [Zea mays]	-	-	-	-	GO:0030312//external encapsulating structure;GO:0044464//cell part;GO:0071944//cell periphery;GO:0005623//cell	-	GO:0009987//cellular process;GO:0016043//cellular component organization;GO:0071554//cell wall organization or biogenesis;GO:0071555//cell wall organization;GO:0045229//external encapsulating structure organization;GO:0071840//cellular component organization or biogenesis
Isoform0000767	8.99	6.49	7.06	5.16	5.47	6.37	6.67	13.42	7.89	6.06	6.74	7.05	8.7	6.92	8.4	8.63	7.46	7.52	FKFBP	6-phosphofructo-2-kinase/fructose-26-bisphosphatase [Zea mays]	-	-	-	-	-	-	-
Isoform0000768	20.29	15.02	15.89	17.82	11.68	7.75	10.65	12.62	5.33	18.71	19.64	18.58	9.28	11.54	15.75	12.39	11.12	11.82	CNX2	Cyclic pyranopterin monophosphate synthase mitochondrial [Zea mays]	Genetic Information Processing;Metabolism	Metabolism of cofactors and vitamins;Folding, sorting and degradation;Global and Overview	ko01100//Metabolic pathways;ko00790//Folate biosynthesis;ko04122//Sulfur relay system	K03639	GO:0005737//cytoplasm;GO:0044424//intracellular part;GO:0043231//intracellular membrane-bounded organelle;GO:0044464//cell part;GO:0043227//membrane-bounded organelle;GO:0044444//cytoplasmic part;GO:0043229//intracellular organelle;GO:0005622//intracellular;GO:0005739//mitochondrion;GO:0005623//cell;GO:0043226//organelle	GO:0051540//metal cluster binding;GO:0003824//catalytic activity;GO:0051536//iron-sulfur cluster binding;GO:0043167//ion binding;GO:0005488//binding	-
Isoform0000769	5.21	9.41	4.4	9.04	6.26	5.94	10.57	9.74	7.1	8.34	4.38	8	4.23	4.7	3.99	6.2	7.63	7.57	-	transferase, transferring glycosyl groups [Zea mays]	-	-	-	-	-	-	-
Isoform0000770	7.88	8.63	6.43	10.32	5.53	6.51	7.01	4.67	7.76	5.85	6.79	8.09	7.06	4.63	4.58	3.79	7.17	3.79	RNU1	PREDICTED: U1 small nuclear ribonucleoprotein 70 kDa-like [Setaria italica]	Genetic Information Processing	Transcription	ko03040//Spliceosome	K11093	GO:0043229//intracellular organelle;GO:0044424//intracellular part;GO:0043231//intracellular membrane-bounded organelle;GO:0043227//membrane-bounded organelle;GO:0005623//cell;GO:0043226//organelle;GO:0005622//intracellular;GO:0032991//macromolecular complex;GO:0044464//cell part	GO:0005488//binding;GO:0003676//nucleic acid binding;GO:0097159//organic cyclic compound binding;GO:1901363//heterocyclic compound binding	GO:0051716//cellular response to stimulus;GO:0044699//single-organism process;GO:0090304//nucleic acid metabolic process;GO:0043412//macromolecule modification;GO:0031323//regulation of cellular metabolic process;GO:0014070//response to organic cyclic compound;GO:0071704//organic substance metabolic process;GO:0019219//regulation of nucleobase-containing compound metabolic process;GO:0046483//het…
Isoform0000771	41.69	45.09	34.18	76.5	49.87	54.72	53.28	50.89	46.26	50.39	45.7	50.62	47.04	57.95	56	48.85	46.69	42.42	-	lysine ketoglutarate reductase trans-splicing 1 [Zea mays]	-	-	-	-	-	-	-
Isoform0000772	63.13	76.88	52.61	37.47	73.57	50.87	41.39	38.85	61.3	62.62	44.65	44.03	51.07	54.55	42.6	40.41	49.96	46.96	ZIP7	zinc transporter 4 [Zea mays]	-	-	-	-	GO:0016020//membrane;GO:0031224//intrinsic component of membrane;GO:0044425//membrane part	GO:0015075//ion transmembrane transporter activity;GO:0022892//substrate-specific transporter activity;GO:0022891//substrate-specific transmembrane transporter activity;GO:0022857//transmembrane transporter activity;GO:0008324//cation transmembrane transporter activity;GO:0022890//inorganic cation transmembrane transporter activity;GO:0005215//transporter activity	GO:0009987//cellular process;GO:0070838//divalent metal ion transport;GO:0006810//transport;GO:0051179//localization;GO:0044765//single-organism transport;GO:0044763//single-organism cellular process;GO:0051234//establishment of localization;GO:0006811//ion transport;GO:0000041//transition metal ion transport;GO:0006829//zinc II ion transport;GO:1902578//single-organism localization;GO:0072511//d…
Isoform0000773	29.83	9.77	7.36	24.17	15.14	36.34	28.69	34.14	12.01	29.41	31.42	24.48	42.18	53.5	70.66	50.2	33.27	38.73	ERF060	NAC1 protein [Saccharum spontaneum]	-	-	-	-	-	-	-
Isoform0000774	0.51	0.41	0.5	4.41	11.46	7.09	4.49	6.15	7.26	1	0.68	0.61	4.7	4.12	6.55	7.7	4.28	6.98	-	Os05g0514400 [Oryza sativa Japonica Group]	-	-	-	-	-	-	-
Isoform0000775	27.39	25.34	32	21.48	17.39	16.12	12.21	23.08	16.17	33.69	33.12	29.1	21.4	20.37	23.09	5.85	14.72	7.21	ANT1	Amino acid transporter ANT1 [Dichanthelium oligosanthes]	-	-	-	-	-	-	-
Isoform0000776	69.82	67.44	72	68.73	42.67	40.59	51.99	32.17	42.45	58.5	73.65	55.73	75.98	39.78	44.92	17.09	51.5	19.44	-	Zinc knuckle family protein, expressed [Oryza sativa Japonica Group]	-	-	-	-	-	-	-
Isoform0000777	1.77	14.78	2.35	3.17	6.25	8.03	30.38	1.67	33.22	2.6	4.84	1.51	32.59	10.47	3.76	1.88	18.28	4.44	PRP	extensin-like repeat protein [Medicago truncatula]	-	-	-	-	-	-	-
Isoform0000778	0.91	0.17	0.45	0	0	0.21	0.18	0.84	0.32	0.31	1.08	0.43	1.63	1.6	1.87	0.59	0.27	0.48	ACR6	ACR4 [Zea mays]	-	-	-	-	-	-	-
Isoform0000779	0.83	2.1	1.02	2.17	1.97	4.33	49.88	9.44	16.11	1.55	1.11	2.14	18.02	9.11	8.18	1.72	25.53	1.63	BHLH25	bHLH transcription factor [Zea mays]	-	-	-	-	-	-	-
Isoform0000780	48.54	38.95	45.84	39.98	32.73	44.02	34.13	34.38	44.28	50.1	50.88	47.02	53.96	38.02	48.42	27.1	34.82	36.54	-	OSJNBb0022F23.7 [Oryza sativa Japonica Group]	-	-	-	-	GO:0031224//intrinsic component of membrane;GO:0044425//membrane part;GO:0016020//membrane	GO:0001883//purine nucleoside binding;GO:0016740//transferase activity;GO:0003824//catalytic activity;GO:0097159//organic cyclic compound binding;GO:1901363//heterocyclic compound binding;GO:0016772//transferase activity, transferring phosphorus-containing groups;GO:0001882//nucleoside binding;GO:0004672//protein kinase activity;GO:0005488//binding;GO:0016773//phosphotransferase activity, alcohol…	GO:0043412//macromolecule modification;GO:0009987//cellular process;GO:0044267//cellular protein metabolic process;GO:0044238//primary metabolic process;GO:0043170//macromolecule metabolic process;GO:0006464//cellular protein modification process;GO:0071704//organic substance metabolic process;GO:0008152//metabolic process;GO:0044237//cellular metabolic process;GO:0036211//protein modification pr…
Isoform0000781	21.9	27.69	18.28	12.91	15.35	15.31	15.07	14.87	19.25	23.19	15.02	25.34	6.37	5.19	6.54	10.37	9.8	12.76	GGAT2	Pentatricopeptide repeat-containing protein ELI1 chloroplastic [Zea mays]	Metabolism	Carbohydrate metabolism;Energy metabolism;Global and Overview;Amino acid metabolism	ko01100//Metabolic pathways;ko01110//Biosynthesis of secondary metabolites;ko01130//Biosynthesis of antibiotics;ko01120//Microbial metabolism in diverse environments;ko01200//Carbon metabolism;ko01230//Biosynthesis of amino acids;ko00630//Glyoxylate and dicarboxylate metabolism;ko00710//Carbon fixation in photosynthetic organisms;ko00250//Alanine, aspartate and glutamate metabolism;ko00260//Glyci…	K14272	-	GO:0043168//anion binding;GO:0043167//ion binding;GO:0005488//binding	GO:0008152//metabolic process
Isoform0000782	12.72	11.21	12.41	6.93	5.34	12.14	15.88	9.29	16.18	11.48	10.4	13.82	23.12	10.87	16.7	6.5	21.03	4.56	TPT	triose phosphate/phosphate translocator [Zea mays]	-	-	-	-	GO:0016020//membrane;GO:0031224//intrinsic component of membrane;GO:0044425//membrane part	-	GO:0051179//localization;GO:0051234//establishment of localization
Isoform0000783	2.79	7.15	5.99	4.84	4.01	9.21	6.1	5.56	13.06	6.2	8.76	3.95	10.23	10.03	8.36	7.78	11.1	5.1	ICR2	PREDICTED: interactor of constitutive active ROPs 2, chloroplastic-like isoform X1 [Zea mays]	-	-	-	-	-	-	-
Isoform0000784	0.47	1.69	0.25	3.76	3.82	3.96	3.25	2.03	4.06	0.29	0.1	0	1.36	1.92	0.47	0.73	1.29	2.73	BHLH112	DNA binding protein [Zea mays]	-	-	-	-	-	-	-
Isoform0000785	65.93	94.46	54.28	251.86	189.84	149.28	120.87	148.18	86.18	91.71	86.78	105.26	118.27	149.28	140.03	115.35	122.86	119.75	-	PREDICTED: vegetative cell wall protein gp1 [Setaria italica]	-	-	-	-	-	-	-
Isoform0000786	14.18	17.57	13.07	7.52	14.42	15.81	15.7	21.45	19.44	11.68	14.93	10.98	28.54	32.84	26.46	20	21.17	28.02	SRK2A	serine kinase [Saccharum hybrid cultivar R570]	Environmental Information Processing	Signal transduction	ko04075//Plant hormone signal transduction	K14498	-	-	-
Isoform0000787	12.67	6.28	20.36	6.41	5.98	7.76	14.11	11.78	11.91	14.04	13.42	13.5	14.37	9.01	22.41	6.11	17.03	4.39	CYP51	cytochrome P450-like protein [Sorghum bicolor]	Metabolism	Lipid metabolism;Global and Overview	ko01100//Metabolic pathways;ko01110//Biosynthesis of secondary metabolites;ko01130//Biosynthesis of antibiotics;ko00100//Steroid biosynthesis	K05917	-	GO:0043169//cation binding;GO:0005488//binding;GO:0046906//tetrapyrrole binding;GO:0016491//oxidoreductase activity;GO:0046872//metal ion binding;GO:0003824//catalytic activity;GO:0043167//ion binding;GO:0097159//organic cyclic compound binding;GO:0046914//transition metal ion binding;GO:1901363//heterocyclic compound binding	GO:0008152//metabolic process;GO:0044710//single-organism metabolic process;GO:0044699//single-organism process
Isoform0000788	19.44	28.93	39.33	62.43	23.96	19.53	36.1	22.76	18.61	28.7	30.52	29.34	32.97	48.39	68.49	13.11	38.58	10.45	PLT5	Polyol transporter 5, partial [Dichanthelium oligosanthes]	-	-	-	-	-	-	-
Isoform0000789	19.2	13.32	12.93	12.09	10.74	11.09	10.04	12.35	10.54	19.88	23.08	23.07	16.29	11.56	21.97	10.89	12.39	10.16	MPK3	PREDICTED: mitogen-activated protein kinase 3 isoform X1 [Setaria italica]	-	-	-	-	-	GO:0032550//purine ribonucleoside binding;GO:1901363//heterocyclic compound binding;GO:0036094//small molecule binding;GO:0005057//receptor signaling protein activity;GO:0004674//protein serine/threonine kinase activity;GO:0004702//receptor signaling protein serine/threonine kinase activity;GO:0016301//kinase activity;GO:0016740//transferase activity;GO:0005488//binding;GO:0004672//protein kinase…	GO:0009987//cellular process;GO:0065007//biological regulation;GO:0043170//macromolecule metabolic process;GO:0007154//cell communication;GO:0050896//response to stimulus;GO:0006796//phosphate-containing compound metabolic process;GO:0006793//phosphorus metabolic process;GO:0044700//single organism signaling;GO:0050789//regulation of biological process;GO:0043412//macromolecule modification;GO:00…
Isoform0000790	40.32	34.72	36.43	68.56	57.26	41.28	51.68	68.03	55	31.81	30.24	26.89	28.26	30.01	29.32	36.16	36.54	35.88	APK1A	Protein kinase APK1B, chloroplastic [Dichanthelium oligosanthes]	-	-	-	-	-	-	-
Isoform0000791	14.88	8.68	12.08	8.04	6.48	9.69	5.42	9.52	7.51	11.43	14.71	11.52	7.1	7.36	9.29	9.36	6.94	11.99	SPAPJ696.02	PREDICTED: zinc ion binding protein isoform X1 [Zea mays]	-	-	-	-	-	-	-
Isoform0000792	74.19	73.44	82.48	54.66	49.95	50.55	51.61	54.39	57.52	74.63	66.29	73.17	60.13	58.27	63.58	38.55	58.81	48.03	-	Os11g0549665, partial [Oryza sativa Japonica Group]	-	-	-	-	-	-	-
Isoform0000793	13.4	15.44	19.18	18.88	6.4	10.85	15.06	8.26	16.82	11.4	5.56	19.61	15.3	8.1	15.94	8.51	21.53	3.93	Os07g0246200	PREDICTED: calreticulin-like [Setaria italica]	Genetic Information Processing;Cellular Processes	Transport and catabolism;Folding, sorting and degradation	ko04141//Protein processing in endoplasmic reticulum;ko04145//Phagosome	K08057	GO:0044424//intracellular part;GO:0043226//organelle;GO:0043229//intracellular organelle;GO:0005622//intracellular;GO:0044464//cell part;GO:0043227//membrane-bounded organelle;GO:0005623//cell;GO:0043231//intracellular membrane-bounded organelle	GO:0005515//protein binding;GO:0005488//binding	GO:0044267//cellular protein metabolic process;GO:0043170//macromolecule metabolic process;GO:0044238//primary metabolic process;GO:0019538//protein metabolic process;GO:0008152//metabolic process;GO:0044237//cellular metabolic process;GO:0071704//organic substance metabolic process;GO:0044260//cellular macromolecule metabolic process;GO:0009987//cellular process
Isoform0000794	120.6	74.8	109.3	119.48	72.19	59.83	69.08	78.05	44.68	123.97	99.53	112.99	55.14	61.62	87.04	54.6	56.78	50.83	RNP1	RNA-binding (RRM/RBD/RNP motifs) family protein [Zea mays]	Genetic Information Processing	Transcription	ko03040//Spliceosome	K12741	GO:0032991//macromolecular complex;GO:0019012//virion;GO:0044423//virion part	GO:0005488//binding;GO:0097159//organic cyclic compound binding	-
Isoform0000795	25.36	26.76	26.38	21.52	17.2	22.09	20.04	17.1	24.64	28.01	27.63	24.72	18.02	17.75	19.65	16.67	18.81	15.94	-	GTP binding [Zea mays]	-	-	-	-	GO:0044464//cell part;GO:0005623//cell	GO:0005488//binding;GO:0036094//small molecule binding	GO:0044700//single organism signaling;GO:0065007//biological regulation;GO:0007165//signal transduction;GO:0050789//regulation of biological process;GO:0050896//response to stimulus;GO:0035556//intracellular signal transduction;GO:0023052//signaling;GO:0044699//single-organism process;GO:0050794//regulation of cellular process;GO:0007154//cell communication;GO:0051716//cellular response to stimul…
Isoform0000796	33.8	32.31	40.95	18.11	26.17	29.53	47.12	47.45	46.6	42.11	32.64	40.13	39.09	32.91	49.23	44.67	54.38	47.77	At2g03410	Proteinase inhibitor I25, cystatin [Corchorus olitorius]	-	-	-	-	-	-	-
Isoform0000797	16.6	16.78	16.01	16.03	15.52	27.79	16.53	14.63	25.96	6.63	10.74	8.55	16.46	24.99	10.65	36.18	17.92	27.19	GLCNAC1PUT2	UDP-N-acetylglucosamine diphosphorylase [Zea mays]	Metabolism	Global and Overview;Carbohydrate metabolism	ko01100//Metabolic pathways;ko01130//Biosynthesis of antibiotics;ko00520//Amino sugar and nucleotide sugar metabolism	K00972	-	GO:0003824//catalytic activity;GO:0016779//nucleotidyltransferase activity;GO:0016740//transferase activity;GO:0016772//transferase activity, transferring phosphorus-containing groups	-
Isoform0000798	140.11	195.53	139.08	188.81	217.28	183.47	198.09	157.82	193.32	163.92	179.86	137.72	279.4	212.98	211.95	162.7	174.67	158.7	RBP47	PREDICTED: polyadenylate-binding protein RBP47-like [Setaria italica]	-	-	-	-	-	GO:0097159//organic cyclic compound binding;GO:0005488//binding	-
Isoform0000799	20.78	17.8	22.16	21.36	18.33	15.12	13.31	16.2	15.98	26.26	16.6	23.95	16	12.64	19.75	10.71	11.27	12.29	-	Protein DETOXIFICATION 16 [Zea mays]	-	-	-	-	-	-	-
Isoform0000800	34.01	38.23	16.8	59.62	50.09	53.07	33.89	27.44	29.75	19.08	30.03	18.97	66.2	57.23	37.76	25.92	42.95	31.89	IRL5	Plant intracellular Ras-group-related LRR protein 4 [Zea mays]	-	-	-	-	-	-	-
Isoform0000801	23.85	25.25	28.43	18.51	18.31	13.06	13.81	12	14.03	24.18	18.29	21.66	18.45	13.07	15.72	6.57	14.54	8.02	AGD2	LL-diaminopimelate aminotransferase chloroplastic [Zea mays]	Metabolism	Amino acid metabolism;Global and Overview	ko01100//Metabolic pathways;ko01110//Biosynthesis of secondary metabolites;ko01130//Biosynthesis of antibiotics;ko01230//Biosynthesis of amino acids;ko00300//Lysine biosynthesis	K10206	-	-	-
Isoform0000802	3.49	4.08	3.15	3.91	2.86	3.03	2.36	1.73	2.1	5.52	4.32	4.01	2.64	3.31	3.09	2.17	3.08	2.08	TBL18	PREDICTED: protein YLS7-like [Setaria italica]	-	-	-	-	-	-	-
Isoform0000803	7.41	13.13	8.74	9.38	12.12	14.41	11.82	5.79	11.84	8.33	9.07	9.17	11.42	16.85	9.05	17.23	12.59	15.67	ALIS3	cell division control protein 50 [Zea mays]	-	-	-	-	-	-	-
Isoform0000804	24.63	1.66	3.17	35.44	13.77	62.14	95.08	162.9	29.52	15.44	31.37	14.86	123.27	95.86	112.58	89.8	108.23	55.27	GA2OX1	gibberellin 2-beta-dioxygenase [Saccharum hybrid cultivar R570]	Metabolism	Global and Overview;Metabolism of terpenoids and polyketides	ko01110//Biosynthesis of secondary metabolites;ko00904//Diterpenoid biosynthesis	K04125	-	GO:0003824//catalytic activity;GO:0016705//oxidoreductase activity, acting on paired donors, with incorporation or reduction of molecular oxygen;GO:0016491//oxidoreductase activity	GO:0008152//metabolic process;GO:0044699//single-organism process;GO:0044710//single-organism metabolic process
Isoform0000805	1.02	2.28	0.88	2.96	2.49	3.6	3.23	1.5	3.43	1.15	0.92	0.99	3.93	5.24	2.02	3.58	3.83	4.63	GATL7	PREDICTED: probable galacturonosyltransferase-like 7 [Setaria italica]	-	-	-	-	-	GO:0016740//transferase activity;GO:0003824//catalytic activity	-
Isoform0000806	6.89	11.78	3.91	9.18	8.4	7.93	7.98	9.36	1.74	6.83	4.3	10.56	1.83	3.5	21.93	27.09	9.36	25.05	PHT1-8	phosphate transporter protein 2 [Zea mays]	-	-	-	-	GO:0016020//membrane;GO:0044425//membrane part;GO:0031224//intrinsic component of membrane	GO:0005215//transporter activity	GO:1902578//single-organism localization;GO:0006811//ion transport;GO:0044765//single-organism transport;GO:0051234//establishment of localization;GO:0006810//transport;GO:0015698//inorganic anion transport;GO:0009987//cellular process;GO:0051179//localization;GO:0044763//single-organism cellular process;GO:0044699//single-organism process;GO:0006820//anion transport
Isoform0000807	0.03	7.73	0.5	2.13	3.56	19.97	11.18	23.05	16.84	1.53	10.42	1.54	11.55	13.09	14.19	4.14	10.69	0.52	At5g45670	GDSL esterase/lipase [Dichanthelium oligosanthes]	-	-	-	-	-	GO:0003824//catalytic activity;GO:0016787//hydrolase activity	-
Isoform0000808	2.63	1.78	1.57	4.63	8.1	36.96	36.99	32.8	30.02	2.77	1.77	2.33	12.74	10.78	22.43	39.51	15.42	51.5	GA2OX8	PREDICTED: gibberellin 2-beta-dioxygenase 8-like isoform X2 [Zea mays]	Metabolism	Metabolism of terpenoids and polyketides;Global and Overview	ko01110//Biosynthesis of secondary metabolites;ko00904//Diterpenoid biosynthesis	K04125	-	-	-
Isoform0000809	13.06	15.65	18.02	10.77	13.42	12.17	11.86	10.75	13.39	17.13	11.49	16.57	13.14	11.73	12.44	9.62	15.37	10.39	SPP2	Signal peptide peptidase [Zea mays]	-	-	-	-	GO:0016020//membrane;GO:0044425//membrane part;GO:0031224//intrinsic component of membrane	-	GO:0019538//protein metabolic process;GO:0071704//organic substance metabolic process;GO:0008152//metabolic process;GO:0043170//macromolecule metabolic process;GO:0044238//primary metabolic process
Isoform0000810	8.88	15.05	11.27	10.49	11.97	8.13	4.17	4.13	4.78	7.19	5.37	9.38	9.84	13.59	7.32	8.25	6.22	9.11	HOX5	homeodomain leucine zipper protein CPHB-5 [Zea mays]	-	-	-	-	-	-	-
Isoform0000811	63.16	49.55	57.58	46.77	54.17	62.46	36.15	42.15	56.19	53.22	54.37	56.22	46.82	54.93	47.3	65.42	43.63	67.29	PAP18	purple acid phosphatase precursor [Zea mays]	-	-	-	-	-	GO:0043169//cation binding;GO:0005488//binding;GO:0003824//catalytic activity;GO:0043167//ion binding	GO:0006812//cation transport;GO:0009987//cellular process;GO:0051179//localization;GO:0044765//single-organism transport;GO:0006810//transport;GO:0044699//single-organism process;GO:0008152//metabolic process;GO:1902578//single-organism localization;GO:0006793//phosphorus metabolic process;GO:0044237//cellular metabolic process;GO:0006811//ion transport;GO:0051234//establishment of localization;G…
Isoform0000812	16.1	13	10.98	187.58	91.71	85.17	188.24	130.11	97.81	22.62	13.13	15.72	35.31	61.51	77.5	161.65	124.88	98.59	UXS4	PREDICTED: UDP-glucuronic acid decarboxylase 2-like [Zea mays]	Metabolism	Carbohydrate metabolism;Global and Overview	ko01100//Metabolic pathways;ko00500//Starch and sucrose metabolism;ko00520//Amino sugar and nucleotide sugar metabolism	K08678	-	-	-
Isoform0000813	13.58	1.36	0.54	19.04	19.51	16.55	120.15	56.2	34.06	0.45	3.7	1.87	7.45	8.25	6.15	19.18	81.79	19.44	AIB	bHLH transcription factor, partial [Zea mays]	-	-	-	-	-	-	-
Isoform0000814	6.73	11.94	16.84	8.2	17.58	11.44	18.78	30.91	21.13	25.7	16.38	18.86	18.81	13.9	21.89	7.03	16.34	10.67	Os07g0694400	glycosyltransferase 43B [Miscanthus lutarioriparius]	-	-	-	-	-	GO:0008194//UDP-glycosyltransferase activity;GO:0003824//catalytic activity;GO:0016757//transferase activity, transferring glycosyl groups;GO:0016740//transferase activity;GO:0015020//glucuronosyltransferase activity;GO:0016758//transferase activity, transferring hexosyl groups	-
Isoform0000815	106.87	45.92	53.31	25.9	43.26	65.6	44.32	65.14	68.3	56.3	155.27	61.98	95.94	94.74	51.19	28.42	45.66	56.02	Os10g0493600	PREDICTED: alpha-galactosidase-like [Setaria italica]	Metabolism	Carbohydrate metabolism;Glycan biosynthesis and metabolism;Lipid metabolism	ko00561//Glycerolipid metabolism;ko00052//Galactose metabolism;ko00600//Sphingolipid metabolism;ko00603//Glycosphingolipid biosynthesis - globo series	K07407	-	GO:0016798//hydrolase activity, acting on glycosyl bonds;GO:0016787//hydrolase activity;GO:0003824//catalytic activity	GO:0044238//primary metabolic process;GO:0008152//metabolic process
Isoform0000816	8.06	9.52	9.25	7.64	10.66	10.46	8.02	8.37	8.86	8.37	8.54	9.87	8.89	7.32	10.93	7.56	6.08	7.52	ASK7	shaggy-related protein kinase eta [Zea mays]	-	-	-	-	-	GO:0004672//protein kinase activity;GO:0016773//phosphotransferase activity, alcohol group as acceptor;GO:0097159//organic cyclic compound binding;GO:0032550//purine ribonucleoside binding;GO:0097367//carbohydrate derivative binding;GO:0016301//kinase activity;GO:0005488//binding;GO:0001883//purine nucleoside binding;GO:0003824//catalytic activity;GO:0016772//transferase activity, transferring ph…	GO:0043412//macromolecule modification;GO:0071704//organic substance metabolic process;GO:0036211//protein modification process;GO:0044260//cellular macromolecule metabolic process;GO:0008152//metabolic process;GO:0006793//phosphorus metabolic process;GO:0044238//primary metabolic process;GO:0006796//phosphate-containing compound metabolic process;GO:0044237//cellular metabolic process;GO:0006464…
Isoform0000817	55.26	53.46	54.96	41.78	32.7	43.44	36.77	31.78	41.71	55.65	52.6	58.15	40.54	31.04	35.58	29.66	30.49	32.08	brcc3	PREDICTED: mov34/MPN/PAD-1 family protein isoform X1 [Zea mays]	-	-	-	-	-	-	-
Isoform0000818	104.19	46.44	96.06	45.45	42.02	51.4	41.84	62.47	42.2	94.37	91.44	91.11	41.28	41.87	70.28	41.19	39.57	41.62	RAD23	DNA repair protein RAD23 [Zea mays]	Genetic Information Processing	Replication and repair;Folding, sorting and degradation	ko04141//Protein processing in endoplasmic reticulum;ko03420//Nucleotide excision repair	K10839	GO:0043226//organelle;GO:0044424//intracellular part;GO:0005623//cell;GO:0043229//intracellular organelle;GO:0044464//cell part;GO:0043227//membrane-bounded organelle;GO:0005622//intracellular;GO:0043231//intracellular membrane-bounded organelle	-	GO:0044265//cellular macromolecule catabolic process;GO:0043170//macromolecule metabolic process;GO:0030163//protein catabolic process;GO:0051716//cellular response to stimulus;GO:0019538//protein metabolic process;GO:0051603//proteolysis involved in cellular protein catabolic process;GO:0006950//response to stress;GO:0044248//cellular catabolic process;GO:0044699//single-organism process;GO:0009…
Isoform0000819	2.9	15.41	1.64	36.17	29.07	27.03	25.49	9.57	19.79	4.14	2.31	3.62	15.54	21.02	5.78	28.56	24.78	21.6	PFK3	6-phosphofructokinase 2 [Zea mays]	Genetic Information Processing;Metabolism	Global and Overview;Folding, sorting and degradation;Carbohydrate metabolism	ko01100//Metabolic pathways;ko01110//Biosynthesis of secondary metabolites;ko01130//Biosynthesis of antibiotics;ko01120//Microbial metabolism in diverse environments;ko01200//Carbon metabolism;ko01230//Biosynthesis of amino acids;ko03018//RNA degradation;ko00010//Glycolysis / Gluconeogenesis;ko00052//Galactose metabolism;ko00051//Fructose and mannose metabolism;ko00030//Pentose phosphate pathway	K00850	-	GO:0036094//small molecule binding;GO:0097367//carbohydrate derivative binding;GO:0032549//ribonucleoside binding;GO:0005488//binding;GO:0097159//organic cyclic compound binding;GO:0001883//purine nucleoside binding;GO:1901363//heterocyclic compound binding;GO:0032550//purine ribonucleoside binding;GO:0001882//nucleoside binding	GO:0032787//monocarboxylic acid metabolic process;GO:0006796//phosphate-containing compound metabolic process;GO:0043436//oxoacid metabolic process;GO:0044281//small molecule metabolic process;GO:0006082//organic acid metabolic process;GO:0044237//cellular metabolic process;GO:0044710//single-organism metabolic process;GO:0044763//single-organism cellular process;GO:0044699//single-organism proce…
Isoform0000820	16.91	9.29	17.83	9.25	8.73	17.44	17.32	21.53	20.15	13.04	10.49	11.01	11.98	14.67	18.65	40.9	19.66	37.37	CAP1	Cyclase-associated protein 1 [Zea mays]	-	-	-	-	-	GO:0008092//cytoskeletal protein binding;GO:0005488//binding;GO:0005515//protein binding	GO:0009987//cellular process;GO:0071840//cellular component organization or biogenesis;GO:0016043//cellular component organization;GO:0006996//organelle organization
Isoform0000821	22.11	31.09	26.1	26.17	21.76	27.04	27.22	21.89	27.79	24.01	11.77	15.33	22.32	25.83	17.09	27.87	26.52	29.75	RPN9B	PREDICTED: 26S proteasome non-ATPase regulatory subunit 13 homolog B [Setaria italica]	Genetic Information Processing	Folding, sorting and degradation	ko03050//Proteasome	K03039	-	-	-
Isoform0000822	0.82	1.43	2.42	1.33	0.42	0.68	0.4	1.82	0.71	1.32	2.52	1.97	1.03	1.4	1.2	0.1	0.92	0.35	MBD13	methyl binding domain123 [Zea mays]	-	-	-	-	-	-	-
Isoform0000823	12.83	9.96	12.87	8.85	7.02	9.42	7.7	9.64	9.41	14.76	13.71	14.38	9	7.24	9.46	7.34	8.76	5.85	RBP47B'	PREDICTED: polyadenylate-binding protein RBP47B' [Setaria italica]	-	-	-	-	GO:0043227//membrane-bounded organelle;GO:0035770//ribonucleoprotein granule;GO:0032991//macromolecular complex;GO:1990904//ribonucleoprotein complex;GO:0043226//organelle;GO:0005623//cell;GO:0005622//intracellular;GO:0043229//intracellular organelle;GO:0043231//intracellular membrane-bounded organelle;GO:0030529//intracellular ribonucleoprotein complex;GO:0043232//intracellular non-membrane-boun…	GO:1901363//heterocyclic compound binding;GO:0005488//binding;GO:0097159//organic cyclic compound binding;GO:0070717//poly-purine tract binding;GO:0003727//single-stranded RNA binding;GO:0003676//nucleic acid binding;GO:0003723//RNA binding	GO:0006950//response to stress;GO:0016070//RNA metabolic process;GO:0044238//primary metabolic process;GO:0034641//cellular nitrogen compound metabolic process;GO:0009987//cellular process;GO:0008152//metabolic process;GO:0006807//nitrogen compound metabolic process;GO:0006139//nucleobase-containing compound metabolic process;GO:0009409//response to cold;GO:0050896//response to stimulus;GO:004317…
Isoform0000824	65.88	46.98	65.49	70.71	41.95	44.22	43.46	45.42	47.15	71.61	46.09	61.58	29.16	36.57	38.41	39.12	41.47	41.03	IDH1	isocitrate dehydrogenase 2 [Zea mays]	Cellular Processes;Metabolism	Carbohydrate metabolism;Global and Overview;Metabolism of other amino acids;Transport and catabolism	ko01100//Metabolic pathways;ko01110//Biosynthesis of secondary metabolites;ko01130//Biosynthesis of antibiotics;ko01120//Microbial metabolism in diverse environments;ko01200//Carbon metabolism;ko01230//Biosynthesis of amino acids;ko04146//Peroxisome;ko00020//Citrate cycle (TCA cycle);ko00480//Glutathione metabolism;ko01210//2-Oxocarboxylic acid metabolism	K00031	-	GO:0016491//oxidoreductase activity;GO:0016616//oxidoreductase activity, acting on the CH-OH group of donors, NAD or NADP as acceptor;GO:0036094//small molecule binding;GO:0005488//binding;GO:0016614//oxidoreductase activity, acting on CH-OH group of donors;GO:0000166//nucleotide binding;GO:0003824//catalytic activity;GO:1901265//nucleoside phosphate binding;GO:0043169//cation binding;GO:1901363/…	GO:0044237//cellular metabolic process;GO:0006101//citrate metabolic process;GO:0071704//organic substance metabolic process;GO:0043436//oxoacid metabolic process;GO:0044763//single-organism cellular process;GO:0072350//tricarboxylic acid metabolic process;GO:0044699//single-organism process;GO:0044281//small molecule metabolic process;GO:0008152//metabolic process;GO:0006082//organic acid metabo…
Isoform0000825	16.58	5.94	3.73	3.57	0.48	2.5	5.02	5.91	5.1	6.48	5.66	4.83	46.85	19.48	13.13	2.09	11.92	1.4	GA2OX1	PREDICTED: gibberellin 2-beta-dioxygenase-like [Zea mays]	Metabolism	Global and Overview;Metabolism of terpenoids and polyketides	ko01110//Biosynthesis of secondary metabolites;ko00904//Diterpenoid biosynthesis	K04125	-	-	-
Isoform0000826	32.16	8.25	10.78	56.35	20.26	65.31	47.02	36.1	20.73	24.19	22.27	22.99	64.18	69.79	40.76	82.78	56.31	43.94	-	PREDICTED: atherin-like [Setaria italica]	-	-	-	-	-	-	-
Isoform0000827	38.6	31.86	41.3	33.65	27.04	27.16	32.69	26.86	27.52	38.1	29.13	32.05	29.94	22.73	29.24	21.41	28.71	21.62	ADNT1	PREDICTED: mitochondrial adenine nucleotide transporter ADNT1 [Setaria italica]	-	-	-	-	GO:0044425//membrane part;GO:0016020//membrane;GO:0031224//intrinsic component of membrane	-	GO:0044763//single-organism cellular process;GO:0009987//cellular process;GO:0044699//single-organism process
Isoform0000828	3.67	2.49	3.75	3.2	2.14	4.94	7.05	20.86	5.51	7.38	4.59	6.59	5.54	3.79	6	6.14	10.43	5.59	BGLU4	PREDICTED: beta-glucosidase 4 [Setaria italica]	Metabolism	Global and Overview;Metabolism of other amino acids;Biosynthesis of other secondary metabolites;Carbohydrate metabolism	ko01100//Metabolic pathways;ko01110//Biosynthesis of secondary metabolites;ko00500//Starch and sucrose metabolism;ko00940//Phenylpropanoid biosynthesis;ko00460//Cyanoamino acid metabolism	K01188	-	GO:0003824//catalytic activity;GO:0016798//hydrolase activity, acting on glycosyl bonds;GO:0015926//glucosidase activity;GO:0004553//hydrolase activity, hydrolyzing O-glycosyl compounds;GO:0016787//hydrolase activity	GO:0044042//glucan metabolic process;GO:0006073//cellular glucan metabolic process;GO:0051273//beta-glucan metabolic process;GO:0044237//cellular metabolic process;GO:0044260//cellular macromolecule metabolic process;GO:0043170//macromolecule metabolic process;GO:0008152//metabolic process;GO:0005975//carbohydrate metabolic process;GO:0044238//primary metabolic process;GO:0071704//organic substan…
Isoform0000829	1.72	2.82	1.76	3.64	3.89	5.86	9.23	6.78	5.38	3.98	3.71	3.2	7.57	9.58	12.48	14.92	8.79	11.35	FUC1	alpha-L-fucosidase 1 precursor [Zea mays]	Metabolism	Glycan biosynthesis and metabolism	ko00511//Other glycan degradation	K01206	-	-	GO:0008152//metabolic process;GO:0044238//primary metabolic process
Isoform0000830	25.33	19.33	27.76	14.21	10.52	10.64	14.25	17.39	12.22	26.59	22.08	25.93	11.61	9.65	14.44	10.28	12.85	8.33	TBP1	26S protease regulatory subunit 6A homolog A [Zea mays]	Genetic Information Processing	Folding, sorting and degradation	ko03050//Proteasome	K03065	GO:0005622//intracellular;GO:0005623//cell;GO:0044464//cell part;GO:0044424//intracellular part	GO:0036094//small molecule binding;GO:0003824//catalytic activity;GO:0005488//binding	GO:0043170//macromolecule metabolic process;GO:0008152//metabolic process;GO:0009056//catabolic process;GO:1901575//organic substance catabolic process;GO:0009057//macromolecule catabolic process;GO:0071704//organic substance metabolic process
Isoform0000831	19.03	20.64	22.71	16.28	14.66	16.49	13.26	12.68	14.52	18.5	17.8	20.18	15.31	14.25	13.71	10.85	12.53	10.62	PAPP5	serine/threonine-protein phosphatase 5 [Zea mays]	-	-	-	-	-	-	-
Isoform0000832	8.72	1.34	2.83	2.75	1.8	7	4.12	2.2	2.18	6.76	14.6	13.98	9.17	15.56	17.34	8.95	9.66	9.61	Os05g0457200	PREDICTED: probable protein phosphatase 2C 49 [Setaria italica]	Environmental Information Processing	Signal transduction	ko04075//Plant hormone signal transduction	K14497	-	-	-
Isoform0000833	4.47	4.86	4.21	5.43	4.37	5.12	4.92	3.14	4.1	6.74	4.53	5.57	5.6	4.32	5.59	4.53	4.82	3.27	strap	serine-threonine kinase receptor-associated protein [Zea mays]	Genetic Information Processing	Translation	ko03013//RNA transport	K13137	-	-	GO:0044237//cellular metabolic process;GO:0009987//cellular process;GO:0008152//metabolic process;GO:0006796//phosphate-containing compound metabolic process;GO:0006793//phosphorus metabolic process
Isoform0000834	10.45	14.18	13.98	13.26	16.36	14.8	15.49	12.71	18.64	11.29	13.24	12.98	16.47	12.11	10.83	7.56	13.29	8.72	nubpl	nucleotide-binding protein-like [Zea mays]	-	-	-	-	-	-	-
Isoform0000835	15.07	13.5	14.4	13.38	11.47	8.35	8.47	6.81	8.21	15.82	13.53	15.55	6.84	5.79	7.6	6.56	7.52	8.84	PHL1	phosphate starvation protein [Zea mays]	-	-	-	-	GO:0043231//intracellular membrane-bounded organelle;GO:0005623//cell;GO:0044464//cell part;GO:0005622//intracellular;GO:0044424//intracellular part;GO:0043226//organelle;GO:0043227//membrane-bounded organelle;GO:0043229//intracellular organelle	GO:0005488//binding	-
Isoform0000836	32.19	21.53	28.94	26.48	23.11	29.45	27.66	22.12	30.77	36.32	32.11	32.56	25.58	23.15	35.34	26.77	29.49	26.43	PUX7	PREDICTED: UBX domain-containing protein 2-like [Zea mays]	-	-	-	-	-	-	-
Isoform0000837	11.9	10.98	10.05	12.22	6.66	10.54	11.12	10.48	10.81	11.5	10.25	14.51	8.17	10.15	15.91	15.63	13.71	11.11	2020-10-07	Organic cation/carnitine transporter 7 [Zea mays]	-	-	-	-	-	GO:0005215//transporter activity	GO:0044699//single-organism process;GO:0009987//cellular process;GO:0044763//single-organism cellular process
Isoform0000838	18.75	17.16	21.54	32.77	60.87	22.42	35.48	40.7	22.64	27.9	14.47	21.47	24.75	30.34	19.08	37.76	35.43	49.86	PCO5	Plant cysteine oxidase 5 [Zea mays]	Metabolism	Metabolism of other amino acids;Global and Overview	ko01100//Metabolic pathways;ko00430//Taurine and hypotaurine metabolism	K10712	-	-	GO:0044699//single-organism process;GO:0044710//single-organism metabolic process;GO:0008152//metabolic process
Isoform0000839	0.7	2.5	1.38	1.62	2.37	4.95	5.81	2.05	7.33	1.53	2.4	1.24	8.7	4.64	3.69	2.39	4.95	1.87	-	hypothetical protein SORBI_003G398000 [Sorghum bicolor]	-	-	-	-	-	-	-
Isoform0000840	34.25	28.89	27.7	45.52	32.1	27.83	45.23	45.5	28.81	47.95	27.16	51.23	32.22	31.67	41.33	22.76	39.38	23.43	RD21A	PREDICTED: jacalin-related lectin 3-like [Setaria italica]	-	-	-	-	GO:0043231//intracellular membrane-bounded organelle;GO:0005623//cell;GO:0044424//intracellular part;GO:0043227//membrane-bounded organelle;GO:0043229//intracellular organelle;GO:0044464//cell part;GO:0005622//intracellular;GO:0043226//organelle	GO:0008233//peptidase activity;GO:0003824//catalytic activity;GO:0070011//peptidase activity, acting on L-amino acid peptides;GO:0016787//hydrolase activity	-
Isoform0000841	0.19	0.19	0.03	1.13	1.69	6.41	2.04	0	0.73	0	0.17	0	25.88	42.83	0.27	28.16	3.11	18.98	SPBC2A9.03	Transducin/WD40 repeat-like superfamily protein [Zea mays]	-	-	-	-	-	-	-
Isoform0000842	14.09	7.8	9.54	23.07	13.73	24.14	16.04	16.38	9.6	7.6	12.45	13.7	15.38	23.53	23.33	45.2	10.07	21.68	AAP2	Amino acid permease 2 [Zea mays]	-	-	-	-	-	-	-
Isoform0000843	1.34	2.69	1.45	3.63	2.84	3.71	2.42	1.08	3.45	1.94	2.27	1.57	4.54	3.81	3.35	2.52	4.28	1.95	PEPKR2	Serine/threonine-protein kinase PEPKR2 [Zea mays]	-	-	-	-	-	GO:0016773//phosphotransferase activity, alcohol group as acceptor;GO:0001883//purine nucleoside binding;GO:0032550//purine ribonucleoside binding;GO:0032549//ribonucleoside binding;GO:0016772//transferase activity, transferring phosphorus-containing groups;GO:0001882//nucleoside binding;GO:0097367//carbohydrate derivative binding;GO:0004672//protein kinase activity;GO:0003824//catalytic activity…	GO:0044260//cellular macromolecule metabolic process;GO:0009987//cellular process;GO:0043412//macromolecule modification;GO:0044238//primary metabolic process;GO:0006464//cellular protein modification process;GO:0036211//protein modification process;GO:0019538//protein metabolic process;GO:0044237//cellular metabolic process;GO:0043170//macromolecule metabolic process;GO:0071704//organic substanc…
Isoform0000844	23.5	17.44	27.2	20.4	7.36	11.02	16.19	6.72	10.22	22.28	17.4	19.74	11.49	8.99	13.48	8.64	13.73	9.87	ENO1	PREDICTED: enolase 1, chloroplastic [Setaria italica]	Metabolism;Genetic Information Processing	Carbohydrate metabolism;Folding, sorting and degradation;Global and Overview	ko01100//Metabolic pathways;ko01110//Biosynthesis of secondary metabolites;ko01130//Biosynthesis of antibiotics;ko01120//Microbial metabolism in diverse environments;ko01200//Carbon metabolism;ko01230//Biosynthesis of amino acids;ko03018//RNA degradation;ko00010//Glycolysis / Gluconeogenesis	K01689	-	-	-
Isoform0000845	5.98	7.02	6.15	6.01	7.3	6.42	6.73	8.55	5.62	9.62	6.71	7.59	6.8	7.56	14.52	6.86	8.84	4.92	Os01g0871200	PREDICTED: zinc finger protein STAR3-like [Setaria italica]	-	-	-	-	GO:0044422//organelle part;GO:0044425//membrane part;GO:0000139//Golgi membrane;GO:0005794//Golgi apparatus;GO:0098588//bounding membrane of organelle;GO:0043227//membrane-bounded organelle;GO:0044444//cytoplasmic part;GO:0031224//intrinsic component of membrane;GO:0044431//Golgi apparatus part;GO:0005623//cell;GO:0043229//intracellular organelle;GO:0031090//organelle membrane;GO:0012505//endomem…	GO:0003824//catalytic activity;GO:0043167//ion binding;GO:0097159//organic cyclic compound binding;GO:0016757//transferase activity, transferring glycosyl groups;GO:0016740//transferase activity;GO:0005488//binding;GO:0043169//cation binding;GO:0016758//transferase activity, transferring hexosyl groups	GO:0044237//cellular metabolic process;GO:0008152//metabolic process;GO:0019538//protein metabolic process;GO:0044238//primary metabolic process;GO:0044260//cellular macromolecule metabolic process;GO:0044723//single-organism carbohydrate metabolic process;GO:0044710//single-organism metabolic process;GO:0070085//glycosylation;GO:0044699//single-organism process;GO:0071704//organic substance meta…
Isoform0000846	40.07	33.93	32.22	34.83	26.55	26.75	24.96	27.41	24.89	39.91	32.69	43.6	21.03	25.65	27.83	21.71	22.45	29.51	FLXL2	Protein FLX-like 2 [Dichanthelium oligosanthes]	-	-	-	-	-	-	-
Isoform0000847	12.88	10.79	5.07	20.82	11.66	15.42	18.44	11.21	17.47	6.28	19.26	8.01	9	11.78	21.39	18.74	19.07	18.78	Os07g0646100	PREDICTED: probable protein phosphatase 2C 65 isoform X1 [Setaria italica]	-	-	-	-	-	-	-
Isoform0000848	57.51	49.3	56.74	64.56	60.81	71.64	51.98	37.38	74.67	53.16	44.42	49.5	57.18	64.64	57.7	81.35	62.84	84.38	GDCST	PREDICTED: aminomethyltransferase, mitochondrial [Setaria italica]	Metabolism	Global and Overview;Amino acid metabolism;Carbohydrate metabolism;Metabolism of cofactors and vitamins	ko01100//Metabolic pathways;ko01110//Biosynthesis of secondary metabolites;ko01130//Biosynthesis of antibiotics;ko01200//Carbon metabolism;ko00630//Glyoxylate and dicarboxylate metabolism;ko00260//Glycine, serine and threonine metabolism;ko00670//One carbon pool by folate	K00605	GO:0009526//plastid envelope;GO:0005737//cytoplasm;GO:0044424//intracellular part;GO:0031975//envelope;GO:0009579//thylakoid;GO:0043227//membrane-bounded organelle;GO:0031984//organelle subcompartment;GO:0043231//intracellular membrane-bounded organelle;GO:0044444//cytoplasmic part;GO:0044435//plastid part;GO:0032991//macromolecular complex;GO:0005576//extracellular region;GO:0044422//organelle p…	GO:0016769//transferase activity, transferring nitrogenous groups;GO:0003824//catalytic activity;GO:0016741//transferase activity, transferring one-carbon groups;GO:0016740//transferase activity	GO:0006082//organic acid metabolic process;GO:0051234//establishment of localization;GO:0009987//cellular process;GO:0048509//regulation of meristem development;GO:0006790//sulfur compound metabolic process;GO:0006810//transport;GO:0032502//developmental process;GO:0009058//biosynthetic process;GO:0000097//sulfur amino acid biosynthetic process;GO:0044272//sulfur compound biosynthetic process;GO:…
Isoform0000849	89.25	127.23	154	164.1	170.84	49.93	42.31	123.69	33.01	111.2	30.17	178.63	43.28	55.23	56.86	69.4	44.26	112.12	LRX6	PREDICTED: leucine-rich repeat extensin-like protein 6 [Zea mays]	-	-	-	-	-	-	-
Isoform0000850	3.19	4.56	6.25	4.11	4.96	8.26	4.17	5.61	6.74	2.79	6.85	2.68	4.52	5.61	3.58	12.84	3.73	12.17	-	PREDICTED: trichohyalin-like [Zea mays]	-	-	-	-	-	-	-
Isoform0000851	24.84	18.05	26.72	15.16	13.63	18.44	16.92	20.94	23.56	22.63	25.42	23.81	21.92	20.63	19.99	17.58	17.31	15.81	MED8	PREDICTED: mediator of RNA polymerase II transcription subunit 8 [Zea mays]	-	-	-	-	-	-	-
Isoform0000852	66.36	106.03	161.73	200.61	154.45	207.89	275.31	221.27	254.29	84.53	32.19	73.53	91.6	65.32	113.64	207.54	229.34	190.23	FRK2	Fructokinase-2, partial [Dichanthelium oligosanthes]	Metabolism	Global and Overview;Carbohydrate metabolism	ko01100//Metabolic pathways;ko00500//Starch and sucrose metabolism;ko00520//Amino sugar and nucleotide sugar metabolism;ko00051//Fructose and mannose metabolism	K00847	-	GO:0004396//hexokinase activity;GO:1901363//heterocyclic compound binding;GO:0097159//organic cyclic compound binding;GO:0001883//purine nucleoside binding;GO:0032550//purine ribonucleoside binding;GO:0016301//kinase activity;GO:0036094//small molecule binding;GO:0003824//catalytic activity;GO:0005488//binding;GO:0019200//carbohydrate kinase activity;GO:0016740//transferase activity;GO:0032549//r…	GO:0043170//macromolecule metabolic process;GO:0005982//starch metabolic process;GO:0044264//cellular polysaccharide metabolic process;GO:0044260//cellular macromolecule metabolic process;GO:0019321//pentose metabolic process;GO:0005976//polysaccharide metabolic process;GO:0071704//organic substance metabolic process;GO:0006796//phosphate-containing compound metabolic process;GO:0006793//phosphor…
Isoform0000853	0.03	0.25	0.07	2.94	2.85	3.26	18.96	6.87	8.82	0.58	0.11	0.19	1.13	1.89	1.45	4.17	13.93	5.35	UGT85B1	Cytokinin-O-glucosyltransferase 2 [Zea mays]	Metabolism	Global and Overview;Metabolism of other amino acids	ko01110//Biosynthesis of secondary metabolites;ko00460//Cyanoamino acid metabolism	K13030	-	GO:0016740//transferase activity;GO:0003824//catalytic activity	-
Isoform0000854	87.91	70.72	77.55	134.92	74.6	136.75	60.66	52.08	88.49	47.01	57.74	54.23	75.35	147.52	87.08	203.96	49.45	290.01	TAX10	PREDICTED: 3'-N-debenzoyl-2'-deoxytaxol N-benzoyltransferase-like [Setaria italica]	-	-	-	-	-	GO:0003824//catalytic activity;GO:0016740//transferase activity;GO:0016746//transferase activity, transferring acyl groups	-
Isoform0000855	43.67	39.15	48.31	39.35	28.45	34.42	25.62	30.75	32.02	45.82	49.39	41.15	33.84	31.51	36.81	18.42	21.5	24.44	UBC26	PREDICTED: baculoviral IAP repeat-containing protein 6 isoform X1 [Oryza sativa Japonica Group]	Genetic Information Processing	Folding, sorting and degradation	ko04120//Ubiquitin mediated proteolysis	K10581	-	-	-
Isoform0000856	1.36	5.14	6.31	4.76	4.22	3.1	6.64	12.08	11.08	4.69	3.47	1.63	2.41	1.94	2.88	1.03	3.45	1.34	CYP724B1	cytochrome P450 CYP724B3 [Zea mays]	Metabolism	Metabolism of terpenoids and polyketides;Global and Overview	ko01100//Metabolic pathways;ko01110//Biosynthesis of secondary metabolites;ko00905//Brassinosteroid biosynthesis	K12639	-	GO:0016491//oxidoreductase activity;GO:0046914//transition metal ion binding;GO:0004497//monooxygenase activity;GO:0097159//organic cyclic compound binding;GO:0005488//binding;GO:0008395//steroid hydroxylase activity;GO:0003824//catalytic activity;GO:0043169//cation binding;GO:1901363//heterocyclic compound binding;GO:0046906//tetrapyrrole binding;GO:0046872//metal ion binding;GO:0043167//ion bin…	GO:1901617//organic hydroxy compound biosynthetic process;GO:0008610//lipid biosynthetic process;GO:0016129//phytosteroid biosynthetic process;GO:0008152//metabolic process;GO:0044281//small molecule metabolic process;GO:0071704//organic substance metabolic process;GO:1901576//organic substance biosynthetic process;GO:0044283//small molecule biosynthetic process;GO:0044699//single-organism proces…
Isoform0000857	0	0	0	0	0	0	0	0	0.19	0	0	0	0	0.17	0	0	0	0	-	hypothetical protein SORBI_002G103200 [Sorghum bicolor]	-	-	-	-	-	-	-
Isoform0000858	92.06	67.57	92.51	53.02	51.28	61.9	45.35	57.17	60	88.89	88.74	86.19	70.23	62.1	84.28	46.92	53.64	47.33	eri2	ERI1 exoribonuclease 2 [Dichanthelium oligosanthes]	-	-	-	-	-	GO:0005488//binding;GO:0043167//ion binding;GO:0046914//transition metal ion binding;GO:0016788//hydrolase activity, acting on ester bonds;GO:0016787//hydrolase activity;GO:0043169//cation binding;GO:0003824//catalytic activity;GO:0004518//nuclease activity;GO:0046872//metal ion binding	GO:0034641//cellular nitrogen compound metabolic process;GO:1901360//organic cyclic compound metabolic process;GO:0046483//heterocycle metabolic process;GO:0008152//metabolic process;GO:0009987//cellular process;GO:0006725//cellular aromatic compound metabolic process;GO:0043170//macromolecule metabolic process;GO:0071704//organic substance metabolic process;GO:0090304//nucleic acid metabolic pro…
Isoform0000859	7.42	7.7	8.51	2.34	3.72	4.39	6.34	4.53	4.7	9.77	9.99	10.61	6.03	4.09	6.39	5.71	5.35	6.33	ASA1	Anthranilate synthase alpha subunit 2 chloroplastic [Zea mays]	Metabolism	Amino acid metabolism;Global and Overview	ko01100//Metabolic pathways;ko01110//Biosynthesis of secondary metabolites;ko01130//Biosynthesis of antibiotics;ko01230//Biosynthesis of amino acids;ko00400//Phenylalanine, tyrosine and tryptophan biosynthesis	K01657	GO:0009536//plastid;GO:0043229//intracellular organelle;GO:0043227//membrane-bounded organelle;GO:0044464//cell part;GO:0005622//intracellular;GO:0043231//intracellular membrane-bounded organelle;GO:0043226//organelle;GO:0044444//cytoplasmic part;GO:0005623//cell;GO:0005737//cytoplasm;GO:0044424//intracellular part	GO:0016830//carbon-carbon lyase activity;GO:0003824//catalytic activity;GO:0016833//oxo-acid-lyase activity;GO:0016829//lyase activity	GO:0006725//cellular aromatic compound metabolic process;GO:0071704//organic substance metabolic process;GO:0009308//amine metabolic process;GO:0044238//primary metabolic process;GO:1901566//organonitrogen compound biosynthetic process;GO:1901605//alpha-amino acid metabolic process;GO:0006568//tryptophan metabolic process;GO:0046483//heterocycle metabolic process;GO:0044237//cellular metabolic pr…
Isoform0000860	11.16	9.76	10.37	5.56	5.84	6.03	6.76	8.21	7.75	9.47	7.14	7.62	4.83	6.19	6.7	8.16	7.88	8.93	DDB_G0289029	Regulator of Vps4 activity in the MVB pathway protein [Zea mays]	Cellular Processes	Transport and catabolism	ko04144//Endocytosis	K19476	-	-	-
Isoform0000861	3.44	7.17	1.8	6.94	9.38	8.83	10.53	7.28	6.68	2.14	7.62	2.32	3.19	3.77	9.16	16.16	14.72	8.22	CPK4	calcium dependent protein kinase [Zea mays]	Organismal Systems	Environmental adaptation	ko04626//Plant-pathogen interaction	K13412	-	GO:0001883//purine nucleoside binding;GO:0016740//transferase activity;GO:0043167//ion binding;GO:0036094//small molecule binding;GO:0001882//nucleoside binding;GO:0097159//organic cyclic compound binding;GO:0003824//catalytic activity;GO:0016301//kinase activity;GO:0016772//transferase activity, transferring phosphorus-containing groups;GO:0097367//carbohydrate derivative binding;GO:0005488//bin…	GO:0009987//cellular process;GO:0071704//organic substance metabolic process;GO:0044238//primary metabolic process;GO:0019538//protein metabolic process;GO:0044237//cellular metabolic process;GO:0008152//metabolic process;GO:0043412//macromolecule modification;GO:0006464//cellular protein modification process;GO:0044260//cellular macromolecule metabolic process;GO:0036211//protein modification pr…
Isoform0000862	1.87	2.44	2.11	6.73	5.14	3.9	4.18	2.1	2.66	2.39	1.56	2.89	2.35	3.1	1.91	2.91	4.66	2.09	-	Gap junction beta-4 protein isoform 1 [Theobroma cacao]	-	-	-	-	-	-	-
Isoform0000863	0.8	2.62	0.41	8.26	13.52	29.53	19.35	18.04	47.44	2.97	0.87	4.97	34.97	13.53	30.83	11.81	27.18	11.79	CHLP	Geranylgeranyl diphosphate reductase, chloroplastic [Dichanthelium oligosanthes]	Metabolism	Global and Overview;Metabolism of cofactors and vitamins;Metabolism of terpenoids and polyketides	ko01100//Metabolic pathways;ko01110//Biosynthesis of secondary metabolites;ko00900//Terpenoid backbone biosynthesis;ko00860//Porphyrin and chlorophyll metabolism	K10960	GO:0031975//envelope;GO:0042170//plastid membrane;GO:0044446//intracellular organelle part;GO:0043227//membrane-bounded organelle;GO:0044464//cell part;GO:0009507//chloroplast;GO:0044435//plastid part;GO:0044422//organelle part;GO:0009536//plastid;GO:0005622//intracellular;GO:0044424//intracellular part;GO:0044434//chloroplast part;GO:0031976//plastid thylakoid;GO:0043226//organelle;GO:0031090//o…	GO:0016627//oxidoreductase activity, acting on the CH-CH group of donors;GO:0016491//oxidoreductase activity;GO:0003824//catalytic activity	GO:0006520//cellular amino acid metabolic process;GO:0000096//sulfur amino acid metabolic process;GO:0016053//organic acid biosynthetic process;GO:1901362//organic cyclic compound biosynthetic process;GO:0051188//cofactor biosynthetic process;GO:0044272//sulfur compound biosynthetic process;GO:0050794//regulation of cellular process;GO:0008152//metabolic process;GO:0044238//primary metabolic proc…
Isoform0000865	44.87	33.26	38.85	34.94	25.21	25.03	21	31.76	25.4	41.53	35.51	38.31	23.3	25.78	26.84	23.53	20.74	24.48	ACK2	PREDICTED: casein kinase II subunit alpha [Setaria italica]	Genetic Information Processing;Organismal Systems	Environmental adaptation;Translation	ko03008//Ribosome biogenesis in eukaryotes;ko04712//Circadian rhythm - plant	K03097	-	GO:0001882//nucleoside binding;GO:0036094//small molecule binding;GO:0005488//binding;GO:0001883//purine nucleoside binding;GO:0016740//transferase activity;GO:0016772//transferase activity, transferring phosphorus-containing groups;GO:0016301//kinase activity;GO:0032549//ribonucleoside binding;GO:0097367//carbohydrate derivative binding;GO:0097159//organic cyclic compound binding;GO:0003824//cat…	GO:0036211//protein modification process;GO:0044237//cellular metabolic process;GO:0006793//phosphorus metabolic process;GO:0006796//phosphate-containing compound metabolic process;GO:0019538//protein metabolic process;GO:0008152//metabolic process;GO:0044260//cellular macromolecule metabolic process;GO:0006464//cellular protein modification process;GO:0071704//organic substance metabolic process…
Isoform0000866	0	0	0	0	0	0	0.24	0	0	0	0	0	0	0	0	0	4.21	0	ALDH2B4	mitochondrial aldehyde dehydrogenase RF2B [Zea mays]	Metabolism	Metabolism of other amino acids;Global and Overview;Amino acid metabolism;Lipid metabolism;Carbohydrate metabolism	ko01100//Metabolic pathways;ko01110//Biosynthesis of secondary metabolites;ko01130//Biosynthesis of antibiotics;ko01120//Microbial metabolism in diverse environments;ko00010//Glycolysis / Gluconeogenesis;ko00620//Pyruvate metabolism;ko00330//Arginine and proline metabolism;ko00561//Glycerolipid metabolism;ko00071//Fatty acid degradation;ko00410//beta-Alanine metabolism;ko00053//Ascorbate and alda…	K00128	-	GO:0003824//catalytic activity;GO:0016491//oxidoreductase activity;GO:0016620//oxidoreductase activity, acting on the aldehyde or oxo group of donors, NAD or NADP as acceptor;GO:0016903//oxidoreductase activity, acting on the aldehyde or oxo group of donors	GO:0044699//single-organism process;GO:0044710//single-organism metabolic process;GO:0008152//metabolic process
Isoform0000867	40.12	44.7	42.99	49.65	35.23	38.91	34.18	33.01	33.1	44.35	43.83	53.61	33.92	35.22	40.25	37.51	32.42	39.76	-	lysine ketoglutarate reductase trans-splicing protein [Zea mays]	-	-	-	-	-	-	-
Isoform0000868	9.81	6.91	10.53	5.32	3.44	1.86	2.01	2.73	2.04	12.47	10.73	16.29	4.37	3.63	8.56	2.09	2.5	1	At1g22040	PREDICTED: F-box/kelch-repeat protein At1g22040 [Setaria italica]	-	-	-	-	-	-	-
Isoform0000869	31.25	34.64	46.78	26.08	22.27	32.57	37.03	42.91	38.68	40.07	26.51	37.23	28.98	22.32	29.91	24.83	38.23	22.49	sec14l1	Sec14p-like phosphatidylinositol transfer family protein [Zea mays]	-	-	-	-	-	-	-
Isoform0000870	1.87	4.08	1.88	5.36	7.89	9.37	11.02	7.4	11.6	3.91	2.17	3.25	8.8	7.37	2.64	6.51	10.88	5.62	pomgnt2	glycosyltransferase [Saccharum officinarum]	-	-	-	-	-	GO:0003824//catalytic activity;GO:0016740//transferase activity	-
Isoform0000871	16.73	7.93	11.82	12.5	8.22	9.05	8.1	13.5	6.81	15.35	14.43	15.42	8.02	7.18	8.88	6.43	5.31	7.28	At4g35230	PREDICTED: probable serine/threonine-protein kinase At4g35230 [Setaria italica]	Environmental Information Processing	Signal transduction	ko04075//Plant hormone signal transduction	K14500	-	GO:0032549//ribonucleoside binding;GO:0016301//kinase activity;GO:0097159//organic cyclic compound binding;GO:0005488//binding;GO:0004672//protein kinase activity;GO:0032550//purine ribonucleoside binding;GO:0016740//transferase activity;GO:1901363//heterocyclic compound binding;GO:0001882//nucleoside binding;GO:0016773//phosphotransferase activity, alcohol group as acceptor;GO:0016772//transfera…	GO:0006796//phosphate-containing compound metabolic process;GO:0044260//cellular macromolecule metabolic process;GO:0009987//cellular process;GO:0043412//macromolecule modification;GO:0008152//metabolic process;GO:0006793//phosphorus metabolic process;GO:0006464//cellular protein modification process;GO:0044237//cellular metabolic process;GO:0043170//macromolecule metabolic process;GO:0036211//pr…
Isoform0000872	15.18	12.92	21.15	13.44	14.6	26.38	19.64	25.75	22.54	20.19	23.97	21.2	20.62	18.68	25.1	16.85	21.67	14.32	At3g61750	Cytochrome b561 and DOMON domain-containing protein [Zea mays]	-	-	-	-	GO:0016020//membrane;GO:0044425//membrane part;GO:0031224//intrinsic component of membrane	-	GO:0044699//single-organism process;GO:0008152//metabolic process;GO:0044710//single-organism metabolic process
Isoform0000873	2.97	1.69	3.21	2.12	1.07	2.4	1.38	2.35	1.08	5.81	2.4	3.79	1.42	0.96	6.31	2.96	1.48	1.76	PLT5	PREDICTED: probable polyol transporter 4 isoform X2 [Setaria italica]	-	-	-	-	GO:0016020//membrane;GO:0044425//membrane part;GO:0031224//intrinsic component of membrane	GO:0022857//transmembrane transporter activity;GO:0005215//transporter activity;GO:0015291//secondary active transmembrane transporter activity;GO:0022804//active transmembrane transporter activity	GO:0044763//single-organism cellular process;GO:0051179//localization;GO:0051234//establishment of localization;GO:0044765//single-organism transport;GO:0009987//cellular process;GO:1902578//single-organism localization;GO:0044699//single-organism process;GO:0006810//transport
Isoform0000874	22.88	15.11	15.9	14.71	20.35	17.55	14.83	16.58	21.72	20.81	33.09	19.32	27.54	20.35	24.81	19.38	16.49	18.68	-	PREDICTED: formin-like protein 6 [Setaria italica]	-	-	-	-	-	-	-
Isoform0000875	23.15	20.51	25.87	11.18	11.22	13.52	15.83	18.3	16	28.94	20.71	35.75	16.28	16.65	22.75	15.55	17.58	15.23	GDPD6	Glycerophosphodiester phosphodiesterase GDPD5 [Zea mays]	Metabolism	Lipid metabolism	ko00564//Glycerophospholipid metabolism	K01126	-	-	-
Isoform0000876	5.53	3.58	3.75	5.38	3.4	8.59	4.26	2.01	5.22	2.71	2.69	4.41	12.55	13.35	7.07	11.73	11.72	10.9	KIN10	PREDICTED: SNF1-related protein kinase catalytic subunit alpha KIN10-like [Setaria italica]	Cellular Processes	Transport and catabolism	ko04140//Regulation of autophagy	K07198	-	GO:0036094//small molecule binding;GO:0005488//binding;GO:1901363//heterocyclic compound binding;GO:0001883//purine nucleoside binding;GO:0003824//catalytic activity;GO:0004672//protein kinase activity;GO:0097367//carbohydrate derivative binding;GO:0001882//nucleoside binding;GO:0097159//organic cyclic compound binding;GO:0016773//phosphotransferase activity, alcohol group as acceptor;GO:0016301/…	GO:0006464//cellular protein modification process;GO:0044267//cellular protein metabolic process;GO:0044238//primary metabolic process;GO:0071704//organic substance metabolic process;GO:0006793//phosphorus metabolic process;GO:0009987//cellular process;GO:0044237//cellular metabolic process;GO:0006796//phosphate-containing compound metabolic process;GO:0043170//macromolecule metabolic process;GO:…
Isoform0000877	6.04	4.06	5.53	2.95	2.24	2.95	2.33	2.45	1.78	6.53	5.35	5.38	3.78	2.57	3.73	1.54	2.62	2.04	MPP	Mitochondrial-processing peptidase subunit alpha [Dichanthelium oligosanthes]	-	-	-	-	-	GO:0043167//ion binding;GO:0043169//cation binding;GO:0005488//binding	-
Isoform0000878	41.39	19.28	45.63	13.11	14.66	11.39	17.6	18.85	11.9	19.57	24.98	23.05	9.97	10.47	15.98	5.55	13.97	10.35	REFA1	elongation factor 1-alpha [Saccharum hybrid cultivar R570]	Genetic Information Processing	Translation	ko03013//RNA transport	K03231	-	-	-
Isoform0000879	27.01	24.14	24.92	21.49	19.67	22.57	18.06	21.24	22.21	31.88	31.67	28.48	21.76	20.98	23.26	16.55	18.38	17.81	wat1	PREDICTED: protein LST8 homolog [Setaria italica]	-	-	-	-	-	GO:0016773//phosphotransferase activity, alcohol group as acceptor;GO:0016772//transferase activity, transferring phosphorus-containing groups;GO:0004672//protein kinase activity;GO:0016301//kinase activity;GO:0004674//protein serine/threonine kinase activity;GO:0003824//catalytic activity;GO:0016740//transferase activity;GO:0004683//calmodulin-dependent protein kinase activity	-
Isoform0000880	0.04	2.79	0.1	2.1	1.66	1.75	2.56	0	0.79	0.04	0.08	0.08	1.6	3.81	0.48	3.78	3.67	2.95	At5g45840	PREDICTED: probable LRR receptor-like serine/threonine-protein kinase MRH1 [Setaria italica]	-	-	-	-	-	-	-
Isoform0000881	64.65	66.62	53.83	59.26	46.99	41.38	41.35	33.78	35.69	52.16	51.88	55.29	44.11	44.75	37.7	40.29	41.79	48.52	-	Os01g0967800, partial [Oryza sativa Japonica Group]	-	-	-	-	-	-	-
Isoform0000882	5.93	5.13	8.45	4.08	3.01	11.34	22.15	9.79	14.77	4.64	6.07	6.8	15.2	10.56	26.72	12.66	37.32	5.44	AC1	PREDICTED: actin-66-like isoform X2 [Musa acuminata subsp. malaccensis] [Musa acuminata]	-	-	-	-	-	GO:0097367//carbohydrate derivative binding;GO:0097159//organic cyclic compound binding;GO:0001882//nucleoside binding;GO:1901363//heterocyclic compound binding;GO:0001883//purine nucleoside binding;GO:0032549//ribonucleoside binding;GO:0032550//purine ribonucleoside binding;GO:0005488//binding;GO:0036094//small molecule binding	-
Isoform0000883	0.2	0.11	0.19	0.21	0	0	6.51	0.07	2.95	0.1	0.05	0.05	2.62	0	0.73	0	2.57	0.08	HMGB13	HMG transcription factor, partial [Zea mays]	-	-	-	-	-	-	-
Isoform0000884	27.28	26.13	29.56	30.36	25.69	36.06	54.88	49.89	42.97	28.86	28.2	31.3	34.76	31.42	37.74	41.67	54.48	39.83	UAM2	alpha-1,4-glucan-protein synthase [Zea mays]	Metabolism	Carbohydrate metabolism	ko00520//Amino sugar and nucleotide sugar metabolism	K13379	-	-	-
Isoform0000885	227.74	257.35	248.48	254.35	197.58	221.64	234.51	160.52	234.9	226.46	132.33	193.6	145.63	189.86	130.65	241.73	239.57	276.13	tal	Transaldolase [Dichanthelium oligosanthes]	Metabolism	Carbohydrate metabolism;Global and Overview	ko01100//Metabolic pathways;ko01110//Biosynthesis of secondary metabolites;ko01130//Biosynthesis of antibiotics;ko01120//Microbial metabolism in diverse environments;ko01200//Carbon metabolism;ko01230//Biosynthesis of amino acids;ko00030//Pentose phosphate pathway	K00616	GO:0005622//intracellular;GO:0005623//cell;GO:0044464//cell part;GO:0044424//intracellular part	GO:0016744//transferase activity, transferring aldehyde or ketonic groups;GO:0003824//catalytic activity;GO:0016740//transferase activity	GO:0009117//nucleotide metabolic process;GO:0006753//nucleoside phosphate metabolic process;GO:0006733//oxidoreduction coenzyme metabolic process;GO:0034641//cellular nitrogen compound metabolic process;GO:0019637//organophosphate metabolic process;GO:0044237//cellular metabolic process;GO:0006725//cellular aromatic compound metabolic process;GO:0019362//pyridine nucleotide metabolic process;GO:0…
Isoform0000886	24.13	32.14	32.78	49.14	52.84	47.39	42.59	24.12	39.99	26.5	24.2	23.54	41.19	44.62	31.9	54.2	36.69	50.86	-	PREDICTED: B2 protein [Setaria italica]	-	-	-	-	-	-	-
Isoform0000887	53.73	105.98	85.03	197.11	114.38	141.88	142.8	53.12	148.65	72.01	34.29	58.19	116.39	160.74	72.42	249.13	151.58	214.72	SAHH	Adenosylhomocysteinase [Saccharum hybrid cultivar R570]	Metabolism	Amino acid metabolism;Global and Overview	ko01100//Metabolic pathways;ko00270//Cysteine and methionine metabolism	K01251	-	-	-
Isoform0000888	27.18	26.33	29.8	18.73	36.25	23.86	16.03	17.97	20.42	44.38	30.29	30.7	21.64	21.88	20.33	11.93	17.66	16.81	FMO1	PREDICTED: probable flavin-containing monooxygenase 1 [Setaria italica]	-	-	-	-	-	-	-
Isoform0000889	2.02	2.05	1.71	0	1.69	3.32	1.03	3.75	4.53	0.9	1.13	1.64	0.64	2.1	3.74	2.83	1.17	2.43	CPK1	Calcium-dependent protein kinase 17 [Dichanthelium oligosanthes]	Organismal Systems	Environmental adaptation	ko04626//Plant-pathogen interaction	K13412	-	-	-
Isoform0000890	4.09	4.89	5.85	4.55	3.63	5.83	9.32	4.66	8.26	4.79	5.69	4.55	9.06	6.94	6.33	4.08	8.22	4.15	ITPK6	inositol 1, 3, 4-trisphosphate 5/6-kinase family protein [Zea mays]	-	-	-	-	GO:0005737//cytoplasm;GO:0043227//membrane-bounded organelle;GO:0043226//organelle;GO:0005623//cell;GO:0043231//intracellular membrane-bounded organelle;GO:0043229//intracellular organelle;GO:0044424//intracellular part;GO:0044464//cell part;GO:0005622//intracellular;GO:0044444//cytoplasmic part	GO:0016772//transferase activity, transferring phosphorus-containing groups;GO:0051766//inositol trisphosphate kinase activity;GO:0032550//purine ribonucleoside binding;GO:0097159//organic cyclic compound binding;GO:0016773//phosphotransferase activity, alcohol group as acceptor;GO:0016740//transferase activity;GO:0046872//metal ion binding;GO:0051765//inositol tetrakisphosphate kinase activity;G…	GO:0009987//cellular process;GO:1901617//organic hydroxy compound biosynthetic process;GO:0071704//organic substance metabolic process;GO:1901615//organic hydroxy compound metabolic process;GO:0044710//single-organism metabolic process;GO:0046165//alcohol biosynthetic process;GO:0090407//organophosphate biosynthetic process;GO:0046173//polyol biosynthetic process;GO:0019637//organophosphate metab…
Isoform0000891	12.87	25.49	32.91	37.17	14.21	12.61	6.82	16.18	6.04	36.3	11.63	30.72	7.03	10.92	18.28	10.58	8.32	6.05	MTP1	Metal tolerance protein 1 [Dichanthelium oligosanthes]	-	-	-	-	GO:0016020//membrane;GO:0044425//membrane part;GO:0031224//intrinsic component of membrane	GO:0022891//substrate-specific transmembrane transporter activity;GO:0022857//transmembrane transporter activity;GO:0005215//transporter activity;GO:0015075//ion transmembrane transporter activity;GO:0022892//substrate-specific transporter activity	GO:1902578//single-organism localization;GO:0006812//cation transport;GO:0051234//establishment of localization;GO:0044699//single-organism process;GO:0009987//cellular process;GO:0006811//ion transport;GO:0044765//single-organism transport;GO:0006810//transport;GO:0044763//single-organism cellular process;GO:0051179//localization
Isoform0000892	37.92	23.88	40.64	28.3	27.24	29.96	25.79	36.42	36.61	39.54	50.28	41.53	33.77	24.98	37.11	20.32	22.15	22.51	TON2	PREDICTED: LOW QUALITY PROTEIN: probable serine/threonine-protein phosphatase 2A regulatory subunit B'' subunit TON2 [Zea mays]	Genetic Information Processing	Translation	ko03015//mRNA surveillance pathway	K11583	-	-	-
Isoform0000893	7.87	8.36	8.85	4.56	5.51	5.22	6.25	5.37	5.51	8.88	8.03	8.59	7.5	5.48	6.78	3.05	5.73	2.53	LIM15	meiotic recombination protein DMC1 [Zea mays]	-	-	-	-	GO:0043226//organelle;GO:0005622//intracellular;GO:0044424//intracellular part;GO:0044464//cell part;GO:0005623//cell;GO:0043231//intracellular membrane-bounded organelle;GO:0043229//intracellular organelle;GO:0043227//membrane-bounded organelle	GO:0003824//catalytic activity;GO:0032549//ribonucleoside binding;GO:0005488//binding;GO:0016787//hydrolase activity;GO:0001883//purine nucleoside binding;GO:0097159//organic cyclic compound binding;GO:0097367//carbohydrate derivative binding;GO:1901363//heterocyclic compound binding;GO:0001882//nucleoside binding;GO:0036094//small molecule binding;GO:0017111//nucleoside-triphosphatase activity;G…	GO:0009987//cellular process;GO:0007049//cell cycle;GO:0008152//metabolic process;GO:0043170//macromolecule metabolic process;GO:0044237//cellular metabolic process;GO:0044699//single-organism process;GO:0071704//organic substance metabolic process;GO:0044260//cellular macromolecule metabolic process;GO:0022402//cell cycle process;GO:0044763//single-organism cellular process
Isoform0000894	39.44	20.99	29.94	36.88	48.92	45.1	33.91	41.07	45.23	27.48	66.75	25.41	34.21	30.36	32.59	33.05	19.62	49.5	SKP2A	F-box protein FBL2 [Zea mays]	Genetic Information Processing	Folding, sorting and degradation	ko04120//Ubiquitin mediated proteolysis	K03875	-	-	-
Isoform0000895	1.58	0.46	2.7	4.71	1	0	0.32	1.11	1.42	3.35	2.59	3.74	1.62	1.15	1.43	1.2	1.56	0	PYD2	PREDICTED: dihydropyrimidinase [Setaria italica]	Metabolism	Nucleotide metabolism;Metabolism of cofactors and vitamins;Global and Overview;Metabolism of other amino acids	ko01100//Metabolic pathways;ko00240//Pyrimidine metabolism;ko00410//beta-Alanine metabolism;ko00770//Pantothenate and CoA biosynthesis	K01464	-	GO:0016787//hydrolase activity;GO:0016810//hydrolase activity, acting on carbon-nitrogen (but not peptide) bonds;GO:0003824//catalytic activity	GO:1901360//organic cyclic compound metabolic process;GO:1901564//organonitrogen compound metabolic process;GO:0008152//metabolic process;GO:0044763//single-organism cellular process;GO:0009987//cellular process;GO:0044699//single-organism process;GO:0071704//organic substance metabolic process;GO:0044710//single-organism metabolic process;GO:0044281//small molecule metabolic process;GO:0006206//…
Isoform0000896	387.71	106.33	179.86	143.9	72.47	92.26	25.55	55.56	34.18	156.13	262.72	176.62	31.69	46.88	45.41	27.24	20.56	76.02	CAT3	catalase [Zea mays]	Metabolism;Cellular Processes	Amino acid metabolism;Transport and catabolism;Global and Overview;Carbohydrate metabolism	ko01110//Biosynthesis of secondary metabolites;ko01130//Biosynthesis of antibiotics;ko01200//Carbon metabolism;ko04146//Peroxisome;ko00630//Glyoxylate and dicarboxylate metabolism;ko00380//Tryptophan metabolism	K03781	-	-	-
Isoform0000897	17.88	24.45	20.27	14.21	16.68	16.09	13.41	9.85	19.07	22.52	19.63	22.95	17.81	16.08	10.95	9.84	15.17	10.84	-	Transducin/WD40 repeat-like superfamily protein [Zea mays]	-	-	-	-	-	-	-
Isoform0000898	1.42	7.75	2.29	7.01	7.16	4.74	5.62	1.35	4.39	1.7	1.7	0.97	7.58	4.29	1	2.01	6.08	4.99	-	--	-	-	-	-	-	-	-
Isoform0000899	26.66	22.84	7.12	24.91	25.5	21.95	17.74	23.21	25.31	7.33	12.97	17.8	25.85	23.18	36.01	15.29	21.12	31.01	-	Formin-like protein 18 [Zea mays]	-	-	-	-	-	-	-
Isoform0000900	29.11	43.51	38.54	125.01	53.35	56.38	82.06	96.47	57.21	50.95	30.68	40.19	32.33	42.3	54.83	41.93	61.87	41.81	At3g11320	organic anion transporter [Zea mays]	-	-	-	-	GO:0016020//membrane;GO:0031224//intrinsic component of membrane;GO:0044425//membrane part	-	GO:0044699//single-organism process;GO:0009987//cellular process;GO:0044763//single-organism cellular process
Isoform0000901	12.05	17.88	14.9	31.22	27.36	35.24	30.54	18.14	31.58	13.61	11.71	11.65	19.9	33.06	24.15	67.89	28.88	56.33	At1g09390	alpha-L-fucosidase 2 precursor [Zea mays]	-	-	-	-	-	GO:0003824//catalytic activity;GO:0016787//hydrolase activity	-
Isoform0000902	11.82	16.1	10.66	21.46	18.78	13.38	21.36	11.76	10.36	13.89	8.56	14.42	12.25	19.43	12.35	27.01	14.63	40.12	PNC1	peroxisomal carrier protein [Zea mays]	-	-	-	-	GO:0044425//membrane part;GO:0016020//membrane;GO:0031224//intrinsic component of membrane	-	GO:0044699//single-organism process;GO:0009987//cellular process;GO:0044763//single-organism cellular process
[truncated: 71,505 more rows]
