# Supplementary material for: Enhanced Activity of Genes Associated With Photosynthesis, Phytohormone Metabolism and Cell Wall Synthesis Is Involved in Gibberellin-Mediated Sugarcane Internode Growth
Source: Front Genet. 2020 Oct 28;11:570094. doi: 10.3389/fgene.2020.570094 (PMC7655795; doi:10.3389/fgene.2020.570094)
Supplement: Supplementary file 6 [file Table_4.XLSX]

## Sheet: C1-VS-C2
GeneID	C1_count	C2_count	C1_rpkm	C2_rpkm	log2 Ratio(C2/C1)	Pvalue	FDR	significant	Symbol	Description	KEGG_A_class	KEGG_B_class	Pathway	K_ID	GO Component	GO Function	GO Process
Isoform0000031	3311.33	13268.3	194.953	794.593	2.02709	0.000198641	0.00921902	yes	MT1B	metallothionein type 1 [Saccharum hybrid cultivar ROC20]	-	-	-	-	-	-	-
Isoform0000035	1476.41	5260.68	67.24	222.957	1.72937	0.00156862	0.0408414	yes	WUN1	senescence associated gene 20 [Zea mays]	-	-	-	-	-	-	-
Isoform0000046	182.227	3805.02	8.74667	169.843	4.27933	2.58428e-06	0.000352646	yes	CAB-M9	chlorophyll a-b binding protein M9, chloroplastic precursor [Zea mays]	Metabolism	Energy metabolism;Global and Overview	ko01100//Metabolic pathways;ko00196//Photosynthesis - antenna proteins	K08912	GO:0044464//cell part;GO:0009579//thylakoid;GO:0044425//membrane part;GO:0031224//intrinsic component of membrane;GO:0016020//membrane;GO:0098796//membrane protein complex;GO:0044436//thylakoid part;GO:0034357//photosynthetic membrane;GO:0043234//protein complex;GO:0005623//cell;GO:0044424//intracellular part;GO:0009521//photosystem;GO:0005622//intracellular;GO:0032991//macromolecular complex	GO:0097159//organic cyclic compound binding;GO:0046906//tetrapyrrole binding;GO:0043167//ion binding;GO:1901363//heterocyclic compound binding;GO:0043169//cation binding;GO:0005488//binding	GO:0006091//generation of precursor metabolites and energy;GO:0044238//primary metabolic process;GO:0044260//cellular macromolecule metabolic process;GO:0071704//organic substance metabolic process;GO:0009987//cellular process;GO:0006464//cellular protein modification process;GO:0036211//protein modification process;GO:0008152//metabolic process;GO:0044267//cellular protein metabolic process;GO:0…
Isoform0000077	75.2833	422.34	3.51	18.4833	2.39668	9.70629e-05	0.0054145	yes	-	PREDICTED: ras-related protein RABA4a-like isoform X4 [Nelumbo nucifera]	-	-	-	-	-	-	-
Isoform0000090	138.667	867.333	6.38667	39.54	2.63018	9.66011e-06	0.000966039	yes	dfr1	PREDICTED: dihydrofolate reductase-like [Setaria italica]	-	-	-	-	-	-	-
Isoform0000103	152.837	710.85	8.62667	38.7367	2.16682	0.00039282	0.0151771	yes	PSBQ1	oxygen-evolving enhancer protein 3-1 [Zea mays]	Metabolism	Energy metabolism;Global and Overview	ko01100//Metabolic pathways;ko00195//Photosynthesis	K08901	GO:0009532//plastid stroma;GO:0034357//photosynthetic membrane;GO:0005622//intracellular;GO:0043229//intracellular organelle;GO:0031984//organelle subcompartment;GO:0043227//membrane-bounded organelle;GO:0005737//cytoplasm;GO:0043226//organelle;GO:0044424//intracellular part;GO:0031977//thylakoid lumen;GO:0044464//cell part;GO:0043231//intracellular membrane-bounded organelle;GO:0044436//thylakoi…	-	GO:0031399//regulation of protein modification process;GO:0032268//regulation of cellular protein metabolic process;GO:0019725//cellular homeostasis;GO:0006996//organelle organization;GO:0044249//cellular biosynthetic process;GO:0009639//response to red or far red light;GO:0031323//regulation of cellular metabolic process;GO:0006091//generation of precursor metabolites and energy;GO:0006807//nitr…
Isoform0000160	130.46	696.493	6.13333	30.8733	2.33162	0.00143686	0.03818	yes	-	pro-resilin precursor [Zea mays]	-	-	-	-	-	-	-
Isoform0000202	131.667	488.667	6.60333	23.4633	1.82914	0.000782079	0.0247583	yes	blc	PREDICTED: temperature-induced lipocalin-1 [Setaria italica]	-	-	-	-	-	-	-
Isoform0000216	145.333	1102.33	9.28	63.92	2.78407	0.000152508	0.00764923	yes	PETE	Plastocyanin, chloroplastic [Dichanthelium oligosanthes]	Metabolism	Energy metabolism	ko00195//Photosynthesis	K02638	GO:0043226//organelle;GO:0005623//cell;GO:0044434//chloroplast part;GO:0043227//membrane-bounded organelle;GO:0043231//intracellular membrane-bounded organelle;GO:0044424//intracellular part;GO:0044422//organelle part;GO:0009507//chloroplast;GO:0044435//plastid part;GO:0043229//intracellular organelle;GO:0009536//plastid;GO:0044446//intracellular organelle part;GO:0005622//intracellular;GO:004446…	GO:0005488//binding;GO:0046872//metal ion binding;GO:0046914//transition metal ion binding;GO:0043169//cation binding;GO:0043167//ion binding	GO:0044699//single-organism process;GO:0008152//metabolic process;GO:0044710//single-organism metabolic process
Isoform0000248	1.05667	28.4533	0.0533333	1.35333	4.66534	0.00104844	0.0307449	yes	-	hypothetical protein SORBI_004G061700 [Sorghum bicolor]	-	-	-	-	-	-	-
Isoform0000272	10.6667	2494	0.593333	135.563	7.83591	8.1541e-21	4.29671e-17	yes	HSP16.9A	small heat-shock protein [Saccharum hybrid cultivar ROC22]	Genetic Information Processing	Folding, sorting and degradation	ko04141//Protein processing in endoplasmic reticulum	K13993	-	-	-
Isoform0000284	1527.22	5580.77	81.2567	290.113	1.83606	0.000122756	0.00647348	yes	ROMT-15	caffeoyl-CoA 3-O-methyltransferase 3 [Miscanthus x giganteus]	Metabolism	Biosynthesis of other secondary metabolites;Amino acid metabolism;Global and Overview	ko01100//Metabolic pathways;ko01110//Biosynthesis of secondary metabolites;ko00940//Phenylpropanoid biosynthesis;ko00360//Phenylalanine metabolism;ko00941//Flavonoid biosynthesis;ko00945//Stilbenoid, diarylheptanoid and gingerol biosynthesis	K00588	-	GO:0003824//catalytic activity;GO:0008168//methyltransferase activity;GO:0016740//transferase activity;GO:0016741//transferase activity, transferring one-carbon groups	GO:0008152//metabolic process
Isoform0000314	79.2167	446.15	3.59333	19.4333	2.43514	3.1879e-05	0.00237884	yes	-	protein AUXIN-REGULATED GENE INVOLVED IN ORGAN SIZE-like [Aegilops tauschii subsp. tauschii] [Aegilops tauschii]	-	-	-	-	-	-	-
Isoform0000378	87.6667	722	4.12	35.49	3.1067	0.00101974	0.0301225	yes	fhaB	PREDICTED: protein app1-like [Setaria italica]	-	-	-	-	-	-	-
Isoform0000426	319.333	2.33333	21.8633	0.176667	-6.95134	3.26033e-05	0.00241971	yes	-	hypothetical protein SORBIDRAFT_09g023990 [Sorghum bicolor]	-	-	-	-	-	-	-
Isoform0000432	296.423	1244.34	20.0033	83.9267	2.06889	0.000122262	0.00645736	yes	UBQ11	polyubiquitin containing 7 ubiquitin monomers, partial [Oryza sativa Indica Group]	-	-	-	-	-	-	-
Isoform0000440	8.66667	80	0.423333	3.7	3.12766	0.000327687	0.0134174	yes	-	Os02g0815300, partial [Oryza sativa Japonica Group]	-	-	-	-	GO:0009579//thylakoid;GO:0043229//intracellular organelle;GO:0044434//chloroplast part;GO:0044444//cytoplasmic part;GO:0005737//cytoplasm;GO:0043231//intracellular membrane-bounded organelle;GO:0005623//cell;GO:0031984//organelle subcompartment;GO:0009507//chloroplast;GO:0043226//organelle;GO:0044435//plastid part;GO:0005622//intracellular;GO:0044424//intracellular part;GO:0044422//organelle part…	-	GO:0044281//small molecule metabolic process;GO:0071704//organic substance metabolic process;GO:0044238//primary metabolic process;GO:0006793//phosphorus metabolic process;GO:0006796//phosphate-containing compound metabolic process;GO:0044710//single-organism metabolic process;GO:0008152//metabolic process;GO:0044763//single-organism cellular process;GO:0044237//cellular metabolic process;GO:0009…
Isoform0000507	23827.7	631.997	1243.41	33.6467	-5.20769	3.11624e-08	1.23754e-05	yes	RAB15	glycine-rich RNA-binding protein 2 [Zea mays]	-	-	-	-	-	GO:0097159//organic cyclic compound binding;GO:0005488//binding	-
Isoform0000560	0	3154.67	0.001	608.68	19.2153	7.34729e-10	5.53081e-07	yes	-	--	-	-	-	-	-	-	-
Isoform0000589	5.07667	141.083	0.453333	11.46	4.65989	0.000193114	0.00904218	yes	CAB7	chlorophyll a-b binding protein [Zea mays]	Metabolism	Energy metabolism	ko00196//Photosynthesis - antenna proteins	K08908	-	-	-
Isoform0000609	8324.58	1903.56	388.103	87.5867	-2.14766	7.15234e-05	0.004332	yes	-	unknown [Zea mays]	-	-	-	-	-	-	-
Isoform0000610	153.807	1470.01	7.60667	66.2533	3.12266	6.98635e-05	0.00427684	yes	RBCS	ribulose-1,5-bisphosphate carboxylase/oxygenase small subunit [Sorghum bicolor]	Metabolism	Energy metabolism;Carbohydrate metabolism;Global and Overview	ko01100//Metabolic pathways;ko01120//Microbial metabolism in diverse environments;ko01200//Carbon metabolism;ko00630//Glyoxylate and dicarboxylate metabolism;ko00710//Carbon fixation in photosynthetic organisms	K01602	GO:0043229//intracellular organelle;GO:0044464//cell part;GO:0005737//cytoplasm;GO:0043231//intracellular membrane-bounded organelle;GO:0009536//plastid;GO:0005622//intracellular;GO:0044444//cytoplasmic part;GO:0044424//intracellular part;GO:0005623//cell;GO:0043227//membrane-bounded organelle;GO:0043226//organelle	GO:0016829//lyase activity;GO:0003824//catalytic activity;GO:0016831//carboxy-lyase activity;GO:0016830//carbon-carbon lyase activity	GO:0043094//cellular metabolic compound salvage;GO:0044699//single-organism process;GO:0009058//biosynthetic process;GO:0008152//metabolic process;GO:0044710//single-organism metabolic process;GO:0044249//cellular biosynthetic process;GO:0009987//cellular process;GO:0044237//cellular metabolic process
Isoform0000612	15	381	0.78	19.5733	4.64927	9.71574e-09	4.65418e-06	yes	HSP18	17.5 kDa class II heat shock protein [Zea mays]	Genetic Information Processing	Folding, sorting and degradation	ko04141//Protein processing in endoplasmic reticulum	K13993	-	-	-
Isoform0000675	683.827	2230.89	17.4033	54.8933	1.65727	0.000467212	0.0171792	yes	CYP88A1	cytochrome P450 88A1 [Zea mays]	Metabolism	Global and Overview;Metabolism of terpenoids and polyketides	ko01100//Metabolic pathways;ko01110//Biosynthesis of secondary metabolites;ko00904//Diterpenoid biosynthesis	K04123	-	GO:0046872//metal ion binding;GO:0003824//catalytic activity;GO:1901363//heterocyclic compound binding;GO:0046906//tetrapyrrole binding;GO:0097159//organic cyclic compound binding;GO:0043167//ion binding;GO:0046914//transition metal ion binding;GO:0005488//binding;GO:0043169//cation binding;GO:0016491//oxidoreductase activity	GO:0008152//metabolic process;GO:0044710//single-organism metabolic process;GO:0044699//single-organism process
Isoform0000688	843.793	4553.05	23.4	115.66	2.30531	0.000300523	0.01259	yes	Os11g0171300	fructose-bisphosphate aldolase [Zea mays]	Metabolism	Carbohydrate metabolism;Energy metabolism;Global and Overview	ko01100//Metabolic pathways;ko01110//Biosynthesis of secondary metabolites;ko01130//Biosynthesis of antibiotics;ko01120//Microbial metabolism in diverse environments;ko01200//Carbon metabolism;ko01230//Biosynthesis of amino acids;ko00010//Glycolysis / Gluconeogenesis;ko00710//Carbon fixation in photosynthetic organisms;ko00051//Fructose and mannose metabolism;ko00030//Pentose phosphate pathway	K01623	-	GO:0003824//catalytic activity;GO:0016829//lyase activity;GO:0016830//carbon-carbon lyase activity;GO:0016832//aldehyde-lyase activity	GO:0044699//single-organism process;GO:0006082//organic acid metabolic process;GO:0043436//oxoacid metabolic process;GO:0032787//monocarboxylic acid metabolic process;GO:0044237//cellular metabolic process;GO:0044710//single-organism metabolic process;GO:0044763//single-organism cellular process;GO:0009987//cellular process;GO:0019752//carboxylic acid metabolic process;GO:0006090//pyruvate metabo…
Isoform0000712	5591.9	1483.84	127.407	35.37	-1.84884	0.00160281	0.0413854	yes	GSVIVT00026920001	glycoside hydrolase, family 28 precursor [Zea mays]	-	-	-	-	-	GO:0016787//hydrolase activity;GO:0003824//catalytic activity	GO:0016043//cellular component organization;GO:0045229//external encapsulating structure organization;GO:0008152//metabolic process;GO:0044238//primary metabolic process;GO:0009987//cellular process;GO:0071840//cellular component organization or biogenesis
Isoform0000745	6303.72	88.4567	137.89	1.98333	-6.11945	3.05974e-07	6.82732e-05	yes	PAO	polyamine oxidase [Saccharum hybrid cultivar R570]	Metabolism	Global and Overview;Metabolism of other amino acids;Amino acid metabolism	ko01100//Metabolic pathways;ko00330//Arginine and proline metabolism;ko00410//beta-Alanine metabolism	K13366	GO:0043231//intracellular membrane-bounded organelle;GO:0044464//cell part;GO:0043227//membrane-bounded organelle;GO:0044424//intracellular part;GO:0043229//intracellular organelle;GO:0043226//organelle;GO:0005623//cell;GO:0005622//intracellular	-	GO:0044699//single-organism process;GO:0044710//single-organism metabolic process;GO:0008152//metabolic process
Isoform0000759	343.74	1128.35	9.37333	29.7967	1.66852	0.00076985	0.0244602	yes	-	--	-	-	-	-	-	-	-
Isoform0000774	19.4667	329.487	0.473333	7.65333	4.01516	2.17893e-09	1.35692e-06	yes	-	Os05g0514400 [Oryza sativa Japonica Group]	-	-	-	-	-	-	-
Isoform0000808	76.3967	664.097	1.99333	16.5633	3.05474	3.75985e-05	0.00267176	yes	GA2OX8	PREDICTED: gibberellin 2-beta-dioxygenase 8-like isoform X2 [Zea mays]	Metabolism	Metabolism of terpenoids and polyketides;Global and Overview	ko01110//Biosynthesis of secondary metabolites;ko00904//Diterpenoid biosynthesis	K04125	-	-	-
Isoform0000812	517.993	4605.59	13.36	121.487	3.18481	2.67718e-09	1.57701e-06	yes	UXS4	PREDICTED: UDP-glucuronic acid decarboxylase 2-like [Zea mays]	Metabolism	Carbohydrate metabolism;Global and Overview	ko01100//Metabolic pathways;ko00500//Starch and sucrose metabolism;ko00520//Amino sugar and nucleotide sugar metabolism	K08678	-	-	-
Isoform0000819	272.313	1325.88	6.65	30.7567	2.20947	0.00202572	0.0486783	yes	PFK3	6-phosphofructokinase 2 [Zea mays]	Genetic Information Processing;Metabolism	Global and Overview;Folding, sorting and degradation;Carbohydrate metabolism	ko01100//Metabolic pathways;ko01110//Biosynthesis of secondary metabolites;ko01130//Biosynthesis of antibiotics;ko01120//Microbial metabolism in diverse environments;ko01200//Carbon metabolism;ko01230//Biosynthesis of amino acids;ko03018//RNA degradation;ko00010//Glycolysis / Gluconeogenesis;ko00052//Galactose metabolism;ko00051//Fructose and mannose metabolism;ko00030//Pentose phosphate pathway	K00850	-	GO:0036094//small molecule binding;GO:0097367//carbohydrate derivative binding;GO:0032549//ribonucleoside binding;GO:0005488//binding;GO:0097159//organic cyclic compound binding;GO:0001883//purine nucleoside binding;GO:1901363//heterocyclic compound binding;GO:0032550//purine ribonucleoside binding;GO:0001882//nucleoside binding	GO:0032787//monocarboxylic acid metabolic process;GO:0006796//phosphate-containing compound metabolic process;GO:0043436//oxoacid metabolic process;GO:0044281//small molecule metabolic process;GO:0006082//organic acid metabolic process;GO:0044237//cellular metabolic process;GO:0044710//single-organism metabolic process;GO:0044763//single-organism cellular process;GO:0044699//single-organism proce…
Isoform0000841	5.63333	134.93	0.136667	3.07667	4.49263	1.23813e-05	0.00115237	yes	SPBC2A9.03	Transducin/WD40 repeat-like superfamily protein [Zea mays]	-	-	-	-	-	-	-
Isoform0000853	4.33333	116.593	0.116667	3.01667	4.69249	3.3876e-07	7.35831e-05	yes	UGT85B1	Cytokinin-O-glucosyltransferase 2 [Zea mays]	Metabolism	Global and Overview;Metabolism of other amino acids	ko01110//Biosynthesis of secondary metabolites;ko00460//Cyanoamino acid metabolism	K13030	-	GO:0016740//transferase activity;GO:0003824//catalytic activity	-
Isoform0000863	50.6833	736.627	1.27667	17.1033	3.74382	7.08589e-07	0.00013299	yes	CHLP	Geranylgeranyl diphosphate reductase, chloroplastic [Dichanthelium oligosanthes]	Metabolism	Global and Overview;Metabolism of cofactors and vitamins;Metabolism of terpenoids and polyketides	ko01100//Metabolic pathways;ko01110//Biosynthesis of secondary metabolites;ko00900//Terpenoid backbone biosynthesis;ko00860//Porphyrin and chlorophyll metabolism	K10960	GO:0031975//envelope;GO:0042170//plastid membrane;GO:0044446//intracellular organelle part;GO:0043227//membrane-bounded organelle;GO:0044464//cell part;GO:0009507//chloroplast;GO:0044435//plastid part;GO:0044422//organelle part;GO:0009536//plastid;GO:0005622//intracellular;GO:0044424//intracellular part;GO:0044434//chloroplast part;GO:0031976//plastid thylakoid;GO:0043226//organelle;GO:0031090//o…	GO:0016627//oxidoreductase activity, acting on the CH-CH group of donors;GO:0016491//oxidoreductase activity;GO:0003824//catalytic activity	GO:0006520//cellular amino acid metabolic process;GO:0000096//sulfur amino acid metabolic process;GO:0016053//organic acid biosynthetic process;GO:1901362//organic cyclic compound biosynthetic process;GO:0051188//cofactor biosynthetic process;GO:0044272//sulfur compound biosynthetic process;GO:0050794//regulation of cellular process;GO:0008152//metabolic process;GO:0044238//primary metabolic proc…
Isoform0000928	259.7	0.1	5.58667	0.00333333	-10.7108	2.4858e-10	2.24056e-07	yes	AVT1	PREDICTED: vacuolar amino acid transporter 1-like [Setaria italica]	-	-	-	-	GO:0031224//intrinsic component of membrane;GO:0016020//membrane;GO:0044425//membrane part	-	-
Isoform0000942	378.727	1816.33	11.2967	49.6633	2.13628	0.00060953	0.0207422	yes	TL1	PREDICTED: thaumatin-like protein 1b [Setaria italica]	-	-	-	-	-	-	-
Isoform0000946	6203.21	16.5867	181.363	0.483333	-8.55165	6.67902e-10	5.08363e-07	yes	hmw3	PREDICTED: protein TsetseEP [Oryza sativa Japonica Group]	-	-	-	-	-	-	-
Isoform0000961	39.62	0	0.853333	0.001	-9.73697	0.000416119	0.0158098	yes	-	PREDICTED: mediator of RNA polymerase II transcription subunit 15 [Setaria italica]	-	-	-	-	-	-	-
Isoform0000963	327.097	1135.68	7.62667	26.4567	1.79451	0.000250769	0.0109625	yes	PAO	PREDICTED: pheophorbide a oxygenase, chloroplastic [Zea mays]	Metabolism	Metabolism of cofactors and vitamins;Global and Overview	ko01110//Biosynthesis of secondary metabolites;ko00860//Porphyrin and chlorophyll metabolism	K13071	GO:0044435//plastid part;GO:0031090//organelle membrane;GO:0005623//cell;GO:0005622//intracellular;GO:0044444//cytoplasmic part;GO:0042170//plastid membrane;GO:0043227//membrane-bounded organelle;GO:0044422//organelle part;GO:0043231//intracellular membrane-bounded organelle;GO:0031975//envelope;GO:0031984//organelle subcompartment;GO:0009579//thylakoid;GO:0044424//intracellular part;GO:0031976//…	GO:0003824//catalytic activity;GO:0016730//oxidoreductase activity, acting on iron-sulfur proteins as donors;GO:0004497//monooxygenase activity;GO:0016703//oxidoreductase activity, acting on single donors with incorporation of molecular oxygen, incorporation of one atom of oxygen (internal monooxygenases or internal mixed function oxidases);GO:0005488//binding;GO:0051536//iron-sulfur cluster bind…	GO:0009056//catabolic process;GO:0061024//membrane organization;GO:0006725//cellular aromatic compound metabolic process;GO:0031326//regulation of cellular biosynthetic process;GO:0003006//developmental process involved in reproduction;GO:0051187//cofactor catabolic process;GO:0010556//regulation of macromolecule biosynthetic process;GO:0060255//regulation of macromolecule metabolic process;GO:00…
Isoform0000974	401.267	17.69	10.55	0.513333	-4.3612	0.000206944	0.00953332	yes	TUBA3	tubulin alpha-3 chain [Aegilops tauschii subsp. tauschii] [Aegilops tauschii]	Cellular Processes	Transport and catabolism	ko04145//Phagosome	K07374	GO:0043229//intracellular organelle;GO:0005856//cytoskeleton;GO:0043228//non-membrane-bounded organelle;GO:0043226//organelle;GO:0005622//intracellular;GO:0005623//cell;GO:0015630//microtubule cytoskeleton;GO:0044464//cell part;GO:0032991//macromolecular complex;GO:0044424//intracellular part;GO:0043232//intracellular non-membrane-bounded organelle	GO:0097159//organic cyclic compound binding;GO:0017111//nucleoside-triphosphatase activity;GO:0097367//carbohydrate derivative binding;GO:0016787//hydrolase activity;GO:0016818//hydrolase activity, acting on acid anhydrides, in phosphorus-containing anhydrides;GO:1901363//heterocyclic compound binding;GO:0001883//purine nucleoside binding;GO:0036094//small molecule binding;GO:0005488//binding;GO:…	GO:0071840//cellular component organization or biogenesis;GO:0022607//cellular component assembly;GO:0009987//cellular process;GO:0006461//protein complex assembly;GO:0043933//macromolecular complex subunit organization;GO:0070271//protein complex biogenesis;GO:0044699//single-organism process;GO:0016043//cellular component organization;GO:0034622//cellular macromolecular complex assembly;GO:0043…
Isoform0001065	48.31	1203.67	1.37	35.76	4.7061	1.60156e-08	7.07808e-06	yes	PLP1	patatin-like protein [Sorghum bicolor]	-	-	-	-	-	GO:0003824//catalytic activity	GO:0006629//lipid metabolic process;GO:0044238//primary metabolic process;GO:0071704//organic substance metabolic process;GO:0008152//metabolic process;GO:0044710//single-organism metabolic process;GO:0044699//single-organism process
Isoform0001068	30.6667	396.333	0.78	9.60667	3.62249	2.08907e-07	4.98626e-05	yes	nep2	PREDICTED: protein ASPARTIC PROTEASE IN GUARD CELL 1-like [Setaria italica]	-	-	-	-	-	-	-
Isoform0001069	2673.03	481.25	58.5433	10.4967	-2.47957	3.11264e-05	0.00233796	yes	CIPK2	CIPK10 [Saccharum hybrid cultivar ROC22]	Cellular Processes	Transport and catabolism	ko04140//Regulation of autophagy	K07198	-	-	-
Isoform0001073	307.09	1452.9	9.58	44.61	2.21927	0.000158961	0.00788497	yes	At5g42250	Alcohol dehydrogenase-like 2 [Zea mays]	Metabolism	Carbohydrate metabolism;Amino acid metabolism;Lipid metabolism;Global and Overview	ko01100//Metabolic pathways;ko01110//Biosynthesis of secondary metabolites;ko01130//Biosynthesis of antibiotics;ko01120//Microbial metabolism in diverse environments;ko01200//Carbon metabolism;ko00010//Glycolysis / Gluconeogenesis;ko00071//Fatty acid degradation;ko00350//Tyrosine metabolism;ko01220//Degradation of aromatic compounds	K00121	-	GO:0003824//catalytic activity;GO:0043167//ion binding;GO:0005488//binding;GO:0043169//cation binding	GO:0044710//single-organism metabolic process;GO:0008152//metabolic process;GO:0044699//single-organism process
Isoform0001076	316.353	56.14	7.32333	1.31333	-2.47927	0.000523564	0.0185926	yes	-	DUF3755 family protein, partial [Zea mays]	-	-	-	-	-	-	-
Isoform0001119	501.097	1868.45	15.66	55.4733	1.82471	0.000279345	0.0119225	yes	AKR2	ankyrin repeat domain-containing protein 2 [Zea mays]	-	-	-	-	-	-	-
Isoform0001134	0	159.35	0.001	4.02667	11.9754	6.46169e-13	1.07961e-09	yes	UGT91C1	PREDICTED: UDP-glycosyltransferase 91B1-like [Setaria italica]	-	-	-	-	-	GO:0016757//transferase activity, transferring glycosyl groups;GO:0003824//catalytic activity;GO:0016740//transferase activity	-
Isoform0001159	34.7833	212.133	0.823333	4.88333	2.56832	0.00211116	0.0499546	yes	-	--	-	-	-	-	-	-	-
Isoform0001179	12.5867	204.593	0.346667	5.74	4.04943	0.000324167	0.013329	yes	GA2OX1	gibberellin 2-beta-dioxygenase [Saccharum hybrid cultivar R570]	Metabolism	Metabolism of terpenoids and polyketides;Global and Overview	ko01110//Biosynthesis of secondary metabolites;ko00904//Diterpenoid biosynthesis	K04125	-	GO:0016491//oxidoreductase activity;GO:0016705//oxidoreductase activity, acting on paired donors, with incorporation or reduction of molecular oxygen;GO:0003824//catalytic activity	GO:0044710//single-organism metabolic process;GO:0044699//single-organism process;GO:0008152//metabolic process
Isoform0001186	278.593	1352.56	6.61333	30.8367	2.2212	1.16267e-05	0.00110402	yes	MAN2	Mannan endo-1,4-beta-mannosidase 2 [Dichanthelium oligosanthes]	Metabolism	Carbohydrate metabolism	ko00051//Fructose and mannose metabolism	K19355	-	GO:0016787//hydrolase activity;GO:0003824//catalytic activity	GO:0008152//metabolic process;GO:0044238//primary metabolic process
Isoform0001229	1654	6919.43	40.6967	165.27	2.02184	6.76433e-05	0.00417075	yes	BAG1	BAG family molecular chaperone regulator 1 [Zea mays]	-	-	-	-	-	-	-
Isoform0001284	4560.81	6.05	128.577	0.173333	-9.53486	4.20989e-09	2.25301e-06	yes	OMT2	O-methyltransferase 2 [Sorghum bicolor]	-	-	-	-	-	GO:0016740//transferase activity;GO:0008168//methyltransferase activity;GO:0005515//protein binding;GO:0003824//catalytic activity;GO:0005488//binding;GO:0016741//transferase activity, transferring one-carbon groups	GO:0008152//metabolic process
Isoform0001294	202.91	48.77	4.47333	1.11	-2.01079	0.00166168	0.0424576	yes	ATH1	homeodomain protein JUBEL1 [Zea mays]	-	-	-	-	-	GO:0097159//organic cyclic compound binding;GO:1901363//heterocyclic compound binding;GO:0043167//ion binding;GO:0046906//tetrapyrrole binding;GO:0043169//cation binding;GO:0005488//binding	GO:0015669//gas transport;GO:0044765//single-organism transport;GO:1902578//single-organism localization;GO:0044699//single-organism process;GO:0051234//establishment of localization;GO:0006810//transport;GO:0051179//localization
Isoform0001319	55.7767	633.91	1.81	19.0667	3.39699	0.000750705	0.0240507	yes	PAP3	PREDICTED: purple acid phosphatase 4-like [Setaria italica]	-	-	-	-	-	GO:0003824//catalytic activity	GO:0008152//metabolic process;GO:0044237//cellular metabolic process;GO:0006796//phosphate-containing compound metabolic process;GO:0006793//phosphorus metabolic process;GO:0009987//cellular process
Isoform0001328	1231.44	224.503	26.97	4.97667	-2.4381	4.0895e-05	0.00284405	yes	SCRM	PREDICTED: transcription factor SCREAM2-like [Zea mays]	-	-	-	-	-	-	-
Isoform0001335	25.5033	477.14	0.663333	12.4567	4.23104	7.93634e-08	2.51692e-05	yes	Os05g0358500	PREDICTED: probable protein phosphatase 2C 48 [Brachypodium distachyon]	-	-	-	-	-	-	-
Isoform0001338	926.02	7832.33	26.5867	217.823	3.03438	0.000521734	0.0185565	yes	-	GTP-binding nuclear protein Ran-3 [Dichanthelium oligosanthes]	-	-	-	-	-	-	-
Isoform0001339	108.667	867	2.64	19.7267	2.90154	4.22733e-05	0.00291622	yes	DTXL5	Protein DETOXIFICATION 50 [Zea mays]	-	-	-	-	GO:0044425//membrane part;GO:0031224//intrinsic component of membrane;GO:0016020//membrane	GO:0022857//transmembrane transporter activity;GO:0015291//secondary active transmembrane transporter activity;GO:0005215//transporter activity;GO:0022804//active transmembrane transporter activity	GO:0009987//cellular process;GO:0044699//single-organism process;GO:0044763//single-organism cellular process
Isoform0001340	315.823	1174.08	7.78333	28.9167	1.89344	0.000527381	0.0186605	yes	BAG3	BAG family molecular chaperone regulator 3 [Dichanthelium oligosanthes]	-	-	-	-	-	-	-
Isoform0001348	209.393	766.53	4.87333	18.59	1.93155	0.000904151	0.0276131	yes	GAD1	PREDICTED: glutamate decarboxylase 1-like isoform X2 [Setaria italica]	Metabolism	Carbohydrate metabolism;Amino acid metabolism;Metabolism of other amino acids;Global and Overview	ko01100//Metabolic pathways;ko01110//Biosynthesis of secondary metabolites;ko01120//Microbial metabolism in diverse environments;ko00410//beta-Alanine metabolism;ko00250//Alanine, aspartate and glutamate metabolism;ko00650//Butanoate metabolism;ko00430//Taurine and hypotaurine metabolism	K01580	-	GO:0043168//anion binding;GO:0016831//carboxy-lyase activity;GO:0043167//ion binding;GO:0016829//lyase activity;GO:0016830//carbon-carbon lyase activity;GO:0003824//catalytic activity;GO:0005488//binding	GO:0043436//oxoacid metabolic process;GO:0044281//small molecule metabolic process;GO:1901564//organonitrogen compound metabolic process;GO:0006807//nitrogen compound metabolic process;GO:0008152//metabolic process;GO:0019752//carboxylic acid metabolic process;GO:0009987//cellular process;GO:0006082//organic acid metabolic process;GO:0044238//primary metabolic process;GO:0006520//cellular amino a…
Isoform0001351	2439.79	388.857	72.38	11.7433	-2.62375	7.3911e-05	0.00443349	yes	-	controlling leaf angle [Zea mays]	-	-	-	-	-	-	-
Isoform0001371	150.81	674.983	3.64667	15.4067	2.0789	0.000602174	0.0205462	yes	-	PREDICTED: splicing factor 1 [Oryza brachyantha]	-	-	-	-	-	-	-
Isoform0001397	231.373	1107.24	5.56667	25.4767	2.19429	9.97484e-05	0.00552829	yes	GLC1	uncharacterized LOC100273476 precursor [Zea mays]	-	-	-	-	-	GO:0015926//glucosidase activity;GO:0016787//hydrolase activity;GO:0003824//catalytic activity;GO:0004553//hydrolase activity, hydrolyzing O-glycosyl compounds;GO:0008422//beta-glucosidase activity;GO:0016798//hydrolase activity, acting on glycosyl bonds	GO:0008152//metabolic process;GO:0006950//response to stress;GO:0044238//primary metabolic process;GO:0050896//response to stimulus
Isoform0001423	124.667	460.333	2.86667	10.5533	1.88025	0.000960053	0.028794	yes	At3g47200	PREDICTED: UPF0481 protein At3g47200-like isoform X1 [Zea mays]	-	-	-	-	-	-	-
Isoform0001443	642.753	176.9	18.0833	4.89667	-1.88479	0.00018173	0.00865105	yes	HOX2	PREDICTED: homeobox-leucine zipper protein HOX2-like [Setaria italica]	-	-	-	-	-	-	-
Isoform0001452	1932.33	307.667	56.71	8.16	-2.79696	0.000835073	0.0260019	yes	nep1	aspartic proteinase nepenthesin-1 precursor [Zea mays]	-	-	-	-	GO:0030312//external encapsulating structure;GO:0005576//extracellular region;GO:0044464//cell part;GO:0005623//cell;GO:0071944//cell periphery;GO:0005618//cell wall	GO:0016787//hydrolase activity;GO:0004175//endopeptidase activity;GO:0008233//peptidase activity;GO:0070011//peptidase activity, acting on L-amino acid peptides;GO:0003824//catalytic activity	GO:0019538//protein metabolic process;GO:0071704//organic substance metabolic process;GO:0044238//primary metabolic process;GO:0008152//metabolic process;GO:0043170//macromolecule metabolic process
Isoform0001481	55.59	357.2	1.41333	9.34667	2.72535	0.00136956	0.0368779	yes	bcs1l	PREDICTED: AAA-ATPase At3g28580 [Oryza sativa Japonica Group]	-	-	-	-	-	GO:1901363//heterocyclic compound binding;GO:0032550//purine ribonucleoside binding;GO:0001882//nucleoside binding;GO:0001883//purine nucleoside binding;GO:0097159//organic cyclic compound binding;GO:0005488//binding;GO:0097367//carbohydrate derivative binding;GO:0036094//small molecule binding;GO:0032549//ribonucleoside binding	-
Isoform0001487	190.333	17.6667	4.30333	0.4	-3.42738	5.79065e-06	0.000653494	yes	-	hypothetical protein SORBI_003G335500 [Sorghum bicolor]	-	-	-	-	-	-	-
Isoform0001497	148.45	694.707	4.06333	18.2567	2.16769	0.000384995	0.0149761	yes	BAG1	PREDICTED: BAG family molecular chaperone regulator 1-like [Zea mays]	-	-	-	-	-	-	-
Isoform0001528	39.25	575.133	1.11667	17.1767	3.94318	5.84739e-08	1.95394e-05	yes	PLP1	patatin-like protein [Sorghum bicolor]	-	-	-	-	-	GO:0003824//catalytic activity	GO:0044238//primary metabolic process;GO:0044710//single-organism metabolic process;GO:0006629//lipid metabolic process;GO:0008152//metabolic process;GO:0071704//organic substance metabolic process;GO:0044699//single-organism process
Isoform0001539	75.6267	1328.49	2.15667	34.21	3.98754	3.37644e-08	1.30674e-05	yes	GAPA	Glyceraldehyde-3-phosphate dehydrogenase A, chloroplastic [Zea mays]	Metabolism	Global and Overview;Energy metabolism	ko01100//Metabolic pathways;ko01120//Microbial metabolism in diverse environments;ko01200//Carbon metabolism;ko00710//Carbon fixation in photosynthetic organisms	K05298	-	GO:1901265//nucleoside phosphate binding;GO:0000166//nucleotide binding;GO:0097159//organic cyclic compound binding;GO:1901363//heterocyclic compound binding;GO:0036094//small molecule binding;GO:0005488//binding	GO:0044281//small molecule metabolic process;GO:0005975//carbohydrate metabolic process;GO:0019318//hexose metabolic process;GO:0071704//organic substance metabolic process;GO:0044238//primary metabolic process;GO:0044710//single-organism metabolic process;GO:0005996//monosaccharide metabolic process;GO:0008152//metabolic process;GO:0044699//single-organism process;GO:0044723//single-organism car…
Isoform0001552	581.553	2166.26	18.1933	66.7633	1.87565	0.000211631	0.00969635	yes	ERF008	dehydration responsive element binding protein [Zea mays]	-	-	-	-	GO:0043229//intracellular organelle;GO:0005623//cell;GO:0005622//intracellular;GO:0044464//cell part;GO:0043227//membrane-bounded organelle;GO:0044424//intracellular part;GO:0043226//organelle;GO:0043231//intracellular membrane-bounded organelle	GO:0001071//nucleic acid binding transcription factor activity	GO:0044237//cellular metabolic process;GO:0071704//organic substance metabolic process;GO:0009987//cellular process;GO:0044260//cellular macromolecule metabolic process;GO:0044249//cellular biosynthetic process;GO:0009059//macromolecule biosynthetic process;GO:0034645//cellular macromolecule biosynthetic process;GO:0019222//regulation of metabolic process;GO:0065007//biological regulation;GO:0008…
Isoform0001562	223.277	1548.99	6.25667	39.8733	2.67196	0.00174305	0.0438014	yes	TBL33	Protein trichome birefringence-like 32 [Zea mays]	-	-	-	-	-	-	-
Isoform0001610	43.8767	0	1.07667	0.001	-10.0724	0.000289603	0.0122459	yes	MPP	PREDICTED: mitochondrial-processing peptidase subunit alpha-like [Setaria italica]	-	-	-	-	-	GO:0043169//cation binding;GO:0043167//ion binding;GO:0004175//endopeptidase activity;GO:0070011//peptidase activity, acting on L-amino acid peptides;GO:0008233//peptidase activity;GO:0003824//catalytic activity;GO:0005488//binding;GO:0016787//hydrolase activity	GO:0071704//organic substance metabolic process;GO:0044238//primary metabolic process;GO:0043170//macromolecule metabolic process;GO:0019538//protein metabolic process;GO:0008152//metabolic process
Isoform0001646	0	26.76	0.001	0.63	9.29921	0.00155373	0.0405307	yes	-	--	-	-	-	-	-	-	-
Isoform0001668	296.943	22.58	7.01	0.51	-3.78085	0.00135535	0.0366249	yes	RGA2	NBS-LRR-like protein [Cenchrus americanus]	-	-	-	-	-	-	-
Isoform0001682	165.61	0	4.71667	0.001	-12.2036	1.55653e-13	2.73399e-10	yes	SGR5	PREDICTED: protein SHOOT GRAVITROPISM 5-like [Zea mays]	-	-	-	-	-	GO:0005488//binding;GO:0043169//cation binding;GO:0043167//ion binding	-
Isoform0001707	83.6367	639.48	1.92333	14.8533	2.94911	6.1039e-06	0.000679885	yes	ILL6	IAA-amino acid hydrolase ILR1-like 6 precursor [Zea mays]	-	-	-	-	-	GO:0003824//catalytic activity	GO:0032787//monocarboxylic acid metabolic process;GO:0044710//single-organism metabolic process;GO:0009987//cellular process;GO:0051707//response to other organism;GO:0009607//response to biotic stimulus;GO:0043207//response to external biotic stimulus;GO:0001101//response to acid chemical;GO:0006950//response to stress;GO:0044763//single-organism cellular process;GO:0009694//jasmonic acid metabo…
Isoform0001709	8372.31	1110.64	174.023	22.6067	-2.94446	1.36642e-06	0.000218403	yes	PLT5	Polyol transporter protein 4 [Zea mays]	-	-	-	-	GO:0031224//intrinsic component of membrane;GO:0044425//membrane part;GO:0016020//membrane	GO:0022857//transmembrane transporter activity;GO:0005215//transporter activity	GO:0044699//single-organism process;GO:0009987//cellular process;GO:0051234//establishment of localization;GO:0044763//single-organism cellular process;GO:0051179//localization
Isoform0001741	1789.57	437.457	46.15	11.6767	-1.9827	0.000463296	0.017118	yes	CRT	PREDICTED: calreticulin [Setaria italica]	Cellular Processes;Genetic Information Processing	Folding, sorting and degradation;Transport and catabolism	ko04141//Protein processing in endoplasmic reticulum;ko04145//Phagosome	K08057	GO:0005622//intracellular;GO:0043226//organelle;GO:0005623//cell;GO:0044424//intracellular part;GO:0044464//cell part;GO:0043227//membrane-bounded organelle;GO:0043231//intracellular membrane-bounded organelle;GO:0043229//intracellular organelle	GO:0005488//binding;GO:0005515//protein binding	GO:0008152//metabolic process;GO:0019538//protein metabolic process;GO:0044260//cellular macromolecule metabolic process;GO:0009987//cellular process;GO:0044267//cellular protein metabolic process;GO:0071704//organic substance metabolic process;GO:0044238//primary metabolic process;GO:0044237//cellular metabolic process;GO:0043170//macromolecule metabolic process
Isoform0001747	77.99	335.997	1.94	8.05333	2.05353	0.000716436	0.0232815	yes	HSPRO2	HS1-like protein [Saccharum hybrid cultivar R570]	-	-	-	-	-	-	-
Isoform0001769	3870.33	340.667	105.787	9.91333	-3.41564	5.33517e-06	0.000618392	yes	AMY1.7	alpha-amylase precursor [Zea mays]	Metabolism	Global and Overview;Carbohydrate metabolism	ko01100//Metabolic pathways;ko00500//Starch and sucrose metabolism	K01176	-	-	-
Isoform0001784	970.573	247.037	21.9167	5.64667	-1.95656	0.000794327	0.0250675	yes	GDH2	PREDICTED: glutamate dehydrogenase 2-like [Setaria italica]	Metabolism	Energy metabolism;Amino acid metabolism;Global and Overview	ko01100//Metabolic pathways;ko01200//Carbon metabolism;ko00250//Alanine, aspartate and glutamate metabolism;ko00910//Nitrogen metabolism;ko00220//Arginine biosynthesis	K00261	GO:0043226//organelle;GO:0005623//cell;GO:0043231//intracellular membrane-bounded organelle;GO:0043229//intracellular organelle;GO:0005622//intracellular;GO:0016020//membrane;GO:0043227//membrane-bounded organelle;GO:0031090//organelle membrane;GO:0044464//cell part;GO:0044422//organelle part;GO:0044424//intracellular part	GO:0003824//catalytic activity;GO:0097159//organic cyclic compound binding;GO:0043167//ion binding;GO:0032550//purine ribonucleoside binding;GO:0046914//transition metal ion binding;GO:0005488//binding;GO:0016638//oxidoreductase activity, acting on the CH-NH2 group of donors;GO:0016491//oxidoreductase activity;GO:0046872//metal ion binding;GO:0001882//nucleoside binding;GO:0097367//carbohydrate d…	GO:0051179//localization;GO:0044106//cellular amine metabolic process;GO:1901360//organic cyclic compound metabolic process;GO:0019752//carboxylic acid metabolic process;GO:0016192//vesicle-mediated transport;GO:0043436//oxoacid metabolic process;GO:0051234//establishment of localization;GO:0006807//nitrogen compound metabolic process;GO:0009072//aromatic amino acid family metabolic process;GO:00…
Isoform0001810	574.31	1711.52	16.3567	47.8133	1.54753	0.00141214	0.0377053	yes	TULP9	PREDICTED: tubby-like F-box protein 9 [Setaria italica]	-	-	-	-	-	-	-
Isoform0001839	448.563	3109.44	14.1167	97.3933	2.78642	2.07139e-06	0.000302546	yes	UGD4	UDP-glucose 6-dehydrogenase [Zea mays]	Metabolism	Carbohydrate metabolism;Global and Overview	ko01100//Metabolic pathways;ko00500//Starch and sucrose metabolism;ko00520//Amino sugar and nucleotide sugar metabolism;ko00053//Ascorbate and aldarate metabolism;ko00040//Pentose and glucuronate interconversions	K00012	-	GO:0005488//binding;GO:1901265//nucleoside phosphate binding;GO:0097159//organic cyclic compound binding;GO:0000166//nucleotide binding;GO:0016491//oxidoreductase activity;GO:0036094//small molecule binding;GO:1901363//heterocyclic compound binding;GO:0016614//oxidoreductase activity, acting on CH-OH group of donors;GO:0003824//catalytic activity	GO:0044699//single-organism process;GO:0008152//metabolic process;GO:0044710//single-organism metabolic process
Isoform0001845	0	113.877	0.001	3.14333	11.6181	0.00066496	0.0221099	yes	HSP90	Endoplasmin-like protein [Dichanthelium oligosanthes]	Genetic Information Processing;Organismal Systems	Folding, sorting and degradation;Environmental adaptation	ko04626//Plant-pathogen interaction;ko04141//Protein processing in endoplasmic reticulum	K09487	GO:0031090//organelle membrane;GO:0012505//endomembrane system;GO:0043231//intracellular membrane-bounded organelle;GO:0044444//cytoplasmic part;GO:0005783//endoplasmic reticulum;GO:0044432//endoplasmic reticulum part;GO:0005576//extracellular region;GO:0005622//intracellular;GO:0005911//cell-cell junction;GO:0043226//organelle;GO:0005737//cytoplasm;GO:0009536//plastid;GO:0005623//cell;GO:0016020…	GO:0005515//protein binding;GO:0097367//carbohydrate derivative binding;GO:0032549//ribonucleoside binding;GO:0097159//organic cyclic compound binding;GO:0001882//nucleoside binding;GO:0005488//binding;GO:0001883//purine nucleoside binding;GO:0036094//small molecule binding;GO:0032550//purine ribonucleoside binding;GO:1901363//heterocyclic compound binding	GO:0006970//response to osmotic stress;GO:0071702//organic substance transport;GO:0044767//single-organism developmental process;GO:0044763//single-organism cellular process;GO:0044281//small molecule metabolic process;GO:0044723//single-organism carbohydrate metabolic process;GO:0044710//single-organism metabolic process;GO:1901700//response to oxygen-containing compound;GO:0009059//macromolecul…
Isoform0001853	4	610.333	0.13	19.1133	7.19992	3.18113e-23	2.72392e-19	yes	-	peptidase [Medicago truncatula]	-	-	-	-	-	-	-
Isoform0001943	46.4967	186.577	1.27333	4.96667	1.96367	0.00119476	0.0335959	yes	-	Os04g0689500, partial [Oryza sativa Japonica Group]	-	-	-	-	-	GO:0097367//carbohydrate derivative binding;GO:0003824//catalytic activity;GO:0097159//organic cyclic compound binding;GO:0016740//transferase activity;GO:0001882//nucleoside binding;GO:0032550//purine ribonucleoside binding;GO:1901363//heterocyclic compound binding;GO:0016773//phosphotransferase activity, alcohol group as acceptor;GO:0001883//purine nucleoside binding;GO:0005488//binding;GO:0032…	GO:0008152//metabolic process;GO:0036211//protein modification process;GO:0043170//macromolecule metabolic process;GO:0044260//cellular macromolecule metabolic process;GO:0019538//protein metabolic process;GO:0009987//cellular process;GO:0044267//cellular protein metabolic process;GO:0006464//cellular protein modification process;GO:0044237//cellular metabolic process;GO:0043412//macromolecule mo…
Isoform0001962	275.077	1118.02	6.68667	27.8567	2.05866	0.00153099	0.0400441	yes	APS3	ATP-sulfurylase 3, chloroplastic-like [Zea mays]	Metabolism	Nucleotide metabolism;Energy metabolism;Biosynthesis of other secondary metabolites;Global and Overview;Metabolism of other amino acids	ko01100//Metabolic pathways;ko01130//Biosynthesis of antibiotics;ko01120//Microbial metabolism in diverse environments;ko00230//Purine metabolism;ko00450//Selenocompound metabolism;ko00920//Sulfur metabolism;ko00261//Monobactam biosynthesis	K13811	-	-	-
Isoform0001972	0	30	0.001	0.663333	9.37359	0.00193518	0.0470919	yes	HSH155	PREDICTED: splicing factor 3B subunit 1 [Setaria italica]	Genetic Information Processing	Transcription	ko03040//Spliceosome	K12828	-	-	-
Isoform0001988	78.8933	330.62	1.93	7.92667	2.03811	0.00197837	0.0478539	yes	-	formin-binding protein 4 [Ananas comosus]	-	-	-	-	-	-	-
Isoform0001992	25.72	462.867	0.67	11.4033	4.08915	0.000102055	0.00562426	yes	SPG20	Senescence/dehydration-associated protein-related [Zea mays]	Cellular Processes	Transport and catabolism	ko04144//Endocytosis	K19366	-	-	-
Isoform0002023	1078.92	265.187	32.7833	7.45333	-2.137	0.000440476	0.0164075	yes	THI1-2	Thiazole biosynthetic enzyme Thi4 family [Saccharum hybrid cultivar R570]	Metabolism	Global and Overview;Metabolism of cofactors and vitamins	ko01100//Metabolic pathways;ko00730//Thiamine metabolism	K03146	GO:0043231//intracellular membrane-bounded organelle;GO:0044424//intracellular part;GO:0009536//plastid;GO:0043226//organelle;GO:0044446//intracellular organelle part;GO:0005622//intracellular;GO:0044422//organelle part;GO:0044464//cell part;GO:0044435//plastid part;GO:0009532//plastid stroma;GO:0005737//cytoplasm;GO:0043229//intracellular organelle;GO:0044444//cytoplasmic part;GO:0043227//membra…	GO:0043167//ion binding;GO:0005488//binding;GO:0043169//cation binding	GO:0044763//single-organism cellular process;GO:0044237//cellular metabolic process;GO:0006807//nitrogen compound metabolic process;GO:0034641//cellular nitrogen compound metabolic process;GO:0006772//thiamine metabolic process;GO:1901360//organic cyclic compound metabolic process;GO:0006725//cellular aromatic compound metabolic process;GO:1901564//organonitrogen compound metabolic process;GO:000…
Isoform0002046	47.09	274.54	1.07333	6.17333	2.52395	1.87161e-05	0.00158087	yes	GATL4	PREDICTED: probable galacturonosyltransferase-like 4 [Zea mays]	-	-	-	-	-	-	-
Isoform0002109	372.937	2037.49	9.58667	51.9933	2.43923	3.75957e-05	0.00267176	yes	At5g42250	Alcohol dehydrogenase-like 2 [Zea mays]	Metabolism	Global and Overview;Lipid metabolism;Amino acid metabolism;Carbohydrate metabolism	ko01100//Metabolic pathways;ko01110//Biosynthesis of secondary metabolites;ko01130//Biosynthesis of antibiotics;ko01120//Microbial metabolism in diverse environments;ko01200//Carbon metabolism;ko00010//Glycolysis / Gluconeogenesis;ko00071//Fatty acid degradation;ko00350//Tyrosine metabolism;ko01220//Degradation of aromatic compounds	K00121	-	GO:0005488//binding;GO:0043167//ion binding;GO:0003824//catalytic activity;GO:0043169//cation binding	GO:0044710//single-organism metabolic process;GO:0008152//metabolic process;GO:0044699//single-organism process
Isoform0002115	62.3333	250.987	1.67667	6.87667	2.03611	0.000938186	0.0283242	yes	UGT85B1	UDP-glucose glucosyltransferase [Sorghum bicolor]	Metabolism	Global and Overview;Metabolism of other amino acids	ko01110//Biosynthesis of secondary metabolites;ko00460//Cyanoamino acid metabolism	K13030	-	GO:0016740//transferase activity;GO:0003824//catalytic activity	-
Isoform0002126	368.053	1419.02	8.47333	32.5033	1.93959	0.00046807	0.0172016	yes	PFK3	6-phosphofructokinase 2 [Zea mays]	Metabolism;Genetic Information Processing	Global and Overview;Folding, sorting and degradation;Carbohydrate metabolism	ko01100//Metabolic pathways;ko01110//Biosynthesis of secondary metabolites;ko01130//Biosynthesis of antibiotics;ko01120//Microbial metabolism in diverse environments;ko01200//Carbon metabolism;ko01230//Biosynthesis of amino acids;ko03018//RNA degradation;ko00010//Glycolysis / Gluconeogenesis;ko00052//Galactose metabolism;ko00051//Fructose and mannose metabolism;ko00030//Pentose phosphate pathway	K00850	-	GO:0097367//carbohydrate derivative binding;GO:0005488//binding;GO:0036094//small molecule binding;GO:0032550//purine ribonucleoside binding;GO:0097159//organic cyclic compound binding;GO:1901363//heterocyclic compound binding;GO:0001882//nucleoside binding;GO:0032549//ribonucleoside binding;GO:0001883//purine nucleoside binding	GO:0006793//phosphorus metabolic process;GO:0032787//monocarboxylic acid metabolic process;GO:0044237//cellular metabolic process;GO:0071704//organic substance metabolic process;GO:0019752//carboxylic acid metabolic process;GO:0006090//pyruvate metabolic process;GO:0044710//single-organism metabolic process;GO:0044281//small molecule metabolic process;GO:0006082//organic acid metabolic process;GO…
Isoform0002154	319.147	1723.07	7.96333	43.32	2.44359	4.29095e-06	0.000512982	yes	CYP99A2	Cytochrome P450 99A2 [Dichanthelium oligosanthes]	-	-	-	-	-	GO:0016491//oxidoreductase activity;GO:0046906//tetrapyrrole binding;GO:0097159//organic cyclic compound binding;GO:1901363//heterocyclic compound binding;GO:0043169//cation binding;GO:0003824//catalytic activity;GO:0043167//ion binding;GO:0005488//binding	GO:0044710//single-organism metabolic process;GO:0044699//single-organism process;GO:0008152//metabolic process
Isoform0002200	2852.46	584.687	65.5233	14.2467	-2.20138	0.000591081	0.0202552	yes	GSVIVT00026920001	glycoside hydrolase, family 28 precursor [Zea mays]	-	-	-	-	-	GO:0016787//hydrolase activity;GO:0003824//catalytic activity	GO:0044238//primary metabolic process;GO:0009987//cellular process;GO:0008152//metabolic process;GO:0045229//external encapsulating structure organization;GO:0071840//cellular component organization or biogenesis;GO:0016043//cellular component organization
Isoform0002210	30.4233	168.28	0.76	4.14333	2.44672	0.000447072	0.0166352	yes	-	alpha/beta-Hydrolases superfamily protein [Zea mays]	-	-	-	-	-	-	-
Isoform0002218	204.55	39.68	4.50667	0.923333	-2.28714	0.000922485	0.0279611	yes	At5g18840	vacuolar monosaccharide symporter 1 [Saccharum hybrid cultivar Q117]	-	-	-	-	GO:0044425//membrane part;GO:0016020//membrane;GO:0031224//intrinsic component of membrane	GO:0005215//transporter activity;GO:0022857//transmembrane transporter activity	GO:0044763//single-organism cellular process;GO:0009987//cellular process;GO:0044699//single-organism process
Isoform0002220	57.26	437.463	1.39667	10.18	2.86568	1.42628e-05	0.00127716	yes	Y1	phytoene synthase [Saccharum hybrid cultivar R570]	Metabolism	Global and Overview;Metabolism of terpenoids and polyketides	ko01100//Metabolic pathways;ko01110//Biosynthesis of secondary metabolites;ko00906//Carotenoid biosynthesis	K02291	GO:0044444//cytoplasmic part;GO:0044422//organelle part;GO:0043226//organelle;GO:0043229//intracellular organelle;GO:0044464//cell part;GO:0044435//plastid part;GO:0005737//cytoplasm;GO:0005622//intracellular;GO:0009507//chloroplast;GO:0043231//intracellular membrane-bounded organelle;GO:0009536//plastid;GO:0005623//cell;GO:0044434//chloroplast part;GO:0044424//intracellular part;GO:0043227//memb…	GO:0004659//prenyltransferase activity;GO:0016765//transferase activity, transferring alkyl or aryl (other than methyl) groups;GO:0003824//catalytic activity;GO:0016740//transferase activity;GO:0004337//geranyltranstransferase activity	GO:0072330//monocarboxylic acid biosynthetic process;GO:1901576//organic substance biosynthetic process;GO:0019752//carboxylic acid metabolic process;GO:0046471//phosphatidylglycerol metabolic process;GO:0019637//organophosphate metabolic process;GO:0016109//tetraterpenoid biosynthetic process;GO:0018130//heterocycle biosynthetic process;GO:0009987//cellular process;GO:0034641//cellular nitrogen …
Isoform0002228	224.49	1.07667	5.80333	0.0266667	-7.7657	8.52854e-07	0.000151353	yes	At2g44130	F-box/kelch-repeat protein [Dichanthelium oligosanthes]	-	-	-	-	-	-	-
Isoform0002252	762.3	178.243	16.37	3.91	-2.06581	0.000505163	0.0181646	yes	Ncln	Nicalin precursor [Zea mays]	-	-	-	-	GO:0031224//intrinsic component of membrane;GO:0044425//membrane part;GO:0016020//membrane	-	GO:0044238//primary metabolic process;GO:0019538//protein metabolic process;GO:0008152//metabolic process;GO:0006508//proteolysis;GO:0071704//organic substance metabolic process;GO:0043170//macromolecule metabolic process
Isoform0002268	127.77	1035.99	3.30667	24.1367	2.86778	4.12328e-05	0.00286463	yes	GAPB	PREDICTED: glyceraldehyde-3-phosphate dehydrogenase B, chloroplastic [Oryza sativa Japonica Group]	Metabolism	Global and Overview;Energy metabolism	ko01100//Metabolic pathways;ko01120//Microbial metabolism in diverse environments;ko01200//Carbon metabolism;ko00710//Carbon fixation in photosynthetic organisms	K05298	-	-	-
Isoform0002320	60.2733	578.467	1.42	12.8467	3.17743	2.80437e-08	1.15033e-05	yes	-	Os05g0514400 [Oryza sativa Japonica Group]	-	-	-	-	-	-	-
Isoform0002326	303.237	1394.4	7.86333	35.88	2.18997	3.89337e-06	0.000479135	yes	-	Catalytic/ hydrolase [Zea mays]	-	-	-	-	-	-	-
Isoform0002362	4.03667	51.9767	0.0933333	1.25333	3.74723	0.000364444	0.0143891	yes	ssp5	PREDICTED: basic proline-rich protein-like [Setaria italica]	-	-	-	-	-	-	-
Isoform0002414	71.47	370.63	2.22	11.0167	2.31106	0.000300174	0.01259	yes	-	--	-	-	-	-	-	-	-
Isoform0002435	89.4433	471.487	2.63333	14.3067	2.44173	0.000120595	0.00640388	yes	IP5P9	Type IV inositol polyphosphate 5-phosphatase 9 [Dichanthelium oligosanthes]	-	-	-	-	-	-	-
Isoform0002445	0.0333333	64.0367	0.001	1.73	10.7566	0.000104088	0.00570873	yes	ABCF4	ABC transporter F family member 4 [Zea mays]	-	-	-	-	-	GO:0016818//hydrolase activity, acting on acid anhydrides, in phosphorus-containing anhydrides;GO:0016462//pyrophosphatase activity;GO:0017111//nucleoside-triphosphatase activity;GO:0003824//catalytic activity;GO:0016787//hydrolase activity;GO:0016817//hydrolase activity, acting on acid anhydrides	-
Isoform0002465	12.58	149.193	0.38	4.26667	3.48904	3.64842e-05	0.002627	yes	At1g23740	quinone oxidoreductase-like protein At1g23740 [Zea mays]	-	-	-	-	GO:0005623//cell;GO:0044424//intracellular part;GO:0044444//cytoplasmic part;GO:0009536//plastid;GO:0043229//intracellular organelle;GO:0043227//membrane-bounded organelle;GO:0043226//organelle;GO:0044446//intracellular organelle part;GO:0044464//cell part;GO:0031975//envelope;GO:0005576//extracellular region;GO:0005622//intracellular;GO:0044422//organelle part;GO:0009526//plastid envelope;GO:004…	GO:0016627//oxidoreductase activity, acting on the CH-CH group of donors;GO:0005488//binding;GO:0043167//ion binding;GO:0043169//cation binding;GO:0016628//oxidoreductase activity, acting on the CH-CH group of donors, NAD or NADP as acceptor;GO:0003824//catalytic activity;GO:0046872//metal ion binding;GO:0016491//oxidoreductase activity;GO:0046914//transition metal ion binding	GO:1901362//organic cyclic compound biosynthetic process;GO:0046394//carboxylic acid biosynthetic process;GO:0044271//cellular nitrogen compound biosynthetic process;GO:0034641//cellular nitrogen compound metabolic process;GO:0018130//heterocycle biosynthetic process;GO:0016109//tetraterpenoid biosynthetic process;GO:0009694//jasmonic acid metabolic process;GO:0046165//alcohol biosynthetic proces…
Isoform0002495	84.1	488.673	2.19333	12.6	2.52223	4.87953e-05	0.00325153	yes	-	Protein BUD31-like protein 1 [Zea mays]	-	-	-	-	-	-	-
Isoform0002567	0	396.527	0.001	9.39	13.1969	3.93558e-08	1.45727e-05	yes	RCD1	PREDICTED: probable inactive poly [ADP-ribose] polymerase SRO1 isoform X2 [Zea mays]	-	-	-	-	-	-	-
Isoform0002629	0	114.613	0.001	2.73667	11.4182	4.73962e-06	0.000558818	yes	-	PREDICTED: HGA4 isoform X1 [Zea mays]	-	-	-	-	-	GO:0003824//catalytic activity;GO:0016740//transferase activity	-
Isoform0002637	83.4733	9.3	2.07667	0.23	-3.17456	0.000829235	0.0258554	yes	5MAT	PREDICTED: malonyl-CoA:anthocyanidin 5-O-glucoside-6''-O-malonyltransferase-like [Setaria italica]	-	-	-	-	-	GO:0003824//catalytic activity;GO:0016746//transferase activity, transferring acyl groups;GO:0016740//transferase activity	-
Isoform0002650	0	59.39	0.001	1.50667	10.5571	1.38081e-07	3.75351e-05	yes	Os01g0208600	Protein SCAR3 [Zea mays]	-	-	-	-	-	-	-
Isoform0002680	33	0	0.756667	0.001	-9.56351	0.000838414	0.0260704	yes	-	PREDICTED: uncharacterized protein LOC100829870 [Brachypodium distachyon]	-	-	-	-	-	-	-
Isoform0002717	0	14.1433	0.001	0.353333	8.46489	0.00030524	0.0127187	yes	At2g45300	3-phosphoshikimate 1-carboxyvinyltransferase, chloroplastic [Dichanthelium oligosanthes]	Metabolism	Global and Overview;Amino acid metabolism	ko01100//Metabolic pathways;ko01110//Biosynthesis of secondary metabolites;ko01130//Biosynthesis of antibiotics;ko01230//Biosynthesis of amino acids;ko00400//Phenylalanine, tyrosine and tryptophan biosynthesis	K00800	-	-	-
Isoform0002725	0	675.757	0.001	18.5	14.1752	1.22309e-27	1.67568e-23	yes	-	--	-	-	-	-	-	-	-
Isoform0002799	468.747	1823.1	14.91	56.5467	1.92316	4.38414e-05	0.00299723	yes	At1g06890	PREDICTED: uncharacterized membrane protein At1g06890-like [Setaria italica]	-	-	-	-	GO:0031224//intrinsic component of membrane;GO:0016020//membrane;GO:0044425//membrane part	-	-
Isoform0002813	378.34	102.947	8.17667	2.21667	-1.88312	0.00132199	0.0359502	yes	CIPK14	CIPK14 [Saccharum hybrid cultivar ROC22]	Cellular Processes	Transport and catabolism	ko04140//Regulation of autophagy	K07198	-	GO:0003824//catalytic activity;GO:0036094//small molecule binding;GO:0001882//nucleoside binding;GO:0097367//carbohydrate derivative binding;GO:0016772//transferase activity, transferring phosphorus-containing groups;GO:0032549//ribonucleoside binding;GO:0016301//kinase activity;GO:0004672//protein kinase activity;GO:0005488//binding;GO:0016740//transferase activity;GO:0097159//organic cyclic com…	GO:0009987//cellular process;GO:0043170//macromolecule metabolic process;GO:0008152//metabolic process;GO:0044267//cellular protein metabolic process;GO:0044238//primary metabolic process;GO:0044237//cellular metabolic process;GO:0071704//organic substance metabolic process;GO:0050789//regulation of biological process;GO:0050794//regulation of cellular process;GO:0006464//cellular protein modific…
Isoform0002837	355.457	1211.98	8.60333	28.9267	1.74943	0.000787912	0.0248841	yes	At2g45300	5-enolpyruvylshikimate-3-phosphate synthase, partial (plastid) [Sorghum halepense]	Metabolism	Amino acid metabolism;Global and Overview	ko01100//Metabolic pathways;ko01110//Biosynthesis of secondary metabolites;ko01130//Biosynthesis of antibiotics;ko01230//Biosynthesis of amino acids;ko00400//Phenylalanine, tyrosine and tryptophan biosynthesis	K00800	-	-	-
Isoform0002865	270.563	885.663	8.62333	27.0067	1.647	0.00118274	0.0333689	yes	-	class E vacuolar protein-sorting machinery protein HSE1-like [Aegilops tauschii subsp. tauschii] [Aegilops tauschii]	-	-	-	-	-	-	-
Isoform0002877	75.22	302.64	1.83	7.30333	1.99671	0.00150439	0.0395149	yes	LAX3	auxin transporter-like protein 3 [Zea mays]	Environmental Information Processing	Signal transduction	ko04075//Plant hormone signal transduction	K13946	GO:0016020//membrane;GO:0044425//membrane part;GO:0031224//intrinsic component of membrane	GO:0022857//transmembrane transporter activity;GO:0022891//substrate-specific transmembrane transporter activity;GO:0022892//substrate-specific transporter activity;GO:0015291//secondary active transmembrane transporter activity;GO:0005215//transporter activity;GO:0080161//auxin transmembrane transporter activity;GO:0022804//active transmembrane transporter activity	GO:0050896//response to stimulus;GO:0000902//cell morphogenesis;GO:0044238//primary metabolic process;GO:0048468//cell development;GO:0014070//response to organic cyclic compound;GO:0051179//localization;GO:0043479//pigment accumulation in tissues in response to UV light;GO:0044281//small molecule metabolic process;GO:0070887//cellular response to chemical stimulus;GO:0048869//cellular developmen…
Isoform0002884	44.3333	2.66667	0.986667	0.06	-4.03953	0.00126024	0.0348104	yes	At1g51860	PREDICTED: receptor-like protein kinase At3g21340 [Setaria italica]	-	-	-	-	-	GO:0016740//transferase activity;GO:0001882//nucleoside binding;GO:0016772//transferase activity, transferring phosphorus-containing groups;GO:0016301//kinase activity;GO:0003824//catalytic activity;GO:0001883//purine nucleoside binding;GO:0097159//organic cyclic compound binding;GO:0004672//protein kinase activity;GO:0032550//purine ribonucleoside binding;GO:1901363//heterocyclic compound bindin…	GO:0044267//cellular protein metabolic process;GO:0044260//cellular macromolecule metabolic process;GO:0065007//biological regulation;GO:0009987//cellular process;GO:0036211//protein modification process;GO:0043412//macromolecule modification;GO:0043170//macromolecule metabolic process;GO:0006464//cellular protein modification process;GO:0008152//metabolic process;GO:0071704//organic substance me…
Isoform0002891	21.9767	147.987	0.583333	3.92	2.74846	0.000239531	0.0106005	yes	UXS4	PREDICTED: UDP-glucuronic acid decarboxylase 2 [Setaria italica]	Metabolism	Carbohydrate metabolism;Global and Overview	ko01100//Metabolic pathways;ko00500//Starch and sucrose metabolism;ko00520//Amino sugar and nucleotide sugar metabolism	K08678	-	GO:0005488//binding;GO:0048037//cofactor binding	-
Isoform0002956	1450.21	352.483	38.9867	9.77667	-1.99557	0.000128968	0.00673368	yes	NOP5-2	PREDICTED: probable nucleolar protein 5-2 [Zea mays]	Genetic Information Processing	Translation	ko03008//Ribosome biogenesis in eukaryotes	K14565	-	-	-
Isoform0003000	711.483	3173.93	15.9233	67.3633	2.08082	6.17241e-05	0.00389698	yes	LAC10	PREDICTED: laccase-10-like [Setaria italica]	-	-	-	-	GO:0005576//extracellular region	GO:0016491//oxidoreductase activity;GO:0016679//oxidoreductase activity, acting on diphenols and related substances as donors;GO:0003824//catalytic activity;GO:0005488//binding;GO:0016682//oxidoreductase activity, acting on diphenols and related substances as donors, oxygen as acceptor;GO:0043169//cation binding;GO:0043167//ion binding	GO:0009987//cellular process;GO:0071704//organic substance metabolic process;GO:0006725//cellular aromatic compound metabolic process;GO:0009808//lignin metabolic process;GO:0044710//single-organism metabolic process;GO:0009698//phenylpropanoid metabolic process;GO:0044237//cellular metabolic process;GO:1901360//organic cyclic compound metabolic process;GO:0019748//secondary metabolic process;GO:…
Isoform0003053	22.4467	556.113	0.663333	17.34	4.70823	7.47441e-07	0.000138009	yes	PLP1	patatin-like protein [Sorghum bicolor]	-	-	-	-	-	GO:0003824//catalytic activity	GO:0044710//single-organism metabolic process;GO:0044238//primary metabolic process;GO:0008152//metabolic process;GO:0044699//single-organism process;GO:0006629//lipid metabolic process;GO:0071704//organic substance metabolic process
Isoform0003065	27.2367	141.513	0.696667	3.5	2.32881	0.00104517	0.0306885	yes	LPAT1	WAPL (Wings apart-like protein regulation of heterochromatin) protein [Zea mays]	Metabolism	Lipid metabolism;Global and Overview	ko01100//Metabolic pathways;ko01110//Biosynthesis of secondary metabolites;ko00564//Glycerophospholipid metabolism;ko00561//Glycerolipid metabolism	K00655	GO:0044435//plastid part;GO:0005622//intracellular;GO:0031090//organelle membrane;GO:0043229//intracellular organelle;GO:0044425//membrane part;GO:0044464//cell part;GO:0043231//intracellular membrane-bounded organelle;GO:0005737//cytoplasm;GO:0044424//intracellular part;GO:0044444//cytoplasmic part;GO:0044422//organelle part;GO:0031967//organelle envelope;GO:0042170//plastid membrane;GO:0009526/…	GO:0016746//transferase activity, transferring acyl groups;GO:0003824//catalytic activity;GO:0016747//transferase activity, transferring acyl groups other than amino-acyl groups;GO:0016740//transferase activity;GO:0016411//acylglycerol O-acyltransferase activity;GO:0008374//O-acyltransferase activity	GO:0051188//cofactor biosynthetic process;GO:0016114//terpenoid biosynthetic process;GO:0006996//organelle organization;GO:0044271//cellular nitrogen compound biosynthetic process;GO:0008152//metabolic process;GO:0043436//oxoacid metabolic process;GO:0032787//monocarboxylic acid metabolic process;GO:0046394//carboxylic acid biosynthetic process;GO:0008610//lipid biosynthetic process;GO:0044802//s…
Isoform0003077	971.837	237.153	21.7667	5.32667	-2.03082	0.000511899	0.018315	yes	PRR1	pseudoARR-B transcription factor, partial [Zea mays]	Organismal Systems	Environmental adaptation	ko04712//Circadian rhythm - plant	K12127	-	-	-
Isoform0003216	49.3333	599	1.46	17.88	3.61431	0.000388257	0.0150688	yes	PER52	peroxidase 52 precursor [Zea mays]	Metabolism	Biosynthesis of other secondary metabolites;Global and Overview	ko01100//Metabolic pathways;ko01110//Biosynthesis of secondary metabolites;ko00940//Phenylpropanoid biosynthesis	K00430	-	-	-
Isoform0003272	814.453	2502.22	24.7067	74.3367	1.58917	0.000806621	0.025364	yes	Os02g0149800	probable protein phosphatase 2C 45 precursor [Zea mays]	-	-	-	-	-	-	-
Isoform0003284	233.243	7.13	6.15	0.18	-5.09452	8.24486e-07	0.000147081	yes	20ox2	gibberellin 20-oxidase5 [Zea mays]	-	-	-	-	-	-	-
Isoform0003319	282.68	72.54	7.62667	1.94667	-1.97005	0.00115336	0.0328597	yes	GBF3	bZIP transcription factor1 [Zea mays]	-	-	-	-	GO:0043227//membrane-bounded organelle;GO:0005622//intracellular;GO:0044424//intracellular part;GO:0043226//organelle;GO:0044464//cell part;GO:0043231//intracellular membrane-bounded organelle;GO:0005623//cell;GO:0043229//intracellular organelle	GO:0005488//binding;GO:0003677//DNA binding;GO:1901363//heterocyclic compound binding;GO:0097159//organic cyclic compound binding;GO:0003676//nucleic acid binding	GO:0034645//cellular macromolecule biosynthetic process;GO:0009058//biosynthetic process;GO:0065007//biological regulation;GO:0044260//cellular macromolecule metabolic process;GO:0009059//macromolecule biosynthetic process;GO:0060255//regulation of macromolecule metabolic process;GO:0044249//cellular biosynthetic process;GO:0043170//macromolecule metabolic process;GO:0071704//organic substance me…
Isoform0003346	64.9267	0	1.56333	0.001	-10.6104	6.68791e-05	0.00413665	yes	-	Os03g0328200 [Oryza sativa Japonica Group]	-	-	-	-	-	-	-
Isoform0003379	12.1533	203.327	0.273333	4.58	4.06661	9.51391e-05	0.00535075	yes	GPAT5	PREDICTED: glycerol-3-phosphate acyltransferase 5-like [Setaria italica]	Metabolism	Lipid metabolism;Global and Overview	ko01100//Metabolic pathways;ko01110//Biosynthesis of secondary metabolites;ko00564//Glycerophospholipid metabolism;ko00561//Glycerolipid metabolism	K13508	-	GO:0003824//catalytic activity;GO:0016740//transferase activity	-
Isoform0003394	189.037	1302.87	4.56	31.6867	2.79677	2.03513e-06	0.000298524	yes	At1g33170	PREDICTED: probable methyltransferase PMT18 isoform X2 [Setaria italica]	-	-	-	-	-	-	GO:0008152//metabolic process
Isoform0003424	45	0	1.17667	0.001	-10.2005	0.000249058	0.0108946	yes	-	At4g33625-like protein [Brassica napus]	-	-	-	-	-	-	-
Isoform0003446	18.2333	256.113	0.57	7.86667	3.78672	3.87353e-05	0.00272148	yes	GA2OX1	gibberellin 2-beta-dioxygenase [Saccharum hybrid cultivar R570]	Metabolism	Global and Overview;Metabolism of terpenoids and polyketides	ko01110//Biosynthesis of secondary metabolites;ko00904//Diterpenoid biosynthesis	K04125	-	GO:0016491//oxidoreductase activity;GO:0003824//catalytic activity;GO:0016705//oxidoreductase activity, acting on paired donors, with incorporation or reduction of molecular oxygen	GO:0008152//metabolic process;GO:0044699//single-organism process;GO:0044710//single-organism metabolic process
Isoform0003465	6.66667	290.333	0.166667	6.89333	5.37016	6.86717e-13	1.12004e-09	yes	PTC52	pheophorbide a oxygenase [Zea mays]	-	-	-	-	-	-	-
Isoform0003520	166.423	636.083	3.91333	14.1233	1.85161	0.00121706	0.0340012	yes	EBF1	F-box family member [Zea mays]	Environmental Information Processing	Signal transduction	ko04075//Plant hormone signal transduction	K14515	-	-	-
Isoform0003537	195.263	2407.93	6.46333	77.3567	3.58118	0.000303324	0.012662	yes	COR410	DHN2-like protein [Zea mays]	-	-	-	-	-	-	-
Isoform0003560	311.743	1248.29	7.61333	29.82	1.96968	0.000995906	0.0296101	yes	AAP3	Amino acid permease 2 [Zea mays]	-	-	-	-	GO:0016020//membrane;GO:0044425//membrane part;GO:0031224//intrinsic component of membrane	-	-
Isoform0003597	106.907	409.587	2.84	10.77	1.92306	0.00113911	0.0326217	yes	-	H0723C07.4 [Oryza sativa Indica Group]	-	-	-	-	-	-	-
Isoform0003666	164.547	26.36	4.08667	0.64	-2.67478	0.000133246	0.00691141	yes	DHAD	Dihydroxy-acid dehydratase chloroplastic [Zea mays]	Metabolism	Global and Overview;Amino acid metabolism;Metabolism of cofactors and vitamins	ko01100//Metabolic pathways;ko01110//Biosynthesis of secondary metabolites;ko01130//Biosynthesis of antibiotics;ko01230//Biosynthesis of amino acids;ko01210//2-Oxocarboxylic acid metabolism;ko00770//Pantothenate and CoA biosynthesis;ko00290//Valine, leucine and isoleucine biosynthesis	K01687	-	GO:0016836//hydro-lyase activity;GO:0016835//carbon-oxygen lyase activity;GO:0016829//lyase activity;GO:0003824//catalytic activity	GO:0044763//single-organism cellular process;GO:0044281//small molecule metabolic process;GO:0043436//oxoacid metabolic process;GO:0044238//primary metabolic process;GO:0044237//cellular metabolic process;GO:0008152//metabolic process;GO:1901564//organonitrogen compound metabolic process;GO:1901566//organonitrogen compound biosynthetic process;GO:0044699//single-organism process;GO:0044249//cellu…
Isoform0003689	481.333	2141.67	14.5367	62.44	2.10277	3.1723e-05	0.00237496	yes	CDSP32	electron transporter/ thiol-disulfide exchange intermediate [Zea mays]	-	-	-	-	GO:0044422//organelle part;GO:0044444//cytoplasmic part;GO:0044424//intracellular part;GO:0031975//envelope;GO:0005622//intracellular;GO:0005623//cell;GO:0009532//plastid stroma;GO:0043229//intracellular organelle;GO:0044464//cell part;GO:0009536//plastid;GO:0043231//intracellular membrane-bounded organelle;GO:0009526//plastid envelope;GO:0043227//membrane-bounded organelle;GO:0043226//organelle;…	GO:0016667//oxidoreductase activity, acting on a sulfur group of donors;GO:0003824//catalytic activity;GO:0015036//disulfide oxidoreductase activity;GO:0016491//oxidoreductase activity	GO:0044763//single-organism cellular process;GO:0008152//metabolic process;GO:0065007//biological regulation;GO:0006950//response to stress;GO:0044710//single-organism metabolic process;GO:0019725//cellular homeostasis;GO:0009987//cellular process;GO:0042592//homeostatic process;GO:0065008//regulation of biological quality;GO:0044699//single-organism process;GO:0050896//response to stimulus
Isoform0003760	6.16	462.327	0.13	9.81667	6.23865	1.89245e-10	1.80051e-07	yes	INO1	myo-inositol-1-phosphate synthase [Saccharum hybrid cultivar]	Metabolism	Carbohydrate metabolism;Global and Overview	ko01100//Metabolic pathways;ko01130//Biosynthesis of antibiotics;ko00562//Inositol phosphate metabolism	K01858	-	GO:0003824//catalytic activity	GO:0008152//metabolic process;GO:0044710//single-organism metabolic process;GO:1901615//organic hydroxy compound metabolic process;GO:0006796//phosphate-containing compound metabolic process;GO:0006020//inositol metabolic process;GO:0005975//carbohydrate metabolic process;GO:0044281//small molecule metabolic process;GO:0006793//phosphorus metabolic process;GO:0006629//lipid metabolic process;GO:0…
Isoform0003783	463.66	1801.76	13.4533	54.5867	2.02058	0.000145227	0.00740205	yes	At5g45910	GDSL esterase/lipase [Dichanthelium oligosanthes]	-	-	-	-	-	GO:0016787//hydrolase activity;GO:0003824//catalytic activity	-
Isoform0003795	0	23.98	0.001	0.56	9.12928	2.55756e-05	0.00200915	yes	CPRF2	Basic leucine zipper 25 [Zea mays]	-	-	-	-	-	GO:1901363//heterocyclic compound binding;GO:0003676//nucleic acid binding;GO:0003677//DNA binding;GO:0097159//organic cyclic compound binding;GO:0005488//binding	GO:0065007//biological regulation;GO:0010468//regulation of gene expression;GO:0050789//regulation of biological process;GO:0060255//regulation of macromolecule metabolic process;GO:0019222//regulation of metabolic process
Isoform0003796	1336.7	126.2	28.9567	2.96667	-3.28698	0.000212657	0.00973107	yes	APY3	PREDICTED: probable apyrase 3 isoform X1 [Zea mays]	Metabolism	Nucleotide metabolism	ko00230//Purine metabolism;ko00240//Pyrimidine metabolism	K14641	-	-	-
Isoform0003817	17.71	158.023	0.466667	3.98	3.0923	3.45468e-05	0.00252834	yes	dhmA2	PREDICTED: haloalkane dehalogenase [Setaria italica]	-	-	-	-	GO:0044446//intracellular organelle part;GO:0005623//cell;GO:0044422//organelle part;GO:0043227//membrane-bounded organelle;GO:0009526//plastid envelope;GO:0009532//plastid stroma;GO:0043229//intracellular organelle;GO:0044464//cell part;GO:0031975//envelope;GO:0043226//organelle;GO:0044424//intracellular part;GO:0005622//intracellular;GO:0044435//plastid part;GO:0043231//intracellular membrane-b…	GO:0019120//hydrolase activity, acting on acid halide bonds, in C-halide compounds;GO:0016787//hydrolase activity;GO:0016824//hydrolase activity, acting on acid halide bonds;GO:0003824//catalytic activity	GO:1901360//organic cyclic compound metabolic process;GO:0044260//cellular macromolecule metabolic process;GO:0043412//macromolecule modification;GO:0034641//cellular nitrogen compound metabolic process;GO:0044237//cellular metabolic process;GO:0006807//nitrogen compound metabolic process;GO:0009987//cellular process;GO:0016070//RNA metabolic process;GO:0043170//macromolecule metabolic process;GO…
Isoform0003820	1473	4449	45.7267	140.44	1.61885	0.00106396	0.0310805	yes	DNAJ1	DnaJ protein-like protein [Dichanthelium oligosanthes]	Genetic Information Processing	Folding, sorting and degradation	ko04141//Protein processing in endoplasmic reticulum	K09503	-	GO:0043169//cation binding;GO:0043167//ion binding;GO:0005488//binding;GO:0005515//protein binding	GO:0071704//organic substance metabolic process;GO:0044260//cellular macromolecule metabolic process;GO:0008152//metabolic process;GO:0044267//cellular protein metabolic process;GO:0050896//response to stimulus;GO:0019538//protein metabolic process;GO:0006950//response to stress;GO:0043170//macromolecule metabolic process;GO:0044238//primary metabolic process;GO:0009987//cellular process;GO:00442…
Isoform0003858	764.997	2731.89	18.2367	64.34	1.81887	0.000729001	0.0235224	yes	CIPK1	CBL-interacting protein kinase 21 [Sorghum bicolor]	Cellular Processes	Transport and catabolism	ko04140//Regulation of autophagy	K07198	-	-	-
Isoform0003923	0	15.0167	0.001	0.363333	8.50515	0.000245428	0.0107893	yes	-	LSG [Saccharum hybrid cultivar]	-	-	-	-	-	-	-
Isoform0004013	1069.5	117.933	25.9367	3.11667	-3.05692	0.000248428	0.010881	yes	OMT3	O-methyltransferase-like protein [Saccharum hybrid cultivar CP72-1210]	-	-	-	-	-	GO:0005515//protein binding;GO:0005488//binding;GO:0016741//transferase activity, transferring one-carbon groups;GO:0008168//methyltransferase activity;GO:0003824//catalytic activity;GO:0016740//transferase activity	GO:0008152//metabolic process
Isoform0004047	659.017	77.04	17.07	2.03667	-3.06718	7.67584e-06	0.000804585	yes	-	Os02g0216300, partial [Oryza sativa Japonica Group]	-	-	-	-	-	-	-
Isoform0004092	3609.96	17.51	89.4233	0.45	-7.63458	0.000174666	0.0084379	yes	TUBA3	tubulin alpha-3 chain [Aegilops tauschii subsp. tauschii] [Aegilops tauschii]	Cellular Processes	Transport and catabolism	ko04145//Phagosome	K07374	GO:0043228//non-membrane-bounded organelle;GO:0043229//intracellular organelle;GO:0005856//cytoskeleton;GO:0015630//microtubule cytoskeleton;GO:0044464//cell part;GO:0044424//intracellular part;GO:0043232//intracellular non-membrane-bounded organelle;GO:0005622//intracellular;GO:0032991//macromolecular complex;GO:0005623//cell;GO:0043226//organelle	GO:0032549//ribonucleoside binding;GO:0003824//catalytic activity;GO:0016462//pyrophosphatase activity;GO:0097367//carbohydrate derivative binding;GO:0016787//hydrolase activity;GO:0001882//nucleoside binding;GO:1901363//heterocyclic compound binding;GO:0001883//purine nucleoside binding;GO:0097159//organic cyclic compound binding;GO:0036094//small molecule binding;GO:0016817//hydrolase activity,…	GO:0043933//macromolecular complex subunit organization;GO:0071822//protein complex subunit organization;GO:0044699//single-organism process;GO:0034622//cellular macromolecular complex assembly;GO:0044085//cellular component biogenesis;GO:0009987//cellular process;GO:0043623//cellular protein complex assembly;GO:0022607//cellular component assembly;GO:0071840//cellular component organization or b…
Isoform0004112	76.1467	504.513	2.39	15.9633	2.73968	0.000827572	0.0258388	yes	-	DUF789 family protein [Zea mays]	-	-	-	-	-	-	-
Isoform0004117	23.2233	168.513	0.693333	5.28667	2.93074	7.69585e-05	0.00456039	yes	IP5P9	Type IV inositol polyphosphate 5-phosphatase 9 [Dichanthelium oligosanthes]	-	-	-	-	-	-	-
Isoform0004139	159.76	1113.14	4.63	31.1733	2.75123	3.6881e-07	7.87048e-05	yes	-	Protein kinase superfamily protein [Zea mays]	-	-	-	-	-	GO:0032549//ribonucleoside binding;GO:0001882//nucleoside binding;GO:0005488//binding;GO:0016301//kinase activity;GO:0016772//transferase activity, transferring phosphorus-containing groups;GO:1901363//heterocyclic compound binding;GO:0036094//small molecule binding;GO:0003824//catalytic activity;GO:0016773//phosphotransferase activity, alcohol group as acceptor;GO:0016740//transferase activity;G…	GO:0008152//metabolic process;GO:0043170//macromolecule metabolic process;GO:0036211//protein modification process;GO:0044238//primary metabolic process;GO:0009987//cellular process;GO:0044267//cellular protein metabolic process;GO:0044237//cellular metabolic process;GO:0071704//organic substance metabolic process;GO:0006464//cellular protein modification process;GO:0044260//cellular macromolecul…
Isoform0004168	595.983	2075.95	14.99	50.7967	1.76073	0.000260931	0.0112914	yes	Os02g0149800	probable protein phosphatase 2C 45 precursor [Zea mays]	-	-	-	-	-	-	-
Isoform0004175	215.09	1071.86	5.55333	27.3167	2.29836	0.00160176	0.041374	yes	ABF4	ABA responsive element binding factor 1 [Sorghum bicolor]	Environmental Information Processing	Signal transduction	ko04075//Plant hormone signal transduction	K14432	-	-	-
Isoform0004206	0	161.11	0.001	3.67333	11.8429	2.21079e-06	0.000318158	yes	BETAC-AD	Beta-adaptin-like protein C [Zea mays]	-	-	-	-	GO:0005737//cytoplasm;GO:0030119//AP-type membrane coat adaptor complex;GO:0032991//macromolecular complex;GO:0044464//cell part;GO:0044424//intracellular part;GO:0005622//intracellular;GO:0016020//membrane;GO:0044425//membrane part;GO:0098796//membrane protein complex;GO:0030117//membrane coat;GO:0005623//cell;GO:0044444//cytoplasmic part;GO:0043234//protein complex;GO:0048475//coated membrane	GO:0022892//substrate-specific transporter activity;GO:0005215//transporter activity	GO:0071702//organic substance transport;GO:0051234//establishment of localization;GO:0008104//protein localization;GO:0033036//macromolecule localization;GO:0006810//transport;GO:0015031//protein transport;GO:0051179//localization;GO:0045184//establishment of protein localization
Isoform0004220	68.0433	0	1.73333	0.001	-10.7593	5.81734e-05	0.0037124	yes	Os07g0549700	vacuolar ATPase subunit H protein [Zea mays]	Metabolism;Cellular Processes	Global and Overview;Transport and catabolism;Energy metabolism	ko01100//Metabolic pathways;ko00190//Oxidative phosphorylation;ko04145//Phagosome	K02144	-	-	-
Isoform0004236	93.0433	441.01	2.67	12.47	2.22355	0.000270453	0.0116173	yes	-	--	-	-	-	-	-	-	-
Isoform0004263	119.787	730.877	2.77333	16.7133	2.59131	0.00114145	0.0326477	yes	BAG3	BAG family molecular chaperone regulator 3 [Dichanthelium oligosanthes]	-	-	-	-	-	-	-
Isoform0004264	5.93667	69.6133	0.153333	1.68	3.45372	0.00136195	0.0367213	yes	UGT72B1	PREDICTED: UDP-glycosyltransferase 708A6-like [Setaria italica]	-	-	-	-	-	GO:0016757//transferase activity, transferring glycosyl groups;GO:0016740//transferase activity;GO:0003824//catalytic activity	-
Isoform0004269	0	26.51	0.001	0.65	9.3443	0.00202169	0.0486442	yes	rpl2-A	ribosomal protein L2 (chloroplast) [Aegilops geniculata]	Genetic Information Processing	Translation	ko03010//Ribosome	K02886	GO:0032991//macromolecular complex;GO:0043228//non-membrane-bounded organelle;GO:0043226//organelle;GO:0044464//cell part;GO:0043231//intracellular membrane-bounded organelle;GO:0005623//cell;GO:0044446//intracellular organelle part;GO:0044444//cytoplasmic part;GO:0044422//organelle part;GO:0030529//intracellular ribonucleoprotein complex;GO:0005622//intracellular;GO:0044424//intracellular part;G…	GO:0005198//structural molecule activity;GO:0003824//catalytic activity;GO:1901363//heterocyclic compound binding;GO:0097159//organic cyclic compound binding;GO:0003676//nucleic acid binding;GO:0005488//binding	GO:0010467//gene expression;GO:0008152//metabolic process;GO:0071704//organic substance metabolic process;GO:0043170//macromolecule metabolic process
Isoform0004300	100.443	653.65	2.4	14.96	2.64	7.06457e-05	0.00429403	yes	Os01g0846300	protein phosphatase 2C [Zea mays]	Environmental Information Processing	Signal transduction	ko04075//Plant hormone signal transduction	K14497	-	GO:0043169//cation binding;GO:0003824//catalytic activity;GO:0016788//hydrolase activity, acting on ester bonds;GO:0043167//ion binding;GO:0005488//binding;GO:0016787//hydrolase activity;GO:0042578//phosphoric ester hydrolase activity;GO:0004721//phosphoprotein phosphatase activity;GO:0016791//phosphatase activity	GO:0044238//primary metabolic process;GO:0006464//cellular protein modification process;GO:0044260//cellular macromolecule metabolic process;GO:0019538//protein metabolic process;GO:0036211//protein modification process;GO:0043412//macromolecule modification;GO:0071704//organic substance metabolic process;GO:0044237//cellular metabolic process;GO:0008152//metabolic process;GO:0043170//macromolecu…
Isoform0004303	27.6767	205.653	0.853333	5.94667	2.8009	9.95922e-05	0.0055241	yes	At1g79600	ATATH13 [Zea mays]	-	-	-	-	-	-	-
Isoform0004312	33.6733	339.05	0.743333	7.86667	3.40367	0.000778858	0.0246958	yes	Os12g0624000	5-methyltetrahydropteroyltriglutamate--homocysteine methyltransferase [Zea mays]	Metabolism	Amino acid metabolism;Global and Overview;Metabolism of other amino acids	ko01100//Metabolic pathways;ko01110//Biosynthesis of secondary metabolites;ko01230//Biosynthesis of amino acids;ko00270//Cysteine and methionine metabolism;ko00450//Selenocompound metabolism	K00549	-	-	-
Isoform0004375	0	160.497	0.001	4.07667	11.9932	6.89404e-11	7.61702e-08	yes	PAB4	PREDICTED: polyadenylate-binding protein 8-like [Setaria italica]	Genetic Information Processing	Translation;Folding, sorting and degradation	ko03013//RNA transport;ko03018//RNA degradation;ko03015//mRNA surveillance pathway	K13126	-	-	-
Isoform0004379	291.33	1302.67	7.53333	32.5933	2.11322	8.75911e-05	0.00502522	yes	FAD7	fatty acid desaturase8 [Zea mays]	Metabolism	Lipid metabolism;Global and Overview	ko01212//Fatty acid metabolism;ko01040//Biosynthesis of unsaturated fatty acids	K10257	-	GO:0016705//oxidoreductase activity, acting on paired donors, with incorporation or reduction of molecular oxygen;GO:0003824//catalytic activity;GO:0016491//oxidoreductase activity	GO:0044699//single-organism process;GO:0044710//single-organism metabolic process;GO:0008152//metabolic process
Isoform0004390	1029.24	3168.68	32.6	98.8333	1.60013	0.000721322	0.0233848	yes	SAM1	PREDICTED: S-adenosylmethionine synthase 1 [Setaria italica]	Metabolism	Global and Overview;Amino acid metabolism	ko01100//Metabolic pathways;ko01110//Biosynthesis of secondary metabolites;ko01230//Biosynthesis of amino acids;ko00270//Cysteine and methionine metabolism	K00789	-	GO:0001882//nucleoside binding;GO:0032549//ribonucleoside binding;GO:0097159//organic cyclic compound binding;GO:1901363//heterocyclic compound binding;GO:0003824//catalytic activity;GO:0036094//small molecule binding;GO:0043167//ion binding;GO:0016765//transferase activity, transferring alkyl or aryl (other than methyl) groups;GO:0032550//purine ribonucleoside binding;GO:0043169//cation binding;…	GO:0051186//cofactor metabolic process;GO:0051188//cofactor biosynthetic process;GO:0044237//cellular metabolic process;GO:0044249//cellular biosynthetic process;GO:0006732//coenzyme metabolic process;GO:0008152//metabolic process;GO:0009987//cellular process;GO:0009108//coenzyme biosynthetic process;GO:0009058//biosynthetic process
Isoform0004450	335.64	66.4933	9.18333	1.83333	-2.32455	5.99369e-05	0.00380519	yes	-	hypothetical protein ZEAMMB73_Zm00001d006881 [Zea mays]	-	-	-	-	-	-	-
Isoform0004487	308.17	1751.84	8.58	48.7633	2.50675	3.47607e-06	0.000438039	yes	APY3	PREDICTED: probable apyrase 3 [Oryza sativa Japonica Group]	Metabolism	Nucleotide metabolism	ko00230//Purine metabolism;ko00240//Pyrimidine metabolism	K14641	-	-	-
Isoform0004513	56.04	0	1.30333	0.001	-10.348	0.000103439	0.00568677	yes	CAX1a	PREDICTED: vacuolar cation/proton exchanger 1a-like [Setaria italica]	-	-	-	-	GO:0016020//membrane;GO:0044425//membrane part;GO:0031224//intrinsic component of membrane	GO:0008324//cation transmembrane transporter activity;GO:0022804//active transmembrane transporter activity;GO:0072509//divalent inorganic cation transmembrane transporter activity;GO:0022892//substrate-specific transporter activity;GO:0015085//calcium ion transmembrane transporter activity;GO:0022891//substrate-specific transmembrane transporter activity;GO:0015075//ion transmembrane transporter…	GO:1902578//single-organism localization;GO:0072511//divalent inorganic cation transport;GO:0051179//localization;GO:0006811//ion transport;GO:0009987//cellular process;GO:0006810//transport;GO:0006812//cation transport;GO:0044699//single-organism process;GO:0051234//establishment of localization;GO:0044765//single-organism transport;GO:0006816//calcium ion transport;GO:0070838//divalent metal io…
Isoform0004568	694	228	15.1633	4.87333	-1.63761	0.00136369	0.0367343	yes	NPF8.3	PREDICTED: protein NRT1/ PTR FAMILY 8.3-like [Setaria italica]	-	-	-	-	-	-	-
Isoform0004598	97.35	724.107	2.67333	18.8	2.81402	0.000114237	0.00612318	yes	ctps	ustilago maydis induced8 [Zea mays]	Metabolism	Nucleotide metabolism;Global and Overview	ko01100//Metabolic pathways;ko00240//Pyrimidine metabolism	K01937	-	GO:0036094//small molecule binding;GO:0016879//ligase activity, forming carbon-nitrogen bonds;GO:0097367//carbohydrate derivative binding;GO:0032550//purine ribonucleoside binding;GO:0003824//catalytic activity;GO:0097159//organic cyclic compound binding;GO:1901363//heterocyclic compound binding;GO:0005488//binding;GO:0001883//purine nucleoside binding;GO:0032549//ribonucleoside binding;GO:001687…	GO:0019438//aromatic compound biosynthetic process;GO:1901137//carbohydrate derivative biosynthetic process;GO:0042455//ribonucleoside biosynthetic process;GO:0072527//pyrimidine-containing compound metabolic process;GO:0009148//pyrimidine nucleoside triphosphate biosynthetic process;GO:0018130//heterocycle biosynthetic process;GO:1901362//organic cyclic compound biosynthetic process;GO:1901659//…
Isoform0004606	33.6667	422.937	0.763333	9.23667	3.59699	5.34532e-08	1.83956e-05	yes	TIFY10A	Protein TIFY 11c [Dichanthelium oligosanthes]	Environmental Information Processing	Signal transduction	ko04075//Plant hormone signal transduction	K13464	-	-	-
Isoform0004618	134.123	1.49667	2.68333	0.03	-6.48292	2.45359e-06	0.000340924	yes	-	Os05g0124000, partial [Oryza sativa Japonica Group]	-	-	-	-	-	-	-
Isoform0004651	27.1267	226.083	0.72	5.81333	3.0133	4.03494e-05	0.00281468	yes	ALAAT2	PREDICTED: alanine aminotransferase 2-like isoform X1 [Setaria italica]	Metabolism	Energy metabolism;Amino acid metabolism;Global and Overview	ko01100//Metabolic pathways;ko01120//Microbial metabolism in diverse environments;ko01200//Carbon metabolism;ko01230//Biosynthesis of amino acids;ko00710//Carbon fixation in photosynthetic organisms;ko00250//Alanine, aspartate and glutamate metabolism;ko01210//2-Oxocarboxylic acid metabolism;ko00220//Arginine biosynthesis	K00814	-	-	-
Isoform0004671	155.86	840.647	4.97	25.92	2.38275	3.06059e-06	0.000399346	yes	At3g05170	Phosphoglycerate mutase-like protein AT74H [Zea mays]	-	-	-	-	-	-	-
Isoform0004701	70.2567	253.377	1.81	6.51667	1.84814	0.00104385	0.0306628	yes	PAO	PREDICTED: pheophorbide a oxygenase, chloroplastic [Zea mays]	Metabolism	Global and Overview;Metabolism of cofactors and vitamins	ko01110//Biosynthesis of secondary metabolites;ko00860//Porphyrin and chlorophyll metabolism	K13071	GO:0009579//thylakoid;GO:0005737//cytoplasm;GO:0043229//intracellular organelle;GO:0044444//cytoplasmic part;GO:0042170//plastid membrane;GO:0005623//cell;GO:0009528//plastid inner membrane;GO:0031984//organelle subcompartment;GO:0044464//cell part;GO:0009526//plastid envelope;GO:0016020//membrane;GO:0044424//intracellular part;GO:0019866//organelle inner membrane;GO:0044446//intracellular organe…	GO:0016703//oxidoreductase activity, acting on single donors with incorporation of molecular oxygen, incorporation of one atom of oxygen (internal monooxygenases or internal mixed function oxidases);GO:0016730//oxidoreductase activity, acting on iron-sulfur proteins as donors;GO:0051536//iron-sulfur cluster binding;GO:0005488//binding;GO:0043167//ion binding;GO:0016491//oxidoreductase activity;GO…	GO:0061024//membrane organization;GO:0006996//organelle organization;GO:0006952//defense response;GO:0010556//regulation of macromolecule biosynthetic process;GO:0050789//regulation of biological process;GO:0006778//porphyrin-containing compound metabolic process;GO:0009653//anatomical structure morphogenesis;GO:0031323//regulation of cellular metabolic process;GO:0090567//reproductive shoot syst…
Isoform0004719	14.2933	452.687	0.353333	10.2233	4.85469	0.000182782	0.00868305	yes	TDT	Tonoplast dicarboxylate transporter [Zea mays]	-	-	-	-	-	-	-
Isoform0004728	43.5967	228.23	1.04667	5.61333	2.42306	0.000131882	0.00687011	yes	GAD1	PREDICTED: glutamate decarboxylase 1-like isoform X2 [Setaria italica]	Metabolism	Amino acid metabolism;Metabolism of other amino acids;Global and Overview;Carbohydrate metabolism	ko01100//Metabolic pathways;ko01110//Biosynthesis of secondary metabolites;ko01120//Microbial metabolism in diverse environments;ko00410//beta-Alanine metabolism;ko00250//Alanine, aspartate and glutamate metabolism;ko00650//Butanoate metabolism;ko00430//Taurine and hypotaurine metabolism	K01580	-	GO:0016831//carboxy-lyase activity;GO:0016830//carbon-carbon lyase activity;GO:0003824//catalytic activity;GO:0016829//lyase activity	GO:0044710//single-organism metabolic process;GO:0043436//oxoacid metabolic process;GO:0019752//carboxylic acid metabolic process;GO:0009987//cellular process;GO:0044237//cellular metabolic process;GO:0008152//metabolic process;GO:0044763//single-organism cellular process;GO:0071704//organic substance metabolic process;GO:0006082//organic acid metabolic process;GO:0044281//small molecule metaboli…
Isoform0004734	115.67	535.327	2.91667	13.19	2.17705	0.000233041	0.0103998	yes	FAD7	fatty acid desaturase8 [Zea mays]	Metabolism	Global and Overview;Lipid metabolism	ko01212//Fatty acid metabolism;ko01040//Biosynthesis of unsaturated fatty acids	K10257	-	GO:0003824//catalytic activity;GO:0016491//oxidoreductase activity;GO:0016705//oxidoreductase activity, acting on paired donors, with incorporation or reduction of molecular oxygen	GO:0044710//single-organism metabolic process;GO:0044699//single-organism process;GO:0008152//metabolic process
Isoform0004751	26.34	140.98	0.79	4.07	2.3651	0.000434964	0.0162908	yes	Os05g0574100	PREDICTED: phospholipase A1-II 7-like [Brachypodium distachyon]	-	-	-	-	-	GO:0003824//catalytic activity	-
Isoform0004763	104.39	0	2.55667	0.001	-11.32	7.86337e-06	0.000817384	yes	-	GYF domain-containing protein [Zea mays]	-	-	-	-	-	-	-
Isoform0004787	581.347	1905.56	15.5167	50.99	1.7164	0.00202821	0.0486984	yes	GDH1	PREDICTED: glutamate dehydrogenase [Setaria italica]	Metabolism	Energy metabolism;Amino acid metabolism;Global and Overview	ko01100//Metabolic pathways;ko01200//Carbon metabolism;ko00250//Alanine, aspartate and glutamate metabolism;ko00910//Nitrogen metabolism;ko00220//Arginine biosynthesis	K00261	-	GO:0016491//oxidoreductase activity;GO:0016638//oxidoreductase activity, acting on the CH-NH2 group of donors;GO:0003824//catalytic activity	GO:0044710//single-organism metabolic process;GO:0044237//cellular metabolic process;GO:0019752//carboxylic acid metabolic process;GO:0043436//oxoacid metabolic process;GO:0044699//single-organism process;GO:0009987//cellular process;GO:0044763//single-organism cellular process;GO:0008152//metabolic process;GO:0006082//organic acid metabolic process;GO:0071704//organic substance metabolic process…
Isoform0004809	126.667	5.94667	2.73	0.13	-4.39232	2.66153e-06	0.000361029	yes	At5g18840	vacuolar monosaccharide symporter 1 [Saccharum hybrid cultivar Q117]	-	-	-	-	GO:0016020//membrane;GO:0031224//intrinsic component of membrane;GO:0044425//membrane part	GO:0005215//transporter activity;GO:0022857//transmembrane transporter activity	GO:0009987//cellular process;GO:0044763//single-organism cellular process;GO:0044699//single-organism process
Isoform0004810	0	42.95	0.001	1.16333	10.184	2.48886e-06	0.000343682	yes	GLR3.3	PREDICTED: glutamate receptor 3.4-like [Zea mays]	-	-	-	-	-	-	-
Isoform0004852	740.393	136.683	17.51	3.24	-2.43411	0.000146106	0.0074413	yes	BGLU29	PREDICTED: beta-glucosidase 30-like [Setaria italica]	Metabolism	Carbohydrate metabolism;Global and Overview;Metabolism of other amino acids;Biosynthesis of other secondary metabolites	ko01100//Metabolic pathways;ko01110//Biosynthesis of secondary metabolites;ko00500//Starch and sucrose metabolism;ko00940//Phenylpropanoid biosynthesis;ko00460//Cyanoamino acid metabolism	K01188	GO:0005622//intracellular;GO:0043229//intracellular organelle;GO:0044464//cell part;GO:0043226//organelle;GO:0043227//membrane-bounded organelle;GO:0043231//intracellular membrane-bounded organelle;GO:0044424//intracellular part;GO:0005623//cell	GO:0016787//hydrolase activity;GO:0016798//hydrolase activity, acting on glycosyl bonds;GO:0003824//catalytic activity;GO:0004553//hydrolase activity, hydrolyzing O-glycosyl compounds	GO:0008152//metabolic process
Isoform0004853	40.6667	334.667	0.92	7.51667	3.03039	5.36272e-07	0.000106535	yes	CYP71E1	PREDICTED: 4-hydroxyphenylacetaldehyde oxime monooxygenase-like [Setaria italica]	Metabolism	Global and Overview;Metabolism of other amino acids	ko01110//Biosynthesis of secondary metabolites;ko00460//Cyanoamino acid metabolism	K13029	-	-	-
Isoform0004891	68.82	0.983333	1.81667	0.03	-5.92019	0.00114747	0.0327517	yes	OST1B	PREDICTED: dolichyl-diphosphooligosaccharide--protein glycosyltransferase subunit 1B [Setaria italica]	Genetic Information Processing;Metabolism	Global and Overview;Glycan biosynthesis and metabolism;Folding, sorting and degradation	ko01100//Metabolic pathways;ko04141//Protein processing in endoplasmic reticulum;ko00510//N-Glycan biosynthesis	K12666	GO:0031224//intrinsic component of membrane;GO:0044425//membrane part;GO:0031090//organelle membrane;GO:0071944//cell periphery;GO:0044424//intracellular part;GO:0030312//external encapsulating structure;GO:0005618//cell wall;GO:0043227//membrane-bounded organelle;GO:0043226//organelle;GO:0005622//intracellular;GO:0043231//intracellular membrane-bounded organelle;GO:0005623//cell;GO:0044464//cell…	GO:0003824//catalytic activity;GO:0016757//transferase activity, transferring glycosyl groups;GO:0016740//transferase activity;GO:0016758//transferase activity, transferring hexosyl groups;GO:0004576//oligosaccharyl transferase activity	GO:0006464//cellular protein modification process;GO:0071704//organic substance metabolic process;GO:0009987//cellular process;GO:0019538//protein metabolic process;GO:0044238//primary metabolic process;GO:0036211//protein modification process;GO:0043170//macromolecule metabolic process;GO:0044260//cellular macromolecule metabolic process;GO:0044237//cellular metabolic process;GO:0044267//cellula…
Isoform0004894	3441.86	705.89	84.77	17	-2.31802	3.5503e-05	0.00258177	yes	BXL7	PREDICTED: probable beta-D-xylosidase 7 [Zea mays]	-	-	-	-	-	-	-
Isoform0004896	170.867	761.083	4.19333	18.3167	2.12699	8.58286e-05	0.00495318	yes	Hgsnat	PREDICTED: heparan-alpha-glucosaminide N-acetyltransferase-like isoform X1 [Setaria italica]	-	-	-	-	-	-	-
Isoform0004899	30.6967	272.933	0.796667	7.42333	3.22002	3.80169e-05	0.00268665	yes	ZRP4	O-methyltransferase ZRP4 [Zea mays]	-	-	-	-	-	GO:0003824//catalytic activity;GO:0005488//binding;GO:0016741//transferase activity, transferring one-carbon groups;GO:0008168//methyltransferase activity;GO:0005515//protein binding;GO:0016740//transferase activity	GO:0008152//metabolic process
Isoform0004910	399.787	1249.16	9.65	29.4	1.60722	0.00085259	0.0264033	yes	DIVARICATA	MCB2 protein [Saccharum hybrid cultivar R570]	-	-	-	-	-	-	-
Isoform0004937	49.2767	0	1.39	0.001	-10.4409	0.000213405	0.00975227	yes	XTH25	PREDICTED: probable xyloglucan endotransglucosylase/hydrolase protein 25 [Setaria italica]	-	-	-	-	GO:0071944//cell periphery;GO:0005623//cell;GO:0005576//extracellular region;GO:0030312//external encapsulating structure;GO:0044464//cell part	GO:0003824//catalytic activity;GO:0016787//hydrolase activity;GO:0016740//transferase activity;GO:0016757//transferase activity, transferring glycosyl groups;GO:0016758//transferase activity, transferring hexosyl groups	GO:0045229//external encapsulating structure organization;GO:0044238//primary metabolic process;GO:0005975//carbohydrate metabolic process;GO:0071704//organic substance metabolic process;GO:0043170//macromolecule metabolic process;GO:0005976//polysaccharide metabolic process;GO:0016043//cellular component organization;GO:0044042//glucan metabolic process;GO:0071840//cellular component organizatio…
Isoform0005002	58.4633	279.813	1.69	7.99	2.24117	0.000237405	0.0105323	yes	-	H0723C07.4 [Oryza sativa Indica Group]	-	-	-	-	-	-	-
Isoform0005037	99.88	625.76	2.19	13.5767	2.63213	1.82057e-06	0.000272894	yes	PERK13	Protein kinase superfamily protein [Zea mays]	-	-	-	-	-	GO:0016772//transferase activity, transferring phosphorus-containing groups;GO:0032550//purine ribonucleoside binding;GO:1901363//heterocyclic compound binding;GO:0016301//kinase activity;GO:0001882//nucleoside binding;GO:0036094//small molecule binding;GO:0005488//binding;GO:0097367//carbohydrate derivative binding;GO:0016740//transferase activity;GO:0032549//ribonucleoside binding;GO:0016773//p…	GO:0008152//metabolic process;GO:0071704//organic substance metabolic process;GO:0044238//primary metabolic process;GO:0044260//cellular macromolecule metabolic process;GO:0044237//cellular metabolic process;GO:0006464//cellular protein modification process;GO:0019538//protein metabolic process;GO:0050896//response to stimulus;GO:0009987//cellular process;GO:0036211//protein modification process;…
Isoform0005040	16.6	0	0.356667	0.001	-8.47843	0.00040345	0.0154743	yes	Os03g0733400	PREDICTED: zinc finger BED domain-containing protein RICESLEEPER 2-like [Setaria italica]	-	-	-	-	-	-	-
Isoform0005054	1163.67	137.333	25.3933	2.89	-3.13531	1.3793e-07	3.75351e-05	yes	AAP3	Amino acid permease 3 [Dichanthelium oligosanthes]	-	-	-	-	GO:0044425//membrane part;GO:0031224//intrinsic component of membrane;GO:0016020//membrane	-	-
Isoform0005080	7.51333	154.007	0.166667	3.43	4.36317	0.000100748	0.00556568	yes	GPAT5	Glycerol-3-phosphate acyltransferase 5 [Dichanthelium oligosanthes]	Metabolism	Global and Overview;Lipid metabolism	ko01100//Metabolic pathways;ko01110//Biosynthesis of secondary metabolites;ko00564//Glycerophospholipid metabolism;ko00561//Glycerolipid metabolism	K13508	-	GO:0016740//transferase activity;GO:0003824//catalytic activity	-
Isoform0005094	159.553	510.197	3.97667	12.43	1.64419	0.00198029	0.0478834	yes	DHAR2	chloride intracellular channel 6 [Zea mays]	-	-	-	-	-	GO:0015036//disulfide oxidoreductase activity;GO:0003824//catalytic activity;GO:0015038//glutathione disulfide oxidoreductase activity;GO:0016491//oxidoreductase activity;GO:0016667//oxidoreductase activity, acting on a sulfur group of donors;GO:0015037//peptide disulfide oxidoreductase activity	GO:0044710//single-organism metabolic process;GO:0008152//metabolic process;GO:0044699//single-organism process
Isoform0005108	64.85	0.0133333	1.41	0.001	-10.4615	0.00203986	0.0489096	yes	Os03g0216600	PREDICTED: probable glucan 1,3-alpha-glucosidase [Setaria italica]	Metabolism;Genetic Information Processing	Folding, sorting and degradation;Global and Overview;Glycan biosynthesis and metabolism	ko01100//Metabolic pathways;ko04141//Protein processing in endoplasmic reticulum;ko00510//N-Glycan biosynthesis	K05546	-	GO:0005488//binding;GO:0016798//hydrolase activity, acting on glycosyl bonds;GO:0016787//hydrolase activity;GO:0003824//catalytic activity	GO:0044238//primary metabolic process;GO:0008152//metabolic process
Isoform0005135	7351.71	2.16667	203.687	0.0733333	-11.4396	9.74063e-08	2.8523e-05	yes	PAO	polyamine oxidase [Saccharum hybrid cultivar R570]	Metabolism	Metabolism of other amino acids;Global and Overview;Amino acid metabolism	ko01100//Metabolic pathways;ko00330//Arginine and proline metabolism;ko00410//beta-Alanine metabolism	K13366	GO:0043231//intracellular membrane-bounded organelle;GO:0005623//cell;GO:0044464//cell part;GO:0005622//intracellular;GO:0043227//membrane-bounded organelle;GO:0044424//intracellular part;GO:0043229//intracellular organelle;GO:0043226//organelle	-	GO:0008152//metabolic process;GO:0044710//single-organism metabolic process;GO:0044699//single-organism process
Isoform0005137	395.127	1225.83	10.4067	31.35	1.59096	0.00162951	0.041766	yes	Os02g0149800	probable protein phosphatase 2C 45 precursor [Zea mays]	-	-	-	-	-	-	-
Isoform0005152	0	152.093	0.001	3.59333	11.8111	0.000418406	0.015879	yes	Ythdf2	evolutionarily conserved C-terminal region 2 [Zea mays]	-	-	-	-	-	-	-
Isoform0005157	319.09	42.8867	9.39333	1.30333	-2.84943	0.000198144	0.0092132	yes	HKR1	extensin-like repeat protein [Medicago truncatula]	-	-	-	-	-	-	-
Isoform0005168	675.857	1930.29	17.1367	48.99	1.5154	0.00169667	0.0430145	yes	At1g30090	PREDICTED: F-box protein AFR-like [Setaria italica]	-	-	-	-	-	-	-
Isoform0005225	1.66667	116.667	0.0366667	2.95	6.3301	1.66539e-06	0.000253325	yes	TPS6	PREDICTED: beta-sesquiphellandrene synthase-like isoform X2 [Setaria italica]	-	-	-	-	-	GO:0016829//lyase activity;GO:0003824//catalytic activity	-
Isoform0005241	0.0566667	54.4233	0.001	1.61667	10.6588	0.00188685	0.0462159	yes	TUBA3	tubulin alpha-3 chain [Aegilops tauschii subsp. tauschii] [Aegilops tauschii]	Cellular Processes	Transport and catabolism	ko04145//Phagosome	K07374	GO:0043226//organelle;GO:0005623//cell;GO:0044464//cell part;GO:0043228//non-membrane-bounded organelle;GO:0015630//microtubule cytoskeleton;GO:0032991//macromolecular complex;GO:0005622//intracellular;GO:0044424//intracellular part;GO:0043229//intracellular organelle;GO:0043232//intracellular non-membrane-bounded organelle;GO:0005856//cytoskeleton	GO:0032549//ribonucleoside binding;GO:0005488//binding;GO:0036094//small molecule binding;GO:0016818//hydrolase activity, acting on acid anhydrides, in phosphorus-containing anhydrides;GO:0001882//nucleoside binding;GO:0016462//pyrophosphatase activity;GO:1901363//heterocyclic compound binding;GO:0003824//catalytic activity;GO:0017111//nucleoside-triphosphatase activity;GO:0016787//hydrolase acti…	GO:0071822//protein complex subunit organization;GO:0043933//macromolecular complex subunit organization;GO:0044763//single-organism cellular process;GO:0016043//cellular component organization;GO:0043623//cellular protein complex assembly;GO:0034622//cellular macromolecular complex assembly;GO:0044085//cellular component biogenesis;GO:0070271//protein complex biogenesis;GO:0071840//cellular comp…
Isoform0005242	52.8733	0	1.12	0.001	-10.1293	0.000171634	0.00834442	yes	QKY	C2 calcium/lipid-binding plant phosphoribosyltransferase family protein [Zea mays]	-	-	-	-	-	-	-
Isoform0005244	397.697	81.0433	10.0567	2.09333	-2.26428	5.30616e-05	0.00345844	yes	Xpnpep3	PREDICTED: probable Xaa-Pro aminopeptidase 3 [Zea mays]	-	-	-	-	-	-	-
Isoform0005268	1345.27	4435.08	34.5233	112.83	1.70851	0.000347743	0.0139223	yes	HST	hydroxycinnamoyl-CoA shikimate/quinate hydroxycinnamoyl transferase [Saccharum spontaneum]	Metabolism	Biosynthesis of other secondary metabolites;Global and Overview	ko01100//Metabolic pathways;ko01110//Biosynthesis of secondary metabolites;ko00940//Phenylpropanoid biosynthesis;ko00941//Flavonoid biosynthesis;ko00945//Stilbenoid, diarylheptanoid and gingerol biosynthesis	K13065	-	GO:0016746//transferase activity, transferring acyl groups;GO:0003824//catalytic activity;GO:0016740//transferase activity	-
Isoform0005302	36.4133	0	0.8	0.001	-9.64386	3.69078e-06	0.00045719	yes	-	Os07g0515700, partial [Oryza sativa Japonica Group]	-	-	-	-	-	-	-
Isoform0005328	319.383	3109.98	7.34	66.4333	3.17806	2.83983e-06	0.000376274	yes	EBF1	PREDICTED: EIN3-binding F-box protein 1-like [Setaria italica]	Environmental Information Processing	Signal transduction	ko04075//Plant hormone signal transduction	K14515	-	-	-
Isoform0005377	246.26	2643.87	8.50333	89.4	3.39417	4.4489e-05	0.00302941	yes	COR410	PREDICTED: dehydrin COR410-like [Setaria italica]	-	-	-	-	-	-	GO:0042221//response to chemical;GO:0050896//response to stimulus;GO:0001101//response to acid chemical
Isoform0005381	210.333	1597.33	7.83	58.3533	2.89773	7.56988e-08	2.43451e-05	yes	BBX19	Salt tolerance-like protein [Zea mays]	-	-	-	-	-	GO:0046872//metal ion binding;GO:0043169//cation binding;GO:0046914//transition metal ion binding;GO:0043167//ion binding;GO:0005488//binding	-
Isoform0005383	120.667	2025.15	3.99667	65.4467	4.03345	1.68017e-11	2.09264e-08	yes	NIP2-2	NOD26-like major intrinsic protein [Sorghum bicolor]	-	-	-	-	GO:0044425//membrane part;GO:0016020//membrane;GO:0031224//intrinsic component of membrane	-	GO:0019755//one-carbon compound transport;GO:0051179//localization;GO:0051234//establishment of localization;GO:0044765//single-organism transport;GO:0006810//transport;GO:0044699//single-organism process;GO:1902578//single-organism localization;GO:0071702//organic substance transport
Isoform0005385	3426.88	308.307	107.117	9.68	-3.46803	3.87838e-05	0.0027221	yes	XTH25	PREDICTED: probable xyloglucan endotransglucosylase/hydrolase protein 25 [Setaria italica]	Environmental Information Processing	Signal transduction	ko04075//Plant hormone signal transduction	K14504	GO:0030312//external encapsulating structure;GO:0005623//cell;GO:0044464//cell part;GO:0071944//cell periphery;GO:0005576//extracellular region	GO:0003824//catalytic activity;GO:0016757//transferase activity, transferring glycosyl groups;GO:0016740//transferase activity;GO:0016787//hydrolase activity;GO:0016758//transferase activity, transferring hexosyl groups	GO:0044042//glucan metabolic process;GO:0044238//primary metabolic process;GO:0005975//carbohydrate metabolic process;GO:0045229//external encapsulating structure organization;GO:0005976//polysaccharide metabolic process;GO:0071704//organic substance metabolic process;GO:0009987//cellular process;GO:0016043//cellular component organization;GO:0008152//metabolic process;GO:0043170//macromolecule m…
Isoform0005389	32.1733	275.7	1.06	8.8	3.05344	0.000147624	0.00749365	yes	GOLS2	galactinol synthase 1 [Zea mays]	Metabolism	Carbohydrate metabolism	ko00052//Galactose metabolism	K18819	-	GO:0016740//transferase activity;GO:0003824//catalytic activity	-
Isoform0005403	21.0267	381.723	0.72	11.97	4.05528	1.91811e-07	4.7577e-05	yes	Os01g0192000	nucleic acid binding protein [Saccharum hybrid cultivar R570]	-	-	-	-	-	-	-
Isoform0005418	0	81.4567	0.001	2.69	11.3934	2.91872e-09	1.66615e-06	yes	UBP23	Ubiquitin carboxyl-terminal hydrolase [Zea mays]	-	-	-	-	-	-	-
Isoform0005439	87.6667	348.333	3.27667	12.41	1.9212	0.000750991	0.0240507	yes	guaAA	Gamma-glutamyl peptidase 5 [Dichanthelium oligosanthes]	-	-	-	-	-	-	-
Isoform0005459	35.64	283.973	1.21	8.92333	2.88258	7.74159e-05	0.00458097	yes	XTH8	PREDICTED: probable xyloglucan endotransglucosylase/hydrolase protein 8 [Setaria italica]	-	-	-	-	GO:0044464//cell part;GO:0071944//cell periphery;GO:0030312//external encapsulating structure;GO:0005623//cell;GO:0005576//extracellular region	GO:0016757//transferase activity, transferring glycosyl groups;GO:0016787//hydrolase activity;GO:0003824//catalytic activity;GO:0016758//transferase activity, transferring hexosyl groups;GO:0016740//transferase activity	GO:0009987//cellular process;GO:0008152//metabolic process;GO:0005976//polysaccharide metabolic process;GO:0071704//organic substance metabolic process;GO:0043170//macromolecule metabolic process;GO:0005975//carbohydrate metabolic process;GO:0071840//cellular component organization or biogenesis;GO:0044238//primary metabolic process;GO:0016043//cellular component organization;GO:0044042//glucan m…
Isoform0005475	568.35	148.213	20.28	5.25667	-1.94784	0.000151178	0.00760353	yes	PRR1	pseudoARR-B transcription factor, partial [Zea mays]	Organismal Systems	Environmental adaptation	ko04712//Circadian rhythm - plant	K12127	-	-	-
Isoform0005493	0	91.9433	0.001	2.94667	11.5249	0.000517477	0.018453	yes	CESA5	Cellulose synthase-6 [Zea mays]	-	-	-	-	-	GO:0016757//transferase activity, transferring glycosyl groups;GO:0016758//transferase activity, transferring hexosyl groups;GO:0016740//transferase activity;GO:0016759//cellulose synthase activity;GO:0003824//catalytic activity;GO:0046527//glucosyltransferase activity	GO:0071704//organic substance metabolic process;GO:0030243//cellulose metabolic process;GO:0044042//glucan metabolic process;GO:0005975//carbohydrate metabolic process;GO:0044260//cellular macromolecule metabolic process;GO:0044262//cellular carbohydrate metabolic process;GO:0044238//primary metabolic process;GO:0043170//macromolecule metabolic process;GO:0009987//cellular process;GO:0044264//cel…
Isoform0005499	386.713	1183.83	15.4767	47.9	1.62993	0.000829753	0.0258597	yes	PRA1B4	prenylated Rab receptor 2 [Zea mays]	-	-	-	-	-	-	-
Isoform0005514	359.83	1396.05	11.4033	45.0133	1.9809	0.000133934	0.00694007	yes	-	Competence regulatory protein ComQ, partial [Anthurium amnicola]	-	-	-	-	-	-	-
Isoform0005518	84.38	356.127	2.79667	11.2767	2.01156	0.000649351	0.0217303	yes	At1g06890	PREDICTED: uncharacterized membrane protein At1g06890-like [Setaria italica]	-	-	-	-	GO:0044425//membrane part;GO:0031224//intrinsic component of membrane;GO:0016020//membrane	-	-
Isoform0005525	98.8367	427.91	3.18333	13.4167	2.07542	0.000220015	0.0100143	yes	-	Protein kinase superfamily protein [Zea mays]	-	-	-	-	-	GO:0003824//catalytic activity;GO:0001882//nucleoside binding;GO:1901363//heterocyclic compound binding;GO:0016772//transferase activity, transferring phosphorus-containing groups;GO:0032549//ribonucleoside binding;GO:0097159//organic cyclic compound binding;GO:0001883//purine nucleoside binding;GO:0004672//protein kinase activity;GO:0097367//carbohydrate derivative binding;GO:0005488//binding;GO…	GO:0043170//macromolecule metabolic process;GO:0044260//cellular macromolecule metabolic process;GO:0019538//protein metabolic process;GO:0036211//protein modification process;GO:0006464//cellular protein modification process;GO:0009987//cellular process;GO:0071704//organic substance metabolic process;GO:0044238//primary metabolic process;GO:0044237//cellular metabolic process;GO:0008152//metabol…
Isoform0005562	1746.97	254.647	60.7267	8.87	-2.77532	0.000170478	0.00829987	yes	XTH25	PREDICTED: probable xyloglucan endotransglucosylase/hydrolase protein 25 [Setaria italica]	-	-	-	-	GO:0005576//extracellular region;GO:0030312//external encapsulating structure;GO:0005623//cell;GO:0071944//cell periphery;GO:0044464//cell part	GO:0016787//hydrolase activity;GO:0003824//catalytic activity;GO:0016740//transferase activity;GO:0016758//transferase activity, transferring hexosyl groups;GO:0016757//transferase activity, transferring glycosyl groups	GO:0071840//cellular component organization or biogenesis;GO:0008152//metabolic process;GO:0071704//organic substance metabolic process;GO:0009987//cellular process;GO:0044042//glucan metabolic process;GO:0045229//external encapsulating structure organization;GO:0016043//cellular component organization;GO:0043170//macromolecule metabolic process;GO:0044238//primary metabolic process;GO:0005975//c…
Isoform0005564	234	765	8.9	28.53	1.6806	0.000783141	0.0247791	yes	NFYB3	nuclear transcription factor Y subunit B-3 [Zea mays]	-	-	-	-	-	-	-
Isoform0005574	404.63	2593.42	13.54	82.1	2.60015	3.69925e-05	0.00264009	yes	FLA13	Fasciclin-like arabinogalactan protein 13 [Dichanthelium oligosanthes]	-	-	-	-	-	-	-
Isoform0005594	270.69	11.19	9.08667	0.39	-4.54221	1.38031e-05	0.00125238	yes	PBG1	proteasome subunit beta type [Zea mays]	Genetic Information Processing	Folding, sorting and degradation	ko03050//Proteasome	K02736	GO:0044464//cell part;GO:0044424//intracellular part;GO:0005622//intracellular;GO:0043229//intracellular organelle;GO:0043226//organelle;GO:0005623//cell;GO:0032991//macromolecular complex;GO:0043231//intracellular membrane-bounded organelle;GO:0043227//membrane-bounded organelle;GO:0043234//protein complex	GO:0070011//peptidase activity, acting on L-amino acid peptides;GO:0016787//hydrolase activity;GO:0004175//endopeptidase activity;GO:0008233//peptidase activity;GO:0003824//catalytic activity	GO:0019538//protein metabolic process;GO:0071704//organic substance metabolic process;GO:0006508//proteolysis;GO:0044238//primary metabolic process;GO:0043170//macromolecule metabolic process;GO:0008152//metabolic process
Isoform0005657	1371.67	5035.33	50.29	181.17	1.849	7.62515e-05	0.00453418	yes	BBX24	PREDICTED: B-box zinc finger protein 24-like [Setaria italica]	-	-	-	-	-	-	-
Isoform0005660	15.8133	206.4	0.6	7.32333	3.60947	0.000388043	0.0150688	yes	CIPK6	CBL-interacting protein kinase 22 [Sorghum bicolor]	-	-	-	-	-	GO:0003824//catalytic activity;GO:1901363//heterocyclic compound binding;GO:0097367//carbohydrate derivative binding;GO:0001882//nucleoside binding;GO:0001883//purine nucleoside binding;GO:0004672//protein kinase activity;GO:0032549//ribonucleoside binding;GO:0097159//organic cyclic compound binding;GO:0016773//phosphotransferase activity, alcohol group as acceptor;GO:0036094//small molecule bind…	GO:0050794//regulation of cellular process;GO:0006464//cellular protein modification process;GO:0044238//primary metabolic process;GO:0009987//cellular process;GO:0065007//biological regulation;GO:0044267//cellular protein metabolic process;GO:0044260//cellular macromolecule metabolic process;GO:0044237//cellular metabolic process;GO:0008152//metabolic process;GO:0019538//protein metabolic proces…
Isoform0005677	122.803	8.52667	4.39	0.326667	-3.74833	0.00134937	0.0364921	yes	BAG1	BAG family molecular chaperone regulator 1 [Zea mays]	-	-	-	-	-	-	-
Isoform0005716	29.3333	147.667	1.01667	4.88	2.26303	0.000991924	0.029543	yes	ycf36	expressed protein [Oryza sativa Japonica Group]	-	-	-	-	-	-	-
Isoform0005744	17.05	256.697	0.596667	8.71	3.86768	0.000287516	0.0121727	yes	IP5P9	Type IV inositol polyphosphate 5-phosphatase 9 [Dichanthelium oligosanthes]	Environmental Information Processing;Metabolism	Carbohydrate metabolism;Signal transduction;Global and Overview	ko01100//Metabolic pathways;ko04070//Phosphatidylinositol signaling system;ko00562//Inositol phosphate metabolism	K01099	-	-	-
Isoform0005771	46.54	1.26	1.71	0.04	-5.41785	0.000163272	0.00803182	yes	CER1	PREDICTED: protein ECERIFERUM 1-like [Setaria italica]	Metabolism	Global and Overview;Lipid metabolism	ko01110//Biosynthesis of secondary metabolites;ko00073//Cutin, suberine and wax biosynthesis	K15404	GO:0031224//intrinsic component of membrane;GO:0016020//membrane;GO:0044425//membrane part	GO:0003824//catalytic activity	GO:0032787//monocarboxylic acid metabolic process;GO:0044710//single-organism metabolic process;GO:0044237//cellular metabolic process;GO:0044281//small molecule metabolic process;GO:0009987//cellular process;GO:0019752//carboxylic acid metabolic process;GO:0044763//single-organism cellular process;GO:0044238//primary metabolic process;GO:0071704//organic substance metabolic process;GO:0008152//m…
Isoform0005773	272.873	53.3133	9.62333	1.93333	-2.31545	0.000905112	0.0276301	yes	ERF060	PREDICTED: ethylene-responsive transcription factor RAP2-13-like [Setaria italica]	-	-	-	-	-	-	-
Isoform0005799	2324.39	305.53	79.0167	10.6467	-2.89176	6.54125e-07	0.000125164	yes	TIP4-2	PREDICTED: aquaporin TIP4-2 [Zea mays]	-	-	-	-	GO:0031224//intrinsic component of membrane;GO:0044425//membrane part;GO:0016020//membrane	-	GO:0051234//establishment of localization;GO:0051179//localization
Isoform0005827	157.62	870.253	5.38333	29.1467	2.43676	1.26001e-06	0.000208486	yes	PVA12	PREDICTED: vesicle-associated protein 1-2-like [Setaria italica]	-	-	-	-	-	-	-
Isoform0005833	82.8867	491.827	2.85	15.87	2.47727	5.59981e-05	0.00361544	yes	WAT1	nodulin-like protein [Zea mays]	-	-	-	-	GO:0031224//intrinsic component of membrane;GO:0044425//membrane part;GO:0016020//membrane	GO:0005215//transporter activity	GO:0044699//single-organism process;GO:0009987//cellular process;GO:0044763//single-organism cellular process
Isoform0005857	454.257	2731.39	11.8633	69.7067	2.55479	6.64916e-05	0.00412573	yes	ASPG2	aspartyl protease family protein At5g10770-like [Aegilops tauschii subsp. tauschii] [Aegilops tauschii]	-	-	-	-	-	-	-
Isoform0005876	319.123	2674.04	7.36	61.6	3.06515	2.42863e-06	0.000340924	yes	CYP74A1	cytochrome P450 [Saccharum hybrid cultivar R570]	Metabolism	Lipid metabolism;Global and Overview	ko01100//Metabolic pathways;ko01110//Biosynthesis of secondary metabolites;ko00592//alpha-Linolenic acid metabolism	K01723	-	GO:0005488//binding;GO:0043167//ion binding;GO:0046906//tetrapyrrole binding;GO:0043169//cation binding;GO:0097159//organic cyclic compound binding;GO:0016491//oxidoreductase activity;GO:0003824//catalytic activity;GO:0046872//metal ion binding;GO:0046914//transition metal ion binding;GO:1901363//heterocyclic compound binding	GO:0008152//metabolic process;GO:0044710//single-organism metabolic process;GO:0044699//single-organism process
Isoform0005918	85.8033	361.24	2.83333	11.5333	2.02524	0.000230024	0.0103098	yes	XTH8	PREDICTED: probable xyloglucan endotransglucosylase/hydrolase protein 8 [Setaria italica]	-	-	-	-	GO:0071944//cell periphery;GO:0044464//cell part;GO:0005623//cell;GO:0005576//extracellular region;GO:0030312//external encapsulating structure	GO:0016758//transferase activity, transferring hexosyl groups;GO:0016740//transferase activity;GO:0003824//catalytic activity;GO:0016787//hydrolase activity;GO:0016757//transferase activity, transferring glycosyl groups	GO:0044238//primary metabolic process;GO:0009987//cellular process;GO:0005975//carbohydrate metabolic process;GO:0045229//external encapsulating structure organization;GO:0008152//metabolic process;GO:0005976//polysaccharide metabolic process;GO:0043170//macromolecule metabolic process;GO:0044042//glucan metabolic process;GO:0016043//cellular component organization;GO:0071840//cellular component …
Isoform0005931	1528.13	6109.07	36.2667	138.05	1.92847	0.00106887	0.0311706	yes	SUS1	sucrose synthase 1 [Saccharum officinarum]	Metabolism	Global and Overview;Carbohydrate metabolism	ko01100//Metabolic pathways;ko00500//Starch and sucrose metabolism	K00695	GO:0005622//intracellular;GO:1902493//acetyltransferase complex;GO:0046930//pore complex;GO:0044464//cell part;GO:0070461//SAGA-type complex;GO:0044424//intracellular part;GO:0031981//nuclear lumen;GO:0070013//intracellular organelle lumen;GO:0000123//histone acetyltransferase complex;GO:0031248//protein acetyltransferase complex;GO:0098796//membrane protein complex;GO:0043227//membrane-bounded o…	GO:0008194//UDP-glycosyltransferase activity;GO:0016757//transferase activity, transferring glycosyl groups;GO:0016758//transferase activity, transferring hexosyl groups;GO:0003712//transcription cofactor activity;GO:0000989//transcription factor activity, transcription factor binding;GO:0000988//transcription factor activity, protein binding;GO:0003824//catalytic activity;GO:0046527//glucosyltra…	GO:0006355//regulation of transcription, DNA-templated;GO:2001141//regulation of RNA biosynthetic process;GO:0051641//cellular localization;GO:0044710//single-organism metabolic process;GO:0051168//nuclear export;GO:1901360//organic cyclic compound metabolic process;GO:0031326//regulation of cellular biosynthetic process;GO:0034654//nucleobase-containing compound biosynthetic process;GO:0019438//…
Isoform0005932	77.9967	556.593	1.87667	13.1867	2.81284	4.73609e-05	0.00317448	yes	CYP74A1	cytochrome P450 [Saccharum hybrid cultivar R570]	Metabolism	Global and Overview;Lipid metabolism	ko01100//Metabolic pathways;ko01110//Biosynthesis of secondary metabolites;ko00592//alpha-Linolenic acid metabolism	K01723	-	GO:0005488//binding	-
Isoform0005934	20747.7	4714.41	548.66	124.253	-2.14263	6.90819e-05	0.00424417	yes	hmw3	PREDICTED: protein TsetseEP [Oryza sativa Japonica Group]	-	-	-	-	-	-	-
Isoform0005941	484.593	1384.58	10.4467	29.1433	1.48012	0.00199301	0.0480891	yes	TIP1-1	Aquaporin TIP1-1 [Dichanthelium oligosanthes]	-	-	-	-	-	-	-
Isoform0005960	1105.76	363.427	30.1367	9.68667	-1.63745	0.00175278	0.0439974	yes	At4g18380	PREDICTED: F-box protein At5g46170-like [Setaria italica]	-	-	-	-	-	-	-
Isoform0005961	249.4	1520.04	6.33	38.0767	2.58863	5.14093e-07	0.000103095	yes	CIPK1	CBL-interacting protein kinase 21 [Sorghum bicolor]	Cellular Processes	Transport and catabolism	ko04140//Regulation of autophagy	K07198	-	-	-
Isoform0005986	25.3333	145	0.77	4.47	2.53734	0.00171893	0.0434023	yes	OMT2	O-methyltransferase 2 [Sorghum bicolor]	-	-	-	-	-	GO:0003824//catalytic activity;GO:0016740//transferase activity;GO:0005515//protein binding;GO:0005488//binding;GO:0016741//transferase activity, transferring one-carbon groups;GO:0008168//methyltransferase activity	GO:0008152//metabolic process
Isoform0005993	3.02667	63.87	0.0733333	1.45333	4.30875	0.00172594	0.043483	yes	FLA16	fasciclin domain [Zea mays]	-	-	-	-	-	-	-
Isoform0005998	109.063	426.04	2.83	11.2767	1.99447	0.00115188	0.0328365	yes	Os05g0358500	catalytic/ protein phosphatase type 2C [Zea mays]	-	-	-	-	-	-	-
Isoform0006011	889	0.47	23.89	0.01	-11.2222	8.95176e-08	2.71333e-05	yes	ANT1	ADP,ATP carrier protein 1, mitochondrial precursor [Zea mays]	-	-	-	-	GO:0044446//intracellular organelle part;GO:0043227//membrane-bounded organelle;GO:0005623//cell;GO:0043229//intracellular organelle;GO:0005622//intracellular;GO:0044464//cell part;GO:0031090//organelle membrane;GO:0044425//membrane part;GO:0019866//organelle inner membrane;GO:0043226//organelle;GO:0043231//intracellular membrane-bounded organelle;GO:0016020//membrane;GO:0044422//organelle part;G…	-	GO:0044699//single-organism process;GO:0044763//single-organism cellular process;GO:0051179//localization;GO:0009987//cellular process;GO:0051234//establishment of localization
Isoform0006017	419.417	83.2733	9.43333	1.89	-2.31938	0.00104044	0.030589	yes	AGP-L	glucose-1-phosphate adenylyltransferase [Saccharum hybrid cultivar R570]	Metabolism	Global and Overview;Carbohydrate metabolism	ko01100//Metabolic pathways;ko01110//Biosynthesis of secondary metabolites;ko00500//Starch and sucrose metabolism;ko00520//Amino sugar and nucleotide sugar metabolism	K00975	-	-	-
Isoform0006047	821.45	191.35	20.1567	4.77	-2.0792	0.000113056	0.00607339	yes	Mgat3	N-acetylglucosaminyltransferase III [Zea mays]	Metabolism	Glycan biosynthesis and metabolism;Global and Overview	ko01100//Metabolic pathways;ko00510//N-Glycan biosynthesis	K00737	-	GO:0003824//catalytic activity;GO:0016740//transferase activity	GO:0043413//macromolecule glycosylation;GO:0044723//single-organism carbohydrate metabolic process;GO:0006464//cellular protein modification process;GO:0008152//metabolic process;GO:1901137//carbohydrate derivative biosynthetic process;GO:0044763//single-organism cellular process;GO:0009100//glycoprotein metabolic process;GO:0034645//cellular macromolecule biosynthetic process;GO:0071704//organic…
Isoform0006085	166.41	25.8467	4.2	0.66	-2.66985	0.00173858	0.043721	yes	-	Sphingomyelin synthetase family protein [Zea mays]	-	-	-	-	-	-	-
Isoform0006089	506.22	120.96	14.5167	3.48333	-2.05917	0.000925947	0.0280412	yes	LHP1	chromdomain-containing protein CRD101 [Zea mays]	-	-	-	-	GO:0043228//non-membrane-bounded organelle;GO:0044464//cell part;GO:0044427//chromosomal part;GO:0005623//cell;GO:0043232//intracellular non-membrane-bounded organelle;GO:0043229//intracellular organelle;GO:0031981//nuclear lumen;GO:0044424//intracellular part;GO:0043233//organelle lumen;GO:0044454//nuclear chromosome part;GO:0005622//intracellular;GO:0005737//cytoplasm;GO:0005694//chromosome;GO:…	GO:0005488//binding;GO:0003824//catalytic activity;GO:0019238//cyclohydrolase activity;GO:0042393//histone binding;GO:0097159//organic cyclic compound binding;GO:0016814//hydrolase activity, acting on carbon-nitrogen (but not peptide) bonds, in cyclic amidines;GO:0003676//nucleic acid binding;GO:0016787//hydrolase activity;GO:1901363//heterocyclic compound binding;GO:0005515//protein binding;GO:0…	GO:0046700//heterocycle catabolic process;GO:0006725//cellular aromatic compound metabolic process;GO:0009266//response to temperature stimulus;GO:0048856//anatomical structure development;GO:0050896//response to stimulus;GO:0019219//regulation of nucleobase-containing compound metabolic process;GO:0043414//macromolecule methylation;GO:0044260//cellular macromolecule metabolic process;GO:0048523/…
Isoform0006094	63.0833	432.593	1.42	9.55667	2.75062	6.35007e-05	0.00399075	yes	CYP86B1	Cytochrome P450 86B1 [Dichanthelium oligosanthes]	-	-	-	-	-	-	-
Isoform0006099	588.16	1877.42	14.0267	43.79	1.64243	0.000376219	0.0147183	yes	CYP98A1	cytochrome P450 CYP98A1 [Sorghum bicolor]	Metabolism	Biosynthesis of other secondary metabolites;Global and Overview	ko01100//Metabolic pathways;ko01110//Biosynthesis of secondary metabolites;ko00940//Phenylpropanoid biosynthesis;ko00941//Flavonoid biosynthesis;ko00945//Stilbenoid, diarylheptanoid and gingerol biosynthesis	K09754	-	GO:0043169//cation binding;GO:0046914//transition metal ion binding;GO:0043167//ion binding;GO:0046872//metal ion binding;GO:0005488//binding;GO:0003824//catalytic activity;GO:0046906//tetrapyrrole binding;GO:0097159//organic cyclic compound binding;GO:1901363//heterocyclic compound binding;GO:0016491//oxidoreductase activity	GO:0008152//metabolic process;GO:0044699//single-organism process;GO:0044710//single-organism metabolic process
Isoform0006130	178.35	759.777	4.80333	19.5033	2.02161	0.00127242	0.0350053	yes	LRX4	leucine-rich repeat (LRR) family protein precursor [Zea mays]	-	-	-	-	-	-	-
Isoform0006168	773.407	258.81	17.6367	5.91	-1.57735	0.00130814	0.0357013	yes	WDR53	Transducin/WD40 repeat-like superfamily protein [Zea mays]	-	-	-	-	-	-	-
Isoform0006184	53.55	228.567	1.27333	5.54333	2.12214	0.000770526	0.0244703	yes	Os05g0358500	catalytic/ protein phosphatase type 2C [Zea mays]	-	-	-	-	-	-	-
Isoform0006187	251.617	58.4833	6.29	1.51333	-2.05533	0.00208941	0.0496114	yes	OAT	ornithine--oxo-acid aminotransferase [Saccharum officinarum]	Metabolism	Global and Overview;Amino acid metabolism	ko01100//Metabolic pathways;ko01110//Biosynthesis of secondary metabolites;ko01130//Biosynthesis of antibiotics;ko00330//Arginine and proline metabolism	K00819	GO:0005739//mitochondrion;GO:0043227//membrane-bounded organelle;GO:0005622//intracellular;GO:0044446//intracellular organelle part;GO:0044444//cytoplasmic part;GO:0043226//organelle;GO:0044464//cell part;GO:0005623//cell;GO:0005737//cytoplasm;GO:0043231//intracellular membrane-bounded organelle;GO:0043229//intracellular organelle;GO:0044429//mitochondrial part;GO:0044422//organelle part;GO:00444…	GO:0003824//catalytic activity;GO:0016740//transferase activity;GO:0016769//transferase activity, transferring nitrogenous groups;GO:0046914//transition metal ion binding;GO:0008483//transaminase activity;GO:0043168//anion binding;GO:0043167//ion binding;GO:0046872//metal ion binding;GO:0043169//cation binding;GO:0005488//binding	GO:0071704//organic substance metabolic process;GO:0006950//response to stress;GO:0044255//cellular lipid metabolic process;GO:1901564//organonitrogen compound metabolic process;GO:0033554//cellular response to stress;GO:0006629//lipid metabolic process;GO:1901575//organic substance catabolic process;GO:0009987//cellular process;GO:0007568//aging;GO:0009065//glutamine family amino acid catabolic …
Isoform0006204	680.907	167.117	15.0467	3.69333	-2.02645	0.00106827	0.0311706	yes	RNP1	Heterogeneous nuclear ribonucleoprotein 1 [Zea mays]	Genetic Information Processing	Translation	ko03015//mRNA surveillance pathway	K14411	-	GO:0005488//binding;GO:0097159//organic cyclic compound binding	-
Isoform0006235	76.5833	530.343	1.90333	12.1533	2.67475	0.000485546	0.0176731	yes	At4g29360	PREDICTED: glucan endo-1,3-beta-glucosidase 12 [Oryza sativa Japonica Group]	-	-	-	-	-	GO:0003824//catalytic activity;GO:0016787//hydrolase activity	GO:0044238//primary metabolic process;GO:0008152//metabolic process
Isoform0006249	453.507	1522.77	11.3667	37.3633	1.71681	0.000734996	0.0236712	yes	CYP88A1	DWARF3, partial [Zea mays]	Metabolism	Global and Overview;Metabolism of terpenoids and polyketides	ko01100//Metabolic pathways;ko01110//Biosynthesis of secondary metabolites;ko00904//Diterpenoid biosynthesis	K04123	-	-	-
Isoform0006257	943.88	312.95	20.99	6.84333	-1.61693	0.0010561	0.0309166	yes	TULP7	PREDICTED: LOC100281288 isoform X1 [Zea mays]	-	-	-	-	-	-	-
Isoform0006271	364.507	64.9833	8.28	1.53667	-2.42983	0.0016827	0.0427903	yes	Os05g0311000	delta-COP [Zea mays]	-	-	-	-	GO:0030135//coated vesicle;GO:0044433//cytoplasmic vesicle part;GO:0030662//coated vesicle membrane;GO:0098805//whole membrane;GO:0016023//cytoplasmic, membrane-bounded vesicle;GO:0031090//organelle membrane;GO:0098796//membrane protein complex;GO:0048475//coated membrane;GO:0043231//intracellular membrane-bounded organelle;GO:0030659//cytoplasmic vesicle membrane;GO:0030119//AP-type membrane coa…	-	GO:0051179//localization;GO:0008104//protein localization;GO:0033036//macromolecule localization;GO:0071702//organic substance transport;GO:0046907//intracellular transport;GO:0051649//establishment of localization in cell;GO:0044699//single-organism process;GO:0044765//single-organism transport;GO:0051234//establishment of localization;GO:0015031//protein transport;GO:0048193//Golgi vesicle tran…
Isoform0006299	29.41	0	0.693333	0.001	-9.43741	0.00129836	0.0354767	yes	XYLA	xylose isomerase [Zea mays]	Metabolism	Global and Overview;Carbohydrate metabolism	ko01100//Metabolic pathways;ko00051//Fructose and mannose metabolism;ko00040//Pentose and glucuronate interconversions	K01805	-	GO:0016860//intramolecular oxidoreductase activity;GO:0005488//binding;GO:0016861//intramolecular oxidoreductase activity, interconverting aldoses and ketoses;GO:0003824//catalytic activity;GO:0043169//cation binding;GO:0043167//ion binding;GO:0016853//isomerase activity	GO:0006739//NADP metabolic process;GO:0046496//nicotinamide nucleotide metabolic process;GO:0006733//oxidoreduction coenzyme metabolic process;GO:0019637//organophosphate metabolic process;GO:0044699//single-organism process;GO:0044281//small molecule metabolic process;GO:0006753//nucleoside phosphate metabolic process;GO:0006725//cellular aromatic compound metabolic process;GO:0005996//monosacch…
Isoform0006326	1075.83	216.58	22.9067	4.61667	-2.31084	0.000163481	0.00803358	yes	At4g26100	PREDICTED: casein kinase I-like [Setaria italica]	-	-	-	-	-	-	-
Isoform0006352	1433.79	7.58667	32.1567	0.183333	-7.4545	1.36409e-07	3.73771e-05	yes	OMT8	PREDICTED: benzoate O-methyltransferase-like [Setaria italica]	-	-	-	-	-	GO:0016741//transferase activity, transferring one-carbon groups;GO:0043167//ion binding;GO:0005488//binding;GO:0016740//transferase activity;GO:0003824//catalytic activity;GO:0043169//cation binding	GO:0008152//metabolic process
Isoform0006354	233.71	1124.84	6.83333	33.06	2.27443	0.000229599	0.0103098	yes	PUMP4	mitochondrial uncoupling protein 4 [Saccharum officinarum]	-	-	-	-	-	-	-
Isoform0006357	72.38	383.837	2.17333	10.5667	2.28154	0.000520899	0.0185364	yes	CESA9	cellulose synthase A catalytic subunit 9 [Zea mays]	-	-	-	-	GO:0016020//membrane;GO:0044425//membrane part;GO:0031224//intrinsic component of membrane	GO:0005488//binding;GO:0046527//glucosyltransferase activity;GO:0016757//transferase activity, transferring glycosyl groups;GO:0016740//transferase activity;GO:0043169//cation binding;GO:0043167//ion binding;GO:0003824//catalytic activity;GO:0016759//cellulose synthase activity;GO:0016758//transferase activity, transferring hexosyl groups	GO:0005975//carbohydrate metabolic process;GO:0008152//metabolic process;GO:0016043//cellular component organization;GO:0009987//cellular process;GO:0071840//cellular component organization or biogenesis;GO:0051273//beta-glucan metabolic process;GO:0044237//cellular metabolic process;GO:0006073//cellular glucan metabolic process;GO:0043170//macromolecule metabolic process;GO:0044260//cellular mac…
Isoform0006436	290.113	949.193	6.81	22.4767	1.7227	0.0014602	0.0386352	yes	TIFY10B	Protein TIFY 10a [Dichanthelium oligosanthes]	Environmental Information Processing	Signal transduction	ko04075//Plant hormone signal transduction	K13464	-	-	-
Isoform0006458	752.897	4510.62	23.06	139.487	2.59666	4.96224e-07	0.000100272	yes	SAMS1	S-adenosylmethionine synthase [Zea mays]	Metabolism	Global and Overview;Amino acid metabolism	ko01100//Metabolic pathways;ko01110//Biosynthesis of secondary metabolites;ko01230//Biosynthesis of amino acids;ko00270//Cysteine and methionine metabolism	K00789	-	-	-
Isoform0006486	8.31667	185.05	0.186667	4.10667	4.45943	1.31404e-09	9.00145e-07	yes	TDT	Tonoplast dicarboxylate transporter [Zea mays]	-	-	-	-	-	-	-
Isoform0006487	1.04	332.693	0.0266667	7.96	8.22159	3.0275e-18	1.09153e-14	yes	At3g50280	PREDICTED: uncharacterized acetyltransferase At3g50280-like [Setaria italica]	-	-	-	-	-	-	-
Isoform0006512	4.08	333.767	0.143333	10.1733	6.14927	0.00131421	0.0358383	yes	Os03g0700700	lipoxygenase4 [Zea mays]	Metabolism	Lipid metabolism	ko00591//Linoleic acid metabolism	K15718	-	GO:0003824//catalytic activity;GO:0016701//oxidoreductase activity, acting on single donors with incorporation of molecular oxygen;GO:0016491//oxidoreductase activity;GO:0043167//ion binding;GO:0005488//binding;GO:0043169//cation binding	GO:0044255//cellular lipid metabolic process;GO:0006633//fatty acid biosynthetic process;GO:0008152//metabolic process;GO:0009058//biosynthetic process;GO:0071704//organic substance metabolic process;GO:0016053//organic acid biosynthetic process;GO:0044710//single-organism metabolic process;GO:0019752//carboxylic acid metabolic process;GO:0006631//fatty acid metabolic process;GO:0006629//lipid me…
Isoform0006545	5.51667	95.1867	0.156667	2.44667	3.96505	0.00160946	0.0414634	yes	Os05g0537400	PREDICTED: probable protein phosphatase 2C 50 [Setaria italica]	Environmental Information Processing	Signal transduction	ko04075//Plant hormone signal transduction	K14497	-	GO:0004721//phosphoprotein phosphatase activity;GO:0016791//phosphatase activity;GO:0016788//hydrolase activity, acting on ester bonds;GO:0042578//phosphoric ester hydrolase activity;GO:0016787//hydrolase activity;GO:0003824//catalytic activity	GO:0008152//metabolic process;GO:0044237//cellular metabolic process;GO:0019538//protein metabolic process;GO:0044238//primary metabolic process;GO:0009987//cellular process;GO:0044260//cellular macromolecule metabolic process;GO:0071704//organic substance metabolic process;GO:0043170//macromolecule metabolic process;GO:0043412//macromolecule modification;GO:0044267//cellular protein metabolic pr…
Isoform0006559	1535.77	372.47	41.5	10.3467	-2.00395	0.000178682	0.00857933	yes	PDI	protein disulfide isomerase [Zea mays]	Genetic Information Processing	Folding, sorting and degradation	ko04141//Protein processing in endoplasmic reticulum	K09580	GO:0005623//cell;GO:0043226//organelle;GO:0044424//intracellular part;GO:0043231//intracellular membrane-bounded organelle;GO:0043227//membrane-bounded organelle;GO:0005622//intracellular;GO:0043229//intracellular organelle;GO:0044464//cell part	GO:0003824//catalytic activity;GO:0016860//intramolecular oxidoreductase activity;GO:0016853//isomerase activity;GO:0016864//intramolecular oxidoreductase activity, transposing S-S bonds	GO:0044763//single-organism cellular process;GO:0044238//primary metabolic process;GO:0042592//homeostatic process;GO:0065008//regulation of biological quality;GO:0044267//cellular protein metabolic process;GO:0065007//biological regulation;GO:0071704//organic substance metabolic process;GO:0044260//cellular macromolecule metabolic process;GO:0044237//cellular metabolic process;GO:0019725//cellul…
Isoform0006572	86	0	2.08333	0.001	-11.0247	1.64356e-05	0.00142435	yes	RPM1	Disease resistance protein RPP13 [Zea mays]	Organismal Systems	Environmental adaptation	ko04626//Plant-pathogen interaction	K13457	-	-	-
Isoform0006585	62.3733	462.293	2.06333	14.7667	2.8393	3.15993e-06	0.000408417	yes	LBD41	LOB domain-containing protein 41 [Dichanthelium oligosanthes]	-	-	-	-	-	-	-
Isoform0006627	51	0	1.30667	0.001	-10.3517	0.00016368	0.00803759	yes	RPL17	60S ribosomal protein L17 [Zea mays]	Genetic Information Processing	Translation	ko03010//Ribosome	K02880	GO:0044464//cell part;GO:0005623//cell;GO:0005622//intracellular	-	-
Isoform0006658	104.333	1011.33	2.55667	23.8867	3.22387	0.00142168	0.0378942	yes	BC1L7	COBRA-like protein 6 [Dichanthelium oligosanthes]	-	-	-	-	GO:0016020//membrane;GO:0031224//intrinsic component of membrane;GO:0044425//membrane part	-	GO:0040007//growth
Isoform0006659	443.397	115.227	12.77	3.37667	-1.91909	0.00183423	0.0453933	yes	Os02g0739600	Pyruvate dehydrogenase E1 component alpha subunit [Zea mays]	Metabolism	Carbohydrate metabolism;Global and Overview	ko01100//Metabolic pathways;ko01110//Biosynthesis of secondary metabolites;ko01130//Biosynthesis of antibiotics;ko01120//Microbial metabolism in diverse environments;ko01200//Carbon metabolism;ko00010//Glycolysis / Gluconeogenesis;ko00620//Pyruvate metabolism;ko00020//Citrate cycle (TCA cycle)	K00161	GO:0043227//membrane-bounded organelle;GO:0043226//organelle	GO:0016903//oxidoreductase activity, acting on the aldehyde or oxo group of donors;GO:1901363//heterocyclic compound binding;GO:0016491//oxidoreductase activity;GO:0048037//cofactor binding;GO:0097159//organic cyclic compound binding;GO:0003824//catalytic activity;GO:1901265//nucleoside phosphate binding;GO:0005488//binding;GO:0000166//nucleotide binding;GO:0016614//oxidoreductase activity, actin…	GO:0032787//monocarboxylic acid metabolic process;GO:0055086//nucleobase-containing small molecule metabolic process;GO:0006732//coenzyme metabolic process;GO:0006796//phosphate-containing compound metabolic process;GO:0006082//organic acid metabolic process;GO:0008152//metabolic process;GO:0019362//pyridine nucleotide metabolic process;GO:0006807//nitrogen compound metabolic process;GO:0044763//…
Isoform0006666	177.317	621.277	5.93	20.3633	1.77987	0.000794817	0.0250675	yes	At3g05170	Phosphoglycerate mutase-like protein AT74H [Zea mays]	-	-	-	-	-	-	-
Isoform0006678	65.3333	288	1.82333	7.91	2.1171	0.000149685	0.00753972	yes	EID1	Phytochrome A-associated F-box protein [Zea mays]	-	-	-	-	GO:0043229//intracellular organelle;GO:0044424//intracellular part;GO:0005622//intracellular;GO:0043231//intracellular membrane-bounded organelle;GO:0044464//cell part;GO:0005623//cell;GO:0043226//organelle;GO:0043227//membrane-bounded organelle	-	GO:0071704//organic substance metabolic process;GO:0050789//regulation of biological process;GO:0043170//macromolecule metabolic process;GO:0019538//protein metabolic process;GO:0050793//regulation of developmental process;GO:0051603//proteolysis involved in cellular protein catabolic process;GO:0009581//detection of external stimulus;GO:0048367//shoot system development;GO:0044767//single-organi…
Isoform0006687	349.05	1036.22	8.84	25.4767	1.52706	0.00114592	0.0327517	yes	At1g09390	alpha-L-fucosidase 2 [Zea mays]	-	-	-	-	-	-	-
Isoform0006693	38.8167	836.377	0.85	17.8633	4.39339	7.08446e-12	9.33268e-09	yes	NIP2-2	NOD26-like major intrinsic protein [Sorghum bicolor]	-	-	-	-	GO:0016020//membrane;GO:0044425//membrane part;GO:0031224//intrinsic component of membrane	-	GO:0051179//localization;GO:0071702//organic substance transport;GO:0044765//single-organism transport;GO:0006810//transport;GO:1902578//single-organism localization;GO:0051234//establishment of localization;GO:0044699//single-organism process;GO:0019755//one-carbon compound transport
Isoform0006720	13.48	92.7733	0.403333	2.62	2.69952	0.00131769	0.0359047	yes	PGRL1A	PGR5-like protein 1B chloroplastic [Zea mays]	-	-	-	-	-	-	-
Isoform0006730	34.5233	170.807	0.843333	4.02	2.25302	0.000345041	0.0138627	yes	RVE8	ScMYB40 protein [Saccharum hybrid cultivar Co 86032]	-	-	-	-	-	GO:0005488//binding	-
Isoform0006741	56.4933	0.433333	1.69333	0.0133333	-6.98868	0.000351404	0.0140034	yes	At3g48440	Zinc finger CCCH domain-containing protein 33 [Zea mays]	-	-	-	-	-	-	-
Isoform0006776	2370.2	678.047	54.1467	15.92	-1.76603	0.00205287	0.0491183	yes	SH-1	sucrose synthase [Sorghum bicolor]	Metabolism	Global and Overview;Carbohydrate metabolism	ko01100//Metabolic pathways;ko00500//Starch and sucrose metabolism	K00695	-	GO:0035251//UDP-glucosyltransferase activity;GO:0016740//transferase activity;GO:0016757//transferase activity, transferring glycosyl groups;GO:0016758//transferase activity, transferring hexosyl groups;GO:0008194//UDP-glycosyltransferase activity;GO:0003824//catalytic activity;GO:0046527//glucosyltransferase activity	GO:0008152//metabolic process
Isoform0006780	23.21	242.773	0.763333	7.93333	3.37754	0.000463666	0.0171224	yes	GA2OX1	gibberellin 2-beta-dioxygenase [Saccharum hybrid cultivar R570]	Metabolism	Metabolism of terpenoids and polyketides;Global and Overview	ko01110//Biosynthesis of secondary metabolites;ko00904//Diterpenoid biosynthesis	K04125	-	GO:0016705//oxidoreductase activity, acting on paired donors, with incorporation or reduction of molecular oxygen;GO:0003824//catalytic activity;GO:0016491//oxidoreductase activity	GO:0044699//single-organism process;GO:0044710//single-organism metabolic process;GO:0008152//metabolic process
Isoform0006783	371.41	1194.31	9.13333	29.74	1.70319	0.000899944	0.027549	yes	Slc38a1	Amino acid transporter-like protein [Zea mays]	-	-	-	-	-	-	-
Isoform0006851	55.4567	419.327	1.32333	9.84	2.89448	1.04958e-06	0.000180179	yes	ILL6	IAA-amino acid hydrolase ILR1-like 6 precursor [Zea mays]	-	-	-	-	-	GO:0003824//catalytic activity	GO:0008152//metabolic process;GO:0044237//cellular metabolic process;GO:0001101//response to acid chemical;GO:0044699//single-organism process;GO:0050896//response to stimulus;GO:0032787//monocarboxylic acid metabolic process;GO:0051704//multi-organism process;GO:0006950//response to stress;GO:0006082//organic acid metabolic process;GO:0019752//carboxylic acid metabolic process;GO:0044710//single…
Isoform0006852	165.583	0	3.35	0.001	-11.7099	0.000367326	0.0144779	yes	CRWN1	PREDICTED: protein CROWDED NUCLEI 1 [Setaria italica]	-	-	-	-	-	-	-
Isoform0006862	348.183	42.7467	9.62667	1.20333	-3	6.50569e-05	0.00405877	yes	ABCF3	ABC transporter F family member 3 [Zea mays]	-	-	-	-	GO:0005622//intracellular;GO:0044464//cell part;GO:0005623//cell;GO:0044444//cytoplasmic part;GO:0005737//cytoplasm;GO:0044424//intracellular part	GO:0016818//hydrolase activity, acting on acid anhydrides, in phosphorus-containing anhydrides;GO:0097159//organic cyclic compound binding;GO:0016787//hydrolase activity;GO:0032549//ribonucleoside binding;GO:0005488//binding;GO:0036094//small molecule binding;GO:0016462//pyrophosphatase activity;GO:1901363//heterocyclic compound binding;GO:0001882//nucleoside binding;GO:0001883//purine nucleoside…	GO:0009617//response to bacterium;GO:0046907//intracellular transport;GO:0044699//single-organism process;GO:0071840//cellular component organization or biogenesis;GO:0006886//intracellular protein transport;GO:0006970//response to osmotic stress;GO:0044260//cellular macromolecule metabolic process;GO:0043170//macromolecule metabolic process;GO:0051168//nuclear export;GO:0006950//response to stre…
Isoform0006863	9.38667	120.267	0.286667	3.40667	3.57091	0.000234985	0.0104798	yes	At1g15670	F-box/kelch-repeat protein [Dichanthelium oligosanthes]	-	-	-	-	-	-	-
Isoform0006871	97.96	494.03	2.35333	11.7033	2.31414	0.000212868	0.00973423	yes	Os09g0297000	Ferrochelatase [Zea mays]	Metabolism	Global and Overview;Metabolism of cofactors and vitamins	ko01100//Metabolic pathways;ko01110//Biosynthesis of secondary metabolites;ko00860//Porphyrin and chlorophyll metabolism	K01772	-	GO:0003824//catalytic activity	GO:0033014//tetrapyrrole biosynthetic process;GO:0019438//aromatic compound biosynthetic process;GO:0044271//cellular nitrogen compound biosynthetic process;GO:0006778//porphyrin-containing compound metabolic process;GO:1901576//organic substance biosynthetic process;GO:0006725//cellular aromatic compound metabolic process;GO:0034641//cellular nitrogen compound metabolic process;GO:1901566//organ…
Isoform0006880	179.583	26.26	3.91333	0.586667	-2.73779	0.000662635	0.0220563	yes	-	PP2A regulatory subunit TAP46 [Dichanthelium oligosanthes]	-	-	-	-	-	-	-
Isoform0006890	61.5567	508.49	1.26333	10.4033	3.04174	1.09887e-06	0.000185406	yes	WAXY	granule bound starch synthase IIa precursor [Zea mays]	-	-	-	-	GO:0043231//intracellular membrane-bounded organelle;GO:0043226//organelle;GO:0009536//plastid;GO:0044444//cytoplasmic part;GO:0005737//cytoplasm;GO:0005623//cell;GO:0043227//membrane-bounded organelle;GO:0044464//cell part;GO:0043229//intracellular organelle;GO:0044424//intracellular part;GO:0005622//intracellular	GO:0003824//catalytic activity;GO:0016740//transferase activity	GO:0044237//cellular metabolic process;GO:0005982//starch metabolic process;GO:0071704//organic substance metabolic process;GO:0044260//cellular macromolecule metabolic process;GO:0044238//primary metabolic process;GO:0006073//cellular glucan metabolic process;GO:0044264//cellular polysaccharide metabolic process;GO:0009987//cellular process;GO:0044042//glucan metabolic process;GO:0005976//polysa…
Isoform0006934	51.17	0	1.49333	0.001	-10.5443	1.91347e-06	0.000285569	yes	-	PREDICTED: neurogenic protein mastermind-like [Setaria italica]	-	-	-	-	-	GO:0043169//cation binding;GO:0005488//binding;GO:0043167//ion binding	-
Isoform0006937	3	167.1	0.0666667	3.81	5.83668	1.60916e-10	1.55255e-07	yes	RVE2	Protein REVEILLE 2 [Dichanthelium oligosanthes]	-	-	-	-	-	-	-
Isoform0006938	0	28.65	0.001	0.766667	9.58246	0.00148784	0.039185	yes	-	glycosyl hydrolase, family 43 protein [Zea mays]	-	-	-	-	-	GO:0016787//hydrolase activity;GO:0003824//catalytic activity	GO:0008152//metabolic process;GO:0044238//primary metabolic process
Isoform0006964	12.07	139.177	0.393333	4.19	3.41313	0.000357769	0.0141746	yes	-	DUF241 domain protein [Zea mays]	-	-	-	-	-	-	-
Isoform0007043	331.9	3093.49	6.8	59.64	3.13267	7.35008e-07	0.000136401	yes	EBF1	PREDICTED: EIN3-binding F-box protein 1-like [Setaria italica]	Environmental Information Processing	Signal transduction	ko04075//Plant hormone signal transduction	K14515	-	-	-
Isoform0007089	143	1359.33	4.11667	35.2233	3.09698	7.96334e-06	0.000825272	yes	At3g55800	PREDICTED: sedoheptulose-1,7-bisphosphatase, chloroplastic [Setaria italica]	Metabolism	Global and Overview;Energy metabolism	ko01100//Metabolic pathways;ko01120//Microbial metabolism in diverse environments;ko01200//Carbon metabolism;ko00710//Carbon fixation in photosynthetic organisms	K01100	-	-	-
Isoform0007102	49.1267	201.317	1.2	4.97333	2.05118	0.00205609	0.0491438	yes	-	catalytic/ hydrolase [Zea mays]	-	-	-	-	-	-	-
Isoform0007140	78.4033	378.187	2.10667	9.76333	2.21241	0.000760635	0.0242574	yes	HMGCL	Hydroxymethylglutaryl-CoA lyase mitochondrial [Zea mays]	Cellular Processes;Metabolism	Lipid metabolism;Amino acid metabolism;Transport and catabolism;Global and Overview;Carbohydrate metabolism	ko01100//Metabolic pathways;ko04146//Peroxisome;ko00280//Valine, leucine and isoleucine degradation;ko00650//Butanoate metabolism;ko00072//Synthesis and degradation of ketone bodies	K01640	-	GO:0003824//catalytic activity	-
Isoform0007218	1936.85	407.027	46.3967	10.1	-2.19967	0.00114028	0.0326418	yes	-	suppressor protein SRP40-like [Ananas comosus]	-	-	-	-	-	-	-
Isoform0007253	8.23333	933.343	0.196667	21.5967	6.77891	3.05423e-14	5.65462e-11	yes	INO1	myo-inositol-1-phosphate synthase [Saccharum hybrid cultivar]	Metabolism	Global and Overview;Carbohydrate metabolism	ko01100//Metabolic pathways;ko01130//Biosynthesis of antibiotics;ko00562//Inositol phosphate metabolism	K01858	-	GO:0003824//catalytic activity	GO:0044238//primary metabolic process;GO:0044281//small molecule metabolic process;GO:0006796//phosphate-containing compound metabolic process;GO:0006066//alcohol metabolic process;GO:0006644//phospholipid metabolic process;GO:0009987//cellular process;GO:0044710//single-organism metabolic process;GO:0044763//single-organism cellular process;GO:0006020//inositol metabolic process;GO:0006793//phos…
Isoform0007257	28	141	0.616667	3.26	2.40231	0.0020271	0.0486887	yes	PGM1	PREDICTED: 2,3-bisphosphoglycerate-independent phosphoglycerate mutase-like [Setaria italica]	Metabolism	Global and Overview;Amino acid metabolism;Carbohydrate metabolism	ko01100//Metabolic pathways;ko01110//Biosynthesis of secondary metabolites;ko01130//Biosynthesis of antibiotics;ko01120//Microbial metabolism in diverse environments;ko01200//Carbon metabolism;ko01230//Biosynthesis of amino acids;ko00010//Glycolysis / Gluconeogenesis;ko00260//Glycine, serine and threonine metabolism	K15633	-	-	-
Isoform0007269	0	94.8567	0.001	2.24	11.1293	0.000944638	0.0284378	yes	OBF1	bZIP transcription factor, partial [Zea mays]	-	-	-	-	-	-	-
Isoform0007271	36.6667	292.667	1.20333	9.48667	2.97886	1.2913e-06	0.000212125	yes	dnaJ	PREDICTED: LOC100280972 isoform X1 [Zea mays]	-	-	-	-	-	-	-
Isoform0007350	66.0967	0	2.08667	0.001	-11.027	4.92745e-05	0.00326812	yes	LKR/SDH	Lysine-ketoglutarate reductase/saccharopine dehydrogenase1 [Zea mays]	Metabolism	Amino acid metabolism;Global and Overview	ko01100//Metabolic pathways;ko01110//Biosynthesis of secondary metabolites;ko01130//Biosynthesis of antibiotics;ko00310//Lysine degradation	K14157	-	-	-
Isoform0007356	493.57	86.57	11.85	1.96	-2.59596	0.00014938	0.00753972	yes	CSLE6	PREDICTED: cellulose synthase-like protein E6 [Setaria italica]	-	-	-	-	-	-	-
Isoform0007358	0	28.6667	0.001	0.723333	9.49852	0.00119774	0.0336398	yes	FAD2-2	fatty acid desaturase [Sorghum bicolor]	Metabolism	Lipid metabolism;Global and Overview	ko01212//Fatty acid metabolism;ko01040//Biosynthesis of unsaturated fatty acids	K10256	-	GO:0003824//catalytic activity;GO:0016705//oxidoreductase activity, acting on paired donors, with incorporation or reduction of molecular oxygen;GO:0016491//oxidoreductase activity	GO:0044710//single-organism metabolic process;GO:0008152//metabolic process;GO:0044699//single-organism process
Isoform0007363	0	143.557	0.001	3.96	11.9513	1.69619e-12	2.64074e-09	yes	CSLC2	xyloglucan glycosyltransferase [Saccharum hybrid cultivar R570]	-	-	-	-	-	-	-
Isoform0007532	150.44	0	3.98	0.001	-11.9586	2.32678e-06	0.000332754	yes	KING1	AKIN gamma [Zea mays]	-	-	-	-	-	-	-
Isoform0007593	151.75	29.8267	4.50333	0.866667	-2.37744	0.000497927	0.0179805	yes	RGA2	PREDICTED: disease resistance protein RGA2 [Oryza sativa Japonica Group]	-	-	-	-	-	-	-
Isoform0007596	1656.89	132.553	37.1933	2.95667	-3.653	9.13265e-06	0.000921362	yes	SCL30	arginine/serine-rich splicing factor SCL30 transcript II [Zea mays]	-	-	-	-	-	-	-
Isoform0007680	89.1067	5.02667	2.42333	0.136667	-4.14826	0.00121905	0.0340429	yes	CYP76M5	cytochrome P450 76M5-like [Aegilops tauschii subsp. tauschii] [Aegilops tauschii]	-	-	-	-	-	-	-
Isoform0007699	33.0867	806.123	1.12667	24.5033	4.44285	1.01808e-05	0.00100202	yes	GAPA	Glyceraldehyde-3-phosphate dehydrogenase A, chloroplastic [Zea mays]	Metabolism	Energy metabolism;Global and Overview	ko01100//Metabolic pathways;ko01120//Microbial metabolism in diverse environments;ko01200//Carbon metabolism;ko00710//Carbon fixation in photosynthetic organisms	K05298	-	GO:0005488//binding;GO:1901265//nucleoside phosphate binding;GO:0036094//small molecule binding;GO:1901363//heterocyclic compound binding;GO:0097159//organic cyclic compound binding;GO:0000166//nucleotide binding	GO:0044238//primary metabolic process;GO:0005996//monosaccharide metabolic process;GO:0019318//hexose metabolic process;GO:0044710//single-organism metabolic process;GO:0008152//metabolic process;GO:0071704//organic substance metabolic process;GO:0044281//small molecule metabolic process;GO:0005975//carbohydrate metabolic process;GO:0044699//single-organism process;GO:0044723//single-organism car…
Isoform0007719	2198.31	795.54	61.61	22.28	-1.46742	0.00181074	0.0449906	yes	Os02g0621700	Succinyl-CoA ligase [ADP-forming] subunit beta, mitochondrial [Dichanthelium oligosanthes]	Metabolism	Carbohydrate metabolism;Global and Overview	ko01100//Metabolic pathways;ko01110//Biosynthesis of secondary metabolites;ko01130//Biosynthesis of antibiotics;ko01120//Microbial metabolism in diverse environments;ko01200//Carbon metabolism;ko00020//Citrate cycle (TCA cycle);ko00640//Propanoate metabolism	K01900	GO:0044424//intracellular part;GO:0043231//intracellular membrane-bounded organelle;GO:0005623//cell;GO:0043227//membrane-bounded organelle;GO:0043229//intracellular organelle;GO:0043226//organelle;GO:0005622//intracellular;GO:0044464//cell part	GO:0097159//organic cyclic compound binding;GO:0016877//ligase activity, forming carbon-sulfur bonds;GO:0032550//purine ribonucleoside binding;GO:0046914//transition metal ion binding;GO:0001883//purine nucleoside binding;GO:0046872//metal ion binding;GO:0043169//cation binding;GO:0097367//carbohydrate derivative binding;GO:0016878//acid-thiol ligase activity;GO:0043167//ion binding;GO:0036094//s…	GO:0044763//single-organism cellular process;GO:0070271//protein complex biogenesis;GO:0006090//pyruvate metabolic process;GO:0044257//cellular protein catabolic process;GO:0009628//response to abiotic stimulus;GO:0006950//response to stress;GO:0010033//response to organic substance;GO:0071704//organic substance metabolic process;GO:0005975//carbohydrate metabolic process;GO:0050896//response to …
Isoform0007740	2325.8	742.22	50.2933	15.5467	-1.69376	0.00120791	0.033817	yes	CIPK6	CBL-interacting protein kinase 14 [Sorghum bicolor]	-	-	-	-	-	GO:0005488//binding;GO:0004672//protein kinase activity;GO:0003824//catalytic activity;GO:0001882//nucleoside binding;GO:0032549//ribonucleoside binding;GO:1901363//heterocyclic compound binding;GO:0097367//carbohydrate derivative binding;GO:0001883//purine nucleoside binding;GO:0016773//phosphotransferase activity, alcohol group as acceptor;GO:0032550//purine ribonucleoside binding;GO:0036094//s…	GO:0006793//phosphorus metabolic process;GO:0009987//cellular process;GO:0044267//cellular protein metabolic process;GO:0071704//organic substance metabolic process;GO:0050794//regulation of cellular process;GO:0043412//macromolecule modification;GO:0006464//cellular protein modification process;GO:0044260//cellular macromolecule metabolic process;GO:0043170//macromolecule metabolic process;GO:00…
Isoform0007804	299.67	58.9	6.57333	1.30333	-2.33442	0.00102845	0.0303145	yes	-	--	-	-	-	-	-	-	-
Isoform0007813	347.863	2150.98	8.98667	54.9167	2.61139	3.04129e-06	0.000398647	yes	AFRR	PREDICTED: monodehydroascorbate reductase-like [Setaria italica]	Metabolism	Global and Overview;Carbohydrate metabolism	ko01100//Metabolic pathways;ko00053//Ascorbate and aldarate metabolism	K08232	-	GO:0036094//small molecule binding;GO:0097159//organic cyclic compound binding;GO:0000166//nucleotide binding;GO:0005488//binding;GO:1901265//nucleoside phosphate binding;GO:1901363//heterocyclic compound binding	GO:0044699//single-organism process;GO:0019725//cellular homeostasis;GO:0065007//biological regulation;GO:0042592//homeostatic process;GO:0009987//cellular process;GO:0065008//regulation of biological quality;GO:0008152//metabolic process;GO:0044710//single-organism metabolic process;GO:0044763//single-organism cellular process
Isoform0007817	43.1133	195.88	1.27	5.54	2.12506	0.000555927	0.0193605	yes	-	Protein kinase superfamily protein [Zea mays]	-	-	-	-	-	GO:0097367//carbohydrate derivative binding;GO:1901363//heterocyclic compound binding;GO:0005488//binding;GO:0032550//purine ribonucleoside binding;GO:0097159//organic cyclic compound binding;GO:0003824//catalytic activity;GO:0016740//transferase activity;GO:0036094//small molecule binding;GO:0016773//phosphotransferase activity, alcohol group as acceptor;GO:0016301//kinase activity;GO:0001882//n…	GO:0019538//protein metabolic process;GO:0008152//metabolic process;GO:0043170//macromolecule metabolic process;GO:0044260//cellular macromolecule metabolic process;GO:0043412//macromolecule modification;GO:0044237//cellular metabolic process;GO:0036211//protein modification process;GO:0006464//cellular protein modification process;GO:0071704//organic substance metabolic process;GO:0044238//prima…
Isoform0007823	361.313	3942.01	10.83	111.853	3.3685	0.000140611	0.00722051	yes	-	GTP-binding nuclear protein Ran-3 [Dichanthelium oligosanthes]	-	-	-	-	-	-	-
Isoform0007887	4537.4	1322.1	103.91	29.0233	-1.84005	0.00026612	0.0114652	yes	CYP714B3	PREDICTED: cytochrome P450 714B3 isoform X1 [Zea mays]	-	-	-	-	GO:0044425//membrane part;GO:0031224//intrinsic component of membrane;GO:0016020//membrane	GO:0046872//metal ion binding;GO:0043167//ion binding;GO:1901363//heterocyclic compound binding;GO:0043169//cation binding;GO:0046906//tetrapyrrole binding;GO:0046914//transition metal ion binding;GO:0003824//catalytic activity;GO:0097159//organic cyclic compound binding;GO:0005488//binding;GO:0016491//oxidoreductase activity	GO:0008152//metabolic process;GO:0044699//single-organism process;GO:0044710//single-organism metabolic process
Isoform0007915	34.17	144.907	0.78	3.36	2.10692	0.00121332	0.0339243	yes	KCS11	3-ketoacyl-CoA synthase 11 [Dichanthelium oligosanthes]	Metabolism	Global and Overview;Lipid metabolism	ko01110//Biosynthesis of secondary metabolites;ko00062//Fatty acid elongation	K15397	-	-	-
Isoform0007922	77.89	366.663	2.33333	10.3133	2.14405	0.000994573	0.0295961	yes	SBT3.3	Subtilisin-like serine endopeptidase family protein [Zea mays]	-	-	-	-	-	GO:0008233//peptidase activity;GO:0070011//peptidase activity, acting on L-amino acid peptides;GO:0003824//catalytic activity;GO:0016787//hydrolase activity	GO:0043170//macromolecule metabolic process;GO:0071704//organic substance metabolic process;GO:0044238//primary metabolic process;GO:0019538//protein metabolic process;GO:0008152//metabolic process
Isoform0007929	401.403	0.47	8.71667	0.01	-9.76763	4.55313e-07	9.36633e-05	yes	-	P-loop containing nucleoside triphosphate hydrolase superfamily protein [Zea mays]	-	-	-	-	-	-	-
Isoform0007943	455.173	3.02667	11.6867	0.0833333	-7.13175	2.92786e-08	1.18677e-05	yes	XYLT1	Core-2/I-branching beta-16-N-acetylglucosaminyltransferase family protein [Zea mays]	-	-	-	-	-	-	-
Isoform0008005	405	1369	12.2	38.64	1.66321	0.00168533	0.0427903	yes	Os06g0107700	ferredoxin [Zea mays]	Metabolism	Energy metabolism;Global and Overview	ko01100//Metabolic pathways;ko00195//Photosynthesis	K02641	-	GO:0005488//binding;GO:0036094//small molecule binding;GO:0003824//catalytic activity	GO:0044710//single-organism metabolic process;GO:0044699//single-organism process;GO:0008152//metabolic process
Isoform0008036	183.64	4.85667	3.98667	0.113333	-5.13654	0.000147681	0.00749365	yes	WNK8	PREDICTED: probable serine/threonine-protein kinase WNK8 [Zea mays]	-	-	-	-	-	GO:0016740//transferase activity;GO:0016772//transferase activity, transferring phosphorus-containing groups;GO:0003824//catalytic activity	-
Isoform0008081	36.0233	265.557	1.18333	8.12667	2.77981	5.85088e-05	0.00372834	yes	SUS4	sucrose synthase [Saccharum officinarum]	Metabolism	Global and Overview;Carbohydrate metabolism	ko01100//Metabolic pathways;ko00500//Starch and sucrose metabolism	K00695	-	GO:0016740//transferase activity;GO:0046527//glucosyltransferase activity;GO:0016758//transferase activity, transferring hexosyl groups;GO:0016757//transferase activity, transferring glycosyl groups;GO:0008194//UDP-glycosyltransferase activity;GO:0003824//catalytic activity;GO:0035251//UDP-glucosyltransferase activity	GO:0008152//metabolic process
Isoform0008084	80.3467	0.383333	1.89	0.00666667	-8.1472	8.00429e-05	0.00469042	yes	ESP1	Separase [Zea mays]	-	-	-	-	-	-	-
Isoform0008151	0	126.793	0.001	3.15	11.6211	3.69709e-10	2.9795e-07	yes	CHR23	chromatin complex subunit A [Zea mays]	-	-	-	-	-	-	-
Isoform0008164	135.317	654.873	3.14333	14.18	2.17349	0.000543327	0.0191147	yes	TPS11	PREDICTED: probable alpha,alpha-trehalose-phosphate synthase [UDP-forming] 11 [Setaria italica]	Metabolism	Global and Overview;Carbohydrate metabolism	ko01100//Metabolic pathways;ko00500//Starch and sucrose metabolism	K16055	-	-	GO:0044723//single-organism carbohydrate metabolic process;GO:0044710//single-organism metabolic process;GO:0005984//disaccharide metabolic process;GO:0009987//cellular process;GO:0071704//organic substance metabolic process;GO:0005991//trehalose metabolic process;GO:0005975//carbohydrate metabolic process;GO:0009311//oligosaccharide metabolic process;GO:0044262//cellular carbohydrate metabolic p…
Isoform0008198	633.213	2404.31	19.3667	75.2667	1.95844	0.000472471	0.0173261	yes	UBQ10	PREDICTED: polyubiquitin-like [Camelina sativa]	-	-	-	-	-	-	-
Isoform0008206	74.3333	0	1.68333	0.001	-10.7171	5.66661e-05	0.00363662	yes	-	--	-	-	-	-	-	-	-
Isoform0008294	656.88	1798.38	15.6533	42.09	1.42701	0.0020761	0.049422	yes	CYP75A1	Flavonoid 3'-monooxygenase [Zea mays]	Metabolism	Global and Overview;Biosynthesis of other secondary metabolites	ko01110//Biosynthesis of secondary metabolites;ko00941//Flavonoid biosynthesis;ko00944//Flavone and flavonol biosynthesis	K13083	-	-	-
Isoform0008308	6.54333	124.02	0.193333	3.34667	4.11356	2.66883e-05	0.0020751	yes	SF21	pollen-specific protein [Saccharum hybrid cultivar R570]	-	-	-	-	-	-	-
Isoform0008349	290.363	1800.65	8.36	49.2867	2.55962	8.03944e-06	0.0008319	yes	BHLH128	Transcription factor bHLH128 [Dichanthelium oligosanthes]	-	-	-	-	-	-	-
Isoform0008419	0	247.63	0.001	6.87	12.7461	2.29422e-15	5.23863e-12	yes	YTHDF1	evolutionarily conserved C-terminal region 10 [Zea mays]	-	-	-	-	-	-	-
Isoform0008425	191.277	1594.4	5.33	44.11	3.0489	9.79631e-08	2.8556e-05	yes	AFRR	PREDICTED: monodehydroascorbate reductase-like [Setaria italica]	Metabolism	Carbohydrate metabolism;Global and Overview	ko01100//Metabolic pathways;ko00053//Ascorbate and aldarate metabolism	K08232	-	GO:1901265//nucleoside phosphate binding;GO:0036094//small molecule binding;GO:1901363//heterocyclic compound binding;GO:0005488//binding;GO:0097159//organic cyclic compound binding;GO:0000166//nucleotide binding	GO:0008152//metabolic process;GO:0044763//single-organism cellular process;GO:0065007//biological regulation;GO:0009987//cellular process;GO:0044699//single-organism process;GO:0065008//regulation of biological quality;GO:0042592//homeostatic process;GO:0019725//cellular homeostasis;GO:0044710//single-organism metabolic process
Isoform0008428	46.43	351.807	1.08	7.87667	2.86655	0.000579187	0.020028	yes	-	formin-binding protein 4 [Ananas comosus]	-	-	-	-	-	-	-
Isoform0008439	69.7333	515.38	1.64333	11.4867	2.80526	9.85803e-06	0.000977272	yes	At3g05170	Phosphoglycerate mutase-like protein AT74H [Zea mays]	-	-	-	-	-	-	-
Isoform0008452	15.9767	106.023	0.433333	2.85667	2.72078	0.00178945	0.0446078	yes	BAM1	beta-amylase [Saccharum hybrid cultivar R570]	Metabolism	Carbohydrate metabolism	ko00500//Starch and sucrose metabolism	K01177	-	-	-
Isoform0008457	24.72	0	0.546667	0.001	-9.09452	0.00202595	0.0486783	yes	-	mutator-like transposase [Zea mays]	-	-	-	-	-	-	-
Isoform0008530	53.8833	567.2	1.27667	12.3867	3.27833	0.00119028	0.0335265	yes	GAD	glutamate decarboxylase [Zea mays]	Metabolism	Carbohydrate metabolism;Amino acid metabolism;Global and Overview;Metabolism of other amino acids	ko01100//Metabolic pathways;ko01110//Biosynthesis of secondary metabolites;ko01120//Microbial metabolism in diverse environments;ko00410//beta-Alanine metabolism;ko00250//Alanine, aspartate and glutamate metabolism;ko00650//Butanoate metabolism;ko00430//Taurine and hypotaurine metabolism	K01580	-	-	-
Isoform0008619	11.78	139.837	0.293333	3.32333	3.50202	0.00016124	0.00796916	yes	CHLP	Geranylgeranyl diphosphate reductase, chloroplastic [Dichanthelium oligosanthes]	Metabolism	Metabolism of terpenoids and polyketides;Metabolism of cofactors and vitamins;Global and Overview	ko01100//Metabolic pathways;ko01110//Biosynthesis of secondary metabolites;ko00900//Terpenoid backbone biosynthesis;ko00860//Porphyrin and chlorophyll metabolism	K10960	GO:0009526//plastid envelope;GO:0009536//plastid;GO:0044464//cell part;GO:0009507//chloroplast;GO:0031976//plastid thylakoid;GO:0044446//intracellular organelle part;GO:0044424//intracellular part;GO:0005737//cytoplasm;GO:0031984//organelle subcompartment;GO:0044434//chloroplast part;GO:0009579//thylakoid;GO:0005622//intracellular;GO:0043231//intracellular membrane-bounded organelle;GO:0005623//c…	GO:0016491//oxidoreductase activity;GO:0003824//catalytic activity;GO:0016627//oxidoreductase activity, acting on the CH-CH group of donors	GO:1901564//organonitrogen compound metabolic process;GO:0044283//small molecule biosynthetic process;GO:0006725//cellular aromatic compound metabolic process;GO:0044699//single-organism process;GO:0044237//cellular metabolic process;GO:0044281//small molecule metabolic process;GO:0050789//regulation of biological process;GO:0009987//cellular process;GO:0065007//biological regulation;GO:0044271//…
Isoform0008630	2.8	78.2967	0.0833333	2.13	4.67582	0.000110304	0.00594966	yes	-	Hydroxyproline-rich glycoprotein family protein [Zea mays]	-	-	-	-	-	-	-
Isoform0008643	0	14.6567	0.001	0.393333	8.61961	0.000448254	0.0166689	yes	FLA16	fasciclin domain [Zea mays]	-	-	-	-	-	-	-
Isoform0008654	0.503333	65.61	0.0133333	1.57667	6.8857	0.000526843	0.018651	yes	INO1	myo-inositol-1-phosphate synthase [Saccharum hybrid cultivar]	Metabolism	Carbohydrate metabolism;Global and Overview	ko01100//Metabolic pathways;ko01130//Biosynthesis of antibiotics;ko00562//Inositol phosphate metabolism	K01858	-	-	GO:0006793//phosphorus metabolic process;GO:0044763//single-organism cellular process;GO:0005975//carbohydrate metabolic process;GO:0044238//primary metabolic process;GO:0044262//cellular carbohydrate metabolic process;GO:0006629//lipid metabolic process;GO:0044281//small molecule metabolic process;GO:0006066//alcohol metabolic process;GO:0019637//organophosphate metabolic process;GO:0006020//ino…
Isoform0008667	154.423	0	2.86333	0.001	-11.4835	1.25047e-09	8.65249e-07	yes	GK1	testis intracellular mediator protein [Zea mays]	-	-	-	-	GO:0043226//organelle;GO:0044464//cell part;GO:0005622//intracellular;GO:0044424//intracellular part;GO:0043231//intracellular membrane-bounded organelle;GO:0005623//cell;GO:0043227//membrane-bounded organelle;GO:0043229//intracellular organelle	GO:0032549//ribonucleoside binding;GO:0003824//catalytic activity;GO:0016491//oxidoreductase activity;GO:0001883//purine nucleoside binding;GO:0005488//binding;GO:0097367//carbohydrate derivative binding;GO:0003973//(S)-2-hydroxy-acid oxidase activity;GO:0032550//purine ribonucleoside binding;GO:0004457//lactate dehydrogenase activity;GO:0036094//small molecule binding;GO:0097159//organic cyclic …	GO:0071704//organic substance metabolic process;GO:0044763//single-organism cellular process;GO:0044237//cellular metabolic process;GO:0008152//metabolic process;GO:0006081//cellular aldehyde metabolic process;GO:0044281//small molecule metabolic process;GO:0044710//single-organism metabolic process;GO:0009987//cellular process;GO:0009438//methylglyoxal metabolic process;GO:0042180//cellular keto…
Isoform0008709	897.667	4681.78	21.2833	102.137	2.2627	0.000136566	0.00704446	yes	At3g50280	PREDICTED: uncharacterized acetyltransferase At3g50280-like [Setaria italica]	-	-	-	-	-	-	-
Isoform0008734	255.133	1574.48	6.88333	42.3733	2.62198	7.24545e-06	0.000772813	yes	AFRR	PREDICTED: monodehydroascorbate reductase-like [Setaria italica]	Metabolism	Carbohydrate metabolism;Global and Overview	ko01100//Metabolic pathways;ko00053//Ascorbate and aldarate metabolism	K08232	-	GO:0005488//binding;GO:0036094//small molecule binding;GO:0000166//nucleotide binding;GO:1901363//heterocyclic compound binding;GO:0097159//organic cyclic compound binding;GO:1901265//nucleoside phosphate binding	GO:0065007//biological regulation;GO:0044763//single-organism cellular process;GO:0044710//single-organism metabolic process;GO:0065008//regulation of biological quality;GO:0042592//homeostatic process;GO:0008152//metabolic process;GO:0009987//cellular process;GO:0044699//single-organism process;GO:0019725//cellular homeostasis
Isoform0008746	12	157.667	0.31	4.09	3.72176	2.96258e-05	0.00224992	yes	UVR8	regulator of chromosome condensation1 [Zea mays]	-	-	-	-	-	-	-
Isoform0008753	6.48667	86.9933	0.176667	2.34	3.72741	7.29531e-05	0.00440077	yes	FKBP65	peptidylprolyl isomerase [Saccharum hybrid cultivar R570]	-	-	-	-	-	GO:0016853//isomerase activity;GO:0016859//cis-trans isomerase activity;GO:0003824//catalytic activity	GO:0009987//cellular process;GO:0019538//protein metabolic process;GO:0044238//primary metabolic process;GO:0044267//cellular protein metabolic process;GO:0071704//organic substance metabolic process;GO:0044260//cellular macromolecule metabolic process;GO:0044237//cellular metabolic process;GO:0043170//macromolecule metabolic process;GO:0008152//metabolic process
Isoform0008760	192.12	648.533	4.67667	15.23	1.70336	0.00105116	0.0308114	yes	AXY4	PREDICTED: protein ALTERED XYLOGLUCAN 4-like [Zea mays]	-	-	-	-	-	-	-
Isoform0008818	787.767	228.88	20.4167	5.96	-1.77636	0.000944855	0.0284378	yes	ARR8	PREDICTED: two-component response regulator ORR4-like isoform X2 [Setaria italica]	Environmental Information Processing	Signal transduction	ko04075//Plant hormone signal transduction	K14492	-	-	-
Isoform0008847	323.933	1136.03	10.5767	36.5667	1.78964	0.000477596	0.0174673	yes	AMC1	LOL3 [Zea mays]	-	-	-	-	-	-	GO:0043170//macromolecule metabolic process;GO:0044238//primary metabolic process;GO:0019538//protein metabolic process;GO:0071704//organic substance metabolic process;GO:0008152//metabolic process
Isoform0008849	364.45	2321.53	8.89	53.48	2.58874	6.44389e-06	0.00070861	yes	ARF7	PREDICTED: auxin response factor 7 [Setaria italica]	Environmental Information Processing	Signal transduction	ko04075//Plant hormone signal transduction	K14486	GO:0043231//intracellular membrane-bounded organelle;GO:0044424//intracellular part;GO:0043226//organelle;GO:0043229//intracellular organelle;GO:0043227//membrane-bounded organelle;GO:0005623//cell;GO:0005622//intracellular;GO:0044464//cell part	-	GO:0044700//single organism signaling;GO:0007154//cell communication;GO:0050794//regulation of cellular process;GO:0071704//organic substance metabolic process;GO:0050896//response to stimulus;GO:0009725//response to hormone;GO:1901576//organic substance biosynthetic process;GO:0070887//cellular response to chemical stimulus;GO:0009719//response to endogenous stimulus;GO:0060255//regulation of ma…
Isoform0008874	84.6667	790.333	2.09	18.8433	3.17248	0.000883412	0.0271589	yes	RGLG1	PREDICTED: E3 ubiquitin-protein ligase RGLG1-like [Setaria italica]	-	-	-	-	-	-	-
Isoform0008914	8.38667	127.73	0.243333	3.62	3.89498	0.000232918	0.0103998	yes	-	uncharacterized LOC103647908 [Zea mays]	-	-	-	-	-	-	-
Isoform0008968	4303.87	987.62	112.253	25.36	-2.14613	0.00123528	0.0343626	yes	ASPG1	Microtubule-associated protein MAP65-1a [Zea mays]	-	-	-	-	-	GO:0015631//tubulin binding;GO:0005488//binding;GO:0005515//protein binding;GO:0008092//cytoskeletal protein binding	GO:0019538//protein metabolic process;GO:0022402//cell cycle process;GO:0008152//metabolic process;GO:0007017//microtubule-based process;GO:0044699//single-organism process;GO:0009987//cellular process;GO:0007049//cell cycle;GO:0044238//primary metabolic process;GO:0043170//macromolecule metabolic process;GO:0044763//single-organism cellular process;GO:0071704//organic substance metabolic process
Isoform0008974	44.7433	248.74	1.47333	7.74667	2.39449	0.000512002	0.018315	yes	SCPL51	PREDICTED: serine carboxypeptidase-like 51 isoform X4 [Zea mays]	-	-	-	-	-	-	GO:0008152//metabolic process;GO:0044238//primary metabolic process;GO:0019538//protein metabolic process;GO:0071704//organic substance metabolic process;GO:0043170//macromolecule metabolic process
Isoform0008979	98.5533	1680.47	2.63333	41.68	3.98439	8.31782e-08	2.60177e-05	yes	-	Os08g0474100 [Oryza sativa Japonica Group]	-	-	-	-	-	-	-
Isoform0008990	91.3033	10.1467	2.10333	0.243333	-3.11167	0.000813235	0.0255074	yes	-	--	-	-	-	-	-	-	-
Isoform0009001	301	0	7.26	0.001	-12.8258	2.96185e-08	1.18803e-05	yes	-	PREDICTED: condensin complex subunit 1 [Setaria italica]	-	-	-	-	-	-	-
Isoform0009007	998.163	187.79	21.3433	4.04	-2.40136	0.000192754	0.0090315	yes	-	hypothetical protein SORBI_003G139100 [Sorghum bicolor]	-	-	-	-	-	-	-
Isoform0009090	829.577	0	24.5533	0.001	-14.5836	1.37909e-10	1.38927e-07	yes	-	hydroxyproline-rich glycoprotein family protein [Zea mays]	-	-	-	-	-	-	-
Isoform0009131	32.5833	0	0.77	0.001	-9.58871	0.0010242	0.0302154	yes	-	Protein BUD31-like protein 1 [Zea mays]	-	-	-	-	-	-	-
Isoform0009174	28.1067	138.247	0.746667	3.44	2.20387	0.00204683	0.0490424	yes	dhmA2	PREDICTED: haloalkane dehalogenase [Setaria italica]	-	-	-	-	GO:0044424//intracellular part;GO:0043227//membrane-bounded organelle;GO:0043229//intracellular organelle;GO:0043226//organelle;GO:0009526//plastid envelope;GO:0044446//intracellular organelle part;GO:0031967//organelle envelope;GO:0009532//plastid stroma;GO:0044422//organelle part;GO:0005623//cell;GO:0009536//plastid;GO:0043231//intracellular membrane-bounded organelle;GO:0031975//envelope;GO:00…	GO:0003824//catalytic activity;GO:0016787//hydrolase activity;GO:0019120//hydrolase activity, acting on acid halide bonds, in C-halide compounds;GO:0016824//hydrolase activity, acting on acid halide bonds	GO:0043170//macromolecule metabolic process;GO:0006725//cellular aromatic compound metabolic process;GO:0044238//primary metabolic process;GO:0006139//nucleobase-containing compound metabolic process;GO:0034641//cellular nitrogen compound metabolic process;GO:0044260//cellular macromolecule metabolic process;GO:0044237//cellular metabolic process;GO:0046483//heterocycle metabolic process;GO:00081…
Isoform0009191	20.8033	184.293	0.49	4.16	3.08573	0.00196323	0.0475717	yes	NET1C	Protein NETWORKED 1A [Zea mays]	-	-	-	-	-	-	-
Isoform0009203	2075.74	6993.97	52.85	178.487	1.75584	0.00086841	0.0268205	yes	UGD4	UDP-glucose 6-dehydrogenase [Zea mays]	Metabolism	Global and Overview;Carbohydrate metabolism	ko01100//Metabolic pathways;ko00500//Starch and sucrose metabolism;ko00520//Amino sugar and nucleotide sugar metabolism;ko00053//Ascorbate and aldarate metabolism;ko00040//Pentose and glucuronate interconversions	K00012	-	GO:1901265//nucleoside phosphate binding;GO:0016491//oxidoreductase activity;GO:0005488//binding;GO:0003824//catalytic activity;GO:0000166//nucleotide binding;GO:1901363//heterocyclic compound binding;GO:0016614//oxidoreductase activity, acting on CH-OH group of donors;GO:0036094//small molecule binding;GO:0097159//organic cyclic compound binding	GO:0008152//metabolic process;GO:0044710//single-organism metabolic process;GO:0044699//single-organism process
Isoform0009212	563.713	2362.13	17.9967	75.7867	2.07421	2.5169e-05	0.00198632	yes	UXS2	PREDICTED: UDP-glucuronic acid decarboxylase 2-like [Zea mays]	Metabolism	Carbohydrate metabolism;Global and Overview	ko01100//Metabolic pathways;ko00500//Starch and sucrose metabolism;ko00520//Amino sugar and nucleotide sugar metabolism	K08678	-	GO:0005488//binding;GO:0048037//cofactor binding	-
Isoform0009237	158.85	3.03667	5.28333	0.1	-5.72338	2.26467e-09	1.39761e-06	yes	Kdm8	lysine-specific demethylase JMJ30-like isoform X1 [Aegilops tauschii subsp. tauschii] [Aegilops tauschii]	-	-	-	-	-	-	GO:0065007//biological regulation;GO:0048511//rhythmic process;GO:0050789//regulation of biological process
Isoform0009368	349.057	1051.21	9.76333	29.53	1.59674	0.00154493	0.0403164	yes	TAX10	10-deacetylbaccatin III 10-O-acetyltransferase [Zea mays]	-	-	-	-	-	GO:0003824//catalytic activity;GO:0016746//transferase activity, transferring acyl groups;GO:0016740//transferase activity	-
Isoform0009369	5.26333	73.6967	0.16	2.07333	3.69581	0.000143784	0.00735038	yes	-	Protein LNK1 [Zea mays]	-	-	-	-	-	-	-
Isoform0009375	1044.85	267.847	23.5467	5.97333	-1.97891	0.00027248	0.0116875	yes	At2g30660	PREDICTED: 3-hydroxyisobutyryl-CoA hydrolase 1-like [Setaria italica]	Metabolism	Amino acid metabolism;Global and Overview;Metabolism of other amino acids;Carbohydrate metabolism	ko01100//Metabolic pathways;ko01200//Carbon metabolism;ko00410//beta-Alanine metabolism;ko00640//Propanoate metabolism;ko00280//Valine, leucine and isoleucine degradation	K05605	-	-	-
Isoform0009387	2602.72	8285.84	84.1333	272.083	1.6933	0.00118984	0.0335265	yes	TIFY10B	pnFL-2 [Zea mays]	Environmental Information Processing	Signal transduction	ko04075//Plant hormone signal transduction	K13464	-	-	-
Isoform0009396	312.5	66.8433	8.34667	1.74	-2.26211	6.44276e-05	0.00403421	yes	SCRM	PREDICTED: transcription factor SCREAM2-like [Zea mays]	-	-	-	-	-	-	-
Isoform0009431	253.423	1847.58	6.74667	47	2.80041	1.23487e-06	0.000205318	yes	BHLH128	Transcription factor bHLH128 [Dichanthelium oligosanthes]	-	-	-	-	-	-	-
Isoform0009435	62.9767	447.5	1.72333	12.0167	2.80176	1.80687e-07	4.56731e-05	yes	SF21	pollen-specific protein [Saccharum hybrid cultivar R570]	-	-	-	-	-	-	-
Isoform0009459	314.577	904.523	7.58667	21.8367	1.52521	0.00142764	0.0379937	yes	RUS6	Protein root UVB sensitive 6 [Zea mays]	-	-	-	-	-	-	-
Isoform0009476	146.757	0.686667	3.70667	0.0166667	-7.79701	3.53034e-05	0.00257271	yes	TMN9	Transmembrane 9 superfamily member 9 [Zea mays]	-	-	-	-	-	-	-
Isoform0009489	16786.7	1909.42	568.007	66.88	-3.08626	0.000187365	0.00883946	yes	ZRP4	O-methyltransferase-like protein [Saccharum hybrid cultivar CP72-1210]	-	-	-	-	-	GO:0003824//catalytic activity;GO:0008168//methyltransferase activity;GO:0005515//protein binding;GO:0016740//transferase activity;GO:0016741//transferase activity, transferring one-carbon groups;GO:0005488//binding	GO:0008152//metabolic process
Isoform0009492	617.96	3896.81	22.01	134.893	2.61559	0.00173317	0.043617	yes	COR410	dehydrin COR410 [Zea mays]	-	-	-	-	-	-	GO:0042221//response to chemical;GO:0001101//response to acid chemical;GO:0050896//response to stimulus
Isoform0009501	16.7533	110.08	0.556667	3.57333	2.68238	0.000852073	0.0263992	yes	MYB44	Transcription factor MYB44 [Dichanthelium oligosanthes]	-	-	-	-	-	-	-
Isoform0009503	46.97	255.067	1.66333	9.50333	2.51436	0.0002369	0.0105323	yes	ZRP4	O-methyltransferase ZRP4 [Zea mays]	-	-	-	-	-	GO:0016740//transferase activity;GO:0003824//catalytic activity;GO:0005515//protein binding;GO:0008168//methyltransferase activity;GO:0005488//binding;GO:0016741//transferase activity, transferring one-carbon groups	GO:0008152//metabolic process
Isoform0009513	152.12	808.367	6.22	31.0767	2.32085	0.000278909	0.0119188	yes	EBF1	F-box family member [Zea mays]	Environmental Information Processing	Signal transduction	ko04075//Plant hormone signal transduction	K14515	-	-	-
Isoform0009532	182.843	1289.09	6.40333	43.1867	2.75369	3.40733e-06	0.000433846	yes	-	Protein kinase superfamily protein [Zea mays]	-	-	-	-	-	GO:0032550//purine ribonucleoside binding;GO:0001883//purine nucleoside binding;GO:0097159//organic cyclic compound binding;GO:0016301//kinase activity;GO:0001882//nucleoside binding;GO:0004672//protein kinase activity;GO:0016773//phosphotransferase activity, alcohol group as acceptor;GO:0036094//small molecule binding;GO:0016772//transferase activity, transferring phosphorus-containing groups;GO…	GO:0044238//primary metabolic process;GO:0008152//metabolic process;GO:0043412//macromolecule modification;GO:0044260//cellular macromolecule metabolic process;GO:0019538//protein metabolic process;GO:0036211//protein modification process;GO:0044237//cellular metabolic process;GO:0006464//cellular protein modification process;GO:0043170//macromolecule metabolic process;GO:0071704//organic substan…
Isoform0009582	0	63.6233	0.001	1.93667	10.9194	1.7554e-07	4.50046e-05	yes	-	--	-	-	-	-	-	-	-
Isoform0009626	29.59	174.58	1.09	6.11667	2.48842	0.000262175	0.0113381	yes	WAT1	nodulin-like protein [Zea mays]	-	-	-	-	GO:0044425//membrane part;GO:0031224//intrinsic component of membrane;GO:0016020//membrane	GO:0005215//transporter activity	GO:0044763//single-organism cellular process;GO:0044699//single-organism process;GO:0009987//cellular process
Isoform0009663	80.3333	1952.38	2.83	64.6567	4.51393	5.66986e-07	0.000111288	yes	CAB-M9	chlorophyll a-b binding protein M9, chloroplastic precursor [Zea mays]	Metabolism	Global and Overview;Energy metabolism	ko01100//Metabolic pathways;ko00196//Photosynthesis - antenna proteins	K08912	-	-	-
Isoform0009666	309.377	1461.27	11.42	56.1033	2.29652	0.000127267	0.00665498	yes	UBQ4	PREDICTED: polyubiquitin [Brachypodium distachyon]	-	-	-	-	-	-	-
Isoform0009684	2763.78	114.843	96.7167	4.09667	-4.56124	5.5577e-06	0.000636645	yes	XTH22	PREDICTED: probable xyloglucan endotransglucosylase/hydrolase protein 25 [Setaria italica]	Environmental Information Processing	Signal transduction	ko04075//Plant hormone signal transduction	K14504	GO:0005576//extracellular region;GO:0030312//external encapsulating structure;GO:0071944//cell periphery;GO:0044464//cell part;GO:0005623//cell	GO:0016787//hydrolase activity;GO:0016758//transferase activity, transferring hexosyl groups;GO:0003824//catalytic activity;GO:0016740//transferase activity;GO:0016757//transferase activity, transferring glycosyl groups	GO:0005976//polysaccharide metabolic process;GO:0043170//macromolecule metabolic process;GO:0016043//cellular component organization;GO:0009987//cellular process;GO:0044042//glucan metabolic process;GO:0071704//organic substance metabolic process;GO:0071840//cellular component organization or biogenesis;GO:0044238//primary metabolic process;GO:0008152//metabolic process;GO:0045229//external encap…
Isoform0009706	6272.06	1183.99	207.157	39.2367	-2.40045	0.000554036	0.0193386	yes	XTH25	PREDICTED: probable xyloglucan endotransglucosylase/hydrolase protein 25 [Setaria italica]	-	-	-	-	GO:0030312//external encapsulating structure;GO:0071944//cell periphery;GO:0005623//cell;GO:0044464//cell part;GO:0005576//extracellular region	GO:0003824//catalytic activity;GO:0016758//transferase activity, transferring hexosyl groups;GO:0016740//transferase activity;GO:0016757//transferase activity, transferring glycosyl groups;GO:0016787//hydrolase activity	GO:0005975//carbohydrate metabolic process;GO:0045229//external encapsulating structure organization;GO:0005976//polysaccharide metabolic process;GO:0008152//metabolic process;GO:0071704//organic substance metabolic process;GO:0016043//cellular component organization;GO:0043170//macromolecule metabolic process;GO:0044238//primary metabolic process;GO:0071840//cellular component organization or bi…
Isoform0009743	54.1833	0	1.32667	0.001	-10.3736	0.000113736	0.00610113	yes	TT12	Protein DETOXIFICATION 34 [Dichanthelium oligosanthes]	-	-	-	-	-	-	-
Isoform0009753	209.007	1503.25	8.28333	55.02	2.73167	0.00061617	0.0208684	yes	-	PREDICTED: RNA-binding protein FUS [Setaria italica]	-	-	-	-	-	-	-
Isoform0009792	291.21	63.3067	10.18	2.26333	-2.16922	0.000460287	0.0170317	yes	-	hypothetical protein ZEAMMB73_Zm00001d006881 [Zea mays]	-	-	-	-	-	-	-
Isoform0009829	1275.32	275.15	45.66	10.01	-2.18949	0.000275674	0.0118026	yes	Dcun1d2	PREDICTED: DCN1-like protein 2 [Setaria italica]	-	-	-	-	-	-	-
Isoform0009846	72.4767	329.6	2.55667	11.6167	2.18386	0.00151546	0.0397318	yes	-	Calcium-binding EF-hand family protein [Zea mays]	-	-	-	-	-	-	-
Isoform0009859	344.59	2633.46	14.0967	101.02	2.84121	0.000375689	0.0147163	yes	CAB8	chlorophyll a/ b-binding protein 3 [Saccharum officinarum]	Metabolism	Energy metabolism	ko00196//Photosynthesis - antenna proteins	K08909	GO:0016020//membrane;GO:0043226//organelle;GO:0032991//macromolecular complex;GO:0044425//membrane part;GO:0044424//intracellular part;GO:0044436//thylakoid part;GO:0044446//intracellular organelle part;GO:0044422//organelle part;GO:0031984//organelle subcompartment;GO:0009536//plastid;GO:0043227//membrane-bounded organelle;GO:0031976//plastid thylakoid;GO:0005737//cytoplasm;GO:0044464//cell part…	GO:0097159//organic cyclic compound binding;GO:0043169//cation binding;GO:0046906//tetrapyrrole binding;GO:0005488//binding;GO:0043167//ion binding;GO:1901363//heterocyclic compound binding	GO:0044267//cellular protein metabolic process;GO:0000097//sulfur amino acid biosynthetic process;GO:1901576//organic substance biosynthetic process;GO:0006091//generation of precursor metabolites and energy;GO:0043436//oxoacid metabolic process;GO:0008652//cellular amino acid biosynthetic process;GO:0006082//organic acid metabolic process;GO:0044260//cellular macromolecule metabolic process;GO:0…
Isoform0009880	98	1247	3.70667	45.5833	3.62031	0.000161594	0.00798091	yes	IPP	Soluble inorganic pyrophosphatase [Dichanthelium oligosanthes]	Metabolism	Energy metabolism	ko00190//Oxidative phosphorylation	K01507	GO:0005622//intracellular;GO:0044424//intracellular part;GO:0044464//cell part;GO:0005623//cell	GO:0016818//hydrolase activity, acting on acid anhydrides, in phosphorus-containing anhydrides;GO:0003824//catalytic activity;GO:0016787//hydrolase activity;GO:0016817//hydrolase activity, acting on acid anhydrides;GO:0016462//pyrophosphatase activity	GO:0009987//cellular process;GO:0044237//cellular metabolic process;GO:0008152//metabolic process;GO:0006793//phosphorus metabolic process
Isoform0009904	13933	1740.79	355.85	42.0333	-3.08166	9.103e-07	0.00016113	yes	WAT1	nodulin-like protein 5NG4 [Zea mays]	-	-	-	-	GO:0031224//intrinsic component of membrane;GO:0016020//membrane;GO:0044425//membrane part	GO:0005215//transporter activity	GO:0044699//single-organism process;GO:0044763//single-organism cellular process;GO:0009987//cellular process
Isoform0009907	15585.4	4111.12	354.43	92.0733	-1.94465	0.00131271	0.0358117	yes	BGLU30	Beta-glucosidase 30 [Dichanthelium oligosanthes]	Metabolism	Metabolism of other amino acids;Global and Overview;Biosynthesis of other secondary metabolites;Carbohydrate metabolism	ko01100//Metabolic pathways;ko01110//Biosynthesis of secondary metabolites;ko00500//Starch and sucrose metabolism;ko00940//Phenylpropanoid biosynthesis;ko00460//Cyanoamino acid metabolism	K01188	GO:0043227//membrane-bounded organelle;GO:0043229//intracellular organelle;GO:0044464//cell part;GO:0044424//intracellular part;GO:0043226//organelle;GO:0005622//intracellular;GO:0043231//intracellular membrane-bounded organelle;GO:0005623//cell	GO:0003824//catalytic activity;GO:0015926//glucosidase activity;GO:0016787//hydrolase activity;GO:0016798//hydrolase activity, acting on glycosyl bonds;GO:0004553//hydrolase activity, hydrolyzing O-glycosyl compounds	GO:0044238//primary metabolic process;GO:0008152//metabolic process
Isoform0009908	163.93	1052.3	3.73	22.4067	2.58668	0.000377681	0.0147502	yes	-	P20Sh148J07 [Saccharum hybrid cultivar R570]	-	-	-	-	-	-	-
Isoform0009913	42.1633	2031.45	1.48	66.6233	5.49236	3.92779e-08	1.45727e-05	yes	COR410	dehydrin COR410 [Zea mays]	-	-	-	-	-	-	-
Isoform0009926	666.083	2077.26	15.2733	46.0333	1.59166	0.000810625	0.0254489	yes	GPN1	NADP-dependent glyceraldehyde-3-phosphate dehydrogenase [Saccharum hybrid cultivar R570]	Metabolism	Carbohydrate metabolism;Global and Overview	ko01100//Metabolic pathways;ko01120//Microbial metabolism in diverse environments;ko01200//Carbon metabolism;ko00010//Glycolysis / Gluconeogenesis;ko00030//Pentose phosphate pathway	K00131	-	GO:0016620//oxidoreductase activity, acting on the aldehyde or oxo group of donors, NAD or NADP as acceptor;GO:0016491//oxidoreductase activity;GO:0016903//oxidoreductase activity, acting on the aldehyde or oxo group of donors;GO:0003824//catalytic activity	GO:0044710//single-organism metabolic process;GO:0044699//single-organism process;GO:0008152//metabolic process
Isoform0009943	64.7067	379.017	1.49333	8.17	2.4518	0.000464771	0.0171423	yes	BIM2	PREDICTED: transcription factor BIM1-like [Setaria italica]	-	-	-	-	-	-	-
Isoform0009954	797.84	171.63	17.35	3.84333	-2.17451	0.000205533	0.00948748	yes	OSL2	aminotransferase y4uB [Zea mays]	Metabolism	Amino acid metabolism;Global and Overview;Carbohydrate metabolism	ko01100//Metabolic pathways;ko01120//Microbial metabolism in diverse environments;ko00250//Alanine, aspartate and glutamate metabolism;ko00650//Butanoate metabolism	K16871	-	GO:0043167//ion binding;GO:0016769//transferase activity, transferring nitrogenous groups;GO:0043168//anion binding;GO:0003824//catalytic activity;GO:0016740//transferase activity;GO:0005488//binding	-
Isoform0009959	4804.9	343.76	118.41	8.68	-3.76995	5.68593e-06	0.000643798	yes	TUBA3	tubulin alpha-3 chain [Aegilops tauschii subsp. tauschii] [Aegilops tauschii]	Cellular Processes	Transport and catabolism	ko04145//Phagosome	K07374	GO:0043229//intracellular organelle;GO:0015630//microtubule cytoskeleton;GO:0043228//non-membrane-bounded organelle;GO:0043226//organelle;GO:0043232//intracellular non-membrane-bounded organelle;GO:0005856//cytoskeleton;GO:0044424//intracellular part;GO:0032991//macromolecular complex;GO:0044464//cell part;GO:0005622//intracellular;GO:0005623//cell	GO:0036094//small molecule binding;GO:0016787//hydrolase activity;GO:0017111//nucleoside-triphosphatase activity;GO:0001883//purine nucleoside binding;GO:0032550//purine ribonucleoside binding;GO:1901363//heterocyclic compound binding;GO:0097159//organic cyclic compound binding;GO:0016817//hydrolase activity, acting on acid anhydrides;GO:0005488//binding;GO:0003824//catalytic activity;GO:0016462/…	GO:0044763//single-organism cellular process;GO:0006461//protein complex assembly;GO:0065003//macromolecular complex assembly;GO:0070271//protein complex biogenesis;GO:0009987//cellular process;GO:0043623//cellular protein complex assembly;GO:0044699//single-organism process;GO:0022607//cellular component assembly;GO:0016043//cellular component organization;GO:0034622//cellular macromolecular com…
Isoform0009960	361.697	1355.19	8.95	32.78	1.87286	0.000180766	0.00864023	yes	AVT6	Transmembrane amino acid transporter family protein [Zea mays]	-	-	-	-	-	-	-
Isoform0010009	705.607	2306.72	23.44	74.41	1.66652	0.00064237	0.0215619	yes	FLA13	Fasciclin-like arabinogalactan protein 13 [Dichanthelium oligosanthes]	-	-	-	-	-	-	-
Isoform0010011	18552.5	54171.1	713.67	2037.38	1.51338	0.00103585	0.030467	yes	ROMT-15	caffeoyl-CoA 3-O-methyltransferase 3 [Miscanthus x giganteus]	Metabolism	Amino acid metabolism;Biosynthesis of other secondary metabolites;Global and Overview	ko01100//Metabolic pathways;ko01110//Biosynthesis of secondary metabolites;ko00940//Phenylpropanoid biosynthesis;ko00360//Phenylalanine metabolism;ko00941//Flavonoid biosynthesis;ko00945//Stilbenoid, diarylheptanoid and gingerol biosynthesis	K00588	-	GO:0003824//catalytic activity;GO:0016740//transferase activity;GO:0008168//methyltransferase activity;GO:0016741//transferase activity, transferring one-carbon groups	GO:0008152//metabolic process
Isoform0010013	1225.2	363.18	41.0333	12.0033	-1.77336	0.000121895	0.00645304	yes	IDS3	iron deficiency candidate 1 [Zea mays]	-	-	-	-	-	-	-
Isoform0010059	208.693	834.137	4.82	19.0767	1.9847	0.000140452	0.00721774	yes	4CLL5	PREDICTED: 4-coumarate--CoA ligase-like 5 [Setaria italica]	-	-	-	-	-	GO:0003824//catalytic activity	-
Isoform0010102	124.177	521.81	3.20667	13.8067	2.10622	0.000295215	0.0124448	yes	MGL	O-succinylhomoserine sulfhydrylase [Zea mays]	Metabolism	Amino acid metabolism;Metabolism of other amino acids	ko00270//Cysteine and methionine metabolism;ko00450//Selenocompound metabolism	K01761	GO:0005737//cytoplasm;GO:0005623//cell;GO:0044424//intracellular part;GO:0044464//cell part;GO:0005622//intracellular;GO:0044444//cytoplasmic part	GO:0003824//catalytic activity;GO:0005488//binding;GO:0043168//anion binding;GO:0016829//lyase activity;GO:0016846//carbon-sulfur lyase activity;GO:0043167//ion binding	GO:0044238//primary metabolic process;GO:0051260//protein homooligomerization;GO:1901575//organic substance catabolic process;GO:0006555//methionine metabolic process;GO:0044281//small molecule metabolic process;GO:0046395//carboxylic acid catabolic process;GO:0000096//sulfur amino acid metabolic process;GO:0016054//organic acid catabolic process;GO:0065003//macromolecular complex assembly;GO:000…
Isoform0010136	295.74	1527.29	7.29667	36.24	2.31227	0.000116907	0.00624189	yes	BAG1	BAG family molecular chaperone regulator 3 [Dichanthelium oligosanthes]	-	-	-	-	-	-	-
Isoform0010161	209.463	1063.68	6.35667	30.8733	2.28002	1.26038e-05	0.00116374	yes	DIVARICATA	MCB2 protein [Saccharum hybrid cultivar R570]	-	-	-	-	-	-	-
Isoform0010168	353.417	104.757	8.91333	2.60333	-1.77561	0.00158796	0.0411278	yes	At3g61590	F-box/kelch-repeat protein [Dichanthelium oligosanthes]	-	-	-	-	GO:0043234//protein complex;GO:0000151//ubiquitin ligase complex;GO:0005623//cell;GO:1902494//catalytic complex;GO:0005622//intracellular;GO:0044424//intracellular part;GO:1990234//transferase complex;GO:0044464//cell part;GO:0032991//macromolecular complex;GO:0031461//cullin-RING ubiquitin ligase complex	GO:0005488//binding;GO:0005515//protein binding	GO:0033554//cellular response to stress;GO:0006950//response to stress;GO:0051603//proteolysis involved in cellular protein catabolic process;GO:0050896//response to stimulus;GO:0044699//single-organism process;GO:0000278//mitotic cell cycle;GO:0010498//proteasomal protein catabolic process;GO:0007093//mitotic cell cycle checkpoint;GO:0006511//ubiquitin-dependent protein catabolic process;GO:0044…
Isoform0010174	17.38	122.46	0.516667	3.76	2.86343	0.000243139	0.010704	yes	SLC25A44	PREDICTED: solute carrier family 25 member 44-like [Setaria italica]	-	-	-	-	GO:0016020//membrane;GO:0044425//membrane part;GO:0031224//intrinsic component of membrane	-	GO:0044699//single-organism process;GO:0009987//cellular process;GO:0044763//single-organism cellular process
Isoform0010210	7.28	166.56	0.17	3.53667	4.37878	0.000423315	0.0159944	yes	-	ATA15 protein [Saccharum hybrid cultivar R570]	-	-	-	-	-	-	-
Isoform0010249	361.997	84.6433	8.39667	2.02	-2.05546	0.000321023	0.0132634	yes	At5g18840	vacuolar monosaccharide symporter 1 [Saccharum hybrid cultivar Q117]	-	-	-	-	GO:0031224//intrinsic component of membrane;GO:0044425//membrane part;GO:0016020//membrane	GO:0005215//transporter activity;GO:0022857//transmembrane transporter activity	GO:0009987//cellular process;GO:0044763//single-organism cellular process;GO:0044699//single-organism process
Isoform0010257	101.667	0	2.80667	0.001	-11.4546	1.02919e-05	0.00100782	yes	nep2	PREDICTED: protein ASPARTIC PROTEASE IN GUARD CELL 1-like [Setaria italica]	-	-	-	-	-	-	-
Isoform0010270	156.76	639.833	3.81667	15.4167	2.01411	0.000421569	0.0159504	yes	BLH7	BEL1-like homeodomain protein 7 [Dichanthelium oligosanthes]	-	-	-	-	-	-	-
Isoform0010329	439.173	101.583	12.8033	2.96333	-2.11123	0.000178039	0.00857518	yes	NFS2	PREDICTED: cysteine desulfurase 1, chloroplastic [Setaria italica]	Metabolism	Metabolism of other amino acids;Global and Overview	ko01100//Metabolic pathways;ko00450//Selenocompound metabolism	K11717	-	-	-
Isoform0010347	690	138	18.28	3.79667	-2.26746	6.15654e-05	0.00389055	yes	CYP71A1	cytochrome P450 [Echinochloa phyllopogon]	-	-	-	-	-	GO:0003824//catalytic activity;GO:0046872//metal ion binding;GO:0016491//oxidoreductase activity;GO:0097159//organic cyclic compound binding;GO:0005488//binding;GO:0043167//ion binding;GO:0043169//cation binding;GO:0046914//transition metal ion binding;GO:0046906//tetrapyrrole binding;GO:1901363//heterocyclic compound binding	GO:0044699//single-organism process;GO:0044710//single-organism metabolic process;GO:0008152//metabolic process
Isoform0010355	79.48	360.317	1.84	7.93333	2.10822	0.000929566	0.0281259	yes	CRD1	leucine zipper protein [Saccharum hybrid cultivar R570]	Metabolism	Global and Overview;Metabolism of cofactors and vitamins	ko01100//Metabolic pathways;ko01110//Biosynthesis of secondary metabolites;ko00860//Porphyrin and chlorophyll metabolism	K04035	-	GO:0005488//binding;GO:0016709//oxidoreductase activity, acting on paired donors, with incorporation or reduction of molecular oxygen, NAD(P)H as one donor, and incorporation of one atom of oxygen;GO:0022890//inorganic cation transmembrane transporter activity;GO:0043169//cation binding;GO:0003824//catalytic activity;GO:0022892//substrate-specific transporter activity;GO:0015075//ion transmembran…	GO:0019438//aromatic compound biosynthetic process;GO:0044710//single-organism metabolic process;GO:0006812//cation transport;GO:1901362//organic cyclic compound biosynthetic process;GO:0051188//cofactor biosynthetic process;GO:0051234//establishment of localization;GO:0006778//porphyrin-containing compound metabolic process;GO:0006725//cellular aromatic compound metabolic process;GO:0044699//sin…
Isoform0010364	7.37	95.6333	0.206667	2.88333	3.80236	0.00155505	0.0405343	yes	-	sequence-specific DNA binding transcription factor [Zea mays]	-	-	-	-	-	-	-
Isoform0010370	19.3533	137.913	0.453333	3.13667	2.79059	0.000348286	0.0139278	yes	LAC4	PREDICTED: laccase-4-like [Setaria italica]	-	-	-	-	GO:0005576//extracellular region	GO:0016491//oxidoreductase activity;GO:0016679//oxidoreductase activity, acting on diphenols and related substances as donors;GO:0003824//catalytic activity;GO:0043169//cation binding;GO:0043167//ion binding;GO:0005488//binding;GO:0016682//oxidoreductase activity, acting on diphenols and related substances as donors, oxygen as acceptor	GO:0009698//phenylpropanoid metabolic process;GO:0044710//single-organism metabolic process;GO:0044237//cellular metabolic process;GO:0044699//single-organism process;GO:0044763//single-organism cellular process;GO:0006725//cellular aromatic compound metabolic process;GO:0009808//lignin metabolic process;GO:0009987//cellular process;GO:0019748//secondary metabolic process;GO:0008152//metabolic pr…
Isoform0010378	186.287	3578.37	4.57333	83.2967	4.18694	0.000144178	0.00736504	yes	SPG20	Senescence/dehydration-associated protein-related [Zea mays]	Cellular Processes	Transport and catabolism	ko04144//Endocytosis	K19366	-	-	-
Isoform0010430	26.4467	0	0.676667	0.001	-9.4023	0.00208146	0.0494912	yes	CPK16	PREDICTED: calcium-dependent protein kinase 28-like [Setaria italica]	Organismal Systems	Environmental adaptation	ko04626//Plant-pathogen interaction	K13412	-	GO:0016772//transferase activity, transferring phosphorus-containing groups;GO:0097367//carbohydrate derivative binding;GO:0003824//catalytic activity;GO:1901363//heterocyclic compound binding;GO:0043167//ion binding;GO:0043169//cation binding;GO:0097159//organic cyclic compound binding;GO:0016301//kinase activity;GO:0004674//protein serine/threonine kinase activity;GO:0016740//transferase activi…	GO:0008152//metabolic process;GO:0006796//phosphate-containing compound metabolic process;GO:0043170//macromolecule metabolic process;GO:0044267//cellular protein metabolic process;GO:0044237//cellular metabolic process;GO:0043412//macromolecule modification;GO:0006793//phosphorus metabolic process;GO:0071704//organic substance metabolic process;GO:0044260//cellular macromolecule metabolic proces…
Isoform0010453	66	423.667	2.07333	11.9767	2.5302	0.00128306	0.0351606	yes	At1g32060	Phosphoribulokinase, chloroplastic [Dichanthelium oligosanthes]	Metabolism	Global and Overview;Energy metabolism	ko01100//Metabolic pathways;ko01120//Microbial metabolism in diverse environments;ko01200//Carbon metabolism;ko00710//Carbon fixation in photosynthetic organisms	K00855	-	GO:0003824//catalytic activity;GO:0016301//kinase activity;GO:0036094//small molecule binding;GO:0001883//purine nucleoside binding;GO:0016740//transferase activity;GO:0016772//transferase activity, transferring phosphorus-containing groups;GO:0097159//organic cyclic compound binding;GO:1901363//heterocyclic compound binding;GO:0001882//nucleoside binding;GO:0097367//carbohydrate derivative bindi…	GO:0006793//phosphorus metabolic process;GO:0006796//phosphate-containing compound metabolic process;GO:0009987//cellular process;GO:0044237//cellular metabolic process;GO:0044238//primary metabolic process;GO:0008152//metabolic process
Isoform0010465	1263	333.667	41.4367	10.9733	-1.91691	9.44111e-05	0.0053361	yes	-	U-box domain-containing protein 62 [Dichanthelium oligosanthes]	-	-	-	-	-	-	-
Isoform0010473	84.5733	1403.24	2.33333	36.6533	3.97348	0.00150951	0.0396034	yes	SAMS1	PREDICTED: S-adenosylmethionine synthase 1 [Setaria italica]	Metabolism	Global and Overview;Amino acid metabolism	ko01100//Metabolic pathways;ko01110//Biosynthesis of secondary metabolites;ko01230//Biosynthesis of amino acids;ko00270//Cysteine and methionine metabolism	K00789	-	-	-
Isoform0010498	38.6533	234.363	0.903333	5.11	2.49999	0.00168284	0.0427903	yes	ROPGEF14	PREDICTED: rop guanine nucleotide exchange factor 14 [Setaria italica]	-	-	-	-	-	-	GO:0050789//regulation of biological process;GO:0051336//regulation of hydrolase activity;GO:0050790//regulation of catalytic activity;GO:0019222//regulation of metabolic process;GO:0065009//regulation of molecular function;GO:0065007//biological regulation;GO:0043087//regulation of GTPase activity
Isoform0010511	0.19	120.337	0.00333333	3.34	9.96867	1.41875e-11	1.79977e-08	yes	SAB	Golgi-body localization protein domain [Zea mays]	-	-	-	-	-	-	-
Isoform0010534	3400.44	965.363	79.0033	23.2833	-1.76262	0.00168521	0.0427903	yes	GSVIVT00026920001	glycoside hydrolase, family 28 precursor [Zea mays]	-	-	-	-	-	GO:0016787//hydrolase activity;GO:0003824//catalytic activity	GO:0009987//cellular process;GO:0071840//cellular component organization or biogenesis;GO:0045229//external encapsulating structure organization;GO:0008152//metabolic process;GO:0016043//cellular component organization;GO:0044238//primary metabolic process
Isoform0010569	85.14	318.277	2.03333	7.35667	1.85521	0.00101095	0.0299793	yes	SPAC644.07	PREDICTED: ATP-dependent zinc metalloprotease FTSH 5, chloroplastic-like [Zea mays]	-	-	-	-	-	-	-
Isoform0010578	926.667	0	23.4967	0.001	-14.5202	7.61378e-10	5.60817e-07	yes	CBP2	serine carboxypeptidase K10B2.2 precursor [Zea mays]	-	-	-	-	-	-	-
Isoform0010617	25.9433	0	0.65	0.001	-9.3443	0.000111213	0.00599395	yes	-	--	-	-	-	-	-	-	-
Isoform0010677	382.06	2753.47	10.3667	72.57	2.80742	1.28165e-06	0.000211046	yes	AFRR	PREDICTED: monodehydroascorbate reductase-like [Setaria italica]	Metabolism	Carbohydrate metabolism;Global and Overview	ko01100//Metabolic pathways;ko00053//Ascorbate and aldarate metabolism	K08232	-	GO:0000166//nucleotide binding;GO:0097159//organic cyclic compound binding;GO:1901265//nucleoside phosphate binding;GO:0036094//small molecule binding;GO:1901363//heterocyclic compound binding;GO:0005488//binding	GO:0065008//regulation of biological quality;GO:0008152//metabolic process;GO:0044710//single-organism metabolic process;GO:0044763//single-organism cellular process;GO:0019725//cellular homeostasis;GO:0042592//homeostatic process;GO:0009987//cellular process;GO:0044699//single-organism process;GO:0065007//biological regulation
Isoform0010711	169.493	526.793	5.4	16.4733	1.6091	0.00097893	0.0292705	yes	BT2	BTB/POZ and TAZ domain-containing protein 1 [Dichanthelium oligosanthes]	-	-	-	-	GO:0043229//intracellular organelle;GO:0043226//organelle;GO:0044424//intracellular part;GO:0005622//intracellular;GO:0044464//cell part;GO:0005623//cell;GO:0043227//membrane-bounded organelle;GO:0043231//intracellular membrane-bounded organelle	GO:0003824//catalytic activity;GO:0005488//binding;GO:0090595//acetyl-CoA:L-lysine N6-acetyltransferase;GO:0016747//transferase activity, transferring acyl groups other than amino-acyl groups;GO:0043167//ion binding;GO:0043169//cation binding;GO:0016407//acetyltransferase activity;GO:0016410//N-acyltransferase activity;GO:0016746//transferase activity, transferring acyl groups;GO:0046872//metal i…	GO:0065007//biological regulation;GO:0044763//single-organism cellular process;GO:0043933//macromolecular complex subunit organization;GO:0044238//primary metabolic process;GO:0036211//protein modification process;GO:0060255//regulation of macromolecule metabolic process;GO:0006996//organelle organization;GO:0006325//chromatin organization;GO:0019222//regulation of metabolic process;GO:0019538//p…
Isoform0010738	128.373	2300.05	4.16667	65.5533	3.9757	0.000339737	0.0137627	yes	XTH32	PREDICTED: xyloglucan endotransglucosylase/hydrolase protein 31-like [Setaria italica]	-	-	-	-	-	-	GO:0008152//metabolic process;GO:0071704//organic substance metabolic process;GO:0044238//primary metabolic process;GO:0005975//carbohydrate metabolic process
Isoform0010759	29.3333	0	0.823333	0.001	-9.68533	0.00132845	0.0360832	yes	-	--	-	-	-	-	-	-	-
Isoform0010765	1625.88	8685.24	50.0667	250.107	2.32062	0.0011052	0.0319175	yes	COMT	caffeic acid 3-O-Methyltransferase [Saccharum officinarum]	Metabolism	Biosynthesis of other secondary metabolites;Global and Overview	ko01100//Metabolic pathways;ko01110//Biosynthesis of secondary metabolites;ko00940//Phenylpropanoid biosynthesis	K13066	-	GO:0016740//transferase activity;GO:0003824//catalytic activity;GO:0008168//methyltransferase activity;GO:0005488//binding;GO:0016741//transferase activity, transferring one-carbon groups;GO:0005515//protein binding	GO:0008152//metabolic process
Isoform0010780	153.887	849.427	4.16	21.69	2.38237	9.96865e-06	0.000985385	yes	-	PREDICTED: RNA-binding protein FUS [Setaria italica]	-	-	-	-	-	-	-
Isoform0010796	77.51	0.923333	1.80667	0.0233333	-6.27479	5.33152e-06	0.000618392	yes	XI-B	Myosin-6 [Zea mays]	-	-	-	-	GO:0044464//cell part;GO:0043226//organelle;GO:0015629//actin cytoskeleton;GO:0043229//intracellular organelle;GO:0044424//intracellular part;GO:0043232//intracellular non-membrane-bounded organelle;GO:0043228//non-membrane-bounded organelle;GO:0005623//cell;GO:0005856//cytoskeleton;GO:0005622//intracellular	GO:0097159//organic cyclic compound binding;GO:0032550//purine ribonucleoside binding;GO:0016462//pyrophosphatase activity;GO:0003824//catalytic activity;GO:0016818//hydrolase activity, acting on acid anhydrides, in phosphorus-containing anhydrides;GO:0097367//carbohydrate derivative binding;GO:0001882//nucleoside binding;GO:0016787//hydrolase activity;GO:0032549//ribonucleoside binding;GO:000188…	-
Isoform0010841	339	0	8.61667	0.001	-13.0729	1.61638e-07	4.24347e-05	yes	-	Translation initiation factor 2 subunit gamma [Gossypium arboreum]	-	-	-	-	-	-	-
Isoform0010869	222.84	0	4.89	0.001	-12.2556	5.36545e-07	0.000106535	yes	-	Os05g0124000, partial [Oryza sativa Japonica Group]	-	-	-	-	-	-	-
Isoform0010896	284.627	1737.04	9.75333	55.34	2.50436	0.00109273	0.0316507	yes	EXPB11	beta-expansin 4 precursor [Zea mays]	-	-	-	-	-	-	GO:0000003//reproduction
Isoform0010953	79	1333.33	1.73	29.8667	4.10969	2.45853e-05	0.0019515	yes	LAC3	Laccase-13 [Zea mays]	-	-	-	-	GO:0005576//extracellular region	GO:0043167//ion binding;GO:0043169//cation binding;GO:0016491//oxidoreductase activity;GO:0003824//catalytic activity;GO:0016679//oxidoreductase activity, acting on diphenols and related substances as donors;GO:0005488//binding;GO:0016682//oxidoreductase activity, acting on diphenols and related substances as donors, oxygen as acceptor	GO:1901360//organic cyclic compound metabolic process;GO:0008152//metabolic process;GO:0071704//organic substance metabolic process;GO:0009808//lignin metabolic process;GO:0044710//single-organism metabolic process;GO:0006725//cellular aromatic compound metabolic process;GO:0044237//cellular metabolic process;GO:0009698//phenylpropanoid metabolic process;GO:0044763//single-organism cellular proce…
Isoform0010988	0	481.5	0.001	15.22	13.8937	7.75141e-08	2.48125e-05	yes	ZIFL2	Carbohydrate transporter/ sugar porter/ transporter [Zea mays]	-	-	-	-	-	-	-
Isoform0010992	340.997	1326.71	10.24	37.15	1.85915	0.000523196	0.0185892	yes	TL1	PREDICTED: thaumatin-like protein 1b [Setaria italica]	-	-	-	-	-	-	-
Isoform0011014	28.4367	242.163	0.913333	7.48667	3.03511	0.00149979	0.0394391	yes	-	H0723C07.4 [Oryza sativa Indica Group]	-	-	-	-	-	-	-
Isoform0011020	75.3333	0	1.69333	0.001	-10.7257	2.85604e-05	0.00218841	yes	At3g59200	F-box protein At4g22280-like [Aegilops tauschii subsp. tauschii] [Aegilops tauschii]	-	-	-	-	-	-	-
Isoform0011032	201.33	12.3233	4.42	0.306667	-3.8493	0.000473197	0.0173435	yes	SBT1.7	Subtilisin-like protease SBT1.9 [Zea mays]	-	-	-	-	-	-	GO:0071704//organic substance metabolic process;GO:0044238//primary metabolic process;GO:0043170//macromolecule metabolic process;GO:0008152//metabolic process;GO:0019538//protein metabolic process
Isoform0011054	402.667	84.3333	11.7233	2.44667	-2.26049	0.00101905	0.0301151	yes	PUP11	PREDICTED: probable purine permease 11 [Zea mays]	-	-	-	-	-	-	-
Isoform0011067	118.937	6.46333	3.22667	0.183333	-4.1375	0.000123195	0.00648117	yes	-	PREDICTED: chromosome transmission fidelity protein 8 homolog [Zea mays]	-	-	-	-	-	-	-
Isoform0011137	76.1467	308.05	2.04667	7.90333	1.94919	0.0010222	0.0301822	yes	-	OSJNBb0016D16.10 [Oryza sativa Japonica Group]	-	-	-	-	-	-	-
Isoform0011139	0	183.53	0.001	4.71333	12.2025	6.35545e-16	1.55486e-12	yes	CYP99A2	Cytochrome P450 99A2 [Dichanthelium oligosanthes]	-	-	-	-	-	GO:0043167//ion binding;GO:0043169//cation binding;GO:0097159//organic cyclic compound binding;GO:0016491//oxidoreductase activity;GO:1901363//heterocyclic compound binding;GO:0003824//catalytic activity;GO:0005488//binding;GO:0046906//tetrapyrrole binding	GO:0008152//metabolic process;GO:0044699//single-organism process;GO:0044710//single-organism metabolic process
Isoform0011221	30.37	0	0.733333	0.001	-9.51833	0.00104725	0.0307364	yes	ENT2	Equilibrative nucleotide transporter 2 [Zea mays]	-	-	-	-	-	-	-
Isoform0011246	1384	132.707	34.47	3.36333	-3.35738	0.000516246	0.0184187	yes	SAMS1	S-adenosylmethionine synthase [Zea mays]	Metabolism	Amino acid metabolism;Global and Overview	ko01100//Metabolic pathways;ko01110//Biosynthesis of secondary metabolites;ko01230//Biosynthesis of amino acids;ko00270//Cysteine and methionine metabolism	K00789	-	-	-
Isoform0011267	33.5933	0	1.01333	0.001	-9.98489	0.000870233	0.0268405	yes	Os05g0195200	Zinc finger CCCH domain-containing protein 35 [Dichanthelium oligosanthes]	-	-	-	-	-	-	-
Isoform0011289	71.2767	0	2.04333	0.001	-10.9967	0.00103506	0.030467	yes	-	BnaCnng12640D [Brassica napus]	-	-	-	-	GO:0043226//organelle;GO:0044424//intracellular part;GO:0005622//intracellular;GO:0043227//membrane-bounded organelle;GO:0005737//cytoplasm;GO:0043229//intracellular organelle;GO:0044444//cytoplasmic part;GO:0044464//cell part;GO:0043231//intracellular membrane-bounded organelle;GO:0009536//plastid;GO:0005623//cell	-	-
Isoform0011299	127.557	0	3.47667	0.001	-11.7635	3.65614e-06	0.000455034	yes	COL16	Zinc finger protein CONSTANS-LIKE 7 [Dichanthelium oligosanthes]	-	-	-	-	-	GO:0043167//ion binding;GO:0046872//metal ion binding;GO:0005488//binding;GO:0046914//transition metal ion binding;GO:0043169//cation binding	-
Isoform0011327	115.883	17.52	2.68667	0.39	-2.78427	0.000336287	0.0136714	yes	SCPL45	PREDICTED: serine carboxypeptidase-like 45 [Setaria italica]	-	-	-	-	-	-	-
Isoform0011374	0	129.33	0.001	3.32667	11.6999	3.39504e-06	0.000433085	yes	CBP60B	Calmodulin-binding protein 60 C [Zea mays]	-	-	-	-	-	-	-
Isoform0011390	826.37	4540.64	20.1067	101.88	2.34113	6.45757e-05	0.00403978	yes	At3g50280	HXXXD-type acyl-transferase family protein [Zea mays]	-	-	-	-	-	-	-
Isoform0011433	692.607	144.197	20.76	4.27333	-2.28037	1.66696e-05	0.00143997	yes	p200	PREDICTED: protein TsetseEP [Oryza sativa Japonica Group]	-	-	-	-	-	-	-
Isoform0011469	2.18333	242.22	0.0733333	7.36333	6.64975	1.28448e-07	3.56233e-05	yes	GOLS2	PREDICTED: galactinol synthase 2-like [Setaria italica]	Metabolism	Carbohydrate metabolism	ko00052//Galactose metabolism	K18819	-	GO:0016740//transferase activity;GO:0003824//catalytic activity	-
Isoform0011471	796.94	179.007	17.5267	3.74333	-2.22716	0.000407778	0.015588	yes	CIPK15	CIPK14 [Saccharum hybrid cultivar ROC22]	Cellular Processes	Transport and catabolism	ko04140//Regulation of autophagy	K07198	-	GO:0016772//transferase activity, transferring phosphorus-containing groups;GO:0016301//kinase activity;GO:0097159//organic cyclic compound binding;GO:0016773//phosphotransferase activity, alcohol group as acceptor;GO:0001883//purine nucleoside binding;GO:0004672//protein kinase activity;GO:0001882//nucleoside binding;GO:0032550//purine ribonucleoside binding;GO:0036094//small molecule binding;GO…	GO:0071704//organic substance metabolic process;GO:0019538//protein metabolic process;GO:0008152//metabolic process;GO:0043412//macromolecule modification;GO:0009987//cellular process;GO:0036211//protein modification process;GO:0006793//phosphorus metabolic process;GO:0044238//primary metabolic process;GO:0050794//regulation of cellular process;GO:0050789//regulation of biological process;GO:0006…
Isoform0011473	1017.23	302.27	32.73	9.77	-1.74418	0.000806812	0.025364	yes	UKL1	Uridine kinase [Zea mays]	Metabolism	Global and Overview;Nucleotide metabolism	ko01100//Metabolic pathways;ko00240//Pyrimidine metabolism	K00876	-	GO:0032550//purine ribonucleoside binding;GO:0032549//ribonucleoside binding;GO:0019205//nucleobase-containing compound kinase activity;GO:0016772//transferase activity, transferring phosphorus-containing groups;GO:1901363//heterocyclic compound binding;GO:0001883//purine nucleoside binding;GO:0001882//nucleoside binding;GO:0019206//nucleoside kinase activity;GO:0016301//kinase activity;GO:003609…	GO:0008152//metabolic process;GO:0046131//pyrimidine ribonucleoside metabolic process;GO:0044281//small molecule metabolic process;GO:0009147//pyrimidine nucleoside triphosphate metabolic process;GO:1901576//organic substance biosynthetic process;GO:0044711//single-organism biosynthetic process;GO:0046132//pyrimidine ribonucleoside biosynthetic process;GO:0018130//heterocycle biosynthetic process…
Isoform0011489	3.55333	165.607	0.0833333	3.75	5.49185	5.78021e-10	4.4995e-07	yes	Os01g0192000	nucleic acid binding protein [Saccharum hybrid cultivar R570]	-	-	-	-	-	-	-
Isoform0011522	165.133	3.36333	3.94667	0.0833333	-5.5656	9.64375e-05	0.00538839	yes	OMT8	PREDICTED: benzoate O-methyltransferase-like [Setaria italica]	-	-	-	-	-	GO:0003824//catalytic activity;GO:0016740//transferase activity	-
Isoform0011555	318.88	70.2033	9.25	2.02667	-2.19034	0.000460464	0.0170317	yes	CDF2	TPA_inf: Dof-type zinc finger protein 23 [Sorghum bicolor]	-	-	-	-	-	-	GO:0050789//regulation of biological process;GO:0010468//regulation of gene expression;GO:0019222//regulation of metabolic process;GO:0060255//regulation of macromolecule metabolic process;GO:0065007//biological regulation
Isoform0011578	1562	117.333	48.7667	3.38	-3.8508	3.00201e-07	6.72038e-05	yes	ZRP4	PREDICTED: O-methyltransferase ZRP4-like [Setaria italica]	-	-	-	-	-	GO:0003824//catalytic activity;GO:0016741//transferase activity, transferring one-carbon groups;GO:0008168//methyltransferase activity;GO:0005515//protein binding;GO:0016740//transferase activity;GO:0005488//binding	GO:0008152//metabolic process
Isoform0011593	3308.69	0.706667	102.08	0.02	-12.3174	8.61344e-08	2.66713e-05	yes	XTH25	PREDICTED: probable xyloglucan endotransglucosylase/hydrolase protein 25 [Setaria italica]	-	-	-	-	GO:0030312//external encapsulating structure;GO:0071944//cell periphery;GO:0005576//extracellular region;GO:0044464//cell part;GO:0005623//cell	GO:0016787//hydrolase activity;GO:0003824//catalytic activity;GO:0016758//transferase activity, transferring hexosyl groups;GO:0016757//transferase activity, transferring glycosyl groups;GO:0016740//transferase activity	GO:0071840//cellular component organization or biogenesis;GO:0071704//organic substance metabolic process;GO:0016043//cellular component organization;GO:0005976//polysaccharide metabolic process;GO:0009987//cellular process;GO:0045229//external encapsulating structure organization;GO:0044042//glucan metabolic process;GO:0043170//macromolecule metabolic process;GO:0005975//carbohydrate metabolic p…
Isoform0011607	239.063	906.36	6.25667	23.14	1.88692	7.58855e-05	0.00452027	yes	-	Protein kinase superfamily protein [Zea mays]	-	-	-	-	-	GO:0097367//carbohydrate derivative binding;GO:0004672//protein kinase activity;GO:0097159//organic cyclic compound binding;GO:0032550//purine ribonucleoside binding;GO:0016740//transferase activity;GO:0001882//nucleoside binding;GO:0016301//kinase activity;GO:0005488//binding;GO:0016773//phosphotransferase activity, alcohol group as acceptor;GO:0003824//catalytic activity;GO:0036094//small molec…	GO:0019538//protein metabolic process;GO:0006464//cellular protein modification process;GO:0044260//cellular macromolecule metabolic process;GO:0009987//cellular process;GO:0044267//cellular protein metabolic process;GO:0043170//macromolecule metabolic process;GO:0071704//organic substance metabolic process;GO:0036211//protein modification process;GO:0044237//cellular metabolic process;GO:0008152…
Isoform0011613	1.93	47.7633	0.04	1.04333	4.70506	0.00106633	0.0311363	yes	ZB8	phenylalanine ammonia-lyase 3 [Miscanthus x giganteus]	Metabolism	Amino acid metabolism;Biosynthesis of other secondary metabolites;Global and Overview	ko01100//Metabolic pathways;ko01110//Biosynthesis of secondary metabolites;ko00940//Phenylpropanoid biosynthesis;ko00360//Phenylalanine metabolism	K10775	GO:0044424//intracellular part;GO:0005623//cell;GO:0005622//intracellular;GO:0044464//cell part	GO:0016829//lyase activity;GO:0016840//carbon-nitrogen lyase activity;GO:0016841//ammonia-lyase activity;GO:0003824//catalytic activity	GO:0044763//single-organism cellular process;GO:0044550//secondary metabolite biosynthetic process;GO:0006520//cellular amino acid metabolic process;GO:0044249//cellular biosynthetic process;GO:0044710//single-organism metabolic process;GO:0006082//organic acid metabolic process;GO:0019438//aromatic compound biosynthetic process;GO:0006558//L-phenylalanine metabolic process;GO:0019748//secondary …
Isoform0011615	731.57	204.143	16.5467	4.55667	-1.86049	0.000210522	0.00965275	yes	TT12	Protein DETOXIFICATION 40 [Zea mays]	-	-	-	-	GO:0016020//membrane;GO:0044425//membrane part;GO:0031224//intrinsic component of membrane	GO:0022857//transmembrane transporter activity;GO:0022804//active transmembrane transporter activity;GO:0015291//secondary active transmembrane transporter activity;GO:0005215//transporter activity	GO:0044763//single-organism cellular process;GO:0009987//cellular process;GO:0044699//single-organism process
Isoform0011623	73.0733	383.19	1.77	8.71	2.29892	0.00120048	0.0336753	yes	At5g56590	PREDICTED: glucan endo-1,3-beta-glucosidase 12 [Oryza sativa Japonica Group]	-	-	-	-	-	GO:0003824//catalytic activity;GO:0016787//hydrolase activity	GO:0044238//primary metabolic process;GO:0008152//metabolic process
Isoform0011628	745.107	248.557	18.4133	5.96333	-1.62656	0.000663407	0.0220713	yes	KAN4	probable transcription factor KAN4 [Aegilops tauschii subsp. tauschii] [Aegilops tauschii]	-	-	-	-	-	-	-
Isoform0011629	974.187	17.9033	23.59	0.403333	-5.87006	3.85353e-06	0.00047563	yes	AS	asparagine synthetase 2 [Zea mays]	Metabolism	Amino acid metabolism;Global and Overview	ko01100//Metabolic pathways;ko01110//Biosynthesis of secondary metabolites;ko00250//Alanine, aspartate and glutamate metabolism	K01953	-	GO:0016884//carbon-nitrogen ligase activity, with glutamine as amido-N-donor;GO:0032549//ribonucleoside binding;GO:0005488//binding;GO:0097367//carbohydrate derivative binding;GO:1901363//heterocyclic compound binding;GO:0003824//catalytic activity;GO:0016879//ligase activity, forming carbon-nitrogen bonds;GO:0016874//ligase activity;GO:0032550//purine ribonucleoside binding;GO:0001882//nucleosid…	GO:0019752//carboxylic acid metabolic process;GO:0009066//aspartate family amino acid metabolic process;GO:0006520//cellular amino acid metabolic process;GO:1901566//organonitrogen compound biosynthetic process;GO:0044237//cellular metabolic process;GO:0044271//cellular nitrogen compound biosynthetic process;GO:0044238//primary metabolic process;GO:0044699//single-organism process;GO:0044710//sin…
Isoform0011644	84.2733	395.093	2.17333	10.18	2.22776	0.00064796	0.0216943	yes	MYB44	sucrose responsive element binding protein [Zea mays]	-	-	-	-	-	GO:0005488//binding	-
Isoform0011694	132.813	595.123	3.05	13.1867	2.1122	8.98532e-05	0.005125	yes	-	PREDICTED: IQ domain-containing protein IQM3-like [Setaria italica]	-	-	-	-	-	-	-
Isoform0011699	453.667	100	13.2633	2.99333	-2.14762	0.000384235	0.014955	yes	SOX	PREDICTED: sulfite oxidase-like [Setaria italica]	Metabolism	Global and Overview;Energy metabolism	ko01100//Metabolic pathways;ko01120//Microbial metabolism in diverse environments;ko00920//Sulfur metabolism	K00387	GO:0044444//cytoplasmic part;GO:0044464//cell part;GO:0005622//intracellular;GO:0005623//cell;GO:0043229//intracellular organelle;GO:0043226//organelle;GO:0043227//membrane-bounded organelle;GO:0043231//intracellular membrane-bounded organelle;GO:0005737//cytoplasm;GO:0042579//microbody;GO:0044424//intracellular part	GO:0003824//catalytic activity;GO:0046872//metal ion binding;GO:0016670//oxidoreductase activity, acting on a sulfur group of donors, oxygen as acceptor;GO:0043167//ion binding;GO:0016491//oxidoreductase activity;GO:0016667//oxidoreductase activity, acting on a sulfur group of donors;GO:0043169//cation binding;GO:0046914//transition metal ion binding;GO:0005488//binding	GO:0033013//tetrapyrrole metabolic process;GO:0071704//organic substance metabolic process;GO:0044237//cellular metabolic process;GO:1901564//organonitrogen compound metabolic process;GO:0009987//cellular process;GO:0010035//response to inorganic substance;GO:0044699//single-organism process;GO:0050896//response to stimulus;GO:0046483//heterocycle metabolic process;GO:0008152//metabolic process;G…
Isoform0011704	0	30.9	0.001	0.966667	9.91687	6.76072e-06	0.000736284	yes	B3GALT6	Beta-1,6-galactosyltransferase GALT31A [Dichanthelium oligosanthes]	-	-	-	-	GO:0044464//cell part;GO:0044424//intracellular part;GO:0043226//organelle;GO:0044425//membrane part;GO:0016020//membrane;GO:0005622//intracellular;GO:0031224//intrinsic component of membrane;GO:0043227//membrane-bounded organelle;GO:0043231//intracellular membrane-bounded organelle;GO:0005623//cell;GO:0043229//intracellular organelle	GO:0003824//catalytic activity;GO:0016740//transferase activity;GO:0016757//transferase activity, transferring glycosyl groups;GO:0016758//transferase activity, transferring hexosyl groups	-
Isoform0011759	93.4567	343.16	2.23333	8.22	1.87994	0.00181707	0.0450899	yes	BIM1	PREDICTED: transcription factor BIM1-like [Setaria italica]	-	-	-	-	-	-	-
Isoform0011760	16.9667	156.443	0.423333	3.85	3.18499	0.000349063	0.0139345	yes	BAG1	BAG family molecular chaperone regulator 3 [Dichanthelium oligosanthes]	-	-	-	-	-	-	-
Isoform0011762	147.413	758.853	4.83667	25.4333	2.39464	3.65085e-05	0.002627	yes	PUMP4	mitochondrial uncoupling protein 4 [Saccharum officinarum]	-	-	-	-	-	-	-
Isoform0011776	86.2133	824.457	2.67333	24.5033	3.19627	8.74079e-10	6.30275e-07	yes	SF21	pollen-specific protein [Saccharum hybrid cultivar R570]	-	-	-	-	-	-	-
Isoform0011779	24.38	297.477	0.74	8.82333	3.57573	1.58525e-08	7.05149e-06	yes	SF21	pollen-specific protein [Saccharum hybrid cultivar R570]	-	-	-	-	-	-	-
Isoform0011837	436.793	150.047	9.67667	3.16333	-1.61306	0.00190014	0.0464371	yes	Ccar2	ATP/GTP-binding protein family [Zea mays]	-	-	-	-	-	-	-
Isoform0011851	436.773	45.9767	10.1133	1.06333	-3.24959	5.51752e-09	2.9074e-06	yes	FBL14	PREDICTED: F-box/LRR-repeat protein 14-like [Setaria italica]	-	-	-	-	-	-	-
Isoform0011867	205	27.3333	5.74667	0.756667	-2.925	0.000615089	0.0208542	yes	-	Os11g0212801, partial [Oryza sativa Japonica Group]	-	-	-	-	-	-	-
Isoform0011872	129.083	0	2.75	0.001	-11.4252	3.55147e-06	0.000445573	yes	-	CRP3 - Cysteine-rich family protein precursor expressed [Zea mays]	-	-	-	-	-	-	-
Isoform0011914	78.15	1.92667	1.76333	0.04	-5.46216	0.00013216	0.00687412	yes	CAX1a	PREDICTED: vacuolar cation/proton exchanger 1a-like [Setaria italica]	-	-	-	-	GO:0044425//membrane part;GO:0031224//intrinsic component of membrane;GO:0016020//membrane	GO:0005215//transporter activity;GO:0046873//metal ion transmembrane transporter activity;GO:0022804//active transmembrane transporter activity;GO:0015297//antiporter activity;GO:0022892//substrate-specific transporter activity;GO:0008324//cation transmembrane transporter activity;GO:0015491//cation:cation antiporter activity;GO:0099516//ion antiporter activity;GO:0015291//secondary active transm…	GO:0044699//single-organism process;GO:0006810//transport;GO:0006816//calcium ion transport;GO:0006812//cation transport;GO:0006811//ion transport;GO:0009987//cellular process;GO:0044763//single-organism cellular process;GO:0072511//divalent inorganic cation transport;GO:0051179//localization;GO:0070838//divalent metal ion transport;GO:0030001//metal ion transport;GO:0044765//single-organism tran…
Isoform0011915	4.46667	253.72	0.12	6.78667	5.8216	9.4964e-10	6.77627e-07	yes	SIR	ferredoxin-sulfite reductase precursor [Zea mays]	Metabolism	Energy metabolism;Global and Overview	ko01100//Metabolic pathways;ko01120//Microbial metabolism in diverse environments;ko00920//Sulfur metabolism	K00392	GO:0044424//intracellular part;GO:0043229//intracellular organelle;GO:0044446//intracellular organelle part;GO:0005576//extracellular region;GO:0043228//non-membrane-bounded organelle;GO:0044444//cytoplasmic part;GO:0043226//organelle;GO:0031967//organelle envelope;GO:0043231//intracellular membrane-bounded organelle;GO:0009536//plastid;GO:0044435//plastid part;GO:0009532//plastid stroma;GO:00095…	GO:0051536//iron-sulfur cluster binding;GO:0097159//organic cyclic compound binding;GO:0043169//cation binding;GO:0043167//ion binding;GO:0016491//oxidoreductase activity;GO:0003824//catalytic activity;GO:0016667//oxidoreductase activity, acting on a sulfur group of donors;GO:0046872//metal ion binding;GO:0005488//binding;GO:1901363//heterocyclic compound binding;GO:0046914//transition metal ion …	GO:0006807//nitrogen compound metabolic process;GO:0006090//pyruvate metabolic process;GO:0019418//sulfide oxidation;GO:0050896//response to stimulus;GO:0044238//primary metabolic process;GO:0042044//fluid transport;GO:0071840//cellular component organization or biogenesis;GO:0009628//response to abiotic stimulus;GO:0008152//metabolic process;GO:1902578//single-organism localization;GO:0051179//l…
Isoform0011917	788.667	87.6667	19.8433	2.23667	-3.14923	5.00255e-08	1.75654e-05	yes	At3g13620	cationic amino acid transporter [Zea mays]	-	-	-	-	GO:0031224//intrinsic component of membrane;GO:0044425//membrane part;GO:0016020//membrane	GO:0022857//transmembrane transporter activity;GO:0005215//transporter activity;GO:0046943//carboxylic acid transmembrane transporter activity;GO:0008509//anion transmembrane transporter activity;GO:0022891//substrate-specific transmembrane transporter activity;GO:0008514//organic anion transmembrane transporter activity;GO:0015075//ion transmembrane transporter activity;GO:0005342//organic acid …	-
Isoform0011950	164.883	740.633	3.59	16.2	2.17394	1.51676e-05	0.00134042	yes	-	Catalytic/ hydrolase [Zea mays]	-	-	-	-	-	-	-
Isoform0011976	74.3433	354.203	1.69	7.81	2.2083	0.000194712	0.00909834	yes	CSLF6	CslF6 [Sorghum bicolor]	-	-	-	-	GO:0031224//intrinsic component of membrane;GO:0016020//membrane;GO:0044425//membrane part	GO:0016740//transferase activity;GO:0046527//glucosyltransferase activity;GO:0016757//transferase activity, transferring glycosyl groups;GO:0016758//transferase activity, transferring hexosyl groups;GO:0003824//catalytic activity;GO:0016759//cellulose synthase activity	GO:0071704//organic substance metabolic process;GO:0006073//cellular glucan metabolic process;GO:0005975//carbohydrate metabolic process;GO:0008152//metabolic process;GO:0044238//primary metabolic process;GO:0043170//macromolecule metabolic process;GO:0005976//polysaccharide metabolic process;GO:0044042//glucan metabolic process;GO:0030243//cellulose metabolic process;GO:0051273//beta-glucan meta…
Isoform0011981	58.6667	2.66667	1.39667	0.06	-4.54088	0.00135714	0.0366443	yes	DDM1	chromatin complex subunit A 106 [Zea mays]	-	-	-	-	-	GO:0097159//organic cyclic compound binding;GO:1901363//heterocyclic compound binding;GO:0036094//small molecule binding;GO:0005488//binding;GO:0097367//carbohydrate derivative binding;GO:0032549//ribonucleoside binding;GO:0001883//purine nucleoside binding;GO:0001882//nucleoside binding;GO:0032550//purine ribonucleoside binding	-
Isoform0012028	694.613	26.0433	21.1933	0.8	-4.72747	9.34395e-06	0.000938532	yes	XTH23	PREDICTED: probable xyloglucan endotransglucosylase/hydrolase protein 25 [Setaria italica]	-	-	-	-	GO:0044464//cell part;GO:0071944//cell periphery;GO:0005623//cell;GO:0030312//external encapsulating structure;GO:0005576//extracellular region	GO:0016757//transferase activity, transferring glycosyl groups;GO:0016787//hydrolase activity;GO:0016740//transferase activity;GO:0003824//catalytic activity;GO:0016758//transferase activity, transferring hexosyl groups	GO:0008152//metabolic process;GO:0009987//cellular process;GO:0005975//carbohydrate metabolic process;GO:0044238//primary metabolic process;GO:0071840//cellular component organization or biogenesis;GO:0016043//cellular component organization;GO:0044042//glucan metabolic process;GO:0071704//organic substance metabolic process;GO:0005976//polysaccharide metabolic process;GO:0045229//external encaps…
Isoform0012044	227.013	0.566667	5.00333	0.01	-8.96675	2.41491e-06	0.000340423	yes	MIRO1	Mitochondrial Rho GTPase [Zea mays]	-	-	-	-	-	-	-
Isoform0012072	22	155.333	0.61	4.29	2.8141	0.00140938	0.0376541	yes	-	Os04g0639000 [Oryza sativa Japonica Group]	-	-	-	-	-	-	-
Isoform0012075	87.8433	0	2.36667	0.001	-11.2086	2.56584e-05	0.00201104	yes	Os05g0457200	orphans transcription factor, partial [Zea mays]	Environmental Information Processing	Signal transduction	ko04075//Plant hormone signal transduction	K14497	-	GO:0016788//hydrolase activity, acting on ester bonds;GO:0016791//phosphatase activity;GO:0042578//phosphoric ester hydrolase activity;GO:0043169//cation binding;GO:0043167//ion binding;GO:0004721//phosphoprotein phosphatase activity;GO:0003824//catalytic activity;GO:0016787//hydrolase activity;GO:0005488//binding	GO:0008152//metabolic process;GO:0044238//primary metabolic process;GO:0043412//macromolecule modification;GO:0044267//cellular protein metabolic process;GO:0009987//cellular process;GO:0043170//macromolecule metabolic process;GO:0019538//protein metabolic process;GO:0044260//cellular macromolecule metabolic process;GO:0044237//cellular metabolic process;GO:0071704//organic substance metabolic pr…
Isoform0012114	37.9	321.17	0.893333	7.59667	3.0881	0.000948197	0.0285008	yes	LPE1	PREDICTED: nucleobase-ascorbate transporter LPE1 isoform X1 [Zea mays]	-	-	-	-	GO:0016020//membrane;GO:0031224//intrinsic component of membrane;GO:0044425//membrane part	-	GO:0009987//cellular process;GO:0044763//single-organism cellular process;GO:0051234//establishment of localization;GO:0051179//localization;GO:0044699//single-organism process
Isoform0012125	26.38	193.987	0.646667	4.44667	2.78163	0.000163328	0.00803182	yes	SPL2	PREDICTED: squamosa promoter-binding-like protein 2 [Zea mays]	-	-	-	-	-	-	-
Isoform0012130	768.4	86.28	22.1933	2.38	-3.22109	4.64137e-07	9.47255e-05	yes	WAT1	PREDICTED: protein WALLS ARE THIN 1-like [Oryza brachyantha]	-	-	-	-	GO:0044425//membrane part;GO:0031224//intrinsic component of membrane;GO:0016020//membrane	GO:0005215//transporter activity	GO:0044763//single-organism cellular process;GO:0044699//single-organism process;GO:0009987//cellular process
Isoform0012140	15	523	0.516667	17.39	5.07288	1.00714e-07	2.92335e-05	yes	At3g30340	PREDICTED: WAT1-related protein At3g30340-like [Setaria italica]	-	-	-	-	GO:0044425//membrane part;GO:0031224//intrinsic component of membrane;GO:0016020//membrane	GO:0005215//transporter activity	GO:0044699//single-organism process;GO:0009987//cellular process;GO:0044763//single-organism cellular process
Isoform0012170	81	1.66667	1.81667	0.04	-5.50515	9.29985e-07	0.00016419	yes	CIN2	beta-fructofuranosidase, insoluble isoenzyme 2 precursor [Zea mays]	Metabolism	Carbohydrate metabolism;Global and Overview	ko01100//Metabolic pathways;ko00500//Starch and sucrose metabolism;ko00052//Galactose metabolism	K01193	GO:0030312//external encapsulating structure;GO:0043226//organelle;GO:0005622//intracellular;GO:0043227//membrane-bounded organelle;GO:0044424//intracellular part;GO:0043229//intracellular organelle;GO:0071944//cell periphery;GO:0005623//cell;GO:0043231//intracellular membrane-bounded organelle;GO:0005576//extracellular region;GO:0044464//cell part	GO:0016787//hydrolase activity;GO:0004553//hydrolase activity, hydrolyzing O-glycosyl compounds;GO:0003824//catalytic activity;GO:0016798//hydrolase activity, acting on glycosyl bonds;GO:0004564//beta-fructofuranosidase activity	GO:0008152//metabolic process;GO:0044238//primary metabolic process
Isoform0012203	117.293	845.04	3.20333	22.9033	2.83791	1.75819e-07	4.50046e-05	yes	LBD41	LOB domain-containing protein 41 [Dichanthelium oligosanthes]	-	-	-	-	-	-	-
Isoform0012240	5.18667	161.277	0.146667	4.34	4.88708	0.000166923	0.00817923	yes	CLPB1	Hsp101 [Saccharum hybrid cultivar SP80-3280]	-	-	-	-	-	GO:0005488//binding;GO:0032550//purine ribonucleoside binding;GO:0036094//small molecule binding;GO:0001883//purine nucleoside binding;GO:0001882//nucleoside binding;GO:0097159//organic cyclic compound binding;GO:0097367//carbohydrate derivative binding;GO:0032549//ribonucleoside binding;GO:1901363//heterocyclic compound binding	GO:0008152//metabolic process;GO:0043170//macromolecule metabolic process;GO:0071704//organic substance metabolic process
Isoform0012253	199.28	918.67	4.81333	21.1533	2.13578	0.000372584	0.0146178	yes	GLC1	uncharacterized LOC100273476 precursor [Zea mays]	-	-	-	-	-	GO:0016798//hydrolase activity, acting on glycosyl bonds;GO:0015926//glucosidase activity;GO:0016787//hydrolase activity;GO:0004553//hydrolase activity, hydrolyzing O-glycosyl compounds;GO:0003824//catalytic activity;GO:0008422//beta-glucosidase activity	GO:0006950//response to stress;GO:0050896//response to stimulus;GO:0044238//primary metabolic process;GO:0008152//metabolic process
Isoform0012263	169.713	1413.83	5.31333	44.1033	3.0532	6.1137e-10	4.70563e-07	yes	-	hydroxyproline-rich glycoprotein family protein [Zea mays]	-	-	-	-	GO:0005623//cell;GO:0005622//intracellular;GO:0044424//intracellular part;GO:0044464//cell part	GO:0005488//binding	-
Isoform0012291	231	1331.67	5.89667	32.6967	2.47117	0.000172939	0.00838406	yes	-	PREDICTED: Bowman-Birk type wound-induced proteinase inhibitor WIP1-like [Setaria italica]	-	-	-	-	-	-	GO:0031323//regulation of cellular metabolic process;GO:0051336//regulation of hydrolase activity;GO:0050789//regulation of biological process;GO:0032268//regulation of cellular protein metabolic process;GO:0019222//regulation of metabolic process;GO:0010466//negative regulation of peptidase activity;GO:0051346//negative regulation of hydrolase activity;GO:0010605//negative regulation of macromol…
Isoform0012293	0	315.913	0.001	7.31667	12.837	1.84266e-07	4.63859e-05	yes	MT2758	PREDICTED: LOC100285151 isoform X2 [Zea mays]	-	-	-	-	GO:0044425//membrane part;GO:0031224//intrinsic component of membrane;GO:0016020//membrane	-	GO:0044699//single-organism process;GO:0006810//transport;GO:0044763//single-organism cellular process;GO:0015698//inorganic anion transport;GO:0044765//single-organism transport;GO:1902578//single-organism localization;GO:0009987//cellular process;GO:0051179//localization;GO:0006811//ion transport;GO:0051234//establishment of localization;GO:0006820//anion transport
Isoform0012326	112.81	659.227	2.53667	15.2233	2.58528	5.9054e-06	0.000665348	yes	4CL2	4-coumarate:coenzyme A ligase 2 [Saccharum hybrid cultivar CP88-1762]	Metabolism	Amino acid metabolism;Biosynthesis of other secondary metabolites;Global and Overview;Metabolism of cofactors and vitamins	ko01100//Metabolic pathways;ko01110//Biosynthesis of secondary metabolites;ko00940//Phenylpropanoid biosynthesis;ko00360//Phenylalanine metabolism;ko00130//Ubiquinone and other terpenoid-quinone biosynthesis	K01904	-	-	-
Isoform0012342	30.9067	198.527	0.713333	4.40667	2.62704	5.66448e-05	0.00363662	yes	ACR8	PREDICTED: ACT domain-containing protein ACR8 [Setaria italica]	-	-	-	-	-	-	-
Isoform0012366	0	85.25	0.001	1.93	10.9144	2.68107e-05	0.00207759	yes	ACX3	acyl-coenzyme A oxidase [Saccharum hybrid cultivar R570]	Metabolism;Cellular Processes	Lipid metabolism;Transport and catabolism;Global and Overview	ko01100//Metabolic pathways;ko01110//Biosynthesis of secondary metabolites;ko01212//Fatty acid metabolism;ko04146//Peroxisome;ko00071//Fatty acid degradation;ko00592//alpha-Linolenic acid metabolism;ko01040//Biosynthesis of unsaturated fatty acids	K00232	-	-	-
Isoform0012371	0	16.5567	0.001	0.373333	8.54432	0.000191936	0.00901166	yes	At4g26100	casein kinase I isoform delta-like [Zea mays]	-	-	-	-	-	-	-
Isoform0012393	41.1633	222.963	1.15	5.98	2.37851	0.000177427	0.00855924	yes	At1g33260	PREDICTED: probable receptor-like protein kinase At1g33260 [Zea mays]	-	-	-	-	-	-	-
Isoform0012430	285.967	86.8633	6.86333	2.06333	-1.73393	0.00198934	0.0480514	yes	Mettl17	methyltransferase [Zea mays]	Metabolism	Metabolism of other amino acids	ko00480//Glutathione metabolism	K01469	-	-	-
Isoform0012439	45.8367	322.3	0.996667	6.74667	2.75899	1.67153e-06	0.000253325	yes	-	ATA15 protein [Saccharum hybrid cultivar R570]	-	-	-	-	-	-	-
Isoform0012452	29.0267	128.077	0.69	3.03667	2.13782	0.00150407	0.0395149	yes	RVE6	ScMYB40 protein [Saccharum hybrid cultivar Co 86032]	-	-	-	-	-	GO:0005488//binding	-
Isoform0012460	167.863	20.5967	4.54	0.546667	-3.05396	0.00166685	0.0425329	yes	20ox2	gibberellin 20-oxidase5 [Zea mays]	-	-	-	-	-	-	-
Isoform0012465	857.813	125.133	26.2267	3.78	-2.79458	0.000543568	0.0191147	yes	XTH25	PREDICTED: probable xyloglucan endotransglucosylase/hydrolase protein 25 [Setaria italica]	-	-	-	-	GO:0030312//external encapsulating structure;GO:0071944//cell periphery;GO:0044464//cell part;GO:0005576//extracellular region;GO:0005623//cell	GO:0016787//hydrolase activity;GO:0016740//transferase activity;GO:0016758//transferase activity, transferring hexosyl groups;GO:0016757//transferase activity, transferring glycosyl groups;GO:0003824//catalytic activity	GO:0071704//organic substance metabolic process;GO:0044042//glucan metabolic process;GO:0008152//metabolic process;GO:0005975//carbohydrate metabolic process;GO:0045229//external encapsulating structure organization;GO:0043170//macromolecule metabolic process;GO:0071840//cellular component organization or biogenesis;GO:0005976//polysaccharide metabolic process;GO:0044238//primary metabolic proces…
Isoform0012696	30.5667	0.94	0.866667	0.03	-4.85244	0.00130678	0.0356783	yes	olpB	proline-rich protein, partial [Saccharum hybrid cultivar CP65-357]	-	-	-	-	-	-	-
Isoform0012697	42.4933	207.473	0.97	5.02	2.37163	0.000894025	0.0274016	yes	WRKY19	loricrin-related [Zea mays]	-	-	-	-	-	-	-
Isoform0012736	2.93	87.1567	0.1	2.71667	4.76377	4.6916e-05	0.00315391	yes	-	DUF241 domain protein [Zea mays]	-	-	-	-	-	-	-
Isoform0012765	351.333	1530.67	11.4267	47.2533	2.04801	8.07028e-05	0.00472065	yes	COL5	PREDICTED: zinc finger protein CONSTANS-LIKE 3-like [Zea mays]	-	-	-	-	-	-	-
Isoform0012784	0	44.7	0.001	1.05333	10.0407	5.10415e-05	0.00336196	yes	AtMg00310	Os07g0613900 [Oryza sativa Japonica Group]	-	-	-	-	-	-	-
Isoform0012803	62.5067	0	1.24	0.001	-10.2761	8.6001e-05	0.00495896	yes	-	--	-	-	-	-	-	-	-
Isoform0012913	0	80.55	0.001	1.92667	10.9119	2.32942e-05	0.00187508	yes	-	Zinc finger CCCH domain-containing protein 19 [Zea mays]	-	-	-	-	GO:0043231//intracellular membrane-bounded organelle;GO:0043227//membrane-bounded organelle;GO:0005622//intracellular;GO:0044464//cell part;GO:0043229//intracellular organelle;GO:0043226//organelle;GO:0044424//intracellular part;GO:0005623//cell	-	GO:1901576//organic substance biosynthetic process;GO:0006464//cellular protein modification process;GO:0006725//cellular aromatic compound metabolic process;GO:0016070//RNA metabolic process;GO:0090304//nucleic acid metabolic process;GO:0006807//nitrogen compound metabolic process;GO:0019538//protein metabolic process;GO:0071704//organic substance metabolic process;GO:1901360//organic cyclic com…
Isoform0012936	56.3333	308	1.23667	6.45333	2.38359	8.38845e-05	0.00486147	yes	At1g17350	Os02g0234500, partial [Oryza sativa Japonica Group]	-	-	-	-	-	-	-
Isoform0012938	901.44	265.57	22.4467	6.84	-1.71443	0.000845713	0.0262396	yes	ENO1	PREDICTED: enolase 2 [Setaria italica]	Genetic Information Processing;Metabolism	Folding, sorting and degradation;Carbohydrate metabolism;Global and Overview	ko01100//Metabolic pathways;ko01110//Biosynthesis of secondary metabolites;ko01130//Biosynthesis of antibiotics;ko01120//Microbial metabolism in diverse environments;ko01200//Carbon metabolism;ko01230//Biosynthesis of amino acids;ko03018//RNA degradation;ko00010//Glycolysis / Gluconeogenesis	K01689	GO:0044424//intracellular part;GO:0005623//cell;GO:0005622//intracellular;GO:0044464//cell part	GO:0046872//metal ion binding;GO:0005488//binding;GO:0043169//cation binding;GO:0016829//lyase activity;GO:0003824//catalytic activity;GO:0043167//ion binding;GO:0016835//carbon-oxygen lyase activity;GO:0016836//hydro-lyase activity	GO:0044281//small molecule metabolic process;GO:0044763//single-organism cellular process;GO:0044699//single-organism process;GO:0032787//monocarboxylic acid metabolic process;GO:0009987//cellular process;GO:0044710//single-organism metabolic process;GO:0008152//metabolic process;GO:0019752//carboxylic acid metabolic process;GO:0006090//pyruvate metabolic process;GO:0044237//cellular metabolic pr…
Isoform0012943	120.027	601.29	3.64	18.26	2.32668	0.000458654	0.0169831	yes	At3g25290	membrane protein [Zea mays]	-	-	-	-	-	-	-
Isoform0012944	1440.52	9448.27	35.13	221.427	2.65605	9.20289e-05	0.005223	yes	EXPB3	beta-expansin 1a precursor [Zea mays]	-	-	-	-	-	-	GO:0000003//reproduction
Isoform0012968	82.51	367.083	1.91667	8.37667	2.12778	0.00133721	0.0362779	yes	AAP3	Amino acid permease 2 [Zea mays]	-	-	-	-	GO:0016020//membrane;GO:0031224//intrinsic component of membrane;GO:0044425//membrane part	-	-
Isoform0013027	2015.22	8401.59	74.56	320.043	2.10179	9.57931e-05	0.0053787	yes	UBQ4	PREDICTED: polyubiquitin [Brachypodium distachyon]	-	-	-	-	-	-	-
Isoform0013054	27.8167	444.667	1.04	15.6567	3.91212	5.49048e-06	0.000629998	yes	BHLH35	bHLH transcription factor, partial [Zea mays]	-	-	-	-	-	GO:0005488//binding;GO:0005515//protein binding	-
Isoform0013061	965.157	313.803	33.12	10.84	-1.61134	0.00150875	0.0395985	yes	URIII	uricase [Zea mays]	Metabolism	Nucleotide metabolism;Global and Overview;Biosynthesis of other secondary metabolites	ko01100//Metabolic pathways;ko01120//Microbial metabolism in diverse environments;ko00230//Purine metabolism;ko00232//Caffeine metabolism	K00365	GO:0005737//cytoplasm;GO:0044424//intracellular part;GO:0042579//microbody;GO:0005622//intracellular;GO:0005623//cell;GO:0043227//membrane-bounded organelle;GO:0044444//cytoplasmic part;GO:0043231//intracellular membrane-bounded organelle;GO:0043229//intracellular organelle;GO:0044464//cell part;GO:0043226//organelle	GO:0003824//catalytic activity	GO:0009062//fatty acid catabolic process;GO:0044248//cellular catabolic process;GO:0008152//metabolic process;GO:1901360//organic cyclic compound metabolic process;GO:0006631//fatty acid metabolic process;GO:0055086//nucleobase-containing small molecule metabolic process;GO:0044237//cellular metabolic process;GO:0044710//single-organism metabolic process;GO:0009112//nucleobase metabolic process;G…
Isoform0013131	951.7	216.9	31.7333	7	-2.18057	4.28228e-05	0.00294227	yes	BSPA	bark storage protein A-like [Aegilops tauschii subsp. tauschii] [Aegilops tauschii]	-	-	-	-	-	-	GO:0008152//metabolic process;GO:0044763//single-organism cellular process;GO:0044710//single-organism metabolic process;GO:0044699//single-organism process;GO:0006725//cellular aromatic compound metabolic process;GO:0006139//nucleobase-containing compound metabolic process;GO:0044281//small molecule metabolic process;GO:0044238//primary metabolic process;GO:1901360//organic cyclic compound metab…
Isoform0013147	10383.1	1428.73	351.97	50.0167	-2.81497	6.39971e-08	2.11784e-05	yes	TIP4-2	PREDICTED: aquaporin TIP4-2 [Zea mays]	-	-	-	-	GO:0016020//membrane;GO:0044425//membrane part;GO:0031224//intrinsic component of membrane	-	GO:0051234//establishment of localization;GO:0051179//localization
Isoform0013151	320.197	1053.61	10.98	34.9833	1.67179	0.0011298	0.0324391	yes	TIC32	retinol dehydrogenase 12 [Zea mays]	-	-	-	-	-	GO:0003824//catalytic activity	GO:0044699//single-organism process;GO:0044710//single-organism metabolic process;GO:0008152//metabolic process
Isoform0013161	275.077	1918.54	11.16	72.93	2.70818	0.000467063	0.0171792	yes	CAB8	chlorophyll a/ b-binding protein 3 [Saccharum officinarum]	Metabolism	Energy metabolism	ko00196//Photosynthesis - antenna proteins	K08909	GO:0044422//organelle part;GO:0043234//protein complex;GO:0009521//photosystem;GO:0032991//macromolecular complex;GO:0043231//intracellular membrane-bounded organelle;GO:0005737//cytoplasm;GO:0009579//thylakoid;GO:0098796//membrane protein complex;GO:0044436//thylakoid part;GO:0005623//cell;GO:0044435//plastid part;GO:0009536//plastid;GO:0031224//intrinsic component of membrane;GO:0043226//organe…	GO:0046906//tetrapyrrole binding;GO:0043169//cation binding;GO:0005488//binding;GO:0097159//organic cyclic compound binding;GO:1901363//heterocyclic compound binding;GO:0043167//ion binding	GO:0044238//primary metabolic process;GO:0071704//organic substance metabolic process;GO:0044710//single-organism metabolic process;GO:0044763//single-organism cellular process;GO:0044711//single-organism biosynthetic process;GO:1901576//organic substance biosynthetic process;GO:0006520//cellular amino acid metabolic process;GO:0008652//cellular amino acid biosynthetic process;GO:0044260//cellula…
Isoform0013204	270.543	1118.45	9.68667	38.9	2.0057	2.86313e-05	0.0021914	yes	DHAR2	uncharacterized LOC100273125 [Zea mays]	-	-	-	-	-	GO:0015036//disulfide oxidoreductase activity;GO:0016491//oxidoreductase activity;GO:0015038//glutathione disulfide oxidoreductase activity;GO:0015037//peptide disulfide oxidoreductase activity;GO:0016667//oxidoreductase activity, acting on a sulfur group of donors;GO:0003824//catalytic activity	GO:0008152//metabolic process;GO:0044710//single-organism metabolic process;GO:0044699//single-organism process
Isoform0013227	294.813	1065.7	10.4433	36.4933	1.80505	0.00206763	0.0493227	yes	PER2	PREDICTED: peroxidase 2-like [Setaria italica]	Metabolism	Biosynthesis of other secondary metabolites;Global and Overview	ko01100//Metabolic pathways;ko01110//Biosynthesis of secondary metabolites;ko00940//Phenylpropanoid biosynthesis	K00430	-	GO:0097159//organic cyclic compound binding;GO:1901363//heterocyclic compound binding;GO:0003824//catalytic activity;GO:0043169//cation binding;GO:0005488//binding;GO:0043167//ion binding;GO:0046906//tetrapyrrole binding	GO:0044710//single-organism metabolic process;GO:0044699//single-organism process;GO:0050896//response to stimulus;GO:0006950//response to stress;GO:0008152//metabolic process
Isoform0013246	0	33.26	0.001	1.22667	10.2605	0.00132774	0.0360793	yes	ARF4	Auxin response factor 4 [Dichanthelium oligosanthes]	-	-	-	-	GO:0043229//intracellular organelle;GO:0005623//cell;GO:0044424//intracellular part;GO:0043227//membrane-bounded organelle;GO:0043231//intracellular membrane-bounded organelle;GO:0044464//cell part;GO:0005622//intracellular;GO:0043226//organelle	GO:0005515//protein binding;GO:0005488//binding	GO:0050789//regulation of biological process;GO:0050896//response to stimulus;GO:0060255//regulation of macromolecule metabolic process;GO:0019222//regulation of metabolic process;GO:0065007//biological regulation;GO:0009719//response to endogenous stimulus;GO:0010468//regulation of gene expression
Isoform0013278	501.917	2043.6	18.9767	72.97	1.94308	0.00125441	0.0347356	yes	-	harpin-induced protein [Zea mays]	-	-	-	-	-	-	-
Isoform0013280	429.667	2175.33	15.9033	75.7	2.25096	0.000170362	0.00829987	yes	LHCB4.2	photosystem II subunit29 [Zea mays]	Metabolism	Global and Overview;Energy metabolism	ko01100//Metabolic pathways;ko00196//Photosynthesis - antenna proteins	K08915	GO:0034357//photosynthetic membrane;GO:0009579//thylakoid;GO:0032991//macromolecular complex;GO:0098796//membrane protein complex;GO:0009521//photosystem;GO:0016020//membrane;GO:0044425//membrane part;GO:0005622//intracellular;GO:0005623//cell;GO:0044464//cell part;GO:0044436//thylakoid part;GO:0043234//protein complex;GO:0044424//intracellular part;GO:0031224//intrinsic component of membrane	GO:0043169//cation binding;GO:0043167//ion binding;GO:0005488//binding;GO:0097159//organic cyclic compound binding;GO:0046906//tetrapyrrole binding;GO:1901363//heterocyclic compound binding	GO:0009987//cellular process;GO:0006464//cellular protein modification process;GO:0044260//cellular macromolecule metabolic process;GO:0071704//organic substance metabolic process;GO:0019538//protein metabolic process;GO:0044238//primary metabolic process;GO:0044267//cellular protein metabolic process;GO:0044237//cellular metabolic process;GO:0008152//metabolic process;GO:0043412//macromolecule m…
Isoform0013282	608.333	35	20.9	1.23333	-4.08287	1.14521e-10	1.18862e-07	yes	-	salt-inducible protein [Leymus chinensis]	-	-	-	-	-	-	-
Isoform0013298	1229.67	10432	42.7867	329.307	2.9442	7.30489e-05	0.00440105	yes	XTH32	xyloglucan endotransglucosylase/hydrolase protein 32 precursor [Zea mays]	-	-	-	-	GO:0005576//extracellular region;GO:0005623//cell;GO:0030312//external encapsulating structure;GO:0044464//cell part;GO:0071944//cell periphery	GO:0016740//transferase activity;GO:0016758//transferase activity, transferring hexosyl groups;GO:0016757//transferase activity, transferring glycosyl groups;GO:0016787//hydrolase activity;GO:0003824//catalytic activity	GO:0071704//organic substance metabolic process;GO:0008152//metabolic process;GO:0045229//external encapsulating structure organization;GO:0044238//primary metabolic process;GO:0016043//cellular component organization;GO:0005976//polysaccharide metabolic process;GO:0044042//glucan metabolic process;GO:0005975//carbohydrate metabolic process;GO:0043170//macromolecule metabolic process;GO:0009987//…
Isoform0013306	269.577	1569.44	9.66667	54	2.48187	3.28657e-06	0.000420816	yes	At3g05170	Phosphoglycerate mutase-like protein AT74H [Zea mays]	-	-	-	-	-	-	-
Isoform0013311	187.493	1715.32	7.26	61.7067	3.08738	3.3814e-05	0.00249464	yes	CAP10B	Chlorophyll a-b binding protein CP24 10B, chloroplastic [Dichanthelium oligosanthes]	Metabolism	Global and Overview;Energy metabolism	ko01100//Metabolic pathways;ko00196//Photosynthesis - antenna proteins	K08917	GO:0034357//photosynthetic membrane;GO:0044435//plastid part;GO:0005622//intracellular;GO:0031984//organelle subcompartment;GO:0009523//photosystem II;GO:0005737//cytoplasm;GO:0031224//intrinsic component of membrane;GO:0016020//membrane;GO:0009521//photosystem;GO:0044444//cytoplasmic part;GO:0098796//membrane protein complex;GO:0044424//intracellular part;GO:0031976//plastid thylakoid;GO:0043229…	GO:1901363//heterocyclic compound binding;GO:0005488//binding;GO:0046906//tetrapyrrole binding;GO:0097159//organic cyclic compound binding	GO:0046394//carboxylic acid biosynthetic process;GO:0006790//sulfur compound metabolic process;GO:0071840//cellular component organization or biogenesis;GO:0016043//cellular component organization;GO:1901566//organonitrogen compound biosynthetic process;GO:0044283//small molecule biosynthetic process;GO:1901564//organonitrogen compound metabolic process;GO:1901576//organic substance biosynthetic …
Isoform0013312	192.747	687.587	6.36667	22.16	1.79935	0.000173789	0.00840742	yes	CESA4	cellulose synthase 11 [Zea mays]	-	-	-	-	GO:0016020//membrane;GO:0044425//membrane part;GO:0071944//cell periphery;GO:0031224//intrinsic component of membrane;GO:0044464//cell part;GO:0005623//cell;GO:0030312//external encapsulating structure	GO:0016758//transferase activity, transferring hexosyl groups;GO:0046914//transition metal ion binding;GO:0043167//ion binding;GO:0046872//metal ion binding;GO:0003824//catalytic activity;GO:0043169//cation binding;GO:0016740//transferase activity;GO:0016757//transferase activity, transferring glycosyl groups;GO:0046527//glucosyltransferase activity;GO:0005488//binding;GO:0016759//cellulose synth…	GO:0009889//regulation of biosynthetic process;GO:0071669//plant-type cell wall organization or biogenesis;GO:0031326//regulation of cellular biosynthetic process;GO:0046890//regulation of lipid biosynthetic process;GO:0044085//cellular component biogenesis;GO:0045491//xylan metabolic process;GO:0045229//external encapsulating structure organization;GO:0044042//glucan metabolic process;GO:0044264…
Isoform0013316	383.917	1552.65	13.2633	50.23	1.92111	0.000267043	0.0114978	yes	-	hypothetical protein SORBIDRAFT_03g019411, partial [Sorghum bicolor]	-	-	-	-	-	-	-
Isoform0013317	52.3333	0	1.85667	0.001	-10.8585	0.000134261	0.00694649	yes	RPOT3-TOM	DNA-directed RNA polymerase, chloroplast precursor [Hordeum vulgare subsp. vulgare] [Hordeum vulgare]	-	-	-	-	-	-	-
Isoform0013326	0	812.807	0.001	28.03	14.7747	1.42861e-19	6.11642e-16	yes	Os12g0623900	5-methyltetrahydropteroyltriglutamate--homocysteine methyltransferase [Zea mays]	Metabolism	Amino acid metabolism;Metabolism of other amino acids;Global and Overview	ko01100//Metabolic pathways;ko01110//Biosynthesis of secondary metabolites;ko01230//Biosynthesis of amino acids;ko00270//Cysteine and methionine metabolism;ko00450//Selenocompound metabolism	K00549	-	-	-
Isoform0013331	666	4802.33	27.2467	193.18	2.82579	3.66816e-08	1.38651e-05	yes	BBX25	PREDICTED: B-box zinc finger protein 25-like [Setaria italica]	-	-	-	-	-	GO:0043169//cation binding;GO:0046914//transition metal ion binding;GO:0046872//metal ion binding;GO:0005488//binding;GO:0043167//ion binding	-
Isoform0013358	738.107	1981.09	25.3633	66.6167	1.39314	0.00206559	0.0493194	yes	-	hydrolase [Saccharum hybrid cultivar R570]	-	-	-	-	-	GO:0003824//catalytic activity	-
Isoform0013376	44.6667	230.667	1.55333	8.15333	2.39202	0.000178133	0.00857518	yes	-	PREDICTED: uncharacterized protein LOC103636775 [Zea mays]	-	-	-	-	-	-	-
Isoform0013413	39	276.333	1.34667	9.1	2.75647	2.34618e-05	0.00188636	yes	-	PREDICTED: cuticle collagen 2 [Oryza sativa Japonica Group]	-	-	-	-	-	-	-
Isoform0013448	140.983	0	4.93333	0.001	-12.2683	2.64188e-06	0.00035979	yes	-	MYB transcription factor, partial [Zea mays]	-	-	-	-	-	-	-
Isoform0013450	73.8467	525.75	2.85	20.0533	2.81481	9.06887e-06	0.00091763	yes	PRKAG3	OSIGBa0147B06.5 [Oryza sativa Indica Group]	-	-	-	-	-	-	-
Isoform0013451	1342.67	4271.33	54.7633	168.923	1.62509	0.000415238	0.0157916	yes	ERF4	AP2 domain-containing protein [Sorghum bicolor]	-	-	-	-	GO:0005622//intracellular;GO:0005623//cell;GO:0043231//intracellular membrane-bounded organelle;GO:0044464//cell part;GO:0044424//intracellular part;GO:0043226//organelle;GO:0043229//intracellular organelle;GO:0043227//membrane-bounded organelle	GO:0001071//nucleic acid binding transcription factor activity	GO:0060255//regulation of macromolecule metabolic process;GO:0019222//regulation of metabolic process;GO:0071704//organic substance metabolic process;GO:0008152//metabolic process;GO:0044249//cellular biosynthetic process;GO:1901576//organic substance biosynthetic process;GO:0043170//macromolecule metabolic process;GO:0050789//regulation of biological process;GO:0009059//macromolecule biosyntheti…
Isoform0013461	1058.81	83.0833	34.9633	2.84333	-3.62019	1.63992e-09	1.09066e-06	yes	TIP4-2	PREDICTED: aquaporin TIP4-2 [Zea mays]	-	-	-	-	GO:0044425//membrane part;GO:0016020//membrane;GO:0031224//intrinsic component of membrane	-	GO:0051179//localization;GO:0051234//establishment of localization
Isoform0013493	11.1733	140.343	0.45	5.19667	3.52959	0.00145731	0.0385737	yes	CAP10A	Chlorophyll a-b binding protein CP24 10B, chloroplastic [Dichanthelium oligosanthes]	Metabolism	Global and Overview;Energy metabolism	ko01100//Metabolic pathways;ko00196//Photosynthesis - antenna proteins	K08917	GO:0044424//intracellular part;GO:0044436//thylakoid part;GO:0005623//cell;GO:0098796//membrane protein complex;GO:0043234//protein complex;GO:0044425//membrane part;GO:0044464//cell part;GO:0016020//membrane;GO:0032991//macromolecular complex;GO:0034357//photosynthetic membrane;GO:0009579//thylakoid;GO:0005622//intracellular;GO:0009521//photosystem;GO:0031224//intrinsic component of membrane	GO:0097159//organic cyclic compound binding;GO:0046906//tetrapyrrole binding;GO:0005488//binding;GO:1901363//heterocyclic compound binding	GO:0019538//protein metabolic process;GO:0006091//generation of precursor metabolites and energy;GO:0044238//primary metabolic process;GO:0036211//protein modification process;GO:0009987//cellular process;GO:0008152//metabolic process;GO:0043170//macromolecule metabolic process;GO:0044260//cellular macromolecule metabolic process;GO:0071704//organic substance metabolic process;GO:0044237//cellula…
Isoform0013505	133.337	0	4.56333	0.001	-12.1559	2.99988e-06	0.00039443	yes	CVA69.24	PREDICTED: V-type proton ATPase catalytic subunit A-like [Zea mays]	Metabolism;Cellular Processes	Energy metabolism;Global and Overview;Transport and catabolism	ko01100//Metabolic pathways;ko00190//Oxidative phosphorylation;ko04145//Phagosome	K02145	-	-	-
Isoform0013516	179.493	751.923	4.73667	18.3233	1.95174	0.0020687	0.0493227	yes	UVR8	PREDICTED: ultraviolet-B receptor UVR8-like [Musa acuminata subsp. malaccensis] [Musa acuminata]	-	-	-	-	GO:0005623//cell;GO:0044464//cell part;GO:0044424//intracellular part;GO:0005622//intracellular	-	GO:0065007//biological regulation;GO:0050896//response to stimulus;GO:0008152//metabolic process;GO:0050789//regulation of biological process
Isoform0013518	39.1767	297.143	1.2	8.36333	2.80104	0.000712919	0.0232112	yes	PORA	PREDICTED: protochlorophyllide reductase-like [Musa acuminata subsp. malaccensis] [Musa acuminata]	Metabolism	Global and Overview;Metabolism of cofactors and vitamins	ko01100//Metabolic pathways;ko01110//Biosynthesis of secondary metabolites;ko00860//Porphyrin and chlorophyll metabolism	K00218	-	-	-
Isoform0013632	7.09333	1812.82	0.163333	41.2867	7.98171	4.92209e-19	1.87319e-15	yes	INO1	myo-inositol-1-phosphate synthase [Saccharum hybrid cultivar]	Metabolism	Carbohydrate metabolism;Global and Overview	ko01100//Metabolic pathways;ko01130//Biosynthesis of antibiotics;ko00562//Inositol phosphate metabolism	K01858	-	GO:0003824//catalytic activity	GO:0019751//polyol metabolic process;GO:0006793//phosphorus metabolic process;GO:0044710//single-organism metabolic process;GO:0009987//cellular process;GO:0006066//alcohol metabolic process;GO:0006629//lipid metabolic process;GO:0008152//metabolic process;GO:1901615//organic hydroxy compound metabolic process;GO:0044255//cellular lipid metabolic process;GO:0044763//single-organism cellular proce…
Isoform0013633	37.0733	164.223	0.83	3.84	2.20992	0.00135775	0.0366463	yes	UGD4	UDP-glucose 6-dehydrogenase [Zea mays]	Metabolism	Global and Overview;Carbohydrate metabolism	ko01100//Metabolic pathways;ko00500//Starch and sucrose metabolism;ko00520//Amino sugar and nucleotide sugar metabolism;ko00053//Ascorbate and aldarate metabolism;ko00040//Pentose and glucuronate interconversions	K00012	-	GO:1901265//nucleoside phosphate binding;GO:0000166//nucleotide binding;GO:0036094//small molecule binding;GO:0016614//oxidoreductase activity, acting on CH-OH group of donors;GO:0005488//binding;GO:0003824//catalytic activity;GO:1901363//heterocyclic compound binding;GO:0016491//oxidoreductase activity;GO:0097159//organic cyclic compound binding	GO:0044699//single-organism process;GO:0008152//metabolic process;GO:0044710//single-organism metabolic process
Isoform0013654	229.463	923.233	6.30333	24.3233	1.94815	0.0013192	0.0359172	yes	ERF060	NAC1 protein [Saccharum spontaneum]	-	-	-	-	-	-	-
Isoform0013661	78.7533	277.733	2.04	7.05333	1.78974	0.00157544	0.0409637	yes	TIFY6B	PREDICTED: protein TIFY 6A-like [Setaria italica]	Environmental Information Processing	Signal transduction	ko04075//Plant hormone signal transduction	K13464	-	-	-
Isoform0013681	79.5067	521.22	2.05667	13.39	2.70278	0.000352405	0.0140352	yes	LAX3	auxin transporter-like protein 3 [Zea mays]	Environmental Information Processing	Signal transduction	ko04075//Plant hormone signal transduction	K13946	GO:0044425//membrane part;GO:0016020//membrane;GO:0031224//intrinsic component of membrane	GO:0022891//substrate-specific transmembrane transporter activity;GO:0005215//transporter activity;GO:0015291//secondary active transmembrane transporter activity;GO:0022892//substrate-specific transporter activity;GO:0022857//transmembrane transporter activity;GO:0022804//active transmembrane transporter activity;GO:0080161//auxin transmembrane transporter activity	GO:0046942//carboxylic acid transport;GO:0032501//multicellular organismal process;GO:0006637//acyl-CoA metabolic process;GO:0009411//response to UV;GO:1901576//organic substance biosynthetic process;GO:0044238//primary metabolic process;GO:0043476//pigment accumulation;GO:1901615//organic hydroxy compound metabolic process;GO:0051716//cellular response to stimulus;GO:0008152//metabolic process;G…
Isoform0013684	1296.89	4375.4	33.0033	115.17	1.80308	0.000412199	0.0157219	yes	CYP73A5	cinnamate 4-hydroxylase 1 [Miscanthus x giganteus]	Metabolism	Metabolism of cofactors and vitamins;Biosynthesis of other secondary metabolites;Amino acid metabolism;Global and Overview	ko01100//Metabolic pathways;ko01110//Biosynthesis of secondary metabolites;ko00940//Phenylpropanoid biosynthesis;ko00360//Phenylalanine metabolism;ko00941//Flavonoid biosynthesis;ko00130//Ubiquinone and other terpenoid-quinone biosynthesis;ko00945//Stilbenoid, diarylheptanoid and gingerol biosynthesis;ko01220//Degradation of aromatic compounds	K00487	-	GO:0016491//oxidoreductase activity;GO:0043167//ion binding;GO:0046914//transition metal ion binding;GO:0097159//organic cyclic compound binding;GO:0043169//cation binding;GO:1901363//heterocyclic compound binding;GO:0003824//catalytic activity;GO:0005488//binding;GO:0046906//tetrapyrrole binding;GO:0046872//metal ion binding	GO:0044699//single-organism process;GO:0044710//single-organism metabolic process;GO:0008152//metabolic process
Isoform0013690	2384.95	7203.16	81.9767	251.41	1.61676	0.00159208	0.0412016	yes	TIFY10B	pnFL-2 [Zea mays]	Environmental Information Processing	Signal transduction	ko04075//Plant hormone signal transduction	K13464	-	-	-
Isoform0013699	713.733	2268.35	16.6467	55.2	1.72943	0.00182925	0.0453192	yes	CYP98A1	p-coumarate 3-hydroxylase 2 [Miscanthus x giganteus]	Metabolism	Biosynthesis of other secondary metabolites;Global and Overview	ko01100//Metabolic pathways;ko01110//Biosynthesis of secondary metabolites;ko00940//Phenylpropanoid biosynthesis;ko00941//Flavonoid biosynthesis;ko00945//Stilbenoid, diarylheptanoid and gingerol biosynthesis	K09754	-	GO:1901363//heterocyclic compound binding;GO:0016491//oxidoreductase activity;GO:0005488//binding;GO:0097159//organic cyclic compound binding;GO:0043169//cation binding;GO:0046872//metal ion binding;GO:0046906//tetrapyrrole binding;GO:0003824//catalytic activity;GO:0043167//ion binding;GO:0046914//transition metal ion binding	GO:0044710//single-organism metabolic process;GO:0044699//single-organism process;GO:0008152//metabolic process
Isoform0013741	1568.72	5453.71	42.0333	143.953	1.776	0.000338136	0.0137221	yes	ACLA-3	PREDICTED: ATP-citrate synthase alpha chain protein 3 [Setaria italica]	Metabolism	Carbohydrate metabolism;Global and Overview	ko01100//Metabolic pathways;ko01110//Biosynthesis of secondary metabolites;ko01130//Biosynthesis of antibiotics;ko01120//Microbial metabolism in diverse environments;ko00020//Citrate cycle (TCA cycle)	K01648	-	-	-
Isoform0013747	6194.01	2269.27	176.377	62.75	-1.49097	0.00137521	0.0369721	yes	hmw3	proline-rich protein, partial [Saccharum hybrid cultivar CP72-2086]	-	-	-	-	-	-	-
Isoform0013751	9.49333	231.857	0.266667	6.6	4.62936	0.000941261	0.028367	yes	Os04g0379900	stearoyl-acyl-carrier-protein desaturase11 [Zea mays]	Metabolism	Global and Overview;Lipid metabolism	ko01212//Fatty acid metabolism;ko00061//Fatty acid biosynthesis;ko01040//Biosynthesis of unsaturated fatty acids	K03921	GO:0043227//membrane-bounded organelle;GO:0044464//cell part;GO:0005623//cell;GO:0005622//intracellular;GO:0005737//cytoplasm;GO:0044424//intracellular part;GO:0043229//intracellular organelle;GO:0044444//cytoplasmic part;GO:0009536//plastid;GO:0043226//organelle;GO:0043231//intracellular membrane-bounded organelle	GO:0003824//catalytic activity;GO:0016705//oxidoreductase activity, acting on paired donors, with incorporation or reduction of molecular oxygen;GO:0005488//binding;GO:0016717//oxidoreductase activity, acting on paired donors, with oxidation of a pair of donors resulting in the reduction of molecular oxygen to two molecules of water;GO:0043167//ion binding;GO:0016491//oxidoreductase activity;GO:0…	GO:0044699//single-organism process;GO:0006629//lipid metabolic process;GO:0044238//primary metabolic process;GO:0044237//cellular metabolic process;GO:0044281//small molecule metabolic process;GO:0044710//single-organism metabolic process;GO:0071704//organic substance metabolic process;GO:0044763//single-organism cellular process;GO:0006631//fatty acid metabolic process;GO:0032787//monocarboxyli…
Isoform0013760	436.083	3897.35	14.48	119.46	3.04439	1.049e-06	0.000180179	yes	-	--	-	-	-	-	-	-	-
Isoform0013763	331.927	2366.28	9.96	66.3567	2.73602	0.000180831	0.00864023	yes	PORA	protochlorophyllide reductase 1 [Zea mays]	Metabolism	Global and Overview;Metabolism of cofactors and vitamins	ko01100//Metabolic pathways;ko01110//Biosynthesis of secondary metabolites;ko00860//Porphyrin and chlorophyll metabolism	K00218	-	GO:0003824//catalytic activity;GO:0016627//oxidoreductase activity, acting on the CH-CH group of donors;GO:0016491//oxidoreductase activity;GO:0016628//oxidoreductase activity, acting on the CH-CH group of donors, NAD or NADP as acceptor	GO:0044710//single-organism metabolic process;GO:0008152//metabolic process;GO:0044699//single-organism process
Isoform0013797	229.21	53.3167	5.12	1.21333	-2.07717	0.000985421	0.0294132	yes	FIS1	PREDICTED: probable aldehyde dehydrogenase [Setaria italica]	Metabolism	Amino acid metabolism;Global and Overview	ko01100//Metabolic pathways;ko00330//Arginine and proline metabolism;ko00250//Alanine, aspartate and glutamate metabolism	K00294	-	-	-
Isoform0013801	30.7033	263.997	0.743333	5.96	3.00323	3.6439e-05	0.002627	yes	ADC1	Arginine decarboxylase 1 [Dichanthelium oligosanthes]	Metabolism	Global and Overview;Amino acid metabolism	ko01100//Metabolic pathways;ko00330//Arginine and proline metabolism	K01583	-	-	-
Isoform0013834	32.3333	215	0.93	5.95	2.67759	5.80709e-05	0.0037108	yes	-	DUF4336 domain protein [Medicago truncatula]	-	-	-	-	-	-	-
Isoform0013847	274.48	1078.48	7.34667	26.87	1.87083	0.00132074	0.0359362	yes	GAPB	PREDICTED: glyceraldehyde-3-phosphate dehydrogenase B, chloroplastic [Setaria italica]	Metabolism	Global and Overview;Energy metabolism	ko01100//Metabolic pathways;ko01120//Microbial metabolism in diverse environments;ko01200//Carbon metabolism;ko00710//Carbon fixation in photosynthetic organisms	K05298	-	-	-
Isoform0013852	229.333	943.487	5.86667	23.6467	2.01102	0.000785079	0.024806	yes	TBL33	Protein trichome birefringence-like 32 [Zea mays]	-	-	-	-	-	-	-
Isoform0013861	25.6767	265.367	0.733333	7.75	3.40166	7.63155e-07	0.000139141	yes	SLC25A44	PREDICTED: solute carrier family 25 member 44-like [Setaria italica]	-	-	-	-	GO:0031224//intrinsic component of membrane;GO:0044425//membrane part;GO:0016020//membrane	-	GO:0044699//single-organism process;GO:0044763//single-organism cellular process;GO:0009987//cellular process
Isoform0013891	258.55	40.4067	8.35667	1.24333	-2.74871	1.40356e-05	0.00126675	yes	TWN2	PREDICTED: valine--tRNA ligase-like isoform X4 [Zea mays]	Genetic Information Processing	Translation	ko00970//Aminoacyl-tRNA biosynthesis	K01873	GO:0044464//cell part;GO:0005623//cell;GO:0044424//intracellular part;GO:0005622//intracellular	GO:0036094//small molecule binding;GO:0097159//organic cyclic compound binding;GO:0005488//binding;GO:0097367//carbohydrate derivative binding;GO:0001882//nucleoside binding;GO:0003824//catalytic activity;GO:0016875//ligase activity, forming carbon-oxygen bonds;GO:0016787//hydrolase activity;GO:0016876//ligase activity, forming aminoacyl-tRNA and related compounds;GO:0032550//purine ribonucleosid…	GO:0044699//single-organism process;GO:0006448//regulation of translational elongation;GO:0043038//amino acid activation;GO:0044237//cellular metabolic process;GO:0080090//regulation of primary metabolic process;GO:0071704//organic substance metabolic process;GO:0046483//heterocycle metabolic process;GO:0043170//macromolecule metabolic process;GO:0034248//regulation of cellular amide metabolic pr…
Isoform0013917	189.007	695.597	5.67667	19.89	1.80893	0.00171146	0.0432934	yes	COMT	caffeic acid 3-O-Methyltransferase [Saccharum officinarum]	Metabolism	Global and Overview;Biosynthesis of other secondary metabolites	ko01100//Metabolic pathways;ko01110//Biosynthesis of secondary metabolites;ko00940//Phenylpropanoid biosynthesis	K13066	-	-	-
Isoform0013918	6.44333	577.21	0.163333	13.8667	6.40766	3.68364e-08	1.38651e-05	yes	SUT1	sucrose transporter [Saccharum hybrid cultivar Q117]	-	-	-	-	-	-	-
Isoform0013921	105.057	0	3.15333	0.001	-11.6227	8.21945e-06	0.000849244	yes	TPP6	trehalose-6-phosphate phosphatase1 [Zea mays]	Metabolism	Global and Overview;Carbohydrate metabolism	ko01100//Metabolic pathways;ko00500//Starch and sucrose metabolism	K01087	-	-	GO:0044237//cellular metabolic process;GO:0044238//primary metabolic process;GO:0044699//single-organism process;GO:0044723//single-organism carbohydrate metabolic process;GO:0009311//oligosaccharide metabolic process;GO:0044763//single-organism cellular process;GO:0009987//cellular process;GO:0005991//trehalose metabolic process;GO:0008152//metabolic process;GO:0005984//disaccharide metabolic pr…
Isoform0013924	15.59	185.35	0.373333	4.09333	3.45474	0.000428986	0.0161464	yes	AIB	bHLH transcription factor, partial [Zea mays]	-	-	-	-	-	-	-
Isoform0013934	26.2667	122.71	0.786667	3.62	2.20217	0.00104802	0.0307449	yes	UBQ4	PREDICTED: polyubiquitin-like [Camelina sativa]	-	-	-	-	GO:0043226//organelle;GO:0005623//cell;GO:0044464//cell part;GO:0043231//intracellular membrane-bounded organelle;GO:0043229//intracellular organelle;GO:0043227//membrane-bounded organelle;GO:0005622//intracellular;GO:0044424//intracellular part	-	GO:0044238//primary metabolic process;GO:0043170//macromolecule metabolic process;GO:0030163//protein catabolic process;GO:0071704//organic substance metabolic process;GO:0009057//macromolecule catabolic process;GO:0070647//protein modification by small protein conjugation or removal;GO:0006464//cellular protein modification process;GO:0036211//protein modification process;GO:0044237//cellular me…
Isoform0013954	3437.72	7.62333	91.6133	0.196667	-8.86366	1.60803e-06	0.000246871	yes	-	hydroxyproline-rich glycoprotein family protein [Zea mays]	-	-	-	-	-	-	-
Isoform0013963	263.667	20.6667	6.29333	0.496667	-3.66347	1.57621e-08	7.05149e-06	yes	WIP5	Zinc finger protein WIP5 [Dichanthelium oligosanthes]	-	-	-	-	-	-	-
Isoform0013978	807.78	2574.72	21.46	70.45	1.71495	0.00172098	0.043422	yes	CESA1	Cellulose synthase1 [Zea mays]	-	-	-	-	GO:0016020//membrane;GO:0031224//intrinsic component of membrane;GO:0044425//membrane part	GO:0046527//glucosyltransferase activity;GO:0005488//binding;GO:0016759//cellulose synthase activity;GO:0016758//transferase activity, transferring hexosyl groups;GO:0016740//transferase activity;GO:0016757//transferase activity, transferring glycosyl groups;GO:0043169//cation binding;GO:0003824//catalytic activity;GO:0046872//metal ion binding;GO:0043167//ion binding;GO:0046914//transition metal…	GO:0045229//external encapsulating structure organization;GO:0044238//primary metabolic process;GO:0044260//cellular macromolecule metabolic process;GO:0071840//cellular component organization or biogenesis;GO:0071704//organic substance metabolic process;GO:0005975//carbohydrate metabolic process;GO:0006073//cellular glucan metabolic process;GO:0044042//glucan metabolic process;GO:0008152//metabo…
Isoform0014012	49.8467	331.707	1.23	8.30333	2.75503	1.55623e-05	0.00136849	yes	Os05g0358500	catalytic/ protein phosphatase type 2C [Zea mays]	-	-	-	-	-	-	-
Isoform0014088	113.553	1.69333	3.21667	0.0433333	-6.21395	0.000429934	0.0161643	yes	-	P-loop containing nucleoside triphosphate hydrolase superfamily protein [Zea mays]	-	-	-	-	-	GO:0003824//catalytic activity;GO:0016740//transferase activity;GO:0016772//transferase activity, transferring phosphorus-containing groups	GO:0006796//phosphate-containing compound metabolic process;GO:0006793//phosphorus metabolic process;GO:0044237//cellular metabolic process;GO:0009987//cellular process;GO:0008152//metabolic process
Isoform0014090	125.477	596.387	3.16667	14.9367	2.23782	0.00178701	0.0445789	yes	TRAB1	ABA responsive element binding factor 1 [Sorghum bicolor]	Environmental Information Processing	Signal transduction	ko04075//Plant hormone signal transduction	K14432	-	-	-
Isoform0014094	80.38	381.173	2.31	10.5967	2.19765	0.000221581	0.0100455	yes	SPMS	spermidine synthase 1 [Zea mays]	Metabolism	Amino acid metabolism;Global and Overview;Metabolism of other amino acids	ko01100//Metabolic pathways;ko00270//Cysteine and methionine metabolism;ko00330//Arginine and proline metabolism;ko00410//beta-Alanine metabolism;ko00480//Glutathione metabolism	K00797	-	GO:0003824//catalytic activity	-
Isoform0014116	49.8133	377.48	1.43667	10.7367	2.90175	4.82244e-06	0.000565662	yes	HAK9	potassium transporter [Saccharum hybrid cultivar R570]	-	-	-	-	GO:0044425//membrane part;GO:0016020//membrane;GO:0031224//intrinsic component of membrane	-	GO:0044763//single-organism cellular process;GO:0034220//ion transmembrane transport;GO:0055085//transmembrane transport;GO:0044765//single-organism transport;GO:1902578//single-organism localization;GO:0006811//ion transport;GO:0044699//single-organism process;GO:0051179//localization;GO:0051234//establishment of localization;GO:0006812//cation transport;GO:0006810//transport;GO:0009987//cellula…
Isoform0014139	661.17	4965.36	20.0933	149.85	2.89873	0.0010583	0.0309677	yes	HSFC2A	heat shock factor protein 1 [Zea mays]	-	-	-	-	-	-	-
Isoform0014147	163.92	634.677	4.04667	14.83	1.87371	0.00108078	0.031411	yes	At5g47070	PREDICTED: probable receptor-like protein kinase At5g47070 [Setaria italica]	-	-	-	-	-	GO:0016773//phosphotransferase activity, alcohol group as acceptor;GO:0005488//binding;GO:0036094//small molecule binding;GO:0004672//protein kinase activity;GO:0001882//nucleoside binding;GO:0016740//transferase activity;GO:0032549//ribonucleoside binding;GO:0097159//organic cyclic compound binding;GO:0032550//purine ribonucleoside binding;GO:0016301//kinase activity;GO:1901363//heterocyclic com…	GO:0044267//cellular protein metabolic process;GO:0044260//cellular macromolecule metabolic process;GO:0019538//protein metabolic process;GO:0071704//organic substance metabolic process;GO:0036211//protein modification process;GO:0050794//regulation of cellular process;GO:0050789//regulation of biological process;GO:0065007//biological regulation;GO:0043412//macromolecule modification;GO:0008152/…
Isoform0014184	6.33333	97	0.2	2.98333	3.89885	2.62034e-05	0.00204674	yes	-	TPR domain protein [Zea mays]	-	-	-	-	-	-	-
Isoform0014221	30.3333	243.667	0.713333	5.66	2.98815	2.32811e-05	0.00187508	yes	CYP90D2	cytochrome P450 CYP90D10.b [Zea mays]	Metabolism	Metabolism of terpenoids and polyketides;Global and Overview	ko01100//Metabolic pathways;ko01110//Biosynthesis of secondary metabolites;ko00905//Brassinosteroid biosynthesis	K09589	-	GO:0043169//cation binding;GO:0046906//tetrapyrrole binding;GO:0005488//binding;GO:0003824//catalytic activity;GO:0043167//ion binding;GO:0016491//oxidoreductase activity;GO:1901363//heterocyclic compound binding;GO:0097159//organic cyclic compound binding	GO:0044699//single-organism process;GO:0008152//metabolic process;GO:0044710//single-organism metabolic process
Isoform0014234	37.24	189.607	0.906667	4.58667	2.3388	0.00108533	0.0314897	yes	Os05g0358500	probable protein phosphatase 2C 48 isoform X2 [Aegilops tauschii subsp. tauschii] [Aegilops tauschii]	-	-	-	-	-	-	-
Isoform0014258	36.7467	0	0.923333	0.001	-9.85071	0.000575383	0.0199065	yes	-	40S ribosomal protein S4-3 [Zea mays]	-	-	-	-	-	-	-
Isoform0014284	32.3467	0	0.763333	0.001	-9.57617	0.00092235	0.0279611	yes	GAE1	PREDICTED: UDP-glucuronate 4-epimerase 1 [Setaria italica]	Metabolism	Carbohydrate metabolism;Global and Overview	ko01100//Metabolic pathways;ko00500//Starch and sucrose metabolism;ko00520//Amino sugar and nucleotide sugar metabolism	K08679	-	GO:0003824//catalytic activity;GO:0016854//racemase and epimerase activity;GO:0048037//cofactor binding;GO:0005488//binding;GO:0016853//isomerase activity	GO:0008152//metabolic process;GO:0044238//primary metabolic process
Isoform0014303	223.477	670.98	5.68	17.1	1.59003	0.00143984	0.0382358	yes	MYB44	sucrose responsive element binding protein [Zea mays]	-	-	-	-	-	GO:0005488//binding	-
Isoform0014413	0	22.2133	0.001	0.56	9.12928	7.17024e-05	0.00433901	yes	Os06g0143900	PREDICTED: coatomer subunit beta'-1 isoform X2 [Zea mays]	-	-	-	-	-	-	-
Isoform0014442	61.52	1.27333	1.44333	0.0266667	-5.75822	7.41166e-05	0.00444194	yes	CAT1	catalase [Saccharum spontaneum]	Cellular Processes;Metabolism	Amino acid metabolism;Transport and catabolism;Global and Overview;Carbohydrate metabolism	ko01110//Biosynthesis of secondary metabolites;ko01130//Biosynthesis of antibiotics;ko01200//Carbon metabolism;ko04146//Peroxisome;ko00630//Glyoxylate and dicarboxylate metabolism;ko00380//Tryptophan metabolism	K03781	GO:0043229//intracellular organelle;GO:0043227//membrane-bounded organelle;GO:0043231//intracellular membrane-bounded organelle;GO:0043226//organelle;GO:0005737//cytoplasm;GO:0005623//cell;GO:0042579//microbody;GO:0005777//peroxisome;GO:0005622//intracellular;GO:0044424//intracellular part;GO:0044444//cytoplasmic part;GO:0044464//cell part	GO:0016491//oxidoreductase activity;GO:0005488//binding;GO:0043169//cation binding;GO:0046906//tetrapyrrole binding;GO:1901363//heterocyclic compound binding;GO:0043167//ion binding;GO:0004601//peroxidase activity;GO:0016209//antioxidant activity;GO:0003824//catalytic activity;GO:0097159//organic cyclic compound binding;GO:0016684//oxidoreductase activity, acting on peroxide as acceptor	GO:0042743//hydrogen peroxide metabolic process;GO:0009987//cellular process;GO:0044710//single-organism metabolic process;GO:0044699//single-organism process;GO:0072593//reactive oxygen species metabolic process;GO:0008152//metabolic process;GO:0044237//cellular metabolic process;GO:0006950//response to stress;GO:0050896//response to stimulus
Isoform0014480	308.74	63.7767	8.18333	1.62333	-2.33373	0.000413627	0.0157413	yes	NPF4.4	PREDICTED: protein NRT1/ PTR FAMILY 4.4-like [Setaria italica]	-	-	-	-	-	-	-
Isoform0014534	108.293	431.83	2.86667	11.8133	2.04297	0.000801899	0.0252443	yes	PPA1	Soluble inorganic pyrophosphatase 4 [Zea mays]	Metabolism	Energy metabolism	ko00190//Oxidative phosphorylation	K01507	GO:0044464//cell part;GO:0005622//intracellular;GO:0044424//intracellular part;GO:0005623//cell	GO:0016787//hydrolase activity;GO:0016817//hydrolase activity, acting on acid anhydrides;GO:0003824//catalytic activity;GO:0016818//hydrolase activity, acting on acid anhydrides, in phosphorus-containing anhydrides;GO:0016462//pyrophosphatase activity	GO:0044237//cellular metabolic process;GO:0008152//metabolic process;GO:0006793//phosphorus metabolic process;GO:0009987//cellular process
Isoform0014572	23.88	146.433	0.56	3.18333	2.50704	0.00135611	0.0366309	yes	SS3	Starch synthase 3 chloroplastic/amyloplastic [Zea mays]	-	-	-	-	-	-	-
Isoform0014585	0	31.8	0.001	0.853333	9.73697	0.000552932	0.0193349	yes	-	DNA binding [Zea mays]	-	-	-	-	-	-	-
Isoform0014615	166.057	0	3.70333	0.001	-11.8546	1.41986e-06	0.000223593	yes	ABCF3	ABC transporter F family member 3 [Zea mays]	-	-	-	-	GO:0005622//intracellular;GO:0044424//intracellular part;GO:0005737//cytoplasm;GO:0044464//cell part;GO:0044444//cytoplasmic part;GO:0005623//cell	GO:1901363//heterocyclic compound binding;GO:0097159//organic cyclic compound binding;GO:0016817//hydrolase activity, acting on acid anhydrides;GO:0001883//purine nucleoside binding;GO:0001882//nucleoside binding;GO:0016462//pyrophosphatase activity;GO:0016787//hydrolase activity;GO:0097367//carbohydrate derivative binding;GO:0016818//hydrolase activity, acting on acid anhydrides, in phosphorus-c…	GO:0050896//response to stimulus;GO:0016043//cellular component organization;GO:0009607//response to biotic stimulus;GO:0009617//response to bacterium;GO:0044238//primary metabolic process;GO:0005975//carbohydrate metabolic process;GO:0006970//response to osmotic stress;GO:0032787//monocarboxylic acid metabolic process;GO:0006886//intracellular protein transport;GO:0050657//nucleic acid transport…
Isoform0014645	3621.86	892.667	87.7833	20.8233	-2.07575	0.000142559	0.00730132	yes	SCPL18	PREDICTED: serine carboxypeptidase-like 17 [Oryza sativa Japonica Group]	-	-	-	-	-	-	-
Isoform0014674	0	38.5333	0.001	0.863333	9.75377	3.34455e-05	0.0024715	yes	RCN1	ATPase, coupled to transmembrane movement of substances [Zea mays]	-	-	-	-	GO:0031224//intrinsic component of membrane;GO:0016020//membrane;GO:0044425//membrane part	GO:0097159//organic cyclic compound binding;GO:0032550//purine ribonucleoside binding;GO:0001883//purine nucleoside binding;GO:0005488//binding;GO:0001882//nucleoside binding;GO:0032549//ribonucleoside binding;GO:0017111//nucleoside-triphosphatase activity;GO:0016787//hydrolase activity;GO:1901363//heterocyclic compound binding;GO:0003824//catalytic activity;GO:0016817//hydrolase activity, acting…	GO:0048584//positive regulation of response to stimulus;GO:0055065//metal ion homeostasis;GO:0051179//localization;GO:0065008//regulation of biological quality;GO:0048518//positive regulation of biological process;GO:0098771//inorganic ion homeostasis;GO:0032501//multicellular organismal process;GO:0048878//chemical homeostasis;GO:0048583//regulation of response to stimulus;GO:0055080//cation hom…
Isoform0014688	295.347	1408.93	7.52	35.3367	2.23236	0.000208076	0.00955975	yes	GDH1	PREDICTED: glutamate dehydrogenase [Setaria italica]	Metabolism	Energy metabolism;Global and Overview;Amino acid metabolism	ko01100//Metabolic pathways;ko01200//Carbon metabolism;ko00250//Alanine, aspartate and glutamate metabolism;ko00910//Nitrogen metabolism;ko00220//Arginine biosynthesis	K00261	-	GO:0016638//oxidoreductase activity, acting on the CH-NH2 group of donors;GO:0003824//catalytic activity;GO:0016491//oxidoreductase activity	GO:0008152//metabolic process;GO:0044763//single-organism cellular process;GO:0044237//cellular metabolic process;GO:0044699//single-organism process;GO:0043436//oxoacid metabolic process;GO:0044710//single-organism metabolic process;GO:0009987//cellular process;GO:0044281//small molecule metabolic process;GO:0019752//carboxylic acid metabolic process;GO:0071704//organic substance metabolic proce…
Isoform0014781	134.947	14.0833	3.01333	0.323333	-3.22027	0.000300783	0.01259	yes	WNK8	PREDICTED: probable serine/threonine-protein kinase WNK8 [Zea mays]	-	-	-	-	-	GO:0016772//transferase activity, transferring phosphorus-containing groups;GO:0016740//transferase activity;GO:0003824//catalytic activity	-
Isoform0014784	67.15	304.663	1.86	8.08333	2.11965	0.000390705	0.0151196	yes	PCO5	Plant cysteine oxidase 5 [Zea mays]	Metabolism	Global and Overview;Metabolism of other amino acids	ko01100//Metabolic pathways;ko00430//Taurine and hypotaurine metabolism	K10712	-	-	GO:0008152//metabolic process;GO:0044699//single-organism process;GO:0044710//single-organism metabolic process
Isoform0014807	11.74	121.943	0.273333	2.86	3.38728	0.000640136	0.0215059	yes	INO1	myo-inositol-1-phosphate synthase [Saccharum hybrid cultivar]	Metabolism	Global and Overview;Carbohydrate metabolism	ko01100//Metabolic pathways;ko01130//Biosynthesis of antibiotics;ko00562//Inositol phosphate metabolism	K01858	-	GO:0003824//catalytic activity	GO:0044763//single-organism cellular process;GO:0006644//phospholipid metabolic process;GO:0071704//organic substance metabolic process;GO:0006629//lipid metabolic process;GO:0044699//single-organism process;GO:0019637//organophosphate metabolic process;GO:0019751//polyol metabolic process;GO:1901615//organic hydroxy compound metabolic process;GO:0044262//cellular carbohydrate metabolic process;G…
Isoform0014808	12.2867	616.147	0.32	14.75	5.5265	1.01185e-10	1.08302e-07	yes	LHY	PREDICTED: LHY protein isoform X2 [Zea mays]	Organismal Systems	Environmental adaptation	ko04712//Circadian rhythm - plant	K12133	-	GO:0005488//binding	-
Isoform0014837	160.217	32.2	4.05333	0.806667	-2.32906	0.00130179	0.0355564	yes	RPT4A	C2 and GRAM domain-containing protein, partial [Dichanthelium oligosanthes]	Genetic Information Processing	Folding, sorting and degradation	ko03050//Proteasome	K03064	GO:0005623//cell;GO:0044424//intracellular part;GO:0044464//cell part;GO:0005622//intracellular	GO:0036094//small molecule binding;GO:0003824//catalytic activity;GO:0097367//carbohydrate derivative binding;GO:0016787//hydrolase activity;GO:0001882//nucleoside binding;GO:0032550//purine ribonucleoside binding;GO:1901363//heterocyclic compound binding;GO:0032549//ribonucleoside binding;GO:0001883//purine nucleoside binding;GO:0005488//binding;GO:0097159//organic cyclic compound binding	GO:0019538//protein metabolic process;GO:1901575//organic substance catabolic process;GO:0009057//macromolecule catabolic process;GO:0009056//catabolic process;GO:0008152//metabolic process;GO:0043170//macromolecule metabolic process;GO:0071704//organic substance metabolic process;GO:0044238//primary metabolic process
Isoform0014855	19.7567	215.423	0.533333	5.78333	3.43879	4.84774e-05	0.00323665	yes	HSFC2A	heat shock factor protein 1 [Zea mays]	-	-	-	-	-	-	-
Isoform0014867	1.77333	82.93	0.0466667	2.08333	5.48036	1.24107e-06	0.000205849	yes	-	Homeobox-DDT domain protein RLT1 [Dichanthelium oligosanthes]	-	-	-	-	-	-	-
Isoform0014893	0	73.68	0.001	2.16333	11.079	3.22428e-05	0.00240076	yes	At2g42960	PREDICTED: probable receptor-like protein kinase At5g18500 [Setaria italica]	-	-	-	-	-	-	-
Isoform0014960	0	13.6133	0.001	0.283333	8.14636	0.00040214	0.0154476	yes	CAT1	catalase [Saccharum arundinaceum]	Cellular Processes;Metabolism	Amino acid metabolism;Transport and catabolism;Global and Overview;Carbohydrate metabolism	ko01110//Biosynthesis of secondary metabolites;ko01130//Biosynthesis of antibiotics;ko01200//Carbon metabolism;ko04146//Peroxisome;ko00630//Glyoxylate and dicarboxylate metabolism;ko00380//Tryptophan metabolism	K03781	GO:0005737//cytoplasm;GO:0005777//peroxisome;GO:0005623//cell;GO:0044444//cytoplasmic part;GO:0043226//organelle;GO:0044464//cell part;GO:0042579//microbody;GO:0043229//intracellular organelle;GO:0043231//intracellular membrane-bounded organelle;GO:0005622//intracellular;GO:0043227//membrane-bounded organelle;GO:0044424//intracellular part	GO:0016491//oxidoreductase activity;GO:0016209//antioxidant activity;GO:0004601//peroxidase activity;GO:0046906//tetrapyrrole binding;GO:0097159//organic cyclic compound binding;GO:0016684//oxidoreductase activity, acting on peroxide as acceptor;GO:0043167//ion binding;GO:0005488//binding;GO:1901363//heterocyclic compound binding;GO:0043169//cation binding;GO:0003824//catalytic activity	GO:0009987//cellular process;GO:0072593//reactive oxygen species metabolic process;GO:0044699//single-organism process;GO:0050896//response to stimulus;GO:0044237//cellular metabolic process;GO:0042743//hydrogen peroxide metabolic process;GO:0044710//single-organism metabolic process;GO:0006950//response to stress;GO:0008152//metabolic process
Isoform0014979	73.6767	549.57	2.01	14.4733	2.84813	1.14266e-05	0.00109017	yes	TBL28	PREDICTED: protein trichome birefringence-like 33 [Gossypium arboreum]	-	-	-	-	-	-	-
Isoform0014988	167.01	0	3.78333	0.001	-11.8854	2.53415e-06	0.000346496	yes	MYB86	MYB transcription factor [Zea mays]	-	-	-	-	-	GO:0005488//binding	-
Isoform0014992	86.4333	0	1.89	0.001	-10.8842	1.78647e-05	0.00151912	yes	BGLU44	PREDICTED: beta-glucosidase 7 isoform X2 [Setaria italica]	Metabolism	Biosynthesis of other secondary metabolites;Metabolism of other amino acids;Global and Overview;Carbohydrate metabolism	ko01100//Metabolic pathways;ko01110//Biosynthesis of secondary metabolites;ko00500//Starch and sucrose metabolism;ko00940//Phenylpropanoid biosynthesis;ko00460//Cyanoamino acid metabolism	K05350	-	-	-
Isoform0015005	1489.25	4696.76	46.52	150.387	1.69275	0.0019065	0.0465429	yes	SAMS1	PREDICTED: S-adenosylmethionine synthase 1 [Setaria italica]	Metabolism	Amino acid metabolism;Global and Overview	ko01100//Metabolic pathways;ko01110//Biosynthesis of secondary metabolites;ko01230//Biosynthesis of amino acids;ko00270//Cysteine and methionine metabolism	K00789	-	-	-
Isoform0015038	347.387	26.38	8.36	0.65	-3.68499	0.000126286	0.00661886	yes	At2g31810	Acetolactate synthase small subunit 1 chloroplastic [Zea mays]	Metabolism	Carbohydrate metabolism;Metabolism of cofactors and vitamins;Global and Overview;Amino acid metabolism	ko01100//Metabolic pathways;ko01110//Biosynthesis of secondary metabolites;ko01130//Biosynthesis of antibiotics;ko01230//Biosynthesis of amino acids;ko01210//2-Oxocarboxylic acid metabolism;ko00650//Butanoate metabolism;ko00770//Pantothenate and CoA biosynthesis;ko00290//Valine, leucine and isoleucine biosynthesis;ko00660//C5-Branched dibasic acid metabolism	K01653	-	GO:0005488//binding;GO:0031406//carboxylic acid binding;GO:0043168//anion binding;GO:0036094//small molecule binding;GO:0043177//organic acid binding;GO:0043167//ion binding	GO:0044238//primary metabolic process;GO:1901566//organonitrogen compound biosynthetic process;GO:0044711//single-organism biosynthetic process;GO:0043436//oxoacid metabolic process;GO:0071704//organic substance metabolic process;GO:0006520//cellular amino acid metabolic process;GO:0008152//metabolic process;GO:0044763//single-organism cellular process;GO:1901564//organonitrogen compound metaboli…
Isoform0015078	101.127	728.313	2.97333	19.6933	2.72755	0.00178648	0.0445789	yes	PIP1-2	aquaporin [Saccharum officinarum]	-	-	-	-	GO:0031224//intrinsic component of membrane;GO:0016020//membrane;GO:0044425//membrane part	-	GO:0051234//establishment of localization;GO:0051179//localization
Isoform0015079	58.62	895.387	1.62667	22.3467	3.78007	2.14842e-07	5.11011e-05	yes	GAPA	Glyceraldehyde-3-phosphate dehydrogenase A, chloroplastic [Zea mays]	Metabolism	Energy metabolism;Global and Overview	ko01100//Metabolic pathways;ko01120//Microbial metabolism in diverse environments;ko01200//Carbon metabolism;ko00710//Carbon fixation in photosynthetic organisms	K05298	-	GO:0097159//organic cyclic compound binding;GO:0005488//binding;GO:0000166//nucleotide binding;GO:0036094//small molecule binding;GO:1901265//nucleoside phosphate binding;GO:1901363//heterocyclic compound binding	GO:0044281//small molecule metabolic process;GO:0044699//single-organism process;GO:0044238//primary metabolic process;GO:0071704//organic substance metabolic process;GO:0019318//hexose metabolic process;GO:0008152//metabolic process;GO:0044710//single-organism metabolic process;GO:0005996//monosaccharide metabolic process;GO:0005975//carbohydrate metabolic process;GO:0044723//single-organism car…
Isoform0015083	50.85	664.667	1.66667	20.8967	3.64824	1.92986e-06	0.000286766	yes	BHLH35	bHLH transcription factor, partial [Zea mays]	-	-	-	-	-	-	-
Isoform0015118	155.333	10.6667	3.74333	0.263333	-3.82936	8.62709e-05	0.00497033	yes	-	F-box protein [Dichanthelium oligosanthes]	-	-	-	-	-	-	-
Isoform0015134	39.3333	0	1.07	0.001	-10.0634	0.000422494	0.0159722	yes	-	PREDICTED: glutathione S-transferase T3-like isoform X2 [Oryza sativa Japonica Group]	-	-	-	-	-	-	-
Isoform0015138	1729.83	518.497	40.84	12.0967	-1.75537	0.00092449	0.0280095	yes	CIPK10	CIPK10 [Saccharum hybrid cultivar ROC22]	Cellular Processes	Transport and catabolism	ko04140//Regulation of autophagy	K07198	-	-	-
Isoform0015171	10.04	548.753	0.256667	15.77	5.94114	0.000761875	0.0242744	yes	CYP74A2	cytochrome P450 CYP74A19 [Zea mays]	Metabolism	Lipid metabolism;Global and Overview	ko01100//Metabolic pathways;ko01110//Biosynthesis of secondary metabolites;ko00592//alpha-Linolenic acid metabolism	K01723	-	GO:0016491//oxidoreductase activity;GO:0097159//organic cyclic compound binding;GO:0046906//tetrapyrrole binding;GO:0005488//binding;GO:0003824//catalytic activity;GO:1901363//heterocyclic compound binding	GO:0044699//single-organism process;GO:0008152//metabolic process;GO:0044710//single-organism metabolic process
Isoform0015218	234.667	0	5.11	0.001	-12.3191	4.50935e-07	9.32575e-05	yes	-	hypothetical protein SORBI_001G236500 [Sorghum bicolor]	-	-	-	-	-	-	-
Isoform0015240	464.72	4.36	11.3967	0.103333	-6.78516	2.92148e-07	6.56155e-05	yes	RING1	PREDICTED: LOC100282229 isoform X1 [Zea mays]	-	-	-	-	-	GO:0043167//ion binding;GO:0043169//cation binding;GO:0005488//binding	-
Isoform0015254	26.42	0	0.636667	0.001	-9.31439	2.10456e-05	0.00172862	yes	RAP	Aspartic proteinase [Dichanthelium oligosanthes]	-	-	-	-	GO:0043226//organelle;GO:0005623//cell;GO:0043229//intracellular organelle;GO:0005622//intracellular;GO:0044424//intracellular part;GO:0043231//intracellular membrane-bounded organelle;GO:0043227//membrane-bounded organelle;GO:0044464//cell part	GO:0003824//catalytic activity;GO:0016787//hydrolase activity	GO:0008152//metabolic process;GO:0044238//primary metabolic process;GO:0019538//protein metabolic process;GO:0071704//organic substance metabolic process;GO:0043170//macromolecule metabolic process
Isoform0015277	84.3967	506.033	2.61667	14.4967	2.46992	0.00119012	0.0335265	yes	XTH31	PREDICTED: xyloglucan endotransglucosylase/hydrolase protein 31-like [Setaria italica]	-	-	-	-	GO:0071944//cell periphery;GO:0005623//cell;GO:0005576//extracellular region;GO:0044464//cell part;GO:0030312//external encapsulating structure	GO:0016740//transferase activity;GO:0016758//transferase activity, transferring hexosyl groups;GO:0003824//catalytic activity;GO:0016757//transferase activity, transferring glycosyl groups	GO:0008152//metabolic process;GO:0044042//glucan metabolic process;GO:0005976//polysaccharide metabolic process;GO:0043170//macromolecule metabolic process;GO:0044238//primary metabolic process;GO:0005975//carbohydrate metabolic process;GO:0071704//organic substance metabolic process
Isoform0015302	473.87	34.9467	10.1433	0.69	-3.87779	0.000231494	0.0103578	yes	CIPK14	CIPK14 [Saccharum hybrid cultivar ROC22]	Cellular Processes	Transport and catabolism	ko04140//Regulation of autophagy	K07198	-	GO:0016740//transferase activity;GO:0003824//catalytic activity;GO:0001883//purine nucleoside binding;GO:0016301//kinase activity;GO:0005488//binding;GO:1901363//heterocyclic compound binding;GO:0036094//small molecule binding;GO:0016772//transferase activity, transferring phosphorus-containing groups;GO:0032550//purine ribonucleoside binding;GO:0097159//organic cyclic compound binding;GO:0032549…	GO:0050789//regulation of biological process;GO:0044267//cellular protein metabolic process;GO:0071704//organic substance metabolic process;GO:0008152//metabolic process;GO:0044260//cellular macromolecule metabolic process;GO:0043412//macromolecule modification;GO:0006793//phosphorus metabolic process;GO:0044238//primary metabolic process;GO:0009987//cellular process;GO:0036211//protein modificat…
Isoform0015306	839.667	19.6667	22.7667	0.48	-5.56774	9.77893e-05	0.00544615	yes	-	PREDICTED: glutathione S-transferase T3-like [Zea mays]	-	-	-	-	-	-	-
Isoform0015331	8.75	291.347	0.306667	9.17333	4.9027	0.00125722	0.0347828	yes	TPKA	Two-pore potassium channel 1 [Zea mays]	-	-	-	-	GO:0016020//membrane;GO:0044425//membrane part;GO:0031224//intrinsic component of membrane	GO:0046872//metal ion binding;GO:0043169//cation binding;GO:0005488//binding;GO:0043167//ion binding	GO:0051179//localization;GO:0051234//establishment of localization;GO:0006811//ion transport;GO:0006810//transport;GO:0055085//transmembrane transport;GO:0034220//ion transmembrane transport;GO:0044763//single-organism cellular process;GO:0044699//single-organism process;GO:1902578//single-organism localization;GO:0009987//cellular process;GO:0044765//single-organism transport
Isoform0015365	258.327	3468.63	9.28667	112.69	3.60105	0.000104558	0.00572077	yes	XTH32	PREDICTED: xyloglucan endotransglucosylase/hydrolase protein 31-like [Setaria italica]	-	-	-	-	GO:0005576//extracellular region;GO:0044464//cell part;GO:0071944//cell periphery;GO:0005623//cell;GO:0030312//external encapsulating structure	GO:0016758//transferase activity, transferring hexosyl groups;GO:0016740//transferase activity;GO:0003824//catalytic activity;GO:0016757//transferase activity, transferring glycosyl groups	GO:0044042//glucan metabolic process;GO:0044238//primary metabolic process;GO:0043170//macromolecule metabolic process;GO:0005976//polysaccharide metabolic process;GO:0008152//metabolic process;GO:0071704//organic substance metabolic process;GO:0005975//carbohydrate metabolic process
Isoform0015393	359.19	1968.51	8.84667	47.1567	2.41426	7.54359e-06	0.00079378	yes	-	Protein kinase superfamily protein [Zea mays]	-	-	-	-	-	GO:1901363//heterocyclic compound binding;GO:0016772//transferase activity, transferring phosphorus-containing groups;GO:0036094//small molecule binding;GO:0016740//transferase activity;GO:0097367//carbohydrate derivative binding;GO:0004672//protein kinase activity;GO:0016301//kinase activity;GO:0001882//nucleoside binding;GO:0032549//ribonucleoside binding;GO:0032550//purine ribonucleoside bindi…	GO:0044267//cellular protein metabolic process;GO:0006464//cellular protein modification process;GO:0009987//cellular process;GO:0019538//protein metabolic process;GO:0043170//macromolecule metabolic process;GO:0043412//macromolecule modification;GO:0044238//primary metabolic process;GO:0008152//metabolic process;GO:0071704//organic substance metabolic process;GO:0044237//cellular metabolic proce…
Isoform0015407	395.42	12.06	8.55	0.286667	-4.89848	6.51938e-05	0.00406361	yes	CNX1	Calnexin-like protein [Dichanthelium oligosanthes]	Genetic Information Processing;Cellular Processes	Transport and catabolism;Folding, sorting and degradation	ko04141//Protein processing in endoplasmic reticulum;ko04145//Phagosome	K08054	GO:0043226//organelle;GO:0044464//cell part;GO:0043227//membrane-bounded organelle;GO:0043229//intracellular organelle;GO:0005622//intracellular;GO:0043231//intracellular membrane-bounded organelle;GO:0005623//cell;GO:0044424//intracellular part	GO:0005515//protein binding;GO:0005488//binding	GO:0019538//protein metabolic process;GO:0008152//metabolic process;GO:0044267//cellular protein metabolic process;GO:0009987//cellular process;GO:0071704//organic substance metabolic process;GO:0044237//cellular metabolic process;GO:0044238//primary metabolic process;GO:0043170//macromolecule metabolic process;GO:0044260//cellular macromolecule metabolic process
Isoform0015443	28.3967	171.71	0.716667	4.12667	2.5256	0.000688743	0.0226465	yes	Os01g0192000	nucleic acid binding protein [Saccharum hybrid cultivar R570]	-	-	-	-	-	-	-
Isoform0015458	379.29	1517.43	9.78333	38.23	1.96631	0.000207618	0.00954896	yes	CCR1	cinnamoyl-CoA reductase [Saccharum officinarum]	Metabolism	Biosynthesis of other secondary metabolites;Global and Overview	ko01100//Metabolic pathways;ko01110//Biosynthesis of secondary metabolites;ko00940//Phenylpropanoid biosynthesis	K09753	-	-	-
Isoform0015511	984.043	201.973	23.9967	4.83667	-2.31075	0.00013328	0.00691141	yes	-	uncharacterized LOC100284275 [Zea mays]	-	-	-	-	-	-	-
Isoform0015516	2.53333	83.9733	0.0666667	2.12	4.99095	7.30595e-06	0.000773893	yes	CHLP	Geranylgeranyl diphosphate reductase, chloroplastic [Dichanthelium oligosanthes]	Metabolism	Metabolism of terpenoids and polyketides;Metabolism of cofactors and vitamins;Global and Overview	ko01100//Metabolic pathways;ko01110//Biosynthesis of secondary metabolites;ko00900//Terpenoid backbone biosynthesis;ko00860//Porphyrin and chlorophyll metabolism	K10960	GO:0009507//chloroplast;GO:0044434//chloroplast part;GO:0043229//intracellular organelle;GO:0005737//cytoplasm;GO:0043231//intracellular membrane-bounded organelle;GO:0044444//cytoplasmic part;GO:0031984//organelle subcompartment;GO:0009579//thylakoid;GO:0009526//plastid envelope;GO:0031090//organelle membrane;GO:0043226//organelle;GO:0005622//intracellular;GO:0043227//membrane-bounded organelle;…	GO:0003824//catalytic activity;GO:0016491//oxidoreductase activity;GO:0016627//oxidoreductase activity, acting on the CH-CH group of donors	GO:0019752//carboxylic acid metabolic process;GO:0060255//regulation of macromolecule metabolic process;GO:0009987//cellular process;GO:1901566//organonitrogen compound biosynthetic process;GO:0018130//heterocycle biosynthetic process;GO:0009058//biosynthetic process;GO:0006520//cellular amino acid metabolic process;GO:1901576//organic substance biosynthetic process;GO:0044271//cellular nitrogen …
Isoform0015569	146.04	2139.86	4.80667	69.0867	3.8453	1.98228e-12	2.98336e-09	yes	NIP2-2	NOD26-like major intrinsic protein [Sorghum bicolor]	-	-	-	-	GO:0016020//membrane;GO:0031224//intrinsic component of membrane;GO:0044425//membrane part	-	GO:0019755//one-carbon compound transport;GO:0051179//localization;GO:0006810//transport;GO:0044699//single-organism process;GO:0051234//establishment of localization;GO:0044765//single-organism transport;GO:1902578//single-organism localization;GO:0071702//organic substance transport
Isoform0015578	522.04	88.9033	14.11	2.36	-2.57986	4.22579e-05	0.00291622	yes	COL9	PREDICTED: LOC100282916 isoform X3 [Zea mays]	-	-	-	-	-	-	-
Isoform0015582	3913.27	1495.42	88.28	32.34	-1.44877	0.00189122	0.0463018	yes	PLT5	Polyol transporter protein 4 [Zea mays]	-	-	-	-	GO:0031224//intrinsic component of membrane;GO:0044425//membrane part;GO:0016020//membrane	GO:0005215//transporter activity;GO:0022857//transmembrane transporter activity	GO:0051179//localization;GO:0044699//single-organism process;GO:0009987//cellular process;GO:0051234//establishment of localization;GO:0044763//single-organism cellular process
Isoform0015599	52.3333	514.333	1.7	16.9367	3.31654	7.47719e-06	0.000788003	yes	LBD41	LOB domain-containing protein 41 [Dichanthelium oligosanthes]	-	-	-	-	-	-	-
Isoform0015610	510.53	31.06	12.6767	0.82	-3.95041	2.81436e-06	0.000374471	yes	Os08g0192900	Nucleolin 1 [Dichanthelium oligosanthes]	-	-	-	-	-	-	-
Isoform0015619	0	57.4233	0.001	1.71333	10.7426	2.43488e-07	5.63495e-05	yes	ROS1	Protein ROS1 [Zea mays]	-	-	-	-	-	-	-
Isoform0015625	27.7033	206.033	0.663333	4.93667	2.89573	2.99421e-05	0.0022664	yes	GATL4	PREDICTED: probable galacturonosyltransferase-like 4 [Zea mays]	-	-	-	-	-	-	-
Isoform0015663	1596.42	76.5533	41.2367	1.93333	-4.41477	4.18525e-07	8.79442e-05	yes	OMT8	benzoate carboxyl methyltransferase [Zea mays]	-	-	-	-	-	GO:0016741//transferase activity, transferring one-carbon groups;GO:0043169//cation binding;GO:0005488//binding;GO:0016740//transferase activity;GO:0003824//catalytic activity;GO:0043167//ion binding	GO:0008152//metabolic process
Isoform0015672	0.00333333	102.167	0.001	2.35	11.1984	7.93141e-06	0.000823208	yes	At5g16730	PREDICTED: WEB family protein At5g16730, chloroplastic [Setaria italica]	-	-	-	-	-	-	-
Isoform0015714	8.03	167.123	0.19	4.06	4.41741	7.66662e-05	0.004547	yes	ASPG1	PREDICTED: protein ASPARTIC PROTEASE IN GUARD CELL 2-like [Setaria italica]	-	-	-	-	-	-	-
Isoform0015729	580.333	1752	19.9033	59.1633	1.57169	0.00163096	0.041766	yes	HIDM	gibberellin receptor GID1L2 [Zea mays]	-	-	-	-	-	-	-
Isoform0015731	0	691.317	0.001	14.6467	13.8383	1.35453e-14	2.72905e-11	yes	INO1	myo-inositol-1-phosphate synthase [Saccharum hybrid cultivar]	Metabolism	Carbohydrate metabolism;Global and Overview	ko01100//Metabolic pathways;ko01130//Biosynthesis of antibiotics;ko00562//Inositol phosphate metabolism	K01858	-	GO:0003824//catalytic activity	GO:0006793//phosphorus metabolic process;GO:0008152//metabolic process;GO:0044238//primary metabolic process;GO:0044237//cellular metabolic process;GO:1901615//organic hydroxy compound metabolic process;GO:0044262//cellular carbohydrate metabolic process;GO:0019637//organophosphate metabolic process;GO:0044723//single-organism carbohydrate metabolic process;GO:0006020//inositol metabolic process;…
Isoform0015735	592.55	3264.47	22.1767	113.137	2.35095	0.000119383	0.00634937	yes	PSBO	chloroplast oxygen-evolving enhancer protein 1, partial [Saccharum hybrid cultivar]	Metabolism	Energy metabolism;Global and Overview	ko01100//Metabolic pathways;ko00195//Photosynthesis	K02716	GO:0019867//outer membrane;GO:0009521//photosystem;GO:0044464//cell part;GO:0005622//intracellular;GO:0044436//thylakoid part;GO:0098796//membrane protein complex;GO:0044425//membrane part;GO:0034357//photosynthetic membrane;GO:0044424//intracellular part;GO:0032991//macromolecular complex;GO:0031224//intrinsic component of membrane;GO:0016020//membrane;GO:0009579//thylakoid;GO:0005623//cell;GO:0…	-	GO:0065007//biological regulation;GO:0031323//regulation of cellular metabolic process;GO:0010109//regulation of photosynthesis;GO:0050789//regulation of biological process;GO:0043467//regulation of generation of precursor metabolites and energy;GO:0042548//regulation of photosynthesis, light reaction;GO:0050794//regulation of cellular process;GO:0019222//regulation of metabolic process
Isoform0015745	937.133	63.36	26.2333	1.90333	-3.7848	3.46669e-06	0.000438039	yes	UPTG	alpha-1,4-glucan-protein synthase [UDP-forming] [Zea mays]	Metabolism	Carbohydrate metabolism	ko00520//Amino sugar and nucleotide sugar metabolism	K13379	-	GO:0016853//isomerase activity;GO:0003824//catalytic activity	GO:0005975//carbohydrate metabolic process;GO:0051273//beta-glucan metabolic process;GO:0030243//cellulose metabolic process;GO:0044237//cellular metabolic process;GO:0009987//cellular process;GO:0005976//polysaccharide metabolic process;GO:0043170//macromolecule metabolic process;GO:0044262//cellular carbohydrate metabolic process;GO:0008152//metabolic process;GO:0071704//organic substance metab…
Isoform0015760	109.8	862.37	4.25	33.1567	2.96376	0.000286244	0.0121263	yes	EDL3	PREDICTED: EID1-like F-box protein 3 [Setaria italica]	-	-	-	-	-	-	-
Isoform0015761	652.87	2351.11	22.9367	79.75	1.79783	0.000237908	0.0105415	yes	IRL	isoflavone reductase IRL [Zea mays]	-	-	-	-	-	-	-
Isoform0015762	18.73	562.46	0.62	18.2	4.87553	1.02647e-05	0.00100739	yes	ephx3	catalytic/ hydrolase [Zea mays]	-	-	-	-	-	GO:0003824//catalytic activity	-
Isoform0015771	118.16	2374.31	5.02	91.5367	4.18859	8.96657e-06	0.000911317	yes	RCABP89	PREDICTED: chlorophyll a-b binding protein, chloroplastic [Setaria italica]	Metabolism	Global and Overview;Energy metabolism	ko01100//Metabolic pathways;ko00196//Photosynthesis - antenna proteins	K08913	GO:0016020//membrane;GO:0032991//macromolecular complex;GO:0009521//photosystem;GO:0098796//membrane protein complex;GO:0005622//intracellular;GO:0044436//thylakoid part;GO:0044424//intracellular part;GO:0005623//cell;GO:0009579//thylakoid;GO:0044425//membrane part;GO:0043234//protein complex;GO:0034357//photosynthetic membrane;GO:0031224//intrinsic component of membrane;GO:0044464//cell part	GO:0005488//binding;GO:0043167//ion binding;GO:0043169//cation binding;GO:1901363//heterocyclic compound binding;GO:0097159//organic cyclic compound binding;GO:0046906//tetrapyrrole binding	GO:0008152//metabolic process;GO:0043412//macromolecule modification;GO:0044267//cellular protein metabolic process;GO:0006464//cellular protein modification process;GO:0019538//protein metabolic process;GO:0036211//protein modification process;GO:0071704//organic substance metabolic process;GO:0044237//cellular metabolic process;GO:0044260//cellular macromolecule metabolic process;GO:0009987//ce…
Isoform0015785	99.77	832.643	3.53	29.79	3.07709	5.42316e-05	0.00351796	yes	TIFY10A	PREDICTED: protein TIFY 10A [Setaria italica]	Environmental Information Processing	Signal transduction	ko04075//Plant hormone signal transduction	K13464	-	-	-
Isoform0015788	104.09	1926.58	3.91	66.9567	4.09799	0.000706937	0.0230823	yes	ACO1	1-aminocyclopropane-1-carboxylate oxidase 1 [Dichanthelium oligosanthes]	Metabolism	Amino acid metabolism;Global and Overview	ko01100//Metabolic pathways;ko01110//Biosynthesis of secondary metabolites;ko00270//Cysteine and methionine metabolism	K05933	-	GO:0043169//cation binding;GO:0016705//oxidoreductase activity, acting on paired donors, with incorporation or reduction of molecular oxygen;GO:0043167//ion binding;GO:0003824//catalytic activity;GO:0016491//oxidoreductase activity;GO:0005488//binding	GO:0044699//single-organism process;GO:0008152//metabolic process;GO:0044710//single-organism metabolic process
Isoform0015794	202.09	1159.1	7.22667	39.67	2.45665	0.000154682	0.00771743	yes	D14	high tillering and dwarf 2 protein [Saccharum hybrid cultivar ROC22]	-	-	-	-	-	GO:0016788//hydrolase activity, acting on ester bonds;GO:0003824//catalytic activity;GO:0016787//hydrolase activity	-
Isoform0015804	311.667	4898.33	10.46	174.403	4.05947	2.23435e-06	0.000320875	yes	EXPB11	PREDICTED: expansin-B11-like [Setaria italica]	-	-	-	-	-	-	GO:0000003//reproduction
Isoform0015829	23	170	0.836667	5.78	2.78834	0.000173669	0.00840742	yes	PIP2-5	PREDICTED: aquaporin PIP2-5 [Setaria italica]	-	-	-	-	GO:0044425//membrane part;GO:0031224//intrinsic component of membrane;GO:0016020//membrane	-	GO:0051234//establishment of localization;GO:0051179//localization
Isoform0015841	610	3164.33	23.1633	115.827	2.32205	1.13995e-05	0.0010891	yes	ODO1	odorant 1 protein [Zea mays]	-	-	-	-	-	-	-
Isoform0015844	624.05	1856.27	23.4067	69.52	1.57051	0.000944427	0.0284378	yes	-	AT4g35320/F23E12_120 [Arabidopsis thaliana]	-	-	-	-	-	-	-
Isoform0015854	189.27	2437.26	7.03333	84.19	3.58137	0.000428041	0.0161248	yes	ACO1	1-aminocyclopropane-1-carboxylate oxidase 1 [Zea mays]	Metabolism	Amino acid metabolism;Global and Overview	ko01100//Metabolic pathways;ko01110//Biosynthesis of secondary metabolites;ko00270//Cysteine and methionine metabolism	K05933	-	GO:0043167//ion binding;GO:0005488//binding;GO:0016705//oxidoreductase activity, acting on paired donors, with incorporation or reduction of molecular oxygen;GO:0016491//oxidoreductase activity;GO:0003824//catalytic activity;GO:0043169//cation binding	GO:0008152//metabolic process;GO:0044710//single-organism metabolic process;GO:0044699//single-organism process
Isoform0015907	652.547	2009.76	17.4833	52.7767	1.59392	0.00090185	0.0275802	yes	slc38a6	Transmembrane amino acid transporter family protein [Zea mays]	-	-	-	-	-	-	-
Isoform0015910	492.94	2718.87	14.8467	78.34	2.39961	1.62495e-05	0.00141799	yes	BHLH128	PREDICTED: transcription factor bHLH128-like [Setaria italica]	-	-	-	-	-	-	-
Isoform0015924	291.23	80.24	7.62	2.09333	-1.86399	0.000861661	0.0266361	yes	ENO2	PREDICTED: enolase 2 [Setaria italica]	Metabolism;Genetic Information Processing	Folding, sorting and degradation;Carbohydrate metabolism;Global and Overview	ko01100//Metabolic pathways;ko01110//Biosynthesis of secondary metabolites;ko01130//Biosynthesis of antibiotics;ko01120//Microbial metabolism in diverse environments;ko01200//Carbon metabolism;ko01230//Biosynthesis of amino acids;ko03018//RNA degradation;ko00010//Glycolysis / Gluconeogenesis	K01689	GO:0044464//cell part;GO:0005622//intracellular;GO:0044424//intracellular part;GO:0005623//cell	GO:0016835//carbon-oxygen lyase activity;GO:0005488//binding;GO:0043167//ion binding;GO:0016829//lyase activity;GO:0016836//hydro-lyase activity;GO:0003824//catalytic activity;GO:0046872//metal ion binding;GO:0043169//cation binding	GO:0044699//single-organism process;GO:0006090//pyruvate metabolic process;GO:0044763//single-organism cellular process;GO:0008152//metabolic process;GO:0044710//single-organism metabolic process;GO:0043436//oxoacid metabolic process;GO:0044237//cellular metabolic process;GO:0006082//organic acid metabolic process;GO:0019752//carboxylic acid metabolic process;GO:0009987//cellular process;GO:00327…
Isoform0015941	199.167	2239.04	7	78.7667	3.49216	7.80987e-09	3.93376e-06	yes	TIFY10A	PREDICTED: protein TIFY 10A [Setaria italica]	Environmental Information Processing	Signal transduction	ko04075//Plant hormone signal transduction	K13464	-	-	-
Isoform0015970	1837.83	6903.89	69.82	252.183	1.85276	0.000344008	0.0138563	yes	PIP1-2	aquaporin [Saccharum officinarum]	-	-	-	-	GO:0016020//membrane;GO:0031224//intrinsic component of membrane;GO:0044425//membrane part	-	GO:0051234//establishment of localization;GO:0051179//localization
Isoform0015978	417.977	61.8367	15.06	2.26	-2.73633	0.000579868	0.0200313	yes	GLX-I	glyoxylase 1 [Saccharum hybrid cultivar]	Metabolism	Carbohydrate metabolism	ko00620//Pyruvate metabolism	K01759	-	-	-
Isoform0015982	11.6867	89.5967	0.4	2.90667	2.86129	0.000658903	0.0219748	yes	At1g71810	PREDICTED: ABC(yeast) homolog1 isoform X1 [Zea mays]	-	-	-	-	GO:0005737//cytoplasm;GO:0043227//membrane-bounded organelle;GO:0044424//intracellular part;GO:0044444//cytoplasmic part;GO:0043231//intracellular membrane-bounded organelle;GO:0005623//cell;GO:0009536//plastid;GO:0044464//cell part;GO:0043226//organelle;GO:0043229//intracellular organelle;GO:0005622//intracellular	GO:0032550//purine ribonucleoside binding;GO:0036094//small molecule binding;GO:0032549//ribonucleoside binding;GO:0005488//binding;GO:0016740//transferase activity;GO:0003824//catalytic activity;GO:1901363//heterocyclic compound binding;GO:0097159//organic cyclic compound binding;GO:0097367//carbohydrate derivative binding;GO:0016772//transferase activity, transferring phosphorus-containing grou…	GO:0009416//response to light stimulus;GO:0044237//cellular metabolic process;GO:0019538//protein metabolic process;GO:0036211//protein modification process;GO:0043170//macromolecule metabolic process;GO:0009628//response to abiotic stimulus;GO:0009812//flavonoid metabolic process;GO:0044260//cellular macromolecule metabolic process;GO:0006796//phosphate-containing compound metabolic process;GO:0…
Isoform0015984	776.083	2310.79	26.6967	79.3333	1.57127	0.0007252	0.0234661	yes	HST	hydroxycinnamoyl-CoA shikimate/quinate hydroxycinnamoyl transferase [Saccharum spontaneum]	Metabolism	Global and Overview;Biosynthesis of other secondary metabolites	ko01100//Metabolic pathways;ko01110//Biosynthesis of secondary metabolites;ko00940//Phenylpropanoid biosynthesis;ko00941//Flavonoid biosynthesis;ko00945//Stilbenoid, diarylheptanoid and gingerol biosynthesis	K13065	-	GO:0016740//transferase activity;GO:0016746//transferase activity, transferring acyl groups;GO:0003824//catalytic activity	-
Isoform0015992	1260.62	191.397	37.0067	5.64333	-2.71317	1.47788e-07	3.93996e-05	yes	hmw3	proline-rich protein, partial [Saccharum hybrid cultivar CP65-357]	-	-	-	-	-	-	-
Isoform0016005	2103.23	9809.03	72.0567	319.967	2.15072	0.000121516	0.00644776	yes	CAB1	Chlorophyll a-b binding protein 1, chloroplastic [Dichanthelium oligosanthes]	Metabolism	Global and Overview;Energy metabolism	ko01100//Metabolic pathways;ko00196//Photosynthesis - antenna proteins	K08912	-	-	-
Isoform0016024	385.067	88.2633	8.90333	2.04667	-2.12107	0.000230121	0.0103098	yes	CIPK32	serine/threonine kinase [Sorghum bicolor]	-	-	-	-	-	GO:0097367//carbohydrate derivative binding;GO:0004672//protein kinase activity;GO:0016773//phosphotransferase activity, alcohol group as acceptor;GO:0097159//organic cyclic compound binding;GO:0032550//purine ribonucleoside binding;GO:0016772//transferase activity, transferring phosphorus-containing groups;GO:0003824//catalytic activity;GO:0016301//kinase activity;GO:0001883//purine nucleoside b…	GO:0006464//cellular protein modification process;GO:0008152//metabolic process;GO:0050794//regulation of cellular process;GO:0044260//cellular macromolecule metabolic process;GO:0036211//protein modification process;GO:0050789//regulation of biological process;GO:0065007//biological regulation;GO:0043412//macromolecule modification;GO:0006796//phosphate-containing compound metabolic process;GO:0…
Isoform0016030	967.553	237.56	37.77	9.45667	-1.99784	0.00012588	0.00660263	yes	Os02g0576700	PREDICTED: NAP1-related protein 2-like [Setaria italica]	-	-	-	-	GO:0005623//cell;GO:0043229//intracellular organelle;GO:0043226//organelle;GO:0043231//intracellular membrane-bounded organelle;GO:0005622//intracellular;GO:0044424//intracellular part;GO:0043227//membrane-bounded organelle;GO:0044464//cell part	-	GO:0009987//cellular process;GO:0071822//protein complex subunit organization;GO:0034728//nucleosome organization;GO:0071840//cellular component organization or biogenesis;GO:0006996//organelle organization;GO:0071824//protein-DNA complex subunit organization;GO:0043933//macromolecular complex subunit organization;GO:0006325//chromatin organization;GO:0016043//cellular component organization;GO:0…
Isoform0016042	62.0367	0.476667	1.87667	0.0133333	-7.13699	0.000318584	0.0131785	yes	XTH25	PREDICTED: probable xyloglucan endotransglucosylase/hydrolase protein 25 [Setaria italica]	-	-	-	-	GO:0071944//cell periphery;GO:0005623//cell;GO:0005576//extracellular region;GO:0030312//external encapsulating structure;GO:0044464//cell part	GO:0003824//catalytic activity;GO:0016757//transferase activity, transferring glycosyl groups;GO:0016758//transferase activity, transferring hexosyl groups;GO:0016787//hydrolase activity;GO:0016740//transferase activity	GO:0045229//external encapsulating structure organization;GO:0071840//cellular component organization or biogenesis;GO:0071704//organic substance metabolic process;GO:0005975//carbohydrate metabolic process;GO:0044238//primary metabolic process;GO:0044042//glucan metabolic process;GO:0005976//polysaccharide metabolic process;GO:0009987//cellular process;GO:0016043//cellular component organization…
Isoform0016053	125.947	3.33667	4.16667	0.116667	-5.15843	7.1799e-05	0.00434102	yes	-	Protein TIME FOR COFFEE [Zea mays]	-	-	-	-	-	-	-
Isoform0016058	68.6667	554	2.36333	18.2033	2.94531	1.30759e-05	0.00120071	yes	XTH8	xyloglucan endotransglycosylase/hydrolase protein 8 precursor [Zea mays]	-	-	-	-	GO:0071944//cell periphery;GO:0005623//cell;GO:0044464//cell part;GO:0005576//extracellular region;GO:0030312//external encapsulating structure	GO:0016787//hydrolase activity;GO:0016740//transferase activity;GO:0016758//transferase activity, transferring hexosyl groups;GO:0016757//transferase activity, transferring glycosyl groups;GO:0003824//catalytic activity	GO:0008152//metabolic process;GO:0016043//cellular component organization;GO:0005975//carbohydrate metabolic process;GO:0071704//organic substance metabolic process;GO:0043170//macromolecule metabolic process;GO:0005976//polysaccharide metabolic process;GO:0044042//glucan metabolic process;GO:0045229//external encapsulating structure organization;GO:0044238//primary metabolic process;GO:0071840//…
Isoform0016063	166.66	702.333	5.78333	23.1933	2.00374	0.000209953	0.00963307	yes	-	PREDICTED: ras-related protein RABA4a-like isoform X3 [Nelumbo nucifera]	-	-	-	-	-	-	-
Isoform0016120	224.333	10.3333	9.14667	0.366667	-4.64071	0.00122979	0.034259	yes	EREBP1	PREDICTED: ethylene-responsive transcription factor RAP2-3-like [Setaria italica]	-	-	-	-	-	-	-
Isoform0016122	396.527	1185.09	11.2867	33.4133	1.5658	0.0012898	0.0352851	yes	CCR1	cinnamoyl-CoA reductase [Saccharum officinarum]	Metabolism	Biosynthesis of other secondary metabolites;Global and Overview	ko01100//Metabolic pathways;ko01110//Biosynthesis of secondary metabolites;ko00940//Phenylpropanoid biosynthesis	K09753	-	-	-
Isoform0016132	21.71	838.52	0.876667	31.0667	5.1472	3.1636e-08	1.23836e-05	yes	LHCB5	light harvesting chlorophyll a/b binding protein 5 precursor [Zea mays]	Metabolism	Energy metabolism;Global and Overview	ko01100//Metabolic pathways;ko00196//Photosynthesis - antenna proteins	K08916	GO:0044422//organelle part;GO:0016020//membrane;GO:0005737//cytoplasm;GO:0044435//plastid part;GO:0043227//membrane-bounded organelle;GO:0009503//thylakoid light-harvesting complex;GO:0098807//chloroplast thylakoid membrane protein complex;GO:0009535//chloroplast thylakoid membrane;GO:0009579//thylakoid;GO:0043231//intracellular membrane-bounded organelle;GO:0042651//thylakoid membrane;GO:0034357…	GO:0043167//ion binding;GO:0043169//cation binding;GO:0097159//organic cyclic compound binding;GO:0046906//tetrapyrrole binding;GO:1901363//heterocyclic compound binding;GO:0005488//binding	GO:0042221//response to chemical;GO:1901576//organic substance biosynthetic process;GO:0010033//response to organic substance;GO:0044272//sulfur compound biosynthetic process;GO:0043412//macromolecule modification;GO:0043170//macromolecule metabolic process;GO:0044763//single-organism cellular process;GO:0044699//single-organism process;GO:0046394//carboxylic acid biosynthetic process;GO:0009642/…
Isoform0016148	15.1	147.043	0.573333	5.48333	3.25761	7.73465e-06	0.000808872	yes	-	Catalytic/ hydrolase [Zea mays]	-	-	-	-	-	-	-
Isoform0016167	1.99667	155.81	0.0466667	3.33333	6.15843	9.33505e-08	2.80469e-05	yes	INO1	myo-inositol-1-phosphate synthase [Saccharum hybrid cultivar]	Metabolism	Global and Overview;Carbohydrate metabolism	ko01100//Metabolic pathways;ko01130//Biosynthesis of antibiotics;ko00562//Inositol phosphate metabolism	K01858	-	GO:0003824//catalytic activity	GO:0044723//single-organism carbohydrate metabolic process;GO:0044237//cellular metabolic process;GO:0071704//organic substance metabolic process;GO:0044262//cellular carbohydrate metabolic process;GO:0044238//primary metabolic process;GO:0019751//polyol metabolic process;GO:0044281//small molecule metabolic process;GO:0009987//cellular process;GO:1901615//organic hydroxy compound metabolic proce…
Isoform0016184	191.5	9.75667	4.27333	0.22	-4.27979	3.31977e-07	7.26552e-05	yes	CYP89A9	PREDICTED: cytochrome P450 89A2-like [Setaria italica]	-	-	-	-	-	GO:0043167//ion binding;GO:0016491//oxidoreductase activity;GO:0046914//transition metal ion binding;GO:0046872//metal ion binding;GO:0046906//tetrapyrrole binding;GO:0097159//organic cyclic compound binding;GO:0003824//catalytic activity;GO:0005488//binding;GO:1901363//heterocyclic compound binding;GO:0043169//cation binding	GO:0008152//metabolic process;GO:0044699//single-organism process;GO:0044710//single-organism metabolic process
Isoform0016210	214.933	990.987	5.57333	25.8467	2.21337	0.000325089	0.0133509	yes	CYP98A1	p-coumarate 3-hydroxylase 2 [Miscanthus x giganteus]	Metabolism	Global and Overview;Biosynthesis of other secondary metabolites	ko01100//Metabolic pathways;ko01110//Biosynthesis of secondary metabolites;ko00940//Phenylpropanoid biosynthesis;ko00941//Flavonoid biosynthesis;ko00945//Stilbenoid, diarylheptanoid and gingerol biosynthesis	K09754	-	GO:0046906//tetrapyrrole binding;GO:0046914//transition metal ion binding;GO:1901363//heterocyclic compound binding;GO:0046872//metal ion binding;GO:0005488//binding;GO:0016491//oxidoreductase activity;GO:0097159//organic cyclic compound binding;GO:0043169//cation binding;GO:0003824//catalytic activity;GO:0043167//ion binding	GO:0044710//single-organism metabolic process;GO:0044699//single-organism process;GO:0008152//metabolic process
Isoform0016211	228.257	1408.37	5.59	32.83	2.55409	6.60176e-07	0.000125621	yes	-	Os05g0514400 [Oryza sativa Japonica Group]	-	-	-	-	-	-	-
Isoform0016234	1157.08	93.25	30.6067	2.62667	-3.54254	2.43592e-06	0.000340924	yes	GA2OX1	PREDICTED: gibberellin 2-beta-dioxygenase-like [Zea mays]	Metabolism	Global and Overview;Metabolism of terpenoids and polyketides	ko01110//Biosynthesis of secondary metabolites;ko00904//Diterpenoid biosynthesis	K04125	-	-	-
Isoform0016238	167.433	672.553	4.54667	18.2433	2.00449	0.00126699	0.0349149	yes	Os01g0846300	protein phosphatase 2C [Zea mays]	Environmental Information Processing	Signal transduction	ko04075//Plant hormone signal transduction	K14497	-	GO:0043167//ion binding;GO:0016791//phosphatase activity;GO:0043169//cation binding;GO:0042578//phosphoric ester hydrolase activity;GO:0003824//catalytic activity;GO:0016787//hydrolase activity;GO:0004721//phosphoprotein phosphatase activity;GO:0016788//hydrolase activity, acting on ester bonds;GO:0005488//binding	GO:0071704//organic substance metabolic process;GO:0044267//cellular protein metabolic process;GO:0006464//cellular protein modification process;GO:0009987//cellular process;GO:0044238//primary metabolic process;GO:0044260//cellular macromolecule metabolic process;GO:0043170//macromolecule metabolic process;GO:0019538//protein metabolic process;GO:0008152//metabolic process;GO:0043412//macromolec…
Isoform0016244	1585.44	442.973	36	10.1733	-1.8232	0.000620387	0.0209865	yes	IQD1	PREDICTED: protein IQ-DOMAIN 1-like [Setaria italica]	-	-	-	-	-	-	-
Isoform0016245	353.83	1315.05	8.32	31.72	1.93074	0.000257972	0.0111917	yes	Os05g0358500	catalytic/ protein phosphatase type 2C [Zea mays]	-	-	-	-	-	-	-
Isoform0016269	2.92	72.05	0.09	2.13667	4.56929	0.000912316	0.0277634	yes	LEA14-A	salt tolerance protein [Zea mays]	-	-	-	-	GO:0005623//cell;GO:0005737//cytoplasm;GO:0005622//intracellular;GO:0044444//cytoplasmic part;GO:0043227//membrane-bounded organelle;GO:0044424//intracellular part;GO:0016020//membrane;GO:0005911//cell-cell junction;GO:0043231//intracellular membrane-bounded organelle;GO:0030054//cell junction;GO:0044464//cell part;GO:0043229//intracellular organelle;GO:0043226//organelle	-	GO:0040007//growth;GO:0006810//transport;GO:0006970//response to osmotic stress;GO:0019752//carboxylic acid metabolic process;GO:0009987//cellular process;GO:0051234//establishment of localization;GO:0044710//single-organism metabolic process;GO:0043436//oxoacid metabolic process;GO:0005975//carbohydrate metabolic process;GO:0044699//single-organism process;GO:0019318//hexose metabolic process;GO…
Isoform0016297	51.7933	236.303	1.28667	5.71667	2.15154	0.000722821	0.0234223	yes	AS	PREDICTED: UDP-glycosyltransferase 708A6-like [Setaria italica]	-	-	-	-	-	GO:0016740//transferase activity;GO:0003824//catalytic activity;GO:0016757//transferase activity, transferring glycosyl groups	-
Isoform0016306	77.87	648.357	2.66667	22.7033	3.08979	4.94001e-05	0.00326957	yes	MAO1B	1-aminocyclopropane-1-carboxylate oxidase15 [Zea mays]	Metabolism	Global and Overview;Amino acid metabolism	ko01100//Metabolic pathways;ko01110//Biosynthesis of secondary metabolites;ko00270//Cysteine and methionine metabolism	K05933	-	GO:0016705//oxidoreductase activity, acting on paired donors, with incorporation or reduction of molecular oxygen;GO:0005488//binding;GO:0043167//ion binding;GO:0043169//cation binding;GO:0016491//oxidoreductase activity;GO:0003824//catalytic activity	GO:0044699//single-organism process;GO:0008152//metabolic process;GO:0044710//single-organism metabolic process
Isoform0016310	532.273	4773.65	18.8433	158.033	3.0681	6.48273e-05	0.00404813	yes	XTH32	PREDICTED: xyloglucan endotransglucosylase/hydrolase protein 31-like [Setaria italica]	-	-	-	-	GO:0030312//external encapsulating structure;GO:0071944//cell periphery;GO:0005576//extracellular region;GO:0005623//cell;GO:0044464//cell part	GO:0016740//transferase activity;GO:0016757//transferase activity, transferring glycosyl groups;GO:0016758//transferase activity, transferring hexosyl groups;GO:0003824//catalytic activity	GO:0005975//carbohydrate metabolic process;GO:0044042//glucan metabolic process;GO:0044238//primary metabolic process;GO:0071704//organic substance metabolic process;GO:0005976//polysaccharide metabolic process;GO:0008152//metabolic process;GO:0043170//macromolecule metabolic process
Isoform0016334	193.137	638.413	5.40333	17.0633	1.65898	0.00187365	0.0460713	yes	ADT3	p-protein [Zea mays]	-	-	-	-	-	-	GO:0009987//cellular process;GO:1901605//alpha-amino acid metabolic process;GO:1901360//organic cyclic compound metabolic process;GO:0006807//nitrogen compound metabolic process;GO:0006558//L-phenylalanine metabolic process;GO:0006082//organic acid metabolic process;GO:0044710//single-organism metabolic process;GO:0008152//metabolic process;GO:0044238//primary metabolic process;GO:0006725//cellul…
Isoform0016346	1539.94	4650.77	51.7367	158.43	1.61459	0.000911148	0.0277402	yes	FRK1	fructokinase-1 [Zea mays]	Metabolism	Carbohydrate metabolism;Global and Overview	ko01100//Metabolic pathways;ko00500//Starch and sucrose metabolism;ko00520//Amino sugar and nucleotide sugar metabolism;ko00051//Fructose and mannose metabolism	K00847	GO:0043226//organelle;GO:0043231//intracellular membrane-bounded organelle;GO:0005622//intracellular;GO:0044464//cell part;GO:0044424//intracellular part;GO:0043227//membrane-bounded organelle;GO:0005623//cell;GO:0043229//intracellular organelle	GO:0097367//carbohydrate derivative binding;GO:0016773//phosphotransferase activity, alcohol group as acceptor;GO:0005488//binding;GO:1901363//heterocyclic compound binding;GO:0032550//purine ribonucleoside binding;GO:0097159//organic cyclic compound binding;GO:0032549//ribonucleoside binding;GO:0001882//nucleoside binding;GO:0001883//purine nucleoside binding;GO:0019200//carbohydrate kinase acti…	GO:0071704//organic substance metabolic process;GO:0044237//cellular metabolic process;GO:0044723//single-organism carbohydrate metabolic process;GO:0016310//phosphorylation;GO:0044260//cellular macromolecule metabolic process;GO:0006796//phosphate-containing compound metabolic process;GO:0005982//starch metabolic process;GO:0044281//small molecule metabolic process;GO:0006793//phosphorus metabol…
Isoform0016348	15651.8	2738.5	346.443	57.9467	-2.57982	8.77425e-06	0.000899781	yes	PLT5	Polyol transporter protein 4 [Zea mays]	-	-	-	-	GO:0031224//intrinsic component of membrane;GO:0016020//membrane;GO:0044425//membrane part	GO:0022857//transmembrane transporter activity;GO:0005215//transporter activity	GO:0044763//single-organism cellular process;GO:0051179//localization;GO:0044699//single-organism process;GO:0009987//cellular process;GO:0051234//establishment of localization
Isoform0016355	331.383	1138.25	7.92333	26.05	1.7171	0.000436564	0.0163239	yes	GPN1	NADP-dependent glyceraldehyde-3-phosphate dehydrogenase [Saccharum hybrid cultivar R570]	Metabolism	Carbohydrate metabolism;Global and Overview	ko01100//Metabolic pathways;ko01120//Microbial metabolism in diverse environments;ko01200//Carbon metabolism;ko00010//Glycolysis / Gluconeogenesis;ko00030//Pentose phosphate pathway	K00131	-	GO:0016903//oxidoreductase activity, acting on the aldehyde or oxo group of donors;GO:0016620//oxidoreductase activity, acting on the aldehyde or oxo group of donors, NAD or NADP as acceptor;GO:0003824//catalytic activity;GO:0016491//oxidoreductase activity	GO:0044699//single-organism process;GO:0044710//single-organism metabolic process;GO:0008152//metabolic process
Isoform0016357	514.307	1739.7	12.84	41.6733	1.69848	0.00119164	0.033551	yes	SKIP20	PREDICTED: F-box/kelch-repeat protein At2g44130-like [Setaria italica]	-	-	-	-	-	-	-
Isoform0016374	2639.77	627.497	59.6867	14.64	-2.02749	0.00171501	0.0433616	yes	SAMDC	S-adenosylmethionine decarboxylase [Saccharum hybrid cultivar R570]	Metabolism	Amino acid metabolism;Global and Overview	ko01100//Metabolic pathways;ko00270//Cysteine and methionine metabolism;ko00330//Arginine and proline metabolism	K01611	-	GO:0003824//catalytic activity;GO:0016829//lyase activity;GO:0016830//carbon-carbon lyase activity	GO:0044237//cellular metabolic process;GO:0006595//polyamine metabolic process;GO:0044106//cellular amine metabolic process;GO:0008152//metabolic process;GO:0006807//nitrogen compound metabolic process;GO:0006790//sulfur compound metabolic process;GO:0009987//cellular process;GO:1901564//organonitrogen compound metabolic process;GO:0034641//cellular nitrogen compound metabolic process;GO:0009309/…
Isoform0016415	448.117	2098.87	15.41	67.34	2.1276	0.000375399	0.0147163	yes	PSBO	Oxygen-evolving enhancer protein 1-1 chloroplastic [Zea mays]	Metabolism	Energy metabolism;Global and Overview	ko01100//Metabolic pathways;ko00195//Photosynthesis	K02716	GO:0043234//protein complex;GO:0016020//membrane;GO:0044425//membrane part;GO:0031224//intrinsic component of membrane;GO:0005622//intracellular;GO:0009521//photosystem;GO:0005623//cell;GO:0019867//outer membrane;GO:0044424//intracellular part;GO:0044464//cell part;GO:0044436//thylakoid part;GO:0034357//photosynthetic membrane;GO:0009579//thylakoid;GO:0032991//macromolecular complex;GO:0098796//m…	-	GO:0043467//regulation of generation of precursor metabolites and energy;GO:0050789//regulation of biological process;GO:0019222//regulation of metabolic process;GO:0065007//biological regulation;GO:0042548//regulation of photosynthesis, light reaction;GO:0050794//regulation of cellular process;GO:0010109//regulation of photosynthesis;GO:0031323//regulation of cellular metabolic process
Isoform0016437	284.087	1416.86	7.87	35.69	2.18108	0.000502691	0.0181048	yes	GAPB	PREDICTED: glyceraldehyde-3-phosphate dehydrogenase B, chloroplastic [Setaria italica]	Metabolism	Energy metabolism;Global and Overview	ko01100//Metabolic pathways;ko01120//Microbial metabolism in diverse environments;ko01200//Carbon metabolism;ko00710//Carbon fixation in photosynthetic organisms	K05298	-	-	-
Isoform0016451	1262.86	409.757	30.7833	9.96667	-1.62697	0.00207687	0.049422	yes	MYB86	MYB transcription factor, partial [Zea mays]	-	-	-	-	-	-	-
Isoform0016485	8.84667	66.8333	0.203333	1.48	2.86368	0.00188529	0.0462159	yes	CIPK5	CIPK5 [Saccharum hybrid cultivar ROC22]	Cellular Processes	Transport and catabolism	ko04140//Regulation of autophagy	K07198	-	-	-
Isoform0016519	4453.89	1584.63	112.677	38.92	-1.53361	0.000814162	0.0255248	yes	hmw3	proline-rich protein, partial [Saccharum hybrid cultivar CP72-2086]	-	-	-	-	-	-	-
Isoform0016521	78.6567	1413.09	2.11333	36.16	4.0968	0.000214917	0.00980831	yes	SPG20	Senescence/dehydration-associated protein-related [Zea mays]	Cellular Processes	Transport and catabolism	ko04144//Endocytosis	K19366	-	-	-
Isoform0016532	246.077	1246.17	5.54667	26.7267	2.26859	0.00158896	0.0411365	yes	Os01g0192000	nucleic acid binding protein [Saccharum hybrid cultivar R570]	-	-	-	-	-	-	-
Isoform0016535	82.8	0	1.75	0.001	-10.7731	0.000126821	0.00664181	yes	tfa1	PREDICTED: transcription initiation factor IIE subunit alpha [Setaria italica]	Genetic Information Processing	Transcription	ko03022//Basal transcription factors	K03136	-	-	-
Isoform0016565	158.383	713.087	4.1	18.6133	2.18264	0.000300935	0.01259	yes	PUMP4	mitochondrial uncoupling protein 4 [Saccharum officinarum]	-	-	-	-	GO:0005623//cell;GO:0043231//intracellular membrane-bounded organelle;GO:0031090//organelle membrane;GO:0031967//organelle envelope;GO:0043229//intracellular organelle;GO:0044446//intracellular organelle part;GO:0043227//membrane-bounded organelle;GO:0044464//cell part;GO:0044422//organelle part;GO:0016020//membrane;GO:0044424//intracellular part;GO:0005622//intracellular;GO:0031975//envelope;GO:…	-	GO:0006810//transport;GO:0051234//establishment of localization;GO:0044699//single-organism process;GO:1902578//single-organism localization;GO:0044765//single-organism transport;GO:0006811//ion transport;GO:0050896//response to stimulus;GO:0051179//localization
Isoform0016575	1268.91	9186.49	38.63	261.787	2.7606	0.000292989	0.0123738	yes	XTH32	PREDICTED: xyloglucan endotransglucosylase/hydrolase protein 31-like [Setaria italica]	-	-	-	-	GO:0044464//cell part;GO:0005576//extracellular region;GO:0030312//external encapsulating structure;GO:0071944//cell periphery;GO:0005623//cell	GO:0016740//transferase activity;GO:0003824//catalytic activity;GO:0016757//transferase activity, transferring glycosyl groups;GO:0016758//transferase activity, transferring hexosyl groups	GO:0008152//metabolic process;GO:0005975//carbohydrate metabolic process;GO:0044042//glucan metabolic process;GO:0071704//organic substance metabolic process;GO:0043170//macromolecule metabolic process;GO:0005976//polysaccharide metabolic process;GO:0044238//primary metabolic process
Isoform0016584	64.87	597.48	1.43333	12.5667	3.13216	9.3436e-07	0.000164479	yes	Os01g0192000	nucleic acid binding protein [Saccharum hybrid cultivar R570]	-	-	-	-	-	-	-
Isoform0016588	160.117	605.397	3.53	12.9467	1.87484	0.000546475	0.0191678	yes	BGLU8	Beta-glucosidase [Zea mays]	Metabolism	Carbohydrate metabolism;Biosynthesis of other secondary metabolites;Global and Overview;Metabolism of other amino acids	ko01100//Metabolic pathways;ko01110//Biosynthesis of secondary metabolites;ko00500//Starch and sucrose metabolism;ko00940//Phenylpropanoid biosynthesis;ko00460//Cyanoamino acid metabolism	K05350	-	-	GO:0044238//primary metabolic process;GO:0008152//metabolic process
Isoform0016592	341.46	2626.92	8.80333	68.9967	2.9704	5.85996e-09	3.06091e-06	yes	UXS4	PREDICTED: UDP-glucuronic acid decarboxylase 2-like [Zea mays]	Metabolism	Carbohydrate metabolism;Global and Overview	ko01100//Metabolic pathways;ko00500//Starch and sucrose metabolism;ko00520//Amino sugar and nucleotide sugar metabolism	K08678	-	-	-
Isoform0016596	153.633	807.31	5.10667	25.9133	2.34324	0.000347232	0.0139181	yes	LEA14-A	salt tolerance protein [Zea mays]	-	-	-	-	GO:0005623//cell;GO:0030054//cell junction;GO:0043227//membrane-bounded organelle;GO:0005622//intracellular;GO:0043226//organelle;GO:0044424//intracellular part;GO:0043231//intracellular membrane-bounded organelle;GO:0044464//cell part;GO:0016020//membrane;GO:0044444//cytoplasmic part;GO:0043229//intracellular organelle;GO:0005737//cytoplasm;GO:0005911//cell-cell junction	-	GO:0042221//response to chemical;GO:0046394//carboxylic acid biosynthetic process;GO:0019318//hexose metabolic process;GO:0016053//organic acid biosynthetic process;GO:0008652//cellular amino acid biosynthetic process;GO:1901576//organic substance biosynthetic process;GO:0000096//sulfur amino acid metabolic process;GO:0006090//pyruvate metabolic process;GO:0006950//response to stress;GO:0010035//…
Isoform0016611	38	2371.33	1.21	74.1033	5.93646	1.00825e-21	5.7556e-18	yes	-	protein LNK4-like [Aegilops tauschii subsp. tauschii] [Aegilops tauschii]	-	-	-	-	-	-	-
Isoform0016628	853.723	2588.6	22.84	66.2233	1.53578	0.00205462	0.0491258	yes	At2g44130	F-box/kelch-repeat protein [Dichanthelium oligosanthes]	-	-	-	-	-	-	-
Isoform0016629	10289.1	2188.93	294.64	61.42	-2.26217	6.53538e-06	0.000716299	yes	hmw3	proline-rich protein, partial [Saccharum hybrid cultivar CP65-357]	-	-	-	-	-	-	-
Isoform0016634	600.473	3690.93	14.45	80.97	2.48632	0.000424221	0.0160198	yes	At3g50280	PREDICTED: uncharacterized acetyltransferase At3g50280-like [Setaria italica]	-	-	-	-	-	-	-
Isoform0016647	67.9733	536.327	2.22	16.3733	2.88272	2.53292e-05	0.00199512	yes	CRD1	leucine zipper protein [Saccharum hybrid cultivar R570]	Metabolism	Metabolism of cofactors and vitamins;Global and Overview	ko01100//Metabolic pathways;ko01110//Biosynthesis of secondary metabolites;ko00860//Porphyrin and chlorophyll metabolism	K04035	-	GO:0005488//binding;GO:0005215//transporter activity;GO:0022891//substrate-specific transmembrane transporter activity;GO:0015075//ion transmembrane transporter activity;GO:0016709//oxidoreductase activity, acting on paired donors, with incorporation or reduction of molecular oxygen, NAD(P)H as one donor, and incorporation of one atom of oxygen;GO:0022890//inorganic cation transmembrane transport…	GO:0044271//cellular nitrogen compound biosynthetic process;GO:0051234//establishment of localization;GO:0071704//organic substance metabolic process;GO:1902578//single-organism localization;GO:0044765//single-organism transport;GO:0044249//cellular biosynthetic process;GO:0009987//cellular process;GO:0034641//cellular nitrogen compound metabolic process;GO:0009058//biosynthetic process;GO:005117…
Isoform0016659	370.49	2220.28	12.7667	71.76	2.4908	0.00131492	0.0358433	yes	-	PREDICTED: vegetative cell wall protein gp1-like [Setaria italica]	-	-	-	-	-	-	-
Isoform0016686	149.21	0	5.57667	0.001	-12.4452	2.48129e-06	0.000343381	yes	XTH8	Xyloglucan endotransglycosylase/hydrolase protein 8 [Dichanthelium oligosanthes]	-	-	-	-	GO:0030312//external encapsulating structure;GO:0005576//extracellular region;GO:0071944//cell periphery;GO:0005623//cell;GO:0044464//cell part	GO:0016757//transferase activity, transferring glycosyl groups;GO:0016787//hydrolase activity;GO:0003824//catalytic activity;GO:0016758//transferase activity, transferring hexosyl groups;GO:0016740//transferase activity	GO:0045229//external encapsulating structure organization;GO:0016043//cellular component organization;GO:0009987//cellular process;GO:0005976//polysaccharide metabolic process;GO:0071840//cellular component organization or biogenesis;GO:0044238//primary metabolic process;GO:0044042//glucan metabolic process;GO:0005975//carbohydrate metabolic process;GO:0043170//macromolecule metabolic process;GO:…
Isoform0016707	257.573	1148.52	6.34	26.0133	2.0367	0.000493688	0.0178651	yes	At3g50280	PREDICTED: uncharacterized acetyltransferase At3g50280-like [Setaria italica]	-	-	-	-	-	-	-
Isoform0016734	892.877	219.077	25.92	6.14333	-2.07697	0.00124767	0.0346022	yes	XTH25	PREDICTED: probable xyloglucan endotransglucosylase/hydrolase protein 25 [Setaria italica]	Environmental Information Processing	Signal transduction	ko04075//Plant hormone signal transduction	K14504	GO:0030312//external encapsulating structure;GO:0005623//cell;GO:0071944//cell periphery;GO:0044464//cell part;GO:0005576//extracellular region	GO:0016740//transferase activity;GO:0016758//transferase activity, transferring hexosyl groups;GO:0003824//catalytic activity;GO:0016787//hydrolase activity;GO:0016757//transferase activity, transferring glycosyl groups	GO:0009987//cellular process;GO:0044238//primary metabolic process;GO:0071704//organic substance metabolic process;GO:0044042//glucan metabolic process;GO:0005975//carbohydrate metabolic process;GO:0045229//external encapsulating structure organization;GO:0071840//cellular component organization or biogenesis;GO:0005976//polysaccharide metabolic process;GO:0016043//cellular component organization…
Isoform0016758	676.413	2379.34	15.3	52.8433	1.78819	0.000759617	0.0242363	yes	FLA16	fasciclin domain [Zea mays]	-	-	-	-	-	-	-
Isoform0016761	2395.17	498.15	54.47	10.79	-2.33577	0.000100465	0.00555978	yes	PLT5	Polyol transporter protein 4 [Zea mays]	-	-	-	-	GO:0044425//membrane part;GO:0016020//membrane;GO:0031224//intrinsic component of membrane	GO:0022857//transmembrane transporter activity;GO:0005215//transporter activity	GO:0044699//single-organism process;GO:0009987//cellular process;GO:0044763//single-organism cellular process;GO:0051179//localization;GO:0051234//establishment of localization
Isoform0016770	5201.25	62.4967	132.497	1.58667	-6.38381	3.16351e-08	1.23836e-05	yes	hmw3	proline-rich protein, partial [Saccharum hybrid cultivar CP72-2086]	-	-	-	-	-	-	-
Isoform0016797	477.49	1912.81	11.12	44.41	1.99773	3.44055e-05	0.00252069	yes	UGD4	UDP-glucose 6-dehydrogenase [Zea mays]	Metabolism	Global and Overview;Carbohydrate metabolism	ko01100//Metabolic pathways;ko00500//Starch and sucrose metabolism;ko00520//Amino sugar and nucleotide sugar metabolism;ko00053//Ascorbate and aldarate metabolism;ko00040//Pentose and glucuronate interconversions	K00012	-	GO:0003824//catalytic activity;GO:1901265//nucleoside phosphate binding;GO:0000166//nucleotide binding;GO:0005488//binding;GO:0036094//small molecule binding;GO:1901363//heterocyclic compound binding;GO:0016491//oxidoreductase activity;GO:0097159//organic cyclic compound binding;GO:0016614//oxidoreductase activity, acting on CH-OH group of donors	GO:0044699//single-organism process;GO:0044710//single-organism metabolic process;GO:0008152//metabolic process
Isoform0016805	0	55.19	0.001	1.17667	10.2005	0.000114823	0.00614868	yes	INO1	myo-inositol-1-phosphate synthase [Saccharum hybrid cultivar]	Metabolism	Carbohydrate metabolism;Global and Overview	ko01100//Metabolic pathways;ko01130//Biosynthesis of antibiotics;ko00562//Inositol phosphate metabolism	K01858	-	GO:0003824//catalytic activity	GO:0044723//single-organism carbohydrate metabolic process;GO:0006020//inositol metabolic process;GO:0006066//alcohol metabolic process;GO:0044699//single-organism process;GO:0005975//carbohydrate metabolic process;GO:0009987//cellular process;GO:0008152//metabolic process;GO:0071704//organic substance metabolic process;GO:0044710//single-organism metabolic process;GO:0044262//cellular carbohydra…
Isoform0016810	286.02	1430.55	6.35	33.25	2.38853	1.89367e-05	0.00159557	yes	UGD4	UDP-glucose 6-dehydrogenase [Zea mays]	Metabolism	Carbohydrate metabolism;Global and Overview	ko01100//Metabolic pathways;ko00500//Starch and sucrose metabolism;ko00520//Amino sugar and nucleotide sugar metabolism;ko00053//Ascorbate and aldarate metabolism;ko00040//Pentose and glucuronate interconversions	K00012	-	GO:0036094//small molecule binding;GO:0000166//nucleotide binding;GO:1901363//heterocyclic compound binding;GO:0005488//binding;GO:0016614//oxidoreductase activity, acting on CH-OH group of donors;GO:0003824//catalytic activity;GO:0016491//oxidoreductase activity;GO:1901265//nucleoside phosphate binding;GO:0097159//organic cyclic compound binding	GO:0008152//metabolic process;GO:0044710//single-organism metabolic process;GO:0044699//single-organism process
Isoform0016834	251.39	980.233	8.99667	35.8367	1.99397	0.000132044	0.0068733	yes	FRK1	fructokinase-1 [Zea mays]	Metabolism	Carbohydrate metabolism;Global and Overview	ko01100//Metabolic pathways;ko00500//Starch and sucrose metabolism;ko00520//Amino sugar and nucleotide sugar metabolism;ko00051//Fructose and mannose metabolism	K00847	GO:0043226//organelle;GO:0005623//cell;GO:0044464//cell part;GO:0043231//intracellular membrane-bounded organelle;GO:0043227//membrane-bounded organelle;GO:0005622//intracellular;GO:0043229//intracellular organelle;GO:0044424//intracellular part	GO:0016740//transferase activity;GO:0097367//carbohydrate derivative binding;GO:0001883//purine nucleoside binding;GO:0032550//purine ribonucleoside binding;GO:0036094//small molecule binding;GO:0019200//carbohydrate kinase activity;GO:0001882//nucleoside binding;GO:0005488//binding;GO:0003824//catalytic activity;GO:1901363//heterocyclic compound binding;GO:0032549//ribonucleoside binding;GO:0016…	GO:0071704//organic substance metabolic process;GO:0005996//monosaccharide metabolic process;GO:0044238//primary metabolic process;GO:0044264//cellular polysaccharide metabolic process;GO:0016310//phosphorylation;GO:0008152//metabolic process;GO:0044262//cellular carbohydrate metabolic process;GO:0006793//phosphorus metabolic process;GO:0005982//starch metabolic process;GO:0044237//cellular metab…
Isoform0016846	19.24	129.35	0.526667	3.41667	2.69763	0.00076503	0.0243523	yes	UGT72B1	PREDICTED: UDP-glycosyltransferase 708A6-like [Setaria italica]	-	-	-	-	-	GO:0003824//catalytic activity;GO:0016740//transferase activity;GO:0016757//transferase activity, transferring glycosyl groups	-
Isoform0016872	74.7833	298.557	2.01333	8.09	2.00655	0.000876817	0.0270112	yes	-	alpha/beta-Hydrolases superfamily protein [Zea mays]	-	-	-	-	-	-	-
Isoform0016889	6644.75	1262.5	195.987	37.0067	-2.4049	1.09416e-06	0.000185066	yes	FAM186A	proline-rich protein, partial [Saccharum hybrid cultivar CP65-357]	-	-	-	-	-	-	-
Isoform0016892	88.42	486.637	2.29333	11.6967	2.35058	0.00075024	0.0240491	yes	CYP93A1	PREDICTED: cytochrome P450 93A3-like [Zea mays]	-	-	-	-	-	-	-
Isoform0016893	759.567	63.1967	26.0567	2.09	-3.64008	0.000474981	0.0173826	yes	XTH25	PREDICTED: probable xyloglucan endotransglucosylase/hydrolase protein 25 [Setaria italica]	-	-	-	-	GO:0005623//cell;GO:0071944//cell periphery;GO:0044464//cell part;GO:0030312//external encapsulating structure;GO:0005576//extracellular region	GO:0016758//transferase activity, transferring hexosyl groups;GO:0016787//hydrolase activity;GO:0003824//catalytic activity;GO:0016757//transferase activity, transferring glycosyl groups;GO:0016740//transferase activity	GO:0071704//organic substance metabolic process;GO:0009987//cellular process;GO:0044238//primary metabolic process;GO:0008152//metabolic process;GO:0045229//external encapsulating structure organization;GO:0071840//cellular component organization or biogenesis;GO:0016043//cellular component organization;GO:0044042//glucan metabolic process;GO:0043170//macromolecule metabolic process;GO:0005975//c…
Isoform0016906	62.4733	349.217	2.46667	12.8133	2.37701	0.000327611	0.0134174	yes	G1L2	G1-like protein [Medicago truncatula]	-	-	-	-	-	-	-
Isoform0016922	134.397	2296.41	4.82667	74.19	3.94213	2.181e-05	0.00177438	yes	XTH32	PREDICTED: xyloglucan endotransglucosylase/hydrolase protein 31-like [Setaria italica]	-	-	-	-	GO:0044464//cell part;GO:0030312//external encapsulating structure;GO:0005576//extracellular region;GO:0071944//cell periphery;GO:0005623//cell	GO:0016758//transferase activity, transferring hexosyl groups;GO:0016757//transferase activity, transferring glycosyl groups;GO:0016740//transferase activity;GO:0003824//catalytic activity	GO:0071704//organic substance metabolic process;GO:0005975//carbohydrate metabolic process;GO:0008152//metabolic process;GO:0044042//glucan metabolic process;GO:0005976//polysaccharide metabolic process;GO:0043170//macromolecule metabolic process;GO:0044238//primary metabolic process
Isoform0016930	71.4	366.47	1.84333	9.56	2.37469	0.000225882	0.0101799	yes	Os05g0358500	catalytic/ protein phosphatase type 2C [Zea mays]	-	-	-	-	-	-	-
Isoform0016936	8087.26	2014.01	234	57.4967	-2.02496	2.05513e-05	0.00170437	yes	FAM186A	proline-rich protein, partial [Saccharum hybrid cultivar CP65-357]	-	-	-	-	-	-	-
Isoform0016943	334.717	14.0533	8.39	0.376667	-4.47731	3.77062e-05	0.00267663	yes	SAM2	S-adenosylmethionine synthase [Zea mays]	Metabolism	Global and Overview;Amino acid metabolism	ko01100//Metabolic pathways;ko01110//Biosynthesis of secondary metabolites;ko01230//Biosynthesis of amino acids;ko00270//Cysteine and methionine metabolism	K00789	-	-	-
Isoform0016953	52.16	0	1.78667	0.001	-10.8031	0.00013451	0.00695412	yes	XTH25	PREDICTED: probable xyloglucan endotransglucosylase/hydrolase protein 25 [Setaria italica]	-	-	-	-	GO:0071944//cell periphery;GO:0030312//external encapsulating structure;GO:0005576//extracellular region;GO:0044464//cell part;GO:0005623//cell	GO:0016757//transferase activity, transferring glycosyl groups;GO:0016787//hydrolase activity;GO:0016758//transferase activity, transferring hexosyl groups;GO:0016740//transferase activity;GO:0003824//catalytic activity	GO:0071840//cellular component organization or biogenesis;GO:0043170//macromolecule metabolic process;GO:0016043//cellular component organization;GO:0005975//carbohydrate metabolic process;GO:0071704//organic substance metabolic process;GO:0005976//polysaccharide metabolic process;GO:0044042//glucan metabolic process;GO:0008152//metabolic process;GO:0044238//primary metabolic process;GO:0045229//…
Isoform0016962	1427.46	0	38.8467	0.001	-15.2455	1.35431e-08	6.22639e-06	yes	TBL33	Protein trichome birefringence-like 32 [Zea mays]	-	-	-	-	-	-	-
Isoform0016968	76.3733	348.83	2.37	10.8267	2.19163	0.000256484	0.0111412	yes	At5g47070	PREDICTED: probable receptor-like protein kinase At5g47070 [Setaria italica]	-	-	-	-	-	GO:0032550//purine ribonucleoside binding;GO:0097367//carbohydrate derivative binding;GO:1901363//heterocyclic compound binding;GO:0001883//purine nucleoside binding;GO:0016740//transferase activity;GO:0005488//binding;GO:0004672//protein kinase activity;GO:0001882//nucleoside binding;GO:0032549//ribonucleoside binding;GO:0016773//phosphotransferase activity, alcohol group as acceptor;GO:0016772/…	GO:0071704//organic substance metabolic process;GO:0044237//cellular metabolic process;GO:0065007//biological regulation;GO:0044238//primary metabolic process;GO:0036211//protein modification process;GO:0006464//cellular protein modification process;GO:0043412//macromolecule modification;GO:0008152//metabolic process;GO:0050794//regulation of cellular process;GO:0010646//regulation of cell commun…
Isoform0016979	153.78	1387.7	4.25	38.2133	3.16854	1.97859e-09	1.27865e-06	yes	UXS4	PREDICTED: UDP-glucuronic acid decarboxylase 2-like [Zea mays]	Metabolism	Carbohydrate metabolism;Global and Overview	ko01100//Metabolic pathways;ko00500//Starch and sucrose metabolism;ko00520//Amino sugar and nucleotide sugar metabolism	K08678	-	-	-
Isoform0016997	0	57.4467	0.001	1.77	10.7895	4.92865e-08	1.74032e-05	yes	At1g80440	F-box/kelch-repeat protein [Dichanthelium oligosanthes]	-	-	-	-	-	-	-
Isoform0016998	304.77	1348.32	7.18333	31.5633	2.13552	3.77954e-05	0.00267742	yes	UGD5	UDP-glucose 6-dehydrogenase [Zea mays]	Metabolism	Global and Overview;Carbohydrate metabolism	ko01100//Metabolic pathways;ko00500//Starch and sucrose metabolism;ko00520//Amino sugar and nucleotide sugar metabolism;ko00053//Ascorbate and aldarate metabolism;ko00040//Pentose and glucuronate interconversions	K00012	-	GO:0016614//oxidoreductase activity, acting on CH-OH group of donors;GO:0005488//binding;GO:1901363//heterocyclic compound binding;GO:0036094//small molecule binding;GO:0000166//nucleotide binding;GO:1901265//nucleoside phosphate binding;GO:0016491//oxidoreductase activity;GO:0003824//catalytic activity;GO:0097159//organic cyclic compound binding	GO:0008152//metabolic process;GO:0044699//single-organism process;GO:0044710//single-organism metabolic process
Isoform0017006	373.123	1989.46	8.88	48.2133	2.4408	1.60459e-05	0.00140201	yes	PUMP4	mitochondrial uncoupling protein 5 [Saccharum officinarum]	-	-	-	-	-	-	-
Isoform0017009	377.437	1450.66	12.2733	45.3167	1.88451	0.0019019	0.0464635	yes	Os05g0311000	delta-COP [Zea mays]	-	-	-	-	GO:0044422//organelle part;GO:0043231//intracellular membrane-bounded organelle;GO:0031988//membrane-bounded vesicle;GO:0044424//intracellular part;GO:0005623//cell;GO:0032991//macromolecular complex;GO:0044433//cytoplasmic vesicle part;GO:0031982//vesicle;GO:0043234//protein complex;GO:0098805//whole membrane;GO:0044446//intracellular organelle part;GO:0098588//bounding membrane of organelle;GO:…	-	GO:1902582//single-organism intracellular transport;GO:0008104//protein localization;GO:0044765//single-organism transport;GO:1902578//single-organism localization;GO:0006810//transport;GO:0051179//localization;GO:0071702//organic substance transport;GO:0016192//vesicle-mediated transport;GO:0033036//macromolecule localization;GO:0015031//protein transport;GO:0046907//intracellular transport;GO:0…
Isoform0017022	1775	645.507	41.7367	15.28	-1.44967	0.00167755	0.0427637	yes	PDI	protein disulfide isomerase 2 precursor [Zea mays]	Genetic Information Processing	Folding, sorting and degradation	ko04141//Protein processing in endoplasmic reticulum	K09580	GO:0005623//cell;GO:0005622//intracellular;GO:0044424//intracellular part;GO:0043227//membrane-bounded organelle;GO:0043229//intracellular organelle;GO:0043226//organelle;GO:0043231//intracellular membrane-bounded organelle;GO:0044464//cell part	GO:0016860//intramolecular oxidoreductase activity;GO:0003824//catalytic activity;GO:0016853//isomerase activity;GO:0016864//intramolecular oxidoreductase activity, transposing S-S bonds	GO:0065007//biological regulation;GO:0065008//regulation of biological quality;GO:0009987//cellular process;GO:0008152//metabolic process;GO:0044763//single-organism cellular process;GO:0043170//macromolecule metabolic process;GO:0044260//cellular macromolecule metabolic process;GO:0044238//primary metabolic process;GO:0044699//single-organism process;GO:0019725//cellular homeostasis;GO:0044267//…
Isoform0017065	138.193	1117.66	6.24	45.92	2.8795	0.000346176	0.0138893	yes	RBCS	chloroplast ribulose-1,5-bisphosphate carboxylase/oxygenase small subunit [Miscanthus x giganteus]	Metabolism	Global and Overview;Energy metabolism;Carbohydrate metabolism	ko01100//Metabolic pathways;ko01120//Microbial metabolism in diverse environments;ko01200//Carbon metabolism;ko00630//Glyoxylate and dicarboxylate metabolism;ko00710//Carbon fixation in photosynthetic organisms	K01602	GO:0043227//membrane-bounded organelle;GO:0044424//intracellular part;GO:0005623//cell;GO:0043226//organelle;GO:0043231//intracellular membrane-bounded organelle;GO:0044464//cell part;GO:0009536//plastid;GO:0044444//cytoplasmic part;GO:0043229//intracellular organelle;GO:0005737//cytoplasm;GO:0005622//intracellular	GO:0016829//lyase activity;GO:0003824//catalytic activity	GO:0009987//cellular process;GO:0044237//cellular metabolic process;GO:0044710//single-organism metabolic process;GO:0044699//single-organism process;GO:0008152//metabolic process
Isoform0017115	99.66	399.277	4.22667	16.5533	1.96953	0.000430615	0.0161722	yes	-	Os01g0898800 [Oryza sativa Japonica Group]	-	-	-	-	-	-	-
Isoform0017131	49.5067	1190.96	2.19333	47.7567	4.44451	2.07841e-05	0.00171951	yes	RCABP89	PREDICTED: chlorophyll a-b binding protein, chloroplastic [Setaria italica]	Metabolism	Energy metabolism;Global and Overview	ko01100//Metabolic pathways;ko00196//Photosynthesis - antenna proteins	K08913	GO:0032991//macromolecular complex;GO:0044424//intracellular part;GO:0005622//intracellular;GO:0044464//cell part;GO:0009579//thylakoid;GO:0031224//intrinsic component of membrane;GO:0016020//membrane;GO:0005623//cell;GO:0043234//protein complex;GO:0044425//membrane part;GO:0044436//thylakoid part;GO:0098796//membrane protein complex;GO:0009521//photosystem;GO:0034357//photosynthetic membrane	GO:0043169//cation binding;GO:1901363//heterocyclic compound binding;GO:0097159//organic cyclic compound binding;GO:0046906//tetrapyrrole binding;GO:0043167//ion binding;GO:0005488//binding	GO:0006464//cellular protein modification process;GO:0044267//cellular protein metabolic process;GO:0006091//generation of precursor metabolites and energy;GO:0019538//protein metabolic process;GO:0071704//organic substance metabolic process;GO:0008152//metabolic process;GO:0044238//primary metabolic process;GO:0043412//macromolecule modification;GO:0043170//macromolecule metabolic process;GO:003…
Isoform0017186	381.39	1233.35	16.21	54.95	1.76124	0.001161	0.0330375	yes	PPA4	Soluble inorganic pyrophosphatase 4 [Zea mays]	Metabolism	Energy metabolism	ko00190//Oxidative phosphorylation	K01507	GO:0005622//intracellular;GO:0005623//cell;GO:0044464//cell part;GO:0044424//intracellular part	GO:0003824//catalytic activity;GO:0016462//pyrophosphatase activity;GO:0016787//hydrolase activity;GO:0016817//hydrolase activity, acting on acid anhydrides;GO:0016818//hydrolase activity, acting on acid anhydrides, in phosphorus-containing anhydrides	GO:0006793//phosphorus metabolic process;GO:0009987//cellular process;GO:0044237//cellular metabolic process;GO:0008152//metabolic process
Isoform0017192	1783.5	439.99	70.7067	17.7467	-1.9943	0.000535851	0.0189113	yes	TSJT1	PREDICTED: stem-specific protein TSJT1-like [Setaria italica]	-	-	-	-	-	-	-
Isoform0017200	27.59	809.25	1.24667	33.6767	4.7556	1.47816e-07	3.93996e-05	yes	CAB7	chlorophyll a-b binding protein [Saccharum hybrid cultivar R570]	Metabolism	Energy metabolism	ko00196//Photosynthesis - antenna proteins	K08908	-	-	-
Isoform0017205	1130.28	6555.11	49.64	274.657	2.46805	0.000733541	0.0236355	yes	ROMT-15	caffeoyl-CoA 3-O-methyltransferase 3 [Miscanthus x giganteus]	Metabolism	Amino acid metabolism;Biosynthesis of other secondary metabolites;Global and Overview	ko01100//Metabolic pathways;ko01110//Biosynthesis of secondary metabolites;ko00940//Phenylpropanoid biosynthesis;ko00360//Phenylalanine metabolism;ko00941//Flavonoid biosynthesis;ko00945//Stilbenoid, diarylheptanoid and gingerol biosynthesis	K00588	-	GO:0016741//transferase activity, transferring one-carbon groups;GO:0008168//methyltransferase activity;GO:0016740//transferase activity;GO:0003824//catalytic activity	GO:0008152//metabolic process
Isoform0017213	606.357	126.203	24.1833	5.17667	-2.22392	0.00176055	0.0441066	yes	FRK2	Fructokinase-2, partial [Dichanthelium oligosanthes]	Metabolism	Carbohydrate metabolism;Global and Overview	ko01100//Metabolic pathways;ko00500//Starch and sucrose metabolism;ko00520//Amino sugar and nucleotide sugar metabolism;ko00051//Fructose and mannose metabolism	K00847	-	GO:0004396//hexokinase activity;GO:0032550//purine ribonucleoside binding;GO:0032549//ribonucleoside binding;GO:0016773//phosphotransferase activity, alcohol group as acceptor;GO:0016740//transferase activity;GO:0097159//organic cyclic compound binding;GO:0019200//carbohydrate kinase activity;GO:0001883//purine nucleoside binding;GO:0097367//carbohydrate derivative binding;GO:0016772//transferase…	GO:0044264//cellular polysaccharide metabolic process;GO:0044262//cellular carbohydrate metabolic process;GO:0005996//monosaccharide metabolic process;GO:0016310//phosphorylation;GO:0005976//polysaccharide metabolic process;GO:0071704//organic substance metabolic process;GO:0044281//small molecule metabolic process;GO:0006073//cellular glucan metabolic process;GO:0044723//single-organism carbohyd…
Isoform0017230	7.19667	115.367	0.296667	4.68667	3.98165	4.2894e-05	0.00294421	yes	ADC1	PREDICTED: LOW QUALITY PROTEIN: arginine decarboxylase 1-like [Oryza brachyantha]	Metabolism	Amino acid metabolism;Global and Overview	ko01100//Metabolic pathways;ko00330//Arginine and proline metabolism	K01583	-	-	-
Isoform0017243	1638.55	8.98333	65.7833	0.33	-7.63911	6.72269e-06	0.000733393	yes	YLS9	VAMP protein SEC22 [Zea mays]	-	-	-	-	-	-	-
Isoform0017299	0	86.72	0.001	3.48333	11.7663	1.99476e-05	0.00166437	yes	-	AUGMIN subunit 6 [Dichanthelium oligosanthes]	-	-	-	-	-	-	-
Isoform0017328	134.26	664.163	5.86667	27.5767	2.23284	0.000913666	0.0277922	yes	PSBQ1	oxygen-evolving enhancer protein 3-1 [Zea mays]	Metabolism	Energy metabolism;Global and Overview	ko01100//Metabolic pathways;ko00195//Photosynthesis	K08901	GO:0016020//membrane;GO:0098796//membrane protein complex;GO:0043226//organelle;GO:0005622//intracellular;GO:0009579//thylakoid;GO:0043234//protein complex;GO:0044435//plastid part;GO:0009536//plastid;GO:0044464//cell part;GO:0005737//cytoplasm;GO:0044444//cytoplasmic part;GO:0009507//chloroplast;GO:0005623//cell;GO:0044434//chloroplast part;GO:0044422//organelle part;GO:0044436//thylakoid part;G…	-	GO:0008152//metabolic process;GO:0044237//cellular metabolic process;GO:0009987//cellular process
Isoform0017366	617.993	3444.52	27.13	141.7	2.38488	0.00172027	0.04342	yes	TIP1-1	PREDICTED: aquaporin TIP1-1 [Brachypodium distachyon]	-	-	-	-	-	-	-
Isoform0017394	30.3333	228.333	1.25333	9.12667	2.86432	5.68282e-06	0.000643798	yes	-	--	-	-	-	-	-	-	-
Isoform0017411	165.93	691.14	3.38333	14.3333	2.08286	0.000137514	0.00708803	yes	PAO2	probable polyamine oxidase 2 [Zea mays]	Metabolism	Amino acid metabolism;Metabolism of other amino acids	ko00330//Arginine and proline metabolism;ko00410//beta-Alanine metabolism	K17839	-	-	-
Isoform0017424	201.287	0	3.94	0.001	-11.944	7.83697e-07	0.0001424	yes	MIRO1	Mitochondrial Rho GTPase [Zea mays]	-	-	-	-	-	-	-
Isoform0017429	442.723	3221.57	7.42	53.4133	2.84771	3.12537e-08	1.23754e-05	yes	ZB8	phenylalanine ammonia-lyase 3 [Miscanthus x giganteus]	Metabolism	Amino acid metabolism;Biosynthesis of other secondary metabolites;Global and Overview	ko01100//Metabolic pathways;ko01110//Biosynthesis of secondary metabolites;ko00940//Phenylpropanoid biosynthesis;ko00360//Phenylalanine metabolism	K10775	GO:0044424//intracellular part;GO:0005622//intracellular;GO:0005623//cell;GO:0044464//cell part	GO:0016841//ammonia-lyase activity;GO:0016829//lyase activity;GO:0016840//carbon-nitrogen lyase activity;GO:0003824//catalytic activity	GO:0009072//aromatic amino acid family metabolic process;GO:0009699//phenylpropanoid biosynthetic process;GO:0006082//organic acid metabolic process;GO:0009987//cellular process;GO:0043436//oxoacid metabolic process;GO:1901576//organic substance biosynthetic process;GO:0044710//single-organism metabolic process;GO:0019752//carboxylic acid metabolic process;GO:1901564//organonitrogen compound meta…
Isoform0017430	739.01	207.777	13.09	3.74	-1.80735	0.00147785	0.0390117	yes	ERDJ2A	PREDICTED: dnaJ protein ERDJ2A [Setaria italica]	Genetic Information Processing	Folding, sorting and degradation	ko04141//Protein processing in endoplasmic reticulum;ko03060//Protein export	K09540	-	-	-
Isoform0017432	222.923	2.43333	4.23667	0.0466667	-6.50439	0.00033001	0.0134963	yes	AAG	Ricin [Dichanthelium oligosanthes]	-	-	-	-	-	GO:0016799//hydrolase activity, hydrolyzing N-glycosyl compounds;GO:0030597//RNA glycosylase activity;GO:0016798//hydrolase activity, acting on glycosyl bonds;GO:0003824//catalytic activity;GO:0016787//hydrolase activity	GO:0051171//regulation of nitrogen compound metabolic process;GO:0010608//posttranscriptional regulation of gene expression;GO:0010556//regulation of macromolecule biosynthetic process;GO:0006417//regulation of translation;GO:0009889//regulation of biosynthetic process;GO:0031326//regulation of cellular biosynthetic process;GO:0034248//regulation of cellular amide metabolic process;GO:0050789//re…
Isoform0017504	173.577	851.32	3.77333	17.3267	2.19908	0.000525017	0.0186153	yes	-	Ternary complex factor-like [Zea mays]	-	-	-	-	-	-	-
Isoform0017554	2946.28	14.2	62.7867	0.363333	-7.43302	2.65338e-05	0.00207018	yes	OMT8	benzoate carboxyl methyltransferase [Zea mays]	-	-	-	-	-	GO:0016740//transferase activity;GO:0043169//cation binding;GO:0005488//binding;GO:0043167//ion binding;GO:0003824//catalytic activity;GO:0016741//transferase activity, transferring one-carbon groups	GO:0008152//metabolic process
Isoform0017555	1071.01	3277.22	23.85	72.02	1.59441	0.00160477	0.0413893	yes	PFK3	6-phosphofructokinase 2 [Zea mays]	Genetic Information Processing;Metabolism	Folding, sorting and degradation;Carbohydrate metabolism;Global and Overview	ko01100//Metabolic pathways;ko01110//Biosynthesis of secondary metabolites;ko01130//Biosynthesis of antibiotics;ko01120//Microbial metabolism in diverse environments;ko01200//Carbon metabolism;ko01230//Biosynthesis of amino acids;ko03018//RNA degradation;ko00010//Glycolysis / Gluconeogenesis;ko00052//Galactose metabolism;ko00051//Fructose and mannose metabolism;ko00030//Pentose phosphate pathway	K00850	-	GO:0001882//nucleoside binding;GO:0032549//ribonucleoside binding;GO:0097367//carbohydrate derivative binding;GO:0001883//purine nucleoside binding;GO:0097159//organic cyclic compound binding;GO:0032550//purine ribonucleoside binding;GO:0036094//small molecule binding;GO:1901363//heterocyclic compound binding;GO:0005488//binding	GO:0016310//phosphorylation;GO:0044237//cellular metabolic process;GO:0019752//carboxylic acid metabolic process;GO:0043436//oxoacid metabolic process;GO:0009987//cellular process;GO:0044763//single-organism cellular process;GO:0032787//monocarboxylic acid metabolic process;GO:0008152//metabolic process;GO:0071704//organic substance metabolic process;GO:0044710//single-organism metabolic process;…
Isoform0017570	1127.97	1.62	17.3533	0.0233333	-9.5386	4.74762e-07	9.65048e-05	yes	LOX1.1	LOX4 [Sorghum bicolor]	Metabolism	Lipid metabolism	ko00591//Linoleic acid metabolism	K15718	-	GO:0043169//cation binding;GO:0005488//binding;GO:0043167//ion binding;GO:0016701//oxidoreductase activity, acting on single donors with incorporation of molecular oxygen;GO:0016491//oxidoreductase activity;GO:0003824//catalytic activity	GO:0008610//lipid biosynthetic process;GO:0006633//fatty acid biosynthetic process;GO:0044699//single-organism process;GO:1901576//organic substance biosynthetic process;GO:0032787//monocarboxylic acid metabolic process;GO:0044710//single-organism metabolic process;GO:0044763//single-organism cellular process;GO:0044255//cellular lipid metabolic process;GO:0046394//carboxylic acid biosynthetic pr…
Isoform0017602	132.493	18.5733	2.85	0.4	-2.83289	0.000301049	0.01259	yes	-	Ribosomal_L18p domain-containing protein, partial [Cephalotus follicularis]	-	-	-	-	-	-	-
Isoform0017609	713.08	43.5867	15.3367	0.87	-4.13983	0.000193564	0.00905704	yes	CIPK6	CBL-interacting protein kinase 22 [Sorghum bicolor]	-	-	-	-	-	GO:0032549//ribonucleoside binding;GO:0001883//purine nucleoside binding;GO:0032550//purine ribonucleoside binding;GO:0001882//nucleoside binding;GO:0005488//binding;GO:1901363//heterocyclic compound binding;GO:0003824//catalytic activity;GO:0016301//kinase activity;GO:0016773//phosphotransferase activity, alcohol group as acceptor;GO:0016740//transferase activity;GO:0097159//organic cyclic compo…	GO:0044238//primary metabolic process;GO:0006793//phosphorus metabolic process;GO:0006464//cellular protein modification process;GO:0044237//cellular metabolic process;GO:0043170//macromolecule metabolic process;GO:0008152//metabolic process;GO:0009987//cellular process;GO:0006796//phosphate-containing compound metabolic process;GO:0036211//protein modification process;GO:0071704//organic substan…
Isoform0017631	749.34	138.29	15.9567	2.88333	-2.46835	2.28176e-06	0.000326999	yes	AVT1	PREDICTED: vacuolar amino acid transporter 1-like [Setaria italica]	-	-	-	-	GO:0016020//membrane;GO:0044425//membrane part;GO:0031224//intrinsic component of membrane	-	-
Isoform0017641	496.883	27.58	10.58	0.573333	-4.20582	0.00169164	0.0429055	yes	SPL15	SBP-transcription factor16 [Zea mays]	-	-	-	-	-	-	-
Isoform0017649	155.483	14.6533	3.35333	0.34	-3.30199	0.00157789	0.0410048	yes	AGP-L	ADP-glucose pyrophosphorylase [Saccharum hybrid cultivar R570]	Metabolism	Carbohydrate metabolism;Global and Overview	ko01100//Metabolic pathways;ko01110//Biosynthesis of secondary metabolites;ko00500//Starch and sucrose metabolism;ko00520//Amino sugar and nucleotide sugar metabolism	K00975	-	-	-
Isoform0017680	54.2133	1.11667	1.17	0.0233333	-5.64797	0.000332426	0.0135466	yes	BGLU7	Beta-glucosidase 7 [Dichanthelium oligosanthes]	Metabolism	Carbohydrate metabolism;Biosynthesis of other secondary metabolites;Global and Overview;Metabolism of other amino acids	ko01100//Metabolic pathways;ko01110//Biosynthesis of secondary metabolites;ko00500//Starch and sucrose metabolism;ko00940//Phenylpropanoid biosynthesis;ko00460//Cyanoamino acid metabolism	K05350	-	-	GO:0044238//primary metabolic process;GO:0008152//metabolic process
Isoform0017707	464.333	73	6.91333	1.1	-2.65188	8.44569e-05	0.0048905	yes	-	hypothetical protein SHCRBa_218_D02_R_110 [Saccharum hybrid cultivar R570]	-	-	-	-	-	-	-
Isoform0017733	1322.55	235.223	29.4233	5.20333	-2.49945	0.000172028	0.00835172	yes	ERF060	PREDICTED: ethylene-responsive transcription factor RAP2-13-like [Setaria italica]	-	-	-	-	-	-	-
Isoform0017750	18.8733	279.913	0.41	5.96667	3.86323	0.00059013	0.0202328	yes	LPE1	nucleobase-ascorbate transporter LPE1 [Zea mays]	-	-	-	-	GO:0044425//membrane part;GO:0016020//membrane;GO:0031224//intrinsic component of membrane	-	GO:0044699//single-organism process;GO:0009987//cellular process;GO:0051234//establishment of localization;GO:0051179//localization;GO:0044763//single-organism cellular process
Isoform0017751	824.467	174.29	18.08	3.69667	-2.2901	1.21761e-05	0.00113482	yes	At3g59040	PREDICTED: pentatricopeptide repeat-containing protein At3g59040 [Setaria italica]	-	-	-	-	-	-	-
Isoform0017754	216.09	6.46667	3.94	0.123333	-4.99756	0.00039089	0.0151196	yes	PAL1	phenylalanine ammonia lyase [Saccharum hybrid cultivar ROC22]	Metabolism	Global and Overview;Amino acid metabolism;Biosynthesis of other secondary metabolites	ko01100//Metabolic pathways;ko01110//Biosynthesis of secondary metabolites;ko00940//Phenylpropanoid biosynthesis;ko00360//Phenylalanine metabolism	K13064	GO:0044464//cell part;GO:0005622//intracellular;GO:0005623//cell;GO:0044424//intracellular part	GO:0016841//ammonia-lyase activity;GO:0016829//lyase activity;GO:0003824//catalytic activity;GO:0016840//carbon-nitrogen lyase activity	GO:1901362//organic cyclic compound biosynthetic process;GO:0044281//small molecule metabolic process;GO:0019752//carboxylic acid metabolic process;GO:1901360//organic cyclic compound metabolic process;GO:1902221//erythrose 4-phosphate/phosphoenolpyruvate family amino acid metabolic process;GO:0009699//phenylpropanoid biosynthetic process;GO:1901564//organonitrogen compound metabolic process;GO:0…
Isoform0017778	277.23	1829.53	6.23	38.7467	2.63677	4.68403e-06	0.000553217	yes	LAC10	PREDICTED: laccase-10-like [Setaria italica]	-	-	-	-	GO:0005576//extracellular region	GO:0005488//binding;GO:0016679//oxidoreductase activity, acting on diphenols and related substances as donors;GO:0003824//catalytic activity;GO:0043167//ion binding;GO:0043169//cation binding;GO:0016682//oxidoreductase activity, acting on diphenols and related substances as donors, oxygen as acceptor;GO:0016491//oxidoreductase activity	GO:0009698//phenylpropanoid metabolic process;GO:0009987//cellular process;GO:0044699//single-organism process;GO:0044763//single-organism cellular process;GO:0008152//metabolic process;GO:0019748//secondary metabolic process;GO:0071704//organic substance metabolic process;GO:0044710//single-organism metabolic process;GO:1901360//organic cyclic compound metabolic process;GO:0044237//cellular meta…
Isoform0017808	404.65	54.6267	8.51333	1.16667	-2.86733	0.000245705	0.0107893	yes	ASPG1	PREDICTED: protein ASPARTIC PROTEASE IN GUARD CELL 1-like [Brachypodium distachyon]	-	-	-	-	-	GO:0016787//hydrolase activity;GO:0003824//catalytic activity	-
Isoform0017814	1170.43	307.86	25.2367	6.49333	-1.95849	4.59942e-05	0.00309803	yes	AVT1	Transmembrane amino acid transporter family protein [Zea mays]	-	-	-	-	GO:0044425//membrane part;GO:0016020//membrane;GO:0031224//intrinsic component of membrane	-	-
Isoform0017840	0.486667	121.337	0.01	2.18	7.76818	8.35768e-09	4.11883e-06	yes	1-SST	soluble acid invertase 9 [Saccharum hybrid cultivar GT28]	Metabolism	Carbohydrate metabolism;Global and Overview	ko01100//Metabolic pathways;ko00500//Starch and sucrose metabolism;ko00052//Galactose metabolism	K01193	-	-	-
Isoform0017890	404.847	3.83	5.64667	0.0466667	-6.91886	0.000237132	0.0105323	yes	-	GBF-interacting protein 1 [Zea mays]	-	-	-	-	-	-	-
Isoform0017913	96.05	356.283	1.98	7.24	1.87049	0.000671744	0.0222621	yes	GLU10	endoglucanase 16-like precursor [Zea mays]	-	-	-	-	-	GO:0016787//hydrolase activity;GO:0003824//catalytic activity;GO:0016798//hydrolase activity, acting on glycosyl bonds	GO:0044238//primary metabolic process;GO:0008152//metabolic process
Isoform0017936	72.7933	532.12	1.46	10.08	2.78746	7.57054e-05	0.00451346	yes	CYP707A5	Abscisic acid 8'-hydroxylase 1 [Dichanthelium oligosanthes]	Metabolism	Metabolism of terpenoids and polyketides	ko00906//Carotenoid biosynthesis	K09843	-	GO:0003824//catalytic activity;GO:0005488//binding;GO:0016491//oxidoreductase activity;GO:0043169//cation binding;GO:0043167//ion binding;GO:0046906//tetrapyrrole binding;GO:0097159//organic cyclic compound binding;GO:0046872//metal ion binding;GO:0046914//transition metal ion binding;GO:1901363//heterocyclic compound binding	GO:0044699//single-organism process;GO:0008152//metabolic process;GO:0044710//single-organism metabolic process
Isoform0017963	786.267	117.647	14.2333	2.14333	-2.73135	5.2863e-05	0.00345207	yes	VSR3	PREDICTED: vacuolar-sorting receptor 3-like [Setaria italica]	-	-	-	-	-	-	-
Isoform0017964	25.1067	273.247	0.47	4.97333	3.40348	0.000546178	0.0191672	yes	BAM1	beta-amylase [Zea mays]	Metabolism	Carbohydrate metabolism	ko00500//Starch and sucrose metabolism	K01177	-	GO:0004553//hydrolase activity, hydrolyzing O-glycosyl compounds;GO:0016160//amylase activity;GO:0003824//catalytic activity;GO:0016798//hydrolase activity, acting on glycosyl bonds;GO:0016787//hydrolase activity	GO:0044238//primary metabolic process;GO:0008152//metabolic process
Isoform0018005	22.0267	366.803	0.433333	6.91667	3.99653	8.23948e-10	6.00448e-07	yes	-	Protein LNK1 [Zea mays]	-	-	-	-	-	-	-
Isoform0018013	37.6367	215.433	0.546667	3.06333	2.48637	0.000369464	0.0145353	yes	LHA1	PREDICTED: plasma membrane ATPase 1-like [Setaria italica]	Metabolism	Energy metabolism	ko00190//Oxidative phosphorylation	K01535	-	-	-
Isoform0018033	417.217	129.6	7.91333	2.41667	-1.71127	0.00090556	0.0276315	yes	-	PREDICTED: myosin-2 heavy chain-like isoform X2 [Zea mays]	-	-	-	-	-	-	-
Isoform0018037	164.247	1	2.91667	0.0166667	-7.45121	5.25593e-05	0.00344538	yes	WAK2	PREDICTED: wall-associated receptor kinase 2-like [Setaria italica]	-	-	-	-	-	-	-
Isoform0018047	74.8367	0.0433333	1.07667	0.001	-10.0724	2.92914e-05	0.00223134	yes	SEC23	PREDICTED: protein transport protein SEC23 [Zea mays]	-	-	-	-	-	-	-
Isoform0018052	3532.29	489.267	61.18	8.28	-2.88536	3.5701e-05	0.00259066	yes	NPF4.4	PREDICTED: protein NRT1/ PTR FAMILY 4.4-like [Setaria italica]	-	-	-	-	-	-	GO:0051179//localization;GO:0051234//establishment of localization
Isoform0018060	37.46	384.843	0.71	6.65	3.22746	2.11773e-05	0.00173413	yes	CYP707A5	Abscisic acid 8'-hydroxylase 1 [Dichanthelium oligosanthes]	Metabolism	Metabolism of terpenoids and polyketides	ko00906//Carotenoid biosynthesis	K09843	-	GO:0043169//cation binding;GO:0097159//organic cyclic compound binding;GO:0046906//tetrapyrrole binding;GO:0046914//transition metal ion binding;GO:0003824//catalytic activity;GO:0043167//ion binding;GO:1901363//heterocyclic compound binding;GO:0005488//binding;GO:0046872//metal ion binding;GO:0016491//oxidoreductase activity	GO:0044699//single-organism process;GO:0008152//metabolic process;GO:0044710//single-organism metabolic process
Isoform0018076	1333.88	392.427	22.6833	6.64	-1.77238	0.000171899	0.00835139	yes	-	PREDICTED: serine/arginine repetitive matrix protein 1-like isoform X2 [Setaria italica]	-	-	-	-	-	-	-
Isoform0018091	27.25	277.183	0.486667	4.70667	3.2737	0.000326567	0.0133955	yes	VP14	viviparous-14 [Zea mays]	Metabolism	Metabolism of terpenoids and polyketides;Global and Overview	ko01100//Metabolic pathways;ko01110//Biosynthesis of secondary metabolites;ko00906//Carotenoid biosynthesis	K09840	-	-	-
Isoform0018093	397.16	99.9333	7.16667	1.77333	-2.01484	0.000163321	0.00803182	yes	Utp3	Sas10/U3 ribonucleoprotein (Utp) family protein [Zea mays]	-	-	-	-	GO:0044423//virion part;GO:0032991//macromolecular complex;GO:0019012//virion	-	-
Isoform0018095	23.7233	225.197	0.426667	3.71667	3.12283	3.81209e-05	0.00268665	yes	LOX2.3	lipoxygenase [Zea mays]	Metabolism	Lipid metabolism;Global and Overview	ko01100//Metabolic pathways;ko01110//Biosynthesis of secondary metabolites;ko00591//Linoleic acid metabolism;ko00592//alpha-Linolenic acid metabolism	K00454	-	GO:0016491//oxidoreductase activity;GO:0005488//binding;GO:0043167//ion binding;GO:0016701//oxidoreductase activity, acting on single donors with incorporation of molecular oxygen;GO:0043169//cation binding;GO:0003824//catalytic activity	GO:0072330//monocarboxylic acid biosynthetic process;GO:0008610//lipid biosynthetic process;GO:0044249//cellular biosynthetic process;GO:0044763//single-organism cellular process;GO:0009058//biosynthetic process;GO:0009987//cellular process;GO:0044699//single-organism process;GO:0044281//small molecule metabolic process;GO:0006633//fatty acid biosynthetic process;GO:0019752//carboxylic acid metab…
Isoform0018124	130.917	827.28	1.97333	12.2167	2.63014	7.08571e-06	0.000764386	yes	Os05g0428700	potassium channel protein ZMK2 [Zea mays]	-	-	-	-	GO:0016020//membrane;GO:0044425//membrane part;GO:0031224//intrinsic component of membrane	GO:0015075//ion transmembrane transporter activity;GO:0015079//potassium ion transmembrane transporter activity;GO:0015077//monovalent inorganic cation transmembrane transporter activity;GO:0005216//ion channel activity;GO:0022857//transmembrane transporter activity;GO:0022890//inorganic cation transmembrane transporter activity;GO:0022892//substrate-specific transporter activity;GO:0022838//subs…	GO:0044763//single-organism cellular process;GO:0051234//establishment of localization;GO:0051179//localization;GO:0006811//ion transport;GO:0055085//transmembrane transport;GO:0006812//cation transport;GO:1902578//single-organism localization;GO:0044699//single-organism process;GO:0009987//cellular process;GO:0044765//single-organism transport;GO:0030001//metal ion transport;GO:0006810//transpor…
Isoform0018149	37.78	157.48	0.77	3.19	2.05063	0.00174842	0.0439041	yes	NPF4.6	PREDICTED: protein NRT1/ PTR FAMILY 4.6-like [Zea mays]	-	-	-	-	-	-	GO:0051234//establishment of localization;GO:0051179//localization
Isoform0018165	537.773	142.19	8.38667	2.19667	-1.93278	0.00124245	0.0344855	yes	MSSP2	PREDICTED: LOW QUALITY PROTEIN: monosaccharide-sensing protein 2 [Oryza sativa Japonica Group]	-	-	-	-	GO:0044425//membrane part;GO:0016020//membrane;GO:0031224//intrinsic component of membrane	GO:0022857//transmembrane transporter activity;GO:0005215//transporter activity	GO:0044699//single-organism process;GO:0051179//localization;GO:0044763//single-organism cellular process;GO:0051234//establishment of localization;GO:0009987//cellular process
Isoform0018176	54.21	785.49	1.07333	14.6233	3.7681	0.00036812	0.0145008	yes	Os06g0129400	SPX domain-containing membrane protein [Zea mays]	-	-	-	-	-	-	GO:0044763//single-organism cellular process;GO:0044699//single-organism process;GO:0009987//cellular process
Isoform0018256	0	16.0133	0.001	0.236667	7.88671	0.000398437	0.0153422	yes	ETR2	ethylene receptor homolog2 [Zea mays]	Environmental Information Processing	Signal transduction	ko04075//Plant hormone signal transduction	K14509	-	-	-
Isoform0018293	114.47	471.177	1.78	7.21	2.01812	0.00015298	0.00764923	yes	ACR8	PREDICTED: ACT domain-containing protein ACR8 [Setaria italica]	-	-	-	-	-	-	-
Isoform0018304	261.333	0	4.28	0.001	-12.0634	1.05211e-06	0.000180179	yes	-	Os01g0608700 [Oryza sativa Japonica Group]	-	-	-	-	-	-	-
Isoform0018329	463.2	108.407	9.21667	2.05	-2.16862	0.00103543	0.030467	yes	WAT1	Nodulin-like protein 5NG4 [Zea mays]	-	-	-	-	GO:0031224//intrinsic component of membrane;GO:0016020//membrane;GO:0044425//membrane part	GO:0005215//transporter activity	GO:0044763//single-organism cellular process;GO:0009987//cellular process;GO:0044699//single-organism process
Isoform0018378	283.717	1359.56	5.48667	25.04	2.19023	0.000653172	0.0218368	yes	CCR1	cinnamoyl-CoA reductase [Saccharum officinarum]	Metabolism	Global and Overview;Biosynthesis of other secondary metabolites	ko01100//Metabolic pathways;ko01110//Biosynthesis of secondary metabolites;ko00940//Phenylpropanoid biosynthesis	K09753	-	-	-
Isoform0018399	0	36.0733	0.001	0.556667	9.12067	0.00057431	0.0198895	yes	DGK1	PREDICTED: diacylglycerol kinase 1-like isoform X1 [Zea mays]	Metabolism;Environmental Information Processing	Global and Overview;Signal transduction;Lipid metabolism	ko01100//Metabolic pathways;ko01110//Biosynthesis of secondary metabolites;ko00564//Glycerophospholipid metabolism;ko00561//Glycerolipid metabolism;ko04070//Phosphatidylinositol signaling system	K00901	-	-	-
Isoform0018426	79.66	820.917	1.65	15.0833	3.19242	0.000259695	0.0112521	yes	EBF1	EIN3-binding F-box protein 1 [Zea mays]	Environmental Information Processing	Signal transduction	ko04075//Plant hormone signal transduction	K14515	-	-	-
Isoform0018437	325.19	38.7	4.98667	0.61	-3.03119	1.11861e-05	0.00107284	yes	UPL4	E3 ubiquitin-protein ligase UPL4 [Zea mays]	Genetic Information Processing	Folding, sorting and degradation	ko04120//Ubiquitin mediated proteolysis	K10590	-	-	-
Isoform0018456	162.367	30.6633	2.53667	0.476667	-2.41188	0.00172962	0.0435436	yes	At1g05700	probable LRR receptor-like serine/threonine-protein kinase At1g05700 [Aegilops tauschii subsp. tauschii] [Aegilops tauschii]	-	-	-	-	-	-	-
Isoform0018496	23.7133	0	0.353333	0.001	-8.46489	0.00205384	0.0491244	yes	SLK2	PREDICTED: probable transcriptional regulator SLK3 [Setaria italica]	-	-	-	-	-	-	-
Isoform0018512	809.207	183.523	15.32	3.43	-2.15914	3.74671e-05	0.00266795	yes	PRR1	pseudoARR-B transcription factor, partial [Zea mays]	Organismal Systems	Environmental adaptation	ko04712//Circadian rhythm - plant	K12127	-	-	-
Isoform0018560	897.627	251.297	12.75	3.5	-1.86507	0.000191384	0.00899277	yes	SPCC24B10.10c	P-loop containing nucleoside triphosphate hydrolase superfamily protein [Zea mays]	-	-	-	-	-	-	-
Isoform0018569	0	55.2933	0.001	0.786667	9.61961	0.00080001	0.0251964	yes	ndhK	NADH-plastoquinone oxidoreductase subunit K (plastid) [Ampelocalamus calcareus]	Metabolism	Global and Overview;Energy metabolism	ko01100//Metabolic pathways;ko00190//Oxidative phosphorylation	K05582	GO:0005622//intracellular;GO:0043226//organelle;GO:0005737//cytoplasm;GO:0043231//intracellular membrane-bounded organelle;GO:0044446//intracellular organelle part;GO:0043227//membrane-bounded organelle;GO:0044435//plastid part;GO:0043229//intracellular organelle;GO:0009507//chloroplast;GO:0044444//cytoplasmic part;GO:0009536//plastid;GO:0044424//intracellular part;GO:0005623//cell;GO:0044434//ch…	GO:0048037//cofactor binding;GO:0016651//oxidoreductase activity, acting on NAD(P)H;GO:0051536//iron-sulfur cluster binding;GO:0050136//NADH dehydrogenase (quinone) activity;GO:0051540//metal cluster binding;GO:0016491//oxidoreductase activity;GO:0043169//cation binding;GO:0016655//oxidoreductase activity, acting on NAD(P)H, quinone or similar compound as acceptor;GO:0043167//ion binding;GO:00054…	GO:0051234//establishment of localization;GO:0044710//single-organism metabolic process;GO:0008152//metabolic process;GO:0051179//localization;GO:0009987//cellular process;GO:0006091//generation of precursor metabolites and energy;GO:0044237//cellular metabolic process;GO:0044699//single-organism process
Isoform0018570	60.07	313.433	1.26667	6.7	2.40312	0.000991887	0.029543	yes	ILL6	IAA-amino acid hydrolase ILR1-like 6 precursor [Zea mays]	-	-	-	-	-	GO:0003824//catalytic activity	GO:0044281//small molecule metabolic process;GO:0043207//response to external biotic stimulus;GO:0051707//response to other organism;GO:0071704//organic substance metabolic process;GO:0044699//single-organism process;GO:0009605//response to external stimulus;GO:0050896//response to stimulus;GO:0043436//oxoacid metabolic process;GO:0042221//response to chemical;GO:0044237//cellular metabolic proce…
Isoform0018575	149.61	21.3267	3.03667	0.42	-2.85403	0.000503622	0.0181288	yes	-	--	-	-	-	-	-	-	-
Isoform0018712	28.35	250.637	0.546667	4.84333	3.14727	6.41061e-05	0.00402025	yes	Os06g0129400	SPX domain-containing membrane protein [Zea mays]	-	-	-	-	-	-	GO:0044699//single-organism process;GO:0009987//cellular process;GO:0044763//single-organism cellular process
Isoform0018727	689.107	2708.51	14.63	55.2233	1.91635	0.000953663	0.0286286	yes	FLA13	Fasciclin-like arabinogalactan protein 13 [Dichanthelium oligosanthes]	-	-	-	-	-	-	-
Isoform0018800	70.8033	633.62	1.52333	13.2867	3.12468	0.000378421	0.0147707	yes	CESA5	Cellulose synthase A catalytic subunit 5 [UDP-forming] [Zea mays]	-	-	-	-	-	-	-
Isoform0018864	147.283	663.317	2.64333	11.0867	2.0684	0.000879336	0.0270725	yes	Stard7	stAR-related lipid transfer protein 7, mitochondrial-like [Aegilops tauschii subsp. tauschii] [Aegilops tauschii]	-	-	-	-	-	-	-
Isoform0018867	6.81	58.71	0.11	0.933333	3.08489	0.00104319	0.0306566	yes	SFR2	PREDICTED: beta-glucosidase-like SFR2, chloroplastic [Setaria italica]	-	-	-	-	-	GO:0016787//hydrolase activity;GO:0003824//catalytic activity	GO:0008152//metabolic process;GO:0044238//primary metabolic process
Isoform0018868	415.763	1308.46	7.67	24.27	1.66188	0.000706469	0.023078	yes	SUT1	SUT1-h2 [Saccharum spontaneum]	-	-	-	-	-	-	-
Isoform0018937	991.853	3612.2	18.5133	64.1767	1.79348	0.00126697	0.0349149	yes	PAL	phenylalanine ammonia lyase [Saccharum hybrid cultivar ROC22]	Metabolism	Global and Overview;Amino acid metabolism;Biosynthesis of other secondary metabolites	ko01100//Metabolic pathways;ko01110//Biosynthesis of secondary metabolites;ko00940//Phenylpropanoid biosynthesis;ko00360//Phenylalanine metabolism	K13064	GO:0005622//intracellular;GO:0005623//cell;GO:0044424//intracellular part;GO:0044464//cell part	GO:0016829//lyase activity;GO:0016841//ammonia-lyase activity;GO:0003824//catalytic activity;GO:0016840//carbon-nitrogen lyase activity	GO:1901360//organic cyclic compound metabolic process;GO:1902221//erythrose 4-phosphate/phosphoenolpyruvate family amino acid metabolic process;GO:0019752//carboxylic acid metabolic process;GO:0006558//L-phenylalanine metabolic process;GO:0044699//single-organism process;GO:1901362//organic cyclic compound biosynthetic process;GO:1901576//organic substance biosynthetic process;GO:0044237//cellula…
Isoform0018940	262.037	0	3.72333	0.001	-11.8624	3.14958e-07	6.95976e-05	yes	SMG7	PREDICTED: protein SMG7 [Zea mays]	Genetic Information Processing	Translation	ko03015//mRNA surveillance pathway	K14409	-	-	-
Isoform0018979	82.3533	533.01	1.51667	10.0467	2.72774	1.37734e-06	0.000218403	yes	Os06g0129400	SPX domain-containing membrane protein [Zea mays]	-	-	-	-	-	-	GO:0044763//single-organism cellular process;GO:0009987//cellular process;GO:0044699//single-organism process
Isoform0019055	84.74	892.32	1.66	17.6333	3.40905	4.08619e-08	1.5049e-05	yes	HSP70	PREDICTED: heat shock 70 kDa protein-like [Zea mays]	Cellular Processes;Genetic Information Processing	Transport and catabolism;Transcription;Folding, sorting and degradation	ko03040//Spliceosome;ko04144//Endocytosis;ko04141//Protein processing in endoplasmic reticulum	K03283	-	GO:0005488//binding;GO:0001883//purine nucleoside binding;GO:1901363//heterocyclic compound binding;GO:0097159//organic cyclic compound binding;GO:0001882//nucleoside binding;GO:0032549//ribonucleoside binding;GO:0097367//carbohydrate derivative binding;GO:0032550//purine ribonucleoside binding;GO:0036094//small molecule binding	-
Isoform0019058	872.983	146.983	15.9433	2.61333	-2.60899	6.33418e-05	0.00398442	yes	PIN1C	probable auxin efflux carrier component 1c [Zea mays]	-	-	-	-	-	-	-
Isoform0019078	187.333	0	3.36333	0.001	-11.7157	1.05902e-06	0.000180519	yes	-	hypothetical protein SORBI_001G001000 [Sorghum bicolor]	-	-	-	-	-	-	-
Isoform0019139	385.897	120.37	6.16667	1.86667	-1.72403	0.0011151	0.0321627	yes	FRS5	PREDICTED: protein FAR1-RELATED SEQUENCE 9-like isoform X1 [Setaria italica]	-	-	-	-	-	-	-
Isoform0019148	0	26.0867	0.001	0.48	8.90689	0.000282349	0.0119984	yes	-	hypothetical protein SORBI_008G068500 [Sorghum bicolor]	-	-	-	-	-	-	-
Isoform0019166	0	58.95	0.001	0.856667	9.74259	0.000388478	0.0150688	yes	ACR4	ACR4 [Zea mays]	-	-	-	-	-	-	-
Isoform0019168	46.55	240.633	0.953333	4.69333	2.29956	0.000281938	0.0119884	yes	Prcp	lysosomal Pro-X carboxypeptidase precursor [Zea mays]	-	-	-	-	-	-	-
Isoform0019188	23.8367	124.977	0.42	2.23333	2.41074	0.00176073	0.0441066	yes	-	Protein LNK1 [Zea mays]	-	-	-	-	-	-	-
Isoform0019222	1688.63	250.05	29.4133	4.49333	-2.71061	8.07655e-05	0.00472065	yes	-	suppressor protein SRP40-like [Ananas comosus]	-	-	-	-	-	-	-
Isoform0019261	471.423	1.24333	10.0567	0.0266667	-8.5589	1.65797e-07	4.28583e-05	yes	AS	asparagine synthetase 2 [Zea mays]	Metabolism	Amino acid metabolism;Global and Overview	ko01100//Metabolic pathways;ko01110//Biosynthesis of secondary metabolites;ko00250//Alanine, aspartate and glutamate metabolism	K01953	-	GO:0032550//purine ribonucleoside binding;GO:0016884//carbon-nitrogen ligase activity, with glutamine as amido-N-donor;GO:0097159//organic cyclic compound binding;GO:0003824//catalytic activity;GO:1901363//heterocyclic compound binding;GO:0097367//carbohydrate derivative binding;GO:0032549//ribonucleoside binding;GO:0036094//small molecule binding;GO:0001882//nucleoside binding;GO:0016879//ligase…	GO:0008652//cellular amino acid biosynthetic process;GO:0008152//metabolic process;GO:0044249//cellular biosynthetic process;GO:0016053//organic acid biosynthetic process;GO:0006807//nitrogen compound metabolic process;GO:0044281//small molecule metabolic process;GO:0044710//single-organism metabolic process;GO:0046394//carboxylic acid biosynthetic process;GO:0006520//cellular amino acid metaboli…
Isoform0019292	532.773	157.18	9.59667	2.89	-1.73146	0.00125794	0.0347885	yes	MAD1	PREDICTED: mitotic spindle checkpoint protein MAD1 [Setaria italica]	-	-	-	-	GO:0005623//cell;GO:0012505//endomembrane system;GO:0044464//cell part	-	GO:0009605//response to external stimulus;GO:0050896//response to stimulus;GO:0009606//tropism
Isoform0019325	1027.74	298.23	16.4433	4.62	-1.83154	0.000117036	0.00624393	yes	AVT1	Transmembrane amino acid transporter family protein [Zea mays]	-	-	-	-	GO:0044425//membrane part;GO:0031224//intrinsic component of membrane;GO:0016020//membrane	-	-
Isoform0019332	47.1833	444.297	0.946667	9.56667	3.33709	1.97246e-05	0.00164979	yes	Os01g0505400	2-hydroxyphytanoyl-CoA lyase [Zea mays]	Cellular Processes	Transport and catabolism	ko04146//Peroxisome	K12261	-	GO:0019842//vitamin binding;GO:0036094//small molecule binding;GO:0003824//catalytic activity;GO:0005488//binding	-
Isoform0019371	296.157	15.5167	6.11333	0.32	-4.25582	5.70005e-11	6.50775e-08	yes	FBL14	PREDICTED: F-box/LRR-repeat protein 14-like [Setaria italica]	-	-	-	-	-	-	-
Isoform0019406	373.937	0	7.84667	0.001	-12.9379	2.33416e-07	5.45715e-05	yes	Os05g0195200	Zinc finger CCCH domain-containing protein 35 [Dichanthelium oligosanthes]	-	-	-	-	-	-	-
Isoform0019451	0	17.5467	0.001	0.386667	8.59495	0.000226113	0.0101836	yes	GF14C	14-3-3-like protein [Zea mays]	-	-	-	-	-	-	-
Isoform0019455	197.557	11.9767	4.08333	0.253333	-4.01064	8.92799e-08	2.71333e-05	yes	Kdm8	PREDICTED: lysine-specific demethylase JMJ30 isoform X4 [Phoenix dactylifera]	-	-	-	-	-	-	-
Isoform0019471	0	42.7133	0.001	0.686667	9.42347	0.000436495	0.0163239	yes	SYT2	binding [Zea mays]	-	-	-	-	-	-	-
Isoform0019555	150.667	676	3.10333	13.0367	2.07068	0.000158711	0.00788399	yes	AGPS	Glucose-1-phosphate adenylyltransferase [Zea mays]	Metabolism	Global and Overview;Carbohydrate metabolism	ko01100//Metabolic pathways;ko01110//Biosynthesis of secondary metabolites;ko00500//Starch and sucrose metabolism;ko00520//Amino sugar and nucleotide sugar metabolism	K00975	-	-	-
Isoform0019556	524.087	107.593	8.68	1.82333	-2.25112	5.10411e-05	0.00336196	yes	AAE18	PREDICTED: probable acyl-activating enzyme 18, peroxisomal [Setaria italica]	-	-	-	-	-	-	-
Isoform0019604	196.453	3.77	3.24333	0.0666667	-5.60437	0.000439038	0.0163807	yes	XTH22	PREDICTED: probable xyloglucan endotransglucosylase/hydrolase protein 25 [Setaria italica]	Environmental Information Processing	Signal transduction	ko04075//Plant hormone signal transduction	K14504	GO:0030312//external encapsulating structure;GO:0071944//cell periphery;GO:0005576//extracellular region;GO:0044464//cell part;GO:0005623//cell	GO:0003824//catalytic activity;GO:0016758//transferase activity, transferring hexosyl groups;GO:0016740//transferase activity;GO:0016757//transferase activity, transferring glycosyl groups;GO:0016787//hydrolase activity	GO:0009987//cellular process;GO:0044238//primary metabolic process;GO:0005976//polysaccharide metabolic process;GO:0044042//glucan metabolic process;GO:0005975//carbohydrate metabolic process;GO:0045229//external encapsulating structure organization;GO:0043170//macromolecule metabolic process;GO:0016043//cellular component organization;GO:0071704//organic substance metabolic process;GO:0008152//m…
Isoform0019613	99.2333	644.947	2.16667	14.3433	2.72683	0.000133197	0.00691141	yes	AAE3	PREDICTED: 4-coumarate--CoA ligase-like 10 isoform X2 [Zea mays]	-	-	-	-	-	-	-
Isoform0019619	254.46	1.00333	3.84667	0.0166667	-7.8505	1.93149e-05	0.00162544	yes	SRF8	PREDICTED: protein STRUBBELIG-RECEPTOR FAMILY 8-like isoform X4 [Zea mays]	-	-	-	-	-	-	-
Isoform0019704	0	64.9667	0.001	1.09333	10.0945	5.93791e-05	0.00377678	yes	Os04g0403701	PREDICTED: LOC100282590 isoform X1 [Zea mays]	-	-	-	-	-	-	-
Isoform0019724	67.8233	0	1.1	0.001	-10.1033	4.42475e-05	0.00301596	yes	XI-K	Myosin-11, partial [Dichanthelium oligosanthes]	-	-	-	-	GO:0043229//intracellular organelle;GO:0043228//non-membrane-bounded organelle;GO:0005623//cell;GO:0043226//organelle;GO:0044424//intracellular part;GO:0043232//intracellular non-membrane-bounded organelle;GO:0005622//intracellular;GO:0015629//actin cytoskeleton;GO:0005856//cytoskeleton;GO:0044464//cell part	GO:0097159//organic cyclic compound binding;GO:0017111//nucleoside-triphosphatase activity;GO:0016462//pyrophosphatase activity;GO:0001883//purine nucleoside binding;GO:0008092//cytoskeletal protein binding;GO:0097367//carbohydrate derivative binding;GO:1901363//heterocyclic compound binding;GO:0016787//hydrolase activity;GO:0032550//purine ribonucleoside binding;GO:0003824//catalytic activity;GO…	-
Isoform0019745	14.7667	379.98	0.3	7.15	4.57491	1.32472e-06	0.000215038	yes	CAO	Chlorophyllide a oxygenase, chloroplastic [Dichanthelium oligosanthes]	Metabolism	Metabolism of cofactors and vitamins;Global and Overview	ko01100//Metabolic pathways;ko01110//Biosynthesis of secondary metabolites;ko00860//Porphyrin and chlorophyll metabolism	K13600	-	GO:0043167//ion binding;GO:0004497//monooxygenase activity;GO:0016703//oxidoreductase activity, acting on single donors with incorporation of molecular oxygen, incorporation of one atom of oxygen (internal monooxygenases or internal mixed function oxidases);GO:0016491//oxidoreductase activity;GO:0003824//catalytic activity;GO:0043169//cation binding;GO:0016701//oxidoreductase activity, acting on …	GO:0008152//metabolic process;GO:0044710//single-organism metabolic process;GO:0044699//single-organism process
[truncated: 1,999 more rows]

## Sheet: C1-VS-C3
GeneID	C1_count	C3_count	C1_rpkm	C3_rpkm	log2 Ratio(C3/C1)	Pvalue	FDR	significant	Symbol	Description	KEGG_A_class	KEGG_B_class	Pathway	K_ID	GO Component	GO Function	GO Process
[truncated: 1,987 more rows]

[truncated: 7 more sheets: C2-VS-C3, G1-VS-G2, G1-VS-G3, G2-VS-G3, C1-VS-G1, C2-VS-G2, C3-VS-G3]
