# Supplementary material for: Enhanced Activity of Genes Associated With Photosynthesis, Phytohormone Metabolism and Cell Wall Synthesis Is Involved in Gibberellin-Mediated Sugarcane Internode Growth
Source: Front Genet. 2020 Oct 28;11:570094. doi: 10.3389/fgene.2020.570094 (PMC7655795; doi:10.3389/fgene.2020.570094)
Supplement: Supplementary file 7 [file Table_5.XLSX]

## Sheet: C1-VS-C2.P
GO ID	Description	GeneRatio (890)	BgRatio (18330)	pvalue	p.adjust	geneID
GO:0044042	glucan metabolic process	83	666	1.94295e-15	1.60682e-12	Isoform0004937;Isoform0005385;Isoform0005459;Isoform0005493;Isoform0005562;Isoform0005918;Isoform0006357;Isoform0006890;Isoform0009684;Isoform0009706;Isoform0011593;Isoform0011976;Isoform0012028;Isoform0012465;Isoform0013298;Isoform0013312;Isoform0013978;Isoform0015277;Isoform0015365;Isoform0015745;Isoform0016042;Isoform0016058;Isoform0016310;Isoform0016346;Isoform0016575;Isoform0016686;Isoform00…
GO:0005976	polysaccharide metabolic process	84	761	1.21323e-12	5.01671e-10	Isoform0004937;Isoform0005385;Isoform0005459;Isoform0005493;Isoform0005562;Isoform0005918;Isoform0006357;Isoform0006890;Isoform0009684;Isoform0009706;Isoform0011593;Isoform0011976;Isoform0012028;Isoform0012465;Isoform0013298;Isoform0013312;Isoform0013978;Isoform0015277;Isoform0015365;Isoform0015745;Isoform0016042;Isoform0016058;Isoform0016310;Isoform0016346;Isoform0016575;Isoform0016686;Isoform00…
GO:0009698	phenylpropanoid metabolic process	34	185	1.67742e-11	4.62409e-09	Isoform0003000;Isoform0010370;Isoform0010953;Isoform0011613;Isoform0017429;Isoform0017754;Isoform0017778;Isoform0018937;Isoform0021961;Isoform0022082;Isoform0022605;Isoform0023536;Isoform0023821;Isoform0023941;Isoform0026297;Isoform0026339;Isoform0030135;Isoform0031428;Isoform0031858;Isoform0033372;Isoform0037251;Isoform0040415;Isoform0043200;Isoform0044214;Isoform0044360;Isoform0045132;Isoform00…
GO:0005975	carbohydrate metabolic process	119	1350	9.93212e-11	2.05347e-08	Isoform0001539;Isoform0001845;Isoform0003760;Isoform0004937;Isoform0005385;Isoform0005459;Isoform0005493;Isoform0005562;Isoform0005918;Isoform0006047;Isoform0006299;Isoform0006357;Isoform0006862;Isoform0006890;Isoform0007253;Isoform0007699;Isoform0007719;Isoform0008164;Isoform0008654;Isoform0009684;Isoform0009706;Isoform0010738;Isoform0011593;Isoform0011976;Isoform0012028;Isoform0012465;Isoform00…
GO:0009808	lignin metabolic process	14	33	1.26371e-10	2.09018e-08	Isoform0003000;Isoform0010370;Isoform0010953;Isoform0017778;Isoform0021961;Isoform0022605;Isoform0026297;Isoform0026339;Isoform0031858;Isoform0040415;Isoform0045132;Isoform0045962;Isoform0063611;Isoform0071617
GO:0044262	cellular carbohydrate metabolic process	79	810	2.30683e-09	3.17959e-07	Isoform0003760;Isoform0005493;Isoform0006357;Isoform0006890;Isoform0007253;Isoform0008164;Isoform0008654;Isoform0011976;Isoform0013312;Isoform0013632;Isoform0013921;Isoform0013978;Isoform0014807;Isoform0015731;Isoform0015745;Isoform0016167;Isoform0016346;Isoform0016805;Isoform0016834;Isoform0017213;Isoform0022511;Isoform0023502;Isoform0024143;Isoform0024184;Isoform0024346;Isoform0028408;Isoform00…
GO:0044710	single-organism metabolic process	334	5304	9.19234e-09	1.08601e-06	Isoform0000216;Isoform0000440;Isoform0000610;Isoform0000675;Isoform0000688;Isoform0000745;Isoform0000819;Isoform0000863;Isoform0000963;Isoform0001065;Isoform0001073;Isoform0001179;Isoform0001348;Isoform0001528;Isoform0001539;Isoform0001707;Isoform0001784;Isoform0001839;Isoform0001845;Isoform0002023;Isoform0002109;Isoform0002126;Isoform0002154;Isoform0002220;Isoform0002465;Isoform0002877;Isoform00…
GO:0019748	secondary metabolic process	36	275	6.05032e-08	6.25452e-06	Isoform0003000;Isoform0010370;Isoform0010953;Isoform0011613;Isoform0011915;Isoform0017429;Isoform0017754;Isoform0017778;Isoform0018937;Isoform0021961;Isoform0022082;Isoform0022605;Isoform0023536;Isoform0023821;Isoform0023941;Isoform0026297;Isoform0026339;Isoform0030135;Isoform0031428;Isoform0031858;Isoform0033372;Isoform0037251;Isoform0040415;Isoform0043200;Isoform0044214;Isoform0044360;Isoform00…
GO:0006073	cellular glucan metabolic process	60	605	1.18333e-07	9.81429e-06	Isoform0005493;Isoform0006357;Isoform0006890;Isoform0011976;Isoform0013312;Isoform0013978;Isoform0015745;Isoform0016346;Isoform0016834;Isoform0017213;Isoform0023502;Isoform0024143;Isoform0024184;Isoform0024346;Isoform0028408;Isoform0028773;Isoform0029363;Isoform0029437;Isoform0032561;Isoform0034958;Isoform0037303;Isoform0038284;Isoform0041869;Isoform0042375;Isoform0042633;Isoform0043942;Isoform00…
GO:0045229	external encapsulating structure organization	46	411	1.18673e-07	9.81429e-06	Isoform0000712;Isoform0002200;Isoform0002877;Isoform0004937;Isoform0005385;Isoform0005459;Isoform0005562;Isoform0005918;Isoform0006357;Isoform0009684;Isoform0009706;Isoform0010534;Isoform0011593;Isoform0012028;Isoform0012465;Isoform0013298;Isoform0013312;Isoform0013681;Isoform0013978;Isoform0016042;Isoform0016058;Isoform0016686;Isoform0016734;Isoform0016893;Isoform0016953;Isoform0019604;Isoform00…
GO:0044264	cellular polysaccharide metabolic process	60	609	1.48901e-07	1.11947e-05	Isoform0005493;Isoform0006357;Isoform0006890;Isoform0011976;Isoform0013312;Isoform0013978;Isoform0015745;Isoform0016346;Isoform0016834;Isoform0017213;Isoform0023502;Isoform0024143;Isoform0024184;Isoform0024346;Isoform0028408;Isoform0028773;Isoform0029363;Isoform0029437;Isoform0032561;Isoform0034958;Isoform0037303;Isoform0038284;Isoform0041869;Isoform0042375;Isoform0042633;Isoform0043942;Isoform00…
GO:0019755	one-carbon compound transport	7	12	3.97299e-07	2.73805e-05	Isoform0005383;Isoform0006693;Isoform0015569;Isoform0022305;Isoform0033423;Isoform0033470;Isoform0041324
GO:0044699	single-organism process	496	8842	2.6572e-06	0.000169039	Isoform0000103;Isoform0000216;Isoform0000440;Isoform0000610;Isoform0000675;Isoform0000688;Isoform0000745;Isoform0000819;Isoform0000863;Isoform0000963;Isoform0000974;Isoform0001065;Isoform0001073;Isoform0001179;Isoform0001294;Isoform0001339;Isoform0001348;Isoform0001528;Isoform0001539;Isoform0001707;Isoform0001709;Isoform0001784;Isoform0001839;Isoform0001845;Isoform0002023;Isoform0002109;Isoform00…
GO:0009072	aromatic amino acid family metabolic process	23	161	3.29616e-06	0.000194709	Isoform0001784;Isoform0011613;Isoform0016334;Isoform0017429;Isoform0017754;Isoform0018937;Isoform0022082;Isoform0023536;Isoform0023821;Isoform0023941;Isoform0030135;Isoform0031428;Isoform0033372;Isoform0037251;Isoform0040901;Isoform0043200;Isoform0044214;Isoform0044360;Isoform0045764;Isoform0046272;Isoform0046339;Isoform0046977;Isoform0047080
GO:0006558	L-phenylalanine metabolic process	21	145	7.00469e-06	0.000362055	Isoform0011613;Isoform0016334;Isoform0017429;Isoform0017754;Isoform0018937;Isoform0022082;Isoform0023536;Isoform0023821;Isoform0023941;Isoform0030135;Isoform0031428;Isoform0033372;Isoform0037251;Isoform0043200;Isoform0044214;Isoform0044360;Isoform0045764;Isoform0046272;Isoform0046339;Isoform0046977;Isoform0047080
GO:1902221	erythrose 4-phosphate/phosphoenolpyruvate family amino acid metabolic process	21	145	7.00469e-06	0.000362055	Isoform0011613;Isoform0016334;Isoform0017429;Isoform0017754;Isoform0018937;Isoform0022082;Isoform0023536;Isoform0023821;Isoform0023941;Isoform0030135;Isoform0031428;Isoform0033372;Isoform0037251;Isoform0043200;Isoform0044214;Isoform0044360;Isoform0045764;Isoform0046272;Isoform0046339;Isoform0046977;Isoform0047080
GO:0019752	carboxylic acid metabolic process	136	1976	1.44959e-05	0.000666644	Isoform0000688;Isoform0000819;Isoform0000863;Isoform0001348;Isoform0001707;Isoform0001784;Isoform0001845;Isoform0002126;Isoform0002220;Isoform0002465;Isoform0003065;Isoform0003666;Isoform0004598;Isoform0004728;Isoform0004787;Isoform0005771;Isoform0006187;Isoform0006512;Isoform0006659;Isoform0006851;Isoform0006862;Isoform0007719;Isoform0008619;Isoform0009859;Isoform0010102;Isoform0011613;Isoform00…
GO:0030243	cellulose metabolic process	38	374	1.45098e-05	0.000666644	Isoform0005493;Isoform0006357;Isoform0011976;Isoform0013312;Isoform0013978;Isoform0015745;Isoform0024143;Isoform0024184;Isoform0028773;Isoform0029363;Isoform0041869;Isoform0042375;Isoform0042633;Isoform0047112;Isoform0047287;Isoform0047686;Isoform0047786;Isoform0049592;Isoform0052597;Isoform0053664;Isoform0054035;Isoform0055180;Isoform0056783;Isoform0057749;Isoform0058266;Isoform0059266;Isoform00…
GO:0009699	phenylpropanoid biosynthetic process	20	148	3.23473e-05	0.00131298	Isoform0011613;Isoform0017429;Isoform0017754;Isoform0018937;Isoform0022082;Isoform0023536;Isoform0023821;Isoform0023941;Isoform0030135;Isoform0031428;Isoform0033372;Isoform0037251;Isoform0043200;Isoform0044214;Isoform0044360;Isoform0045764;Isoform0046272;Isoform0046339;Isoform0046977;Isoform0047080
GO:0006020	inositol metabolic process	9	35	3.24584e-05	0.00131298	Isoform0003760;Isoform0007253;Isoform0008654;Isoform0013632;Isoform0014807;Isoform0015731;Isoform0016167;Isoform0016805;Isoform0035049
GO:0043436	oxoacid metabolic process	136	2011	3.41082e-05	0.00131298	Isoform0000688;Isoform0000819;Isoform0000863;Isoform0001348;Isoform0001707;Isoform0001784;Isoform0001845;Isoform0002126;Isoform0002220;Isoform0002465;Isoform0003065;Isoform0003666;Isoform0004598;Isoform0004728;Isoform0004787;Isoform0005771;Isoform0006187;Isoform0006512;Isoform0006659;Isoform0006851;Isoform0006862;Isoform0007719;Isoform0008619;Isoform0009859;Isoform0010102;Isoform0011613;Isoform00…
GO:0006082	organic acid metabolic process	136	2012	3.49282e-05	0.00131298	Isoform0000688;Isoform0000819;Isoform0000863;Isoform0001348;Isoform0001707;Isoform0001784;Isoform0001845;Isoform0002126;Isoform0002220;Isoform0002465;Isoform0003065;Isoform0003666;Isoform0004598;Isoform0004728;Isoform0004787;Isoform0005771;Isoform0006187;Isoform0006512;Isoform0006659;Isoform0006851;Isoform0006862;Isoform0007719;Isoform0008619;Isoform0009859;Isoform0010102;Isoform0011613;Isoform00…
GO:0006520	cellular amino acid metabolic process	70	888	4.22716e-05	0.00147775	Isoform0000863;Isoform0001348;Isoform0001784;Isoform0002465;Isoform0003666;Isoform0004598;Isoform0006187;Isoform0008619;Isoform0009859;Isoform0010102;Isoform0011613;Isoform0011629;Isoform0011915;Isoform0013161;Isoform0013311;Isoform0013891;Isoform0015038;Isoform0015516;Isoform0016132;Isoform0016269;Isoform0016334;Isoform0016596;Isoform0017429;Isoform0017754;Isoform0018937;Isoform0019261;Isoform00…
GO:0051273	beta-glucan metabolic process	42	452	4.45047e-05	0.00147775	Isoform0005493;Isoform0006357;Isoform0011976;Isoform0013312;Isoform0013978;Isoform0015745;Isoform0024143;Isoform0024184;Isoform0028773;Isoform0029363;Isoform0041869;Isoform0042375;Isoform0042633;Isoform0047112;Isoform0047287;Isoform0047686;Isoform0047786;Isoform0049592;Isoform0052597;Isoform0053664;Isoform0054035;Isoform0055180;Isoform0056783;Isoform0057749;Isoform0058266;Isoform0059266;Isoform00…
GO:0006779	porphyrin-containing compound biosynthetic process	18	128	4.64588e-05	0.00147775	Isoform0000863;Isoform0002220;Isoform0002465;Isoform0003065;Isoform0006871;Isoform0008619;Isoform0010355;Isoform0015516;Isoform0016647;Isoform0037340;Isoform0041200;Isoform0043332;Isoform0044211;Isoform0052299;Isoform0055089;Isoform0061390;Isoform0061438;Isoform0064245
GO:0033014	tetrapyrrole biosynthetic process	18	128	4.64588e-05	0.00147775	Isoform0000863;Isoform0002220;Isoform0002465;Isoform0003065;Isoform0006871;Isoform0008619;Isoform0010355;Isoform0015516;Isoform0016647;Isoform0037340;Isoform0041200;Isoform0043332;Isoform0044211;Isoform0052299;Isoform0055089;Isoform0061390;Isoform0061438;Isoform0064245
GO:0006778	porphyrin-containing compound metabolic process	22	178	5.37287e-05	0.00164569	Isoform0000863;Isoform0000963;Isoform0002220;Isoform0002465;Isoform0003065;Isoform0004701;Isoform0006871;Isoform0008619;Isoform0010355;Isoform0011699;Isoform0015516;Isoform0016647;Isoform0031878;Isoform0037340;Isoform0041200;Isoform0043332;Isoform0044211;Isoform0052299;Isoform0055089;Isoform0061390;Isoform0061438;Isoform0064245
GO:0033013	tetrapyrrole metabolic process	22	179	5.85116e-05	0.00166964	Isoform0000863;Isoform0000963;Isoform0002220;Isoform0002465;Isoform0003065;Isoform0004701;Isoform0006871;Isoform0008619;Isoform0010355;Isoform0011699;Isoform0015516;Isoform0016647;Isoform0031878;Isoform0037340;Isoform0041200;Isoform0043332;Isoform0044211;Isoform0052299;Isoform0055089;Isoform0061390;Isoform0061438;Isoform0064245
GO:0044281	small molecule metabolic process	177	2779	5.85485e-05	0.00166964	Isoform0000440;Isoform0000688;Isoform0000819;Isoform0000863;Isoform0001348;Isoform0001539;Isoform0001707;Isoform0001784;Isoform0001845;Isoform0002023;Isoform0002126;Isoform0002220;Isoform0002465;Isoform0002877;Isoform0003065;Isoform0003666;Isoform0003760;Isoform0004598;Isoform0004728;Isoform0004787;Isoform0005771;Isoform0006187;Isoform0006299;Isoform0006512;Isoform0006659;Isoform0006851;Isoform00…
GO:0008152	metabolic process	700	13462	0.000135817	0.00374401	Isoform0000046;Isoform0000103;Isoform0000216;Isoform0000284;Isoform0000440;Isoform0000610;Isoform0000675;Isoform0000688;Isoform0000712;Isoform0000745;Isoform0000819;Isoform0000863;Isoform0000963;Isoform0001065;Isoform0001073;Isoform0001179;Isoform0001186;Isoform0001284;Isoform0001319;Isoform0001348;Isoform0001397;Isoform0001452;Isoform0001528;Isoform0001539;Isoform0001552;Isoform0001610;Isoform00…
GO:0005982	starch metabolic process	18	140	0.000151115	0.00403135	Isoform0006890;Isoform0016346;Isoform0016834;Isoform0017213;Isoform0023502;Isoform0024346;Isoform0028408;Isoform0029437;Isoform0032561;Isoform0034958;Isoform0037303;Isoform0038284;Isoform0043942;Isoform0051863;Isoform0055089;Isoform0055170;Isoform0059351;Isoform0069820
GO:0019438	aromatic compound biosynthetic process	60	771	0.000210502	0.00544015	Isoform0000863;Isoform0002220;Isoform0002465;Isoform0003065;Isoform0004598;Isoform0005931;Isoform0006871;Isoform0008619;Isoform0010355;Isoform0011473;Isoform0011613;Isoform0012913;Isoform0015516;Isoform0016647;Isoform0017429;Isoform0017754;Isoform0018937;Isoform0021606;Isoform0022082;Isoform0023536;Isoform0023821;Isoform0023941;Isoform0024888;Isoform0026641;Isoform0030135;Isoform0030258;Isoform00…
GO:0044550	secondary metabolite biosynthetic process	21	191	0.000406671	0.0101533	Isoform0011613;Isoform0011915;Isoform0017429;Isoform0017754;Isoform0018937;Isoform0022082;Isoform0023536;Isoform0023821;Isoform0023941;Isoform0030135;Isoform0031428;Isoform0033372;Isoform0037251;Isoform0043200;Isoform0044214;Isoform0044360;Isoform0045764;Isoform0046272;Isoform0046339;Isoform0046977;Isoform0047080
GO:0006091	generation of precursor metabolites and energy	20	178	0.000417427	0.0101533	Isoform0000046;Isoform0000103;Isoform0000863;Isoform0008619;Isoform0009859;Isoform0013161;Isoform0013280;Isoform0013311;Isoform0013493;Isoform0015516;Isoform0015771;Isoform0016132;Isoform0017131;Isoform0018569;Isoform0023502;Isoform0034930;Isoform0039070;Isoform0041056;Isoform0043942;Isoform0055089
GO:1990066	energy quenching	3	4	0.000439836	0.0103927	Isoform0013311;Isoform0016132;Isoform0041056
GO:1901362	organic cyclic compound biosynthetic process	63	849	0.000526564	0.0120964	Isoform0000863;Isoform0002220;Isoform0002465;Isoform0002877;Isoform0003065;Isoform0004598;Isoform0005931;Isoform0006871;Isoform0008619;Isoform0010355;Isoform0011473;Isoform0011613;Isoform0011915;Isoform0012913;Isoform0013681;Isoform0015516;Isoform0016647;Isoform0017429;Isoform0017754;Isoform0018937;Isoform0021606;Isoform0022082;Isoform0023536;Isoform0023821;Isoform0023941;Isoform0024888;Isoform00…
GO:0006633	fatty acid biosynthetic process	26	282	0.0013439	0.030038	Isoform0002220;Isoform0002465;Isoform0003065;Isoform0006512;Isoform0017570;Isoform0018095;Isoform0021110;Isoform0022693;Isoform0025302;Isoform0027172;Isoform0033164;Isoform0033940;Isoform0034093;Isoform0036492;Isoform0039043;Isoform0040593;Isoform0043822;Isoform0048074;Isoform0048324;Isoform0051408;Isoform0052536;Isoform0055089;Isoform0057058;Isoform0059033;Isoform0059609;Isoform0059705
GO:0072330	monocarboxylic acid biosynthetic process	26	284	0.00148637	0.032348	Isoform0002220;Isoform0002465;Isoform0003065;Isoform0006512;Isoform0017570;Isoform0018095;Isoform0021110;Isoform0022693;Isoform0025302;Isoform0027172;Isoform0033164;Isoform0033940;Isoform0034093;Isoform0036492;Isoform0039043;Isoform0040593;Isoform0043822;Isoform0048074;Isoform0048324;Isoform0051408;Isoform0052536;Isoform0055089;Isoform0057058;Isoform0059033;Isoform0059609;Isoform0059705
GO:1901605	alpha-amino acid metabolic process	40	505	0.0016694	0.0353998	Isoform0001348;Isoform0002465;Isoform0004598;Isoform0006187;Isoform0010102;Isoform0011613;Isoform0011629;Isoform0016334;Isoform0017429;Isoform0017754;Isoform0018937;Isoform0019261;Isoform0020387;Isoform0022082;Isoform0023536;Isoform0023821;Isoform0023941;Isoform0024888;Isoform0028649;Isoform0030135;Isoform0031428;Isoform0033372;Isoform0033689;Isoform0036552;Isoform0037251;Isoform0040588;Isoform00…
GO:0044763	single-organism cellular process	361	6593	0.00204204	0.0422191	Isoform0000103;Isoform0000440;Isoform0000688;Isoform0000819;Isoform0000863;Isoform0000963;Isoform0000974;Isoform0001339;Isoform0001348;Isoform0001707;Isoform0001709;Isoform0001784;Isoform0001845;Isoform0002023;Isoform0002126;Isoform0002218;Isoform0002220;Isoform0002465;Isoform0002877;Isoform0003000;Isoform0003065;Isoform0003666;Isoform0003689;Isoform0003760;Isoform0004092;Isoform0004513;Isoform00…
GO:0042548	regulation of photosynthesis, light reaction	2	2	0.002355	0.046371	Isoform0015735;Isoform0016415
GO:0043467	regulation of generation of precursor metabolites and energy	2	2	0.002355	0.046371	Isoform0015735;Isoform0016415
GO:0016053	organic acid biosynthetic process	44	585	0.0027273	0.0512608	Isoform0000863;Isoform0002220;Isoform0002465;Isoform0003065;Isoform0003666;Isoform0006512;Isoform0008619;Isoform0009859;Isoform0011629;Isoform0011915;Isoform0013161;Isoform0013311;Isoform0015038;Isoform0015516;Isoform0016132;Isoform0016269;Isoform0016596;Isoform0017570;Isoform0018095;Isoform0019261;Isoform0020387;Isoform0021110;Isoform0022693;Isoform0025302;Isoform0027172;Isoform0033164;Isoform00…
GO:0046394	carboxylic acid biosynthetic process	44	585	0.0027273	0.0512608	Isoform0000863;Isoform0002220;Isoform0002465;Isoform0003065;Isoform0003666;Isoform0006512;Isoform0008619;Isoform0009859;Isoform0011629;Isoform0011915;Isoform0013161;Isoform0013311;Isoform0015038;Isoform0015516;Isoform0016132;Isoform0016269;Isoform0016596;Isoform0017570;Isoform0018095;Isoform0019261;Isoform0020387;Isoform0021110;Isoform0022693;Isoform0025302;Isoform0027172;Isoform0033164;Isoform00…
GO:1901564	organonitrogen compound metabolic process	108	1735	0.00404485	0.0743353	Isoform0000863;Isoform0000963;Isoform0001348;Isoform0001784;Isoform0002023;Isoform0002220;Isoform0002465;Isoform0003065;Isoform0003666;Isoform0004598;Isoform0004701;Isoform0006187;Isoform0006299;Isoform0006659;Isoform0006871;Isoform0008619;Isoform0009859;Isoform0010102;Isoform0010355;Isoform0011473;Isoform0011613;Isoform0011629;Isoform0011699;Isoform0011915;Isoform0013061;Isoform0013161;Isoform00…
GO:0019751	polyol metabolic process	10	79	0.00478851	0.0848643	Isoform0002465;Isoform0003760;Isoform0007253;Isoform0008654;Isoform0013632;Isoform0014807;Isoform0015731;Isoform0016167;Isoform0016805;Isoform0035049
GO:0006101	citrate metabolic process	11	92	0.00492562	0.0848643	Isoform0007719;Isoform0019814;Isoform0023877;Isoform0025643;Isoform0034414;Isoform0051964;Isoform0053083;Isoform0053196;Isoform0053828;Isoform0059246;Isoform0060350
GO:0072350	tricarboxylic acid metabolic process	11	92	0.00492562	0.0848643	Isoform0007719;Isoform0019814;Isoform0023877;Isoform0025643;Isoform0034414;Isoform0051964;Isoform0053083;Isoform0053196;Isoform0053828;Isoform0059246;Isoform0060350
GO:0044283	small molecule biosynthetic process	46	653	0.00739466	0.124804	Isoform0000863;Isoform0002220;Isoform0002465;Isoform0002877;Isoform0003065;Isoform0003666;Isoform0006512;Isoform0008619;Isoform0009859;Isoform0011629;Isoform0011915;Isoform0013161;Isoform0013311;Isoform0013681;Isoform0015038;Isoform0015516;Isoform0016132;Isoform0016269;Isoform0016596;Isoform0017570;Isoform0018095;Isoform0019261;Isoform0020387;Isoform0021110;Isoform0022693;Isoform0025302;Isoform00…
GO:1901606	alpha-amino acid catabolic process	4	17	0.00791214	0.130867	Isoform0006187;Isoform0010102;Isoform0028649;Isoform0045436
GO:0006241	CTP biosynthetic process	6	37	0.00824672	0.131155	Isoform0004598;Isoform0011473;Isoform0024888;Isoform0033689;Isoform0040588;Isoform0057068
GO:0046036	CTP metabolic process	6	37	0.00824672	0.131155	Isoform0004598;Isoform0011473;Isoform0024888;Isoform0033689;Isoform0040588;Isoform0057068
GO:0009694	jasmonic acid metabolic process	7	49	0.00899445	0.136385	Isoform0001707;Isoform0002465;Isoform0006851;Isoform0018570;Isoform0036825;Isoform0037221;Isoform0055089
GO:0009147	pyrimidine nucleoside triphosphate metabolic process	6	38	0.00940021	0.136385	Isoform0004598;Isoform0011473;Isoform0024888;Isoform0033689;Isoform0040588;Isoform0057068
GO:0009148	pyrimidine nucleoside triphosphate biosynthetic process	6	38	0.00940021	0.136385	Isoform0004598;Isoform0011473;Isoform0024888;Isoform0033689;Isoform0040588;Isoform0057068
GO:0009208	pyrimidine ribonucleoside triphosphate metabolic process	6	38	0.00940021	0.136385	Isoform0004598;Isoform0011473;Isoform0024888;Isoform0033689;Isoform0040588;Isoform0057068
GO:0009209	pyrimidine ribonucleoside triphosphate biosynthetic process	6	38	0.00940021	0.136385	Isoform0004598;Isoform0011473;Isoform0024888;Isoform0033689;Isoform0040588;Isoform0057068
GO:0051188	cofactor biosynthetic process	21	248	0.00965853	0.137717	Isoform0000863;Isoform0002220;Isoform0002465;Isoform0003065;Isoform0004390;Isoform0006871;Isoform0008619;Isoform0010355;Isoform0015516;Isoform0016647;Isoform0037340;Isoform0041200;Isoform0043332;Isoform0043393;Isoform0044211;Isoform0052299;Isoform0055089;Isoform0056771;Isoform0061390;Isoform0061438;Isoform0064245
GO:0034285	response to disaccharide	8	62	0.0099214	0.139068	Isoform0000103;Isoform0015982;Isoform0016132;Isoform0026082;Isoform0027903;Isoform0040426;Isoform0041056;Isoform0055089
GO:0009063	cellular amino acid catabolic process	4	19	0.0119303	0.16444	Isoform0006187;Isoform0010102;Isoform0028649;Isoform0045436
GO:0000819	sister chromatid segregation	5	30	0.0138375	0.175963	Isoform0041810;Isoform0048600;Isoform0053308;Isoform0056149;Isoform0056517
GO:0007062	sister chromatid cohesion	5	30	0.0138375	0.175963	Isoform0041810;Isoform0048600;Isoform0053308;Isoform0056149;Isoform0056517
GO:0098813	nuclear chromosome segregation	5	30	0.0138375	0.175963	Isoform0041810;Isoform0048600;Isoform0053308;Isoform0056149;Isoform0056517
GO:0006527	arginine catabolic process	3	11	0.014043	0.175963	Isoform0006187;Isoform0028649;Isoform0045436
GO:0006591	ornithine metabolic process	3	11	0.014043	0.175963	Isoform0006187;Isoform0028649;Isoform0045436
GO:0009065	glutamine family amino acid catabolic process	3	11	0.014043	0.175963	Isoform0006187;Isoform0028649;Isoform0045436
GO:0043038	amino acid activation	14	150	0.0145149	0.176527	Isoform0013891;Isoform0020402;Isoform0021464;Isoform0022253;Isoform0022785;Isoform0030824;Isoform0031717;Isoform0042253;Isoform0043684;Isoform0046367;Isoform0053813;Isoform0055696;Isoform0058943;Isoform0060480
GO:0043039	tRNA aminoacylation	14	150	0.0145149	0.176527	Isoform0013891;Isoform0020402;Isoform0021464;Isoform0022253;Isoform0022785;Isoform0030824;Isoform0031717;Isoform0042253;Isoform0043684;Isoform0046367;Isoform0053813;Isoform0055696;Isoform0058943;Isoform0060480
GO:1901565	organonitrogen compound catabolic process	7	54	0.0150636	0.180545	Isoform0000963;Isoform0004701;Isoform0006187;Isoform0010102;Isoform0028649;Isoform0031878;Isoform0045436
GO:0006213	pyrimidine nucleoside metabolic process	7	57	0.019861	0.231339	Isoform0004598;Isoform0011473;Isoform0024888;Isoform0033689;Isoform0040588;Isoform0057068;Isoform0063839
GO:0046131	pyrimidine ribonucleoside metabolic process	7	57	0.019861	0.231339	Isoform0004598;Isoform0011473;Isoform0024888;Isoform0033689;Isoform0040588;Isoform0057068;Isoform0063839
GO:0010109	regulation of photosynthesis	2	5	0.0213497	0.244807	Isoform0015735;Isoform0016415
GO:0034220	ion transmembrane transport	19	236	0.0216093	0.244807	Isoform0014116;Isoform0015331;Isoform0018124;Isoform0020932;Isoform0024258;Isoform0025213;Isoform0025967;Isoform0026641;Isoform0028970;Isoform0036233;Isoform0040828;Isoform0045320;Isoform0046336;Isoform0047236;Isoform0052032;Isoform0054727;Isoform0055232;Isoform0057331;Isoform0061100
GO:0044711	single-organism biosynthetic process	80	1324	0.0242715	0.27125	Isoform0000863;Isoform0002220;Isoform0002465;Isoform0002877;Isoform0003065;Isoform0003666;Isoform0004598;Isoform0006512;Isoform0008619;Isoform0009859;Isoform0011473;Isoform0011613;Isoform0011629;Isoform0011915;Isoform0013161;Isoform0013311;Isoform0013681;Isoform0015038;Isoform0015516;Isoform0016132;Isoform0016269;Isoform0016596;Isoform0017429;Isoform0017570;Isoform0017754;Isoform0018095;Isoform00…
GO:0060918	auxin transport	5	35	0.0258578	0.285125	Isoform0002877;Isoform0013681;Isoform0029089;Isoform0040275;Isoform0045694
GO:0042742	defense response to bacterium	3	14	0.0277992	0.302499	Isoform0000963;Isoform0004701;Isoform0031878
GO:0055085	transmembrane transport	19	246	0.0314017	0.337262	Isoform0014116;Isoform0015331;Isoform0018124;Isoform0020932;Isoform0024258;Isoform0025213;Isoform0025967;Isoform0026641;Isoform0028970;Isoform0036233;Isoform0040828;Isoform0045320;Isoform0046336;Isoform0047236;Isoform0052032;Isoform0054727;Isoform0055232;Isoform0057331;Isoform0061100
GO:0009218	pyrimidine ribonucleotide metabolic process	6	50	0.033235	0.338095	Isoform0004598;Isoform0011473;Isoform0024888;Isoform0033689;Isoform0040588;Isoform0057068
GO:0009220	pyrimidine ribonucleotide biosynthetic process	6	50	0.033235	0.338095	Isoform0004598;Isoform0011473;Isoform0024888;Isoform0033689;Isoform0040588;Isoform0057068
GO:0046132	pyrimidine ribonucleoside biosynthetic process	6	50	0.033235	0.338095	Isoform0004598;Isoform0011473;Isoform0024888;Isoform0033689;Isoform0040588;Isoform0057068
GO:0046134	pyrimidine nucleoside biosynthetic process	6	50	0.033235	0.338095	Isoform0004598;Isoform0011473;Isoform0024888;Isoform0033689;Isoform0040588;Isoform0057068
GO:0048584	positive regulation of response to stimulus	3	15	0.0335234	0.338095	Isoform0014674;Isoform0024902;Isoform0044017
GO:0009914	hormone transport	5	39	0.0391833	0.385998	Isoform0002877;Isoform0013681;Isoform0029089;Isoform0040275;Isoform0045694
GO:0044271	cellular nitrogen compound biosynthetic process	57	927	0.0392066	0.385998	Isoform0000863;Isoform0002220;Isoform0002465;Isoform0003065;Isoform0004598;Isoform0005931;Isoform0006871;Isoform0008619;Isoform0010355;Isoform0011473;Isoform0011629;Isoform0012913;Isoform0013891;Isoform0015516;Isoform0016374;Isoform0016647;Isoform0019261;Isoform0020356;Isoform0020387;Isoform0020402;Isoform0021464;Isoform0021606;Isoform0022253;Isoform0022785;Isoform0024888;Isoform0026641;Isoform00…
GO:0009411	response to UV	7	66	0.0403981	0.39305	Isoform0002877;Isoform0013681;Isoform0015982;Isoform0026082;Isoform0027903;Isoform0029089;Isoform0040426
GO:0006631	fatty acid metabolic process	32	482	0.0458305	0.440719	Isoform0002220;Isoform0002465;Isoform0003065;Isoform0005771;Isoform0006187;Isoform0006512;Isoform0013061;Isoform0013751;Isoform0017570;Isoform0018095;Isoform0021110;Isoform0022693;Isoform0025302;Isoform0027172;Isoform0028649;Isoform0033164;Isoform0033940;Isoform0034093;Isoform0036492;Isoform0039043;Isoform0040593;Isoform0043822;Isoform0045436;Isoform0048074;Isoform0048324;Isoform0051408;Isoform00…
GO:0006842	tricarboxylic acid transport	1	1	0.0485543	0.461545	Isoform0030330
GO:0006448	regulation of translational elongation	4	29	0.0499668	0.469574	Isoform0013891;Isoform0022785;Isoform0031717;Isoform0060480
GO:0051186	cofactor metabolic process	32	487	0.0513784	0.477415	Isoform0000863;Isoform0000963;Isoform0002220;Isoform0002465;Isoform0002877;Isoform0003065;Isoform0004390;Isoform0004701;Isoform0006299;Isoform0006659;Isoform0006871;Isoform0008619;Isoform0010355;Isoform0011699;Isoform0013681;Isoform0015516;Isoform0016647;Isoform0031878;Isoform0037340;Isoform0041200;Isoform0043332;Isoform0043393;Isoform0043942;Isoform0044211;Isoform0046711;Isoform0052299;Isoform00…
GO:0048583	regulation of response to stimulus	6	56	0.053369	0.487771	Isoform0014674;Isoform0024902;Isoform0029089;Isoform0044017;Isoform0062760;Isoform0063839
GO:0015669	gas transport	2	8	0.0542623	0.487771	Isoform0001294;Isoform0038628
GO:0043649	dicarboxylic acid catabolic process	2	8	0.0542623	0.487771	Isoform0034322;Isoform0045535
GO:0019725	cellular homeostasis	10	117	0.058347	0.518299	Isoform0000103;Isoform0003689;Isoform0006559;Isoform0007813;Isoform0008425;Isoform0008734;Isoform0010677;Isoform0017022;Isoform0023182;Isoform0030330
GO:1901566	organonitrogen compound biosynthetic process	60	1008	0.0589119	0.518299	Isoform0000863;Isoform0002220;Isoform0002465;Isoform0003065;Isoform0003666;Isoform0004598;Isoform0006871;Isoform0008619;Isoform0009859;Isoform0010355;Isoform0011473;Isoform0011629;Isoform0011915;Isoform0013161;Isoform0013311;Isoform0013891;Isoform0015038;Isoform0015516;Isoform0016132;Isoform0016269;Isoform0016374;Isoform0016596;Isoform0016647;Isoform0019261;Isoform0020356;Isoform0020387;Isoform00…
GO:0055065	metal ion homeostasis	5	44	0.0607993	0.52564	Isoform0014674;Isoform0024902;Isoform0030330;Isoform0040580;Isoform0044017
GO:0018130	heterocycle biosynthetic process	41	658	0.0610175	0.52564	Isoform0000863;Isoform0002023;Isoform0002220;Isoform0002465;Isoform0003065;Isoform0004598;Isoform0005931;Isoform0006871;Isoform0008619;Isoform0010355;Isoform0011473;Isoform0012913;Isoform0015516;Isoform0016647;Isoform0021606;Isoform0024888;Isoform0026641;Isoform0030258;Isoform0033689;Isoform0037340;Isoform0037540;Isoform0040588;Isoform0041200;Isoform0041668;Isoform0043332;Isoform0043393;Isoform00…
GO:0006560	proline metabolic process	3	19	0.0619049	0.527787	Isoform0006187;Isoform0028649;Isoform0045436
GO:0006787	porphyrin-containing compound catabolic process	3	21	0.0791693	0.65473	Isoform0000963;Isoform0004701;Isoform0031878
GO:0033015	tetrapyrrole catabolic process	3	21	0.0791693	0.65473	Isoform0000963;Isoform0004701;Isoform0031878
GO:0051187	cofactor catabolic process	3	21	0.0791693	0.65473	Isoform0000963;Isoform0004701;Isoform0031878
GO:0032787	monocarboxylic acid metabolic process	59	1019	0.0903576	0.712375	Isoform0000688;Isoform0000819;Isoform0001707;Isoform0001845;Isoform0002126;Isoform0002220;Isoform0002465;Isoform0003065;Isoform0005771;Isoform0006187;Isoform0006512;Isoform0006659;Isoform0006851;Isoform0006862;Isoform0007719;Isoform0011915;Isoform0012938;Isoform0013061;Isoform0013751;Isoform0014615;Isoform0015924;Isoform0016269;Isoform0016596;Isoform0017555;Isoform0017570;Isoform0018095;Isoform00…
GO:0006066	alcohol metabolic process	12	161	0.0929138	0.712375	Isoform0002465;Isoform0002877;Isoform0003760;Isoform0007253;Isoform0008654;Isoform0013632;Isoform0013681;Isoform0014807;Isoform0015731;Isoform0016167;Isoform0016805;Isoform0035049
GO:0006644	phospholipid metabolic process	17	247	0.0940446	0.712375	Isoform0002220;Isoform0003065;Isoform0003760;Isoform0007253;Isoform0008654;Isoform0013632;Isoform0014807;Isoform0015731;Isoform0016167;Isoform0016805;Isoform0035049;Isoform0039208;Isoform0046837;Isoform0049813;Isoform0055089;Isoform0059251;Isoform0060706
GO:0006354	DNA-templated transcription, elongation	5	50	0.0940468	0.712375	Isoform0005931;Isoform0021606;Isoform0041668;Isoform0045949;Isoform0047293
GO:0031399	regulation of protein modification process	5	50	0.0940468	0.712375	Isoform0000103;Isoform0000863;Isoform0008619;Isoform0013311;Isoform0015516
GO:0000959	mitochondrial RNA metabolic process	1	2	0.0947536	0.712375	Isoform0047449
GO:0009068	aspartate family amino acid catabolic process	1	2	0.0947536	0.712375	Isoform0010102
GO:0009087	methionine catabolic process	1	2	0.0947536	0.712375	Isoform0010102
GO:0018131	oxazole or thiazole biosynthetic process	1	2	0.0947536	0.712375	Isoform0002023
GO:0046484	oxazole or thiazole metabolic process	1	2	0.0947536	0.712375	Isoform0002023
GO:0006418	tRNA aminoacylation for protein translation	10	129	0.0971814	0.717581	Isoform0013891;Isoform0020402;Isoform0021464;Isoform0022253;Isoform0022785;Isoform0031717;Isoform0042253;Isoform0043684;Isoform0046367;Isoform0060480
GO:0009064	glutamine family amino acid metabolic process	10	129	0.0971814	0.717581	Isoform0001348;Isoform0004598;Isoform0006187;Isoform0024888;Isoform0028649;Isoform0033689;Isoform0040588;Isoform0045436;Isoform0057068;Isoform0069794
GO:0000096	sulfur amino acid metabolic process	12	163	0.0994995	0.728195	Isoform0000863;Isoform0008619;Isoform0009859;Isoform0010102;Isoform0011915;Isoform0013161;Isoform0013311;Isoform0015516;Isoform0016132;Isoform0016269;Isoform0016596;Isoform0041056
GO:0006399	tRNA metabolic process	16	236	0.112192	0.8115	Isoform0013891;Isoform0020402;Isoform0021464;Isoform0022253;Isoform0022785;Isoform0030824;Isoform0031717;Isoform0042253;Isoform0043684;Isoform0046367;Isoform0047449;Isoform0053813;Isoform0055696;Isoform0058943;Isoform0060480;Isoform0063839
GO:0009617	response to bacterium	8	100	0.112845	0.8115	Isoform0000963;Isoform0002465;Isoform0004701;Isoform0006862;Isoform0013312;Isoform0014615;Isoform0031878;Isoform0055089
GO:0006970	response to osmotic stress	13	185	0.116388	0.829764	Isoform0001845;Isoform0006187;Isoform0006862;Isoform0007719;Isoform0011915;Isoform0013311;Isoform0014615;Isoform0016269;Isoform0016596;Isoform0028649;Isoform0040580;Isoform0045436;Isoform0055460
GO:0010817	regulation of hormone levels	6	69	0.117729	0.832149	Isoform0002877;Isoform0011915;Isoform0013681;Isoform0029089;Isoform0040275;Isoform0045694
GO:0009642	response to light intensity	5	54	0.120418	0.843412	Isoform0000103;Isoform0001845;Isoform0016132;Isoform0041056;Isoform0055089
GO:0030001	metal ion transport	23	365	0.121983	0.843412	Isoform0000103;Isoform0004513;Isoform0011914;Isoform0014116;Isoform0018124;Isoform0020932;Isoform0024258;Isoform0025213;Isoform0028970;Isoform0030330;Isoform0036233;Isoform0040275;Isoform0040580;Isoform0040828;Isoform0045320;Isoform0045694;Isoform0046336;Isoform0047236;Isoform0047861;Isoform0052032;Isoform0054727;Isoform0055232;Isoform0057331
GO:0044723	single-organism carbohydrate metabolic process	39	662	0.122381	0.843412	Isoform0001539;Isoform0001845;Isoform0003760;Isoform0006047;Isoform0006299;Isoform0006862;Isoform0007253;Isoform0007699;Isoform0007719;Isoform0008164;Isoform0008654;Isoform0013632;Isoform0013921;Isoform0014615;Isoform0014807;Isoform0015079;Isoform0015731;Isoform0016167;Isoform0016269;Isoform0016346;Isoform0016596;Isoform0016805;Isoform0016834;Isoform0017213;Isoform0022511;Isoform0023502;Isoform00…
GO:0008610	lipid biosynthetic process	29	476	0.123878	0.846672	Isoform0002220;Isoform0002465;Isoform0002877;Isoform0003065;Isoform0006512;Isoform0011915;Isoform0013681;Isoform0017570;Isoform0018095;Isoform0021110;Isoform0022693;Isoform0025302;Isoform0027172;Isoform0033164;Isoform0033940;Isoform0034093;Isoform0036492;Isoform0039043;Isoform0040593;Isoform0043822;Isoform0048074;Isoform0048324;Isoform0051408;Isoform0052536;Isoform0055089;Isoform0057058;Isoform00…
GO:0042592	homeostatic process	14	205	0.125455	0.850418	Isoform0000103;Isoform0003689;Isoform0006559;Isoform0007813;Isoform0008425;Isoform0008734;Isoform0010677;Isoform0014674;Isoform0017022;Isoform0023182;Isoform0024902;Isoform0030330;Isoform0040580;Isoform0044017
GO:0000097	sulfur amino acid biosynthetic process	11	155	0.133699	0.898936	Isoform0000863;Isoform0008619;Isoform0009859;Isoform0011915;Isoform0013161;Isoform0013311;Isoform0015516;Isoform0016132;Isoform0016269;Isoform0016596;Isoform0041056
GO:0009812	flavonoid metabolic process	4	42	0.145328	0.944229	Isoform0015982;Isoform0026082;Isoform0027903;Isoform0040426
GO:0006972	hyperosmotic response	3	28	0.152786	0.944229	Isoform0006187;Isoform0028649;Isoform0045436
GO:0005991	trehalose metabolic process	7	91	0.153167	0.944229	Isoform0008164;Isoform0013921;Isoform0046682;Isoform0047126;Isoform0051610;Isoform0057693;Isoform0060653
GO:0006725	cellular aromatic compound metabolic process	144	2737	0.153286	0.944229	Isoform0000103;Isoform0000863;Isoform0000963;Isoform0001784;Isoform0002023;Isoform0002220;Isoform0002465;Isoform0003000;Isoform0003065;Isoform0003817;Isoform0004598;Isoform0004701;Isoform0005931;Isoform0006089;Isoform0006299;Isoform0006659;Isoform0006871;Isoform0008619;Isoform0009174;Isoform0010355;Isoform0010370;Isoform0010953;Isoform0011473;Isoform0011613;Isoform0011699;Isoform0011915;Isoform00…
GO:0006913	nucleocytoplasmic transport	9	126	0.159366	0.944229	Isoform0005931;Isoform0006862;Isoform0014615;Isoform0021606;Isoform0041668;Isoform0043384;Isoform0045949;Isoform0047293;Isoform0047449
GO:0051169	nuclear transport	9	126	0.159366	0.944229	Isoform0005931;Isoform0006862;Isoform0014615;Isoform0021606;Isoform0041668;Isoform0043384;Isoform0045949;Isoform0047293;Isoform0047449
GO:0006083	acetate metabolic process	2	15	0.16315	0.944229	Isoform0038598;Isoform0041345
GO:0009743	response to carbohydrate	11	163	0.169675	0.944229	Isoform0000103;Isoform0015982;Isoform0016132;Isoform0025625;Isoform0026082;Isoform0027903;Isoform0040426;Isoform0041056;Isoform0055089;Isoform0061045;Isoform0067415
GO:1901360	organic cyclic compound metabolic process	148	2834	0.173098	0.944229	Isoform0000103;Isoform0000863;Isoform0000963;Isoform0001784;Isoform0002023;Isoform0002220;Isoform0002465;Isoform0002877;Isoform0003000;Isoform0003065;Isoform0003817;Isoform0004598;Isoform0004701;Isoform0005931;Isoform0006089;Isoform0006187;Isoform0006299;Isoform0006659;Isoform0006871;Isoform0008619;Isoform0009174;Isoform0010355;Isoform0010370;Isoform0010953;Isoform0011473;Isoform0011613;Isoform00…
GO:0043207	response to external biotic stimulus	14	218	0.175367	0.944229	Isoform0000963;Isoform0001707;Isoform0002465;Isoform0004701;Isoform0006851;Isoform0006862;Isoform0013312;Isoform0014615;Isoform0018570;Isoform0031878;Isoform0036825;Isoform0037221;Isoform0055089;Isoform0055460
GO:0051707	response to other organism	14	218	0.175367	0.944229	Isoform0000963;Isoform0001707;Isoform0002465;Isoform0004701;Isoform0006851;Isoform0006862;Isoform0013312;Isoform0014615;Isoform0018570;Isoform0031878;Isoform0036825;Isoform0037221;Isoform0055089;Isoform0055460
GO:0006525	arginine metabolic process	3	30	0.176774	0.944229	Isoform0006187;Isoform0028649;Isoform0045436
GO:0006405	RNA export from nucleus	8	112	0.177547	0.944229	Isoform0005931;Isoform0006862;Isoform0014615;Isoform0021606;Isoform0041668;Isoform0043384;Isoform0045949;Isoform0047293
GO:0051168	nuclear export	8	112	0.177547	0.944229	Isoform0005931;Isoform0006862;Isoform0014615;Isoform0021606;Isoform0041668;Isoform0043384;Isoform0045949;Isoform0047293
GO:0000075	cell cycle checkpoint	1	4	0.180538	0.944229	Isoform0010168
GO:0000077	DNA damage checkpoint	1	4	0.180538	0.944229	Isoform0010168
GO:0000098	sulfur amino acid catabolic process	1	4	0.180538	0.944229	Isoform0010102
GO:0007093	mitotic cell cycle checkpoint	1	4	0.180538	0.944229	Isoform0010168
GO:0010466	negative regulation of peptidase activity	1	4	0.180538	0.944229	Isoform0012291
GO:0030162	regulation of proteolysis	1	4	0.180538	0.944229	Isoform0012291
GO:0031570	DNA integrity checkpoint	1	4	0.180538	0.944229	Isoform0010168
GO:0032269	negative regulation of cellular protein metabolic process	1	4	0.180538	0.944229	Isoform0012291
GO:0043086	negative regulation of catalytic activity	1	4	0.180538	0.944229	Isoform0012291
GO:0044092	negative regulation of molecular function	1	4	0.180538	0.944229	Isoform0012291
GO:0044273	sulfur compound catabolic process	1	4	0.180538	0.944229	Isoform0010102
GO:0044773	mitotic DNA damage checkpoint	1	4	0.180538	0.944229	Isoform0010168
GO:0044774	mitotic DNA integrity checkpoint	1	4	0.180538	0.944229	Isoform0010168
GO:0045861	negative regulation of proteolysis	1	4	0.180538	0.944229	Isoform0012291
GO:0045930	negative regulation of mitotic cell cycle	1	4	0.180538	0.944229	Isoform0010168
GO:0051248	negative regulation of protein metabolic process	1	4	0.180538	0.944229	Isoform0012291
GO:0051346	negative regulation of hydrolase activity	1	4	0.180538	0.944229	Isoform0012291
GO:0052547	regulation of peptidase activity	1	4	0.180538	0.944229	Isoform0012291
GO:0007602	phototransduction	2	16	0.18077	0.944229	Isoform0006678;Isoform0060553
GO:0006403	RNA localization	8	113	0.183565	0.944229	Isoform0005931;Isoform0006862;Isoform0014615;Isoform0021606;Isoform0041668;Isoform0043384;Isoform0045949;Isoform0047293
GO:0050657	nucleic acid transport	8	113	0.183565	0.944229	Isoform0005931;Isoform0006862;Isoform0014615;Isoform0021606;Isoform0041668;Isoform0043384;Isoform0045949;Isoform0047293
GO:0050658	RNA transport	8	113	0.183565	0.944229	Isoform0005931;Isoform0006862;Isoform0014615;Isoform0021606;Isoform0041668;Isoform0043384;Isoform0045949;Isoform0047293
GO:0051236	establishment of RNA localization	8	113	0.183565	0.944229	Isoform0005931;Isoform0006862;Isoform0014615;Isoform0021606;Isoform0041668;Isoform0043384;Isoform0045949;Isoform0047293
GO:0009607	response to biotic stimulus	14	220	0.183822	0.944229	Isoform0000963;Isoform0001707;Isoform0002465;Isoform0004701;Isoform0006851;Isoform0006862;Isoform0013312;Isoform0014615;Isoform0018570;Isoform0031878;Isoform0036825;Isoform0037221;Isoform0055089;Isoform0055460
GO:0009199	ribonucleoside triphosphate metabolic process	8	114	0.18967	0.959826	Isoform0004598;Isoform0011473;Isoform0024888;Isoform0026641;Isoform0033689;Isoform0040588;Isoform0057068;Isoform0061100
GO:0009201	ribonucleoside triphosphate biosynthetic process	8	114	0.18967	0.959826	Isoform0004598;Isoform0011473;Isoform0024888;Isoform0026641;Isoform0033689;Isoform0040588;Isoform0057068;Isoform0061100
GO:0019439	aromatic compound catabolic process	5	63	0.19034	0.959826	Isoform0000963;Isoform0004701;Isoform0006089;Isoform0031878;Isoform0047449
GO:0050801	ion homeostasis	6	80	0.192387	0.960365	Isoform0000103;Isoform0014674;Isoform0024902;Isoform0030330;Isoform0040580;Isoform0044017
GO:0009141	nucleoside triphosphate metabolic process	8	115	0.19586	0.960365	Isoform0004598;Isoform0011473;Isoform0024888;Isoform0026641;Isoform0033689;Isoform0040588;Isoform0057068;Isoform0061100
GO:0009142	nucleoside triphosphate biosynthetic process	8	115	0.19586	0.960365	Isoform0004598;Isoform0011473;Isoform0024888;Isoform0026641;Isoform0033689;Isoform0040588;Isoform0057068;Isoform0061100
GO:0009581	detection of external stimulus	2	17	0.198654	0.960365	Isoform0006678;Isoform0060553
GO:0009582	detection of abiotic stimulus	2	17	0.198654	0.960365	Isoform0006678;Isoform0060553
GO:0009583	detection of light stimulus	2	17	0.198654	0.960365	Isoform0006678;Isoform0060553
GO:0006595	polyamine metabolic process	5	64	0.198873	0.960365	Isoform0001784;Isoform0016374;Isoform0020356;Isoform0040901;Isoform0045029
GO:0044249	cellular biosynthetic process	156	3016	0.199737	0.960365	Isoform0000103;Isoform0000610;Isoform0000863;Isoform0001552;Isoform0001845;Isoform0002023;Isoform0002220;Isoform0002465;Isoform0003065;Isoform0003319;Isoform0003666;Isoform0004390;Isoform0004598;Isoform0005931;Isoform0006047;Isoform0006512;Isoform0006871;Isoform0007719;Isoform0008619;Isoform0008849;Isoform0009859;Isoform0010355;Isoform0011473;Isoform0011613;Isoform0011629;Isoform0011915;Isoform00…
GO:0032268	regulation of cellular protein metabolic process	19	318	0.20624	0.975169	Isoform0000103;Isoform0000863;Isoform0008619;Isoform0012291;Isoform0013311;Isoform0013891;Isoform0015516;Isoform0017432;Isoform0022785;Isoform0026288;Isoform0026712;Isoform0031717;Isoform0040875;Isoform0043782;Isoform0046276;Isoform0046892;Isoform0047188;Isoform0047492;Isoform0060480
GO:0051246	regulation of protein metabolic process	19	318	0.20624	0.975169	Isoform0000103;Isoform0000863;Isoform0008619;Isoform0012291;Isoform0013311;Isoform0013891;Isoform0015516;Isoform0017432;Isoform0022785;Isoform0026288;Isoform0026712;Isoform0031717;Isoform0040875;Isoform0043782;Isoform0046276;Isoform0046892;Isoform0047188;Isoform0047492;Isoform0060480
GO:0044270	cellular nitrogen compound catabolic process	5	65	0.207533	0.975169	Isoform0000963;Isoform0004701;Isoform0006089;Isoform0031878;Isoform0047449
GO:0046700	heterocycle catabolic process	5	65	0.207533	0.975169	Isoform0000963;Isoform0004701;Isoform0006089;Isoform0031878;Isoform0047449
GO:0000160	phosphorelay signal transduction system	5	66	0.216314	1	Isoform0048124;Isoform0049843;Isoform0052000;Isoform0058695;Isoform0060427
GO:1901361	organic cyclic compound catabolic process	5	66	0.216314	1	Isoform0000963;Isoform0004701;Isoform0006089;Isoform0031878;Isoform0047449
GO:0006629	lipid metabolic process	55	1017	0.218581	1	Isoform0001065;Isoform0001528;Isoform0002220;Isoform0002465;Isoform0002877;Isoform0003053;Isoform0003065;Isoform0003760;Isoform0005771;Isoform0006187;Isoform0006512;Isoform0007253;Isoform0008654;Isoform0011915;Isoform0013061;Isoform0013632;Isoform0013681;Isoform0013751;Isoform0014807;Isoform0015731;Isoform0016167;Isoform0016805;Isoform0017570;Isoform0018095;Isoform0021110;Isoform0022693;Isoform00…
GO:0009813	flavonoid biosynthetic process	1	5	0.220335	1	Isoform0040426
GO:0045786	negative regulation of cell cycle	1	5	0.220335	1	Isoform0010168
GO:0009416	response to light stimulus	20	341	0.222087	1	Isoform0000103;Isoform0001845;Isoform0002877;Isoform0006089;Isoform0006678;Isoform0013311;Isoform0013681;Isoform0015982;Isoform0016132;Isoform0026082;Isoform0027903;Isoform0029089;Isoform0034258;Isoform0040426;Isoform0041056;Isoform0043942;Isoform0055089;Isoform0060553;Isoform0061045;Isoform0067415
GO:0009668	plastid membrane organization	5	67	0.225209	1	Isoform0000963;Isoform0003065;Isoform0004701;Isoform0031878;Isoform0043942
GO:0006529	asparagine biosynthetic process	3	34	0.227396	1	Isoform0011629;Isoform0019261;Isoform0020387
GO:0009314	response to radiation	21	362	0.229814	1	Isoform0000103;Isoform0001845;Isoform0002465;Isoform0002877;Isoform0006089;Isoform0006678;Isoform0013311;Isoform0013681;Isoform0015982;Isoform0016132;Isoform0026082;Isoform0027903;Isoform0029089;Isoform0034258;Isoform0040426;Isoform0041056;Isoform0043942;Isoform0055089;Isoform0060553;Isoform0061045;Isoform0067415
GO:1901576	organic substance biosynthetic process	153	2980	0.232185	1	Isoform0000863;Isoform0001552;Isoform0001845;Isoform0002220;Isoform0002465;Isoform0002877;Isoform0003065;Isoform0003319;Isoform0003666;Isoform0004598;Isoform0005931;Isoform0006047;Isoform0006512;Isoform0006871;Isoform0008619;Isoform0008849;Isoform0009859;Isoform0010355;Isoform0011473;Isoform0011613;Isoform0011629;Isoform0011915;Isoform0012913;Isoform0013161;Isoform0013311;Isoform0013451;Isoform00…
GO:0032392	DNA geometric change	5	68	0.23421	1	Isoform0025625;Isoform0029167;Isoform0029346;Isoform0044734;Isoform0049840
GO:0019321	pentose metabolic process	4	51	0.234331	1	Isoform0006299;Isoform0016346;Isoform0016834;Isoform0017213
GO:1901615	organic hydroxy compound metabolic process	14	232	0.238412	1	Isoform0002465;Isoform0002877;Isoform0003760;Isoform0007253;Isoform0007719;Isoform0008654;Isoform0013632;Isoform0013681;Isoform0014807;Isoform0015731;Isoform0016167;Isoform0016805;Isoform0035049;Isoform0055089
GO:0006338	chromatin remodeling	3	35	0.240465	1	Isoform0034238;Isoform0062194;Isoform0069928
GO:0006544	glycine metabolic process	3	35	0.240465	1	Isoform0002465;Isoform0043393;Isoform0055089
GO:0010160	formation of organ boundary	3	35	0.240465	1	Isoform0034238;Isoform0062194;Isoform0069928
GO:0048645	organ formation	3	35	0.240465	1	Isoform0034238;Isoform0062194;Isoform0069928
GO:0048859	formation of anatomical boundary	3	35	0.240465	1	Isoform0034238;Isoform0062194;Isoform0069928
GO:0051704	multi-organism process	16	270	0.240565	1	Isoform0000963;Isoform0001707;Isoform0002465;Isoform0004701;Isoform0006851;Isoform0006862;Isoform0013312;Isoform0014615;Isoform0018570;Isoform0031878;Isoform0034258;Isoform0036825;Isoform0037221;Isoform0055089;Isoform0055460;Isoform0057475
GO:0009887	organ morphogenesis	7	104	0.241118	1	Isoform0000963;Isoform0004701;Isoform0031878;Isoform0034238;Isoform0062194;Isoform0063839;Isoform0069928
GO:0008652	cellular amino acid biosynthetic process	18	308	0.241446	1	Isoform0000863;Isoform0003666;Isoform0008619;Isoform0009859;Isoform0011629;Isoform0011915;Isoform0013161;Isoform0013311;Isoform0015038;Isoform0015516;Isoform0016132;Isoform0016269;Isoform0016596;Isoform0019261;Isoform0020387;Isoform0041056;Isoform0043393;Isoform0046778
GO:0055080	cation homeostasis	5	69	0.24331	1	Isoform0014674;Isoform0024902;Isoform0030330;Isoform0040580;Isoform0044017
GO:0098771	inorganic ion homeostasis	5	69	0.24331	1	Isoform0014674;Isoform0024902;Isoform0030330;Isoform0040580;Isoform0044017
GO:0034660	ncRNA metabolic process	23	404	0.243978	1	Isoform0000103;Isoform0013891;Isoform0020402;Isoform0021464;Isoform0022253;Isoform0022785;Isoform0030824;Isoform0031717;Isoform0036821;Isoform0042253;Isoform0043684;Isoform0043942;Isoform0046040;Isoform0046367;Isoform0046444;Isoform0047449;Isoform0053813;Isoform0055460;Isoform0055696;Isoform0058943;Isoform0060480;Isoform0063839;Isoform0067891
GO:0044255	cellular lipid metabolic process	49	912	0.248686	1	Isoform0002220;Isoform0002465;Isoform0003065;Isoform0003760;Isoform0005771;Isoform0006187;Isoform0006512;Isoform0007253;Isoform0008654;Isoform0013061;Isoform0013632;Isoform0013751;Isoform0014807;Isoform0015731;Isoform0016167;Isoform0016805;Isoform0017570;Isoform0018095;Isoform0021110;Isoform0022693;Isoform0025302;Isoform0025983;Isoform0027172;Isoform0028649;Isoform0033164;Isoform0033940;Isoform00…
GO:0071103	DNA conformation change	5	70	0.252502	1	Isoform0025625;Isoform0029167;Isoform0029346;Isoform0044734;Isoform0049840
GO:0009966	regulation of signal transduction	3	36	0.253653	1	Isoform0029089;Isoform0062760;Isoform0063839
GO:0023051	regulation of signaling	3	36	0.253653	1	Isoform0029089;Isoform0062760;Isoform0063839
GO:0005984	disaccharide metabolic process	10	161	0.256675	1	Isoform0008164;Isoform0013921;Isoform0022511;Isoform0046682;Isoform0047126;Isoform0051610;Isoform0057693;Isoform0060609;Isoform0060653;Isoform0063361
GO:0010928	regulation of auxin mediated signaling pathway	1	6	0.258201	1	Isoform0029089
GO:0051260	protein homooligomerization	1	6	0.258201	1	Isoform0010102
GO:0001101	response to acid chemical	13	218	0.26217	1	Isoform0001707;Isoform0005377;Isoform0006851;Isoform0009492;Isoform0016269;Isoform0016596;Isoform0018570;Isoform0030330;Isoform0036825;Isoform0037221;Isoform0041450;Isoform0055089;Isoform0063839
GO:0098542	defense response to other organism	4	54	0.266506	1	Isoform0000963;Isoform0004701;Isoform0031878;Isoform0055460
GO:0044272	sulfur compound biosynthetic process	14	238	0.267887	1	Isoform0000863;Isoform0008619;Isoform0009859;Isoform0011915;Isoform0013161;Isoform0013311;Isoform0015516;Isoform0016132;Isoform0016269;Isoform0016374;Isoform0016596;Isoform0020356;Isoform0041056;Isoform0045029
GO:0009259	ribonucleotide metabolic process	13	221	0.277912	1	Isoform0004598;Isoform0011473;Isoform0024888;Isoform0026641;Isoform0029909;Isoform0033689;Isoform0037540;Isoform0040588;Isoform0045418;Isoform0050360;Isoform0057068;Isoform0060111;Isoform0061100
GO:0019693	ribose phosphate metabolic process	13	221	0.277912	1	Isoform0004598;Isoform0011473;Isoform0024888;Isoform0026641;Isoform0029909;Isoform0033689;Isoform0037540;Isoform0040588;Isoform0045418;Isoform0050360;Isoform0057068;Isoform0060111;Isoform0061100
GO:0065008	regulation of biological quality	22	395	0.283312	1	Isoform0000103;Isoform0002877;Isoform0003689;Isoform0006559;Isoform0007813;Isoform0008425;Isoform0008734;Isoform0010677;Isoform0011915;Isoform0013681;Isoform0014674;Isoform0017022;Isoform0023182;Isoform0024902;Isoform0029089;Isoform0030330;Isoform0040275;Isoform0040580;Isoform0044017;Isoform0045694;Isoform0061045;Isoform0067415
GO:0006772	thiamine metabolic process	1	7	0.294231	1	Isoform0002023
GO:0019418	sulfide oxidation	1	7	0.294231	1	Isoform0011915
GO:0051259	protein oligomerization	1	7	0.294231	1	Isoform0010102
GO:0009058	biosynthetic process	159	3144	0.294846	1	Isoform0000103;Isoform0000610;Isoform0000863;Isoform0001552;Isoform0001845;Isoform0002023;Isoform0002220;Isoform0002465;Isoform0002877;Isoform0003065;Isoform0003319;Isoform0003666;Isoform0004390;Isoform0004598;Isoform0005931;Isoform0006047;Isoform0006512;Isoform0006871;Isoform0007719;Isoform0008619;Isoform0008849;Isoform0009859;Isoform0010355;Isoform0011473;Isoform0011613;Isoform0011629;Isoform00…
GO:0016043	cellular component organization	100	1954	0.299916	1	Isoform0000103;Isoform0000712;Isoform0000963;Isoform0000974;Isoform0001845;Isoform0002200;Isoform0002877;Isoform0003065;Isoform0004092;Isoform0004701;Isoform0004937;Isoform0005241;Isoform0005385;Isoform0005459;Isoform0005562;Isoform0005918;Isoform0005931;Isoform0006089;Isoform0006187;Isoform0006357;Isoform0006862;Isoform0007719;Isoform0009684;Isoform0009706;Isoform0009959;Isoform0010102;Isoform00…
GO:0009260	ribonucleotide biosynthetic process	12	207	0.305587	1	Isoform0004598;Isoform0011473;Isoform0024888;Isoform0026641;Isoform0033689;Isoform0037540;Isoform0040588;Isoform0045418;Isoform0050360;Isoform0057068;Isoform0060111;Isoform0061100
GO:0046390	ribose phosphate biosynthetic process	12	207	0.305587	1	Isoform0004598;Isoform0011473;Isoform0024888;Isoform0026641;Isoform0033689;Isoform0037540;Isoform0040588;Isoform0045418;Isoform0050360;Isoform0057068;Isoform0060111;Isoform0061100
GO:0009826	unidimensional cell growth	2	23	0.308122	1	Isoform0002877;Isoform0013681
GO:0016054	organic acid catabolic process	7	113	0.309521	1	Isoform0006187;Isoform0010102;Isoform0013061;Isoform0028649;Isoform0034322;Isoform0045436;Isoform0045535
GO:0046395	carboxylic acid catabolic process	7	113	0.309521	1	Isoform0006187;Isoform0010102;Isoform0013061;Isoform0028649;Isoform0034322;Isoform0045436;Isoform0045535
GO:0009116	nucleoside metabolic process	9	151	0.312341	1	Isoform0004598;Isoform0011473;Isoform0024888;Isoform0026641;Isoform0033689;Isoform0040588;Isoform0057068;Isoform0061100;Isoform0063839
GO:0009119	ribonucleoside metabolic process	9	151	0.312341	1	Isoform0004598;Isoform0011473;Isoform0024888;Isoform0026641;Isoform0033689;Isoform0040588;Isoform0057068;Isoform0061100;Isoform0063839
GO:0009163	nucleoside biosynthetic process	8	133	0.318724	1	Isoform0004598;Isoform0011473;Isoform0024888;Isoform0026641;Isoform0033689;Isoform0040588;Isoform0057068;Isoform0061100
GO:0042455	ribonucleoside biosynthetic process	8	133	0.318724	1	Isoform0004598;Isoform0011473;Isoform0024888;Isoform0026641;Isoform0033689;Isoform0040588;Isoform0057068;Isoform0061100
GO:0006576	cellular biogenic amine metabolic process	5	77	0.318812	1	Isoform0001784;Isoform0016374;Isoform0020356;Isoform0040901;Isoform0045029
GO:0044106	cellular amine metabolic process	5	77	0.318812	1	Isoform0001784;Isoform0016374;Isoform0020356;Isoform0040901;Isoform0045029
GO:0006790	sulfur compound metabolic process	20	365	0.320652	1	Isoform0000863;Isoform0002023;Isoform0002465;Isoform0002877;Isoform0008619;Isoform0009859;Isoform0010102;Isoform0011915;Isoform0013161;Isoform0013311;Isoform0013681;Isoform0015516;Isoform0016132;Isoform0016269;Isoform0016374;Isoform0016596;Isoform0020356;Isoform0041056;Isoform0045029;Isoform0055089
GO:0048878	chemical homeostasis	6	96	0.323128	1	Isoform0000103;Isoform0014674;Isoform0024902;Isoform0030330;Isoform0040580;Isoform0044017
GO:0060560	developmental growth involved in morphogenesis	2	24	0.326274	1	Isoform0002877;Isoform0013681
GO:0009738	abscisic acid-activated signaling pathway	1	8	0.328512	1	Isoform0063839
GO:0016567	protein ubiquitination	1	8	0.328512	1	Isoform0013934
GO:0071215	cellular response to abscisic acid stimulus	1	8	0.328512	1	Isoform0063839
GO:0097306	cellular response to alcohol	1	8	0.328512	1	Isoform0063839
GO:0005996	monosaccharide metabolic process	15	270	0.333041	1	Isoform0001539;Isoform0001845;Isoform0006299;Isoform0006862;Isoform0007699;Isoform0007719;Isoform0014615;Isoform0015079;Isoform0016269;Isoform0016346;Isoform0016596;Isoform0016834;Isoform0017213;Isoform0039828;Isoform0069820
GO:0072527	pyrimidine-containing compound metabolic process	10	174	0.338133	1	Isoform0002023;Isoform0004598;Isoform0011473;Isoform0024888;Isoform0029276;Isoform0033689;Isoform0040588;Isoform0057068;Isoform0057398;Isoform0063839
GO:0071840	cellular component organization or biogenesis	104	2058	0.344618	1	Isoform0000103;Isoform0000712;Isoform0000963;Isoform0000974;Isoform0001845;Isoform0002200;Isoform0002877;Isoform0003065;Isoform0004092;Isoform0004701;Isoform0004937;Isoform0005241;Isoform0005385;Isoform0005459;Isoform0005562;Isoform0005918;Isoform0005931;Isoform0006089;Isoform0006187;Isoform0006357;Isoform0006862;Isoform0007719;Isoform0009684;Isoform0009706;Isoform0009959;Isoform0010102;Isoform00…
GO:0009311	oligosaccharide metabolic process	10	176	0.351106	1	Isoform0008164;Isoform0013921;Isoform0022511;Isoform0046682;Isoform0047126;Isoform0051610;Isoform0057693;Isoform0060609;Isoform0060653;Isoform0063361
GO:0006351	transcription, DNA-templated	6	100	0.357919	1	Isoform0005931;Isoform0021606;Isoform0041668;Isoform0045949;Isoform0047293;Isoform0062760
GO:0006730	one-carbon metabolic process	1	9	0.36113	1	Isoform0036552
GO:0009157	deoxyribonucleoside monophosphate biosynthetic process	1	9	0.36113	1	Isoform0043393
GO:0009162	deoxyribonucleoside monophosphate metabolic process	1	9	0.36113	1	Isoform0043393
GO:0009176	pyrimidine deoxyribonucleoside monophosphate metabolic process	1	9	0.36113	1	Isoform0043393
GO:0009177	pyrimidine deoxyribonucleoside monophosphate biosynthetic process	1	9	0.36113	1	Isoform0043393
GO:0010115	regulation of abscisic acid biosynthetic process	1	9	0.36113	1	Isoform0013312
GO:0019216	regulation of lipid metabolic process	1	9	0.36113	1	Isoform0013312
GO:0019747	regulation of isoprenoid metabolic process	1	9	0.36113	1	Isoform0013312
GO:0043455	regulation of secondary metabolic process	1	9	0.36113	1	Isoform0013312
GO:0046890	regulation of lipid biosynthetic process	1	9	0.36113	1	Isoform0013312
GO:0043604	amide biosynthetic process	15	277	0.369465	1	Isoform0011629;Isoform0013891;Isoform0019261;Isoform0020387;Isoform0020402;Isoform0021464;Isoform0022253;Isoform0022785;Isoform0031717;Isoform0042253;Isoform0043393;Isoform0043684;Isoform0044515;Isoform0046367;Isoform0060480
GO:0044282	small molecule catabolic process	7	121	0.373005	1	Isoform0006187;Isoform0010102;Isoform0013061;Isoform0028649;Isoform0034322;Isoform0045436;Isoform0045535
GO:0009628	response to abiotic stimulus	32	617	0.37519	1	Isoform0000103;Isoform0001845;Isoform0002465;Isoform0002877;Isoform0006089;Isoform0006187;Isoform0006678;Isoform0006862;Isoform0007719;Isoform0011915;Isoform0013311;Isoform0013681;Isoform0014615;Isoform0015982;Isoform0016132;Isoform0016269;Isoform0016596;Isoform0026082;Isoform0027903;Isoform0028649;Isoform0029089;Isoform0034258;Isoform0040426;Isoform0040580;Isoform0041056;Isoform0043942;Isoform00…
GO:0051606	detection of stimulus	2	27	0.379836	1	Isoform0006678;Isoform0060553
GO:0000460	maturation of 5.8S rRNA	1	10	0.392165	1	Isoform0046040
GO:0000470	maturation of LSU-rRNA	1	10	0.392165	1	Isoform0046040
GO:0006414	translational elongation	1	10	0.392165	1	Isoform0044515
GO:0009630	gravitropism	1	10	0.392165	1	Isoform0029089
GO:0032508	DNA duplex unwinding	1	10	0.392165	1	Isoform0025625
GO:0040030	regulation of molecular function, epigenetic	1	10	0.392165	1	Isoform0006089
GO:0042273	ribosomal large subunit biogenesis	1	10	0.392165	1	Isoform0046040
GO:1902930	regulation of alcohol biosynthetic process	1	10	0.392165	1	Isoform0013312
GO:0043269	regulation of ion transport	7	124	0.397062	1	Isoform0000103;Isoform0016132;Isoform0041056;Isoform0048147;Isoform0055089;Isoform0058375;Isoform0060370
GO:0043473	pigmentation	3	47	0.401117	1	Isoform0002877;Isoform0013681;Isoform0029089
GO:0043476	pigment accumulation	3	47	0.401117	1	Isoform0002877;Isoform0013681;Isoform0029089
GO:0043478	pigment accumulation in response to UV light	3	47	0.401117	1	Isoform0002877;Isoform0013681;Isoform0029089
GO:0043479	pigment accumulation in tissues in response to UV light	3	47	0.401117	1	Isoform0002877;Isoform0013681;Isoform0029089
GO:0043480	pigment accumulation in tissues	3	47	0.401117	1	Isoform0002877;Isoform0013681;Isoform0029089
GO:0031323	regulation of cellular metabolic process	39	766	0.402476	1	Isoform0000103;Isoform0000863;Isoform0000963;Isoform0004701;Isoform0005931;Isoform0006089;Isoform0008619;Isoform0011915;Isoform0012291;Isoform0013311;Isoform0013312;Isoform0013891;Isoform0015516;Isoform0015735;Isoform0016415;Isoform0017432;Isoform0021606;Isoform0022785;Isoform0026288;Isoform0026712;Isoform0031717;Isoform0031878;Isoform0033419;Isoform0040875;Isoform0041668;Isoform0043782;Isoform00…
GO:0009605	response to external stimulus	21	406	0.414426	1	Isoform0000963;Isoform0001707;Isoform0002465;Isoform0002877;Isoform0004701;Isoform0006678;Isoform0006851;Isoform0006862;Isoform0013312;Isoform0013681;Isoform0014615;Isoform0018570;Isoform0019292;Isoform0029089;Isoform0030330;Isoform0031878;Isoform0036825;Isoform0037221;Isoform0055089;Isoform0055460;Isoform0060553
GO:0006090	pyruvate metabolic process	21	407	0.418889	1	Isoform0000688;Isoform0000819;Isoform0001845;Isoform0002126;Isoform0002220;Isoform0002465;Isoform0003065;Isoform0006659;Isoform0006862;Isoform0007719;Isoform0011915;Isoform0012938;Isoform0014615;Isoform0015924;Isoform0016269;Isoform0016596;Isoform0017555;Isoform0022766;Isoform0029723;Isoform0031547;Isoform0055089
GO:0009438	methylglyoxal metabolic process	1	11	0.421694	1	Isoform0008667
GO:0010208	pollen wall assembly	1	11	0.421694	1	Isoform0040426
GO:0010927	cellular component assembly involved in morphogenesis	1	11	0.421694	1	Isoform0040426
GO:0030198	extracellular matrix organization	1	11	0.421694	1	Isoform0040426
GO:0043062	extracellular structure organization	1	11	0.421694	1	Isoform0040426
GO:0085029	extracellular matrix assembly	1	11	0.421694	1	Isoform0040426
GO:0015931	nucleobase-containing compound transport	8	147	0.422301	1	Isoform0005931;Isoform0006862;Isoform0014615;Isoform0021606;Isoform0041668;Isoform0043384;Isoform0045949;Isoform0047293
GO:0097659	nucleic acid-templated transcription	6	108	0.427887	1	Isoform0005931;Isoform0021606;Isoform0041668;Isoform0045949;Isoform0047293;Isoform0062760
GO:0032879	regulation of localization	7	128	0.429109	1	Isoform0000103;Isoform0016132;Isoform0041056;Isoform0048147;Isoform0055089;Isoform0058375;Isoform0060370
GO:0044712	single-organism catabolic process	7	128	0.429109	1	Isoform0006187;Isoform0010102;Isoform0013061;Isoform0028649;Isoform0034322;Isoform0045436;Isoform0045535
GO:0051049	regulation of transport	7	128	0.429109	1	Isoform0000103;Isoform0016132;Isoform0041056;Isoform0048147;Isoform0055089;Isoform0058375;Isoform0060370
GO:0009755	hormone-mediated signaling pathway	19	370	0.4343	1	Isoform0002877;Isoform0008849;Isoform0013681;Isoform0028902;Isoform0030951;Isoform0035803;Isoform0040921;Isoform0043220;Isoform0046810;Isoform0048036;Isoform0048862;Isoform0052445;Isoform0054705;Isoform0055089;Isoform0058897;Isoform0063839;Isoform0066007;Isoform0066515;Isoform0067493
GO:0032870	cellular response to hormone stimulus	19	370	0.4343	1	Isoform0002877;Isoform0008849;Isoform0013681;Isoform0028902;Isoform0030951;Isoform0035803;Isoform0040921;Isoform0043220;Isoform0046810;Isoform0048036;Isoform0048862;Isoform0052445;Isoform0054705;Isoform0055089;Isoform0058897;Isoform0063839;Isoform0066007;Isoform0066515;Isoform0067493
GO:0071495	cellular response to endogenous stimulus	19	370	0.4343	1	Isoform0002877;Isoform0008849;Isoform0013681;Isoform0028902;Isoform0030951;Isoform0035803;Isoform0040921;Isoform0043220;Isoform0046810;Isoform0048036;Isoform0048862;Isoform0052445;Isoform0054705;Isoform0055089;Isoform0058897;Isoform0063839;Isoform0066007;Isoform0066515;Isoform0067493
GO:0043648	dicarboxylic acid metabolic process	5	89	0.435338	1	Isoform0033885;Isoform0034322;Isoform0038178;Isoform0045535;Isoform0069794
GO:0006221	pyrimidine nucleotide biosynthetic process	7	129	0.437095	1	Isoform0004598;Isoform0011473;Isoform0024888;Isoform0033689;Isoform0040588;Isoform0057068;Isoform0057398
GO:0071704	organic substance metabolic process	526	10777	0.43884	1	Isoform0000046;Isoform0000103;Isoform0000440;Isoform0000688;Isoform0000819;Isoform0000863;Isoform0000963;Isoform0001065;Isoform0001348;Isoform0001452;Isoform0001528;Isoform0001539;Isoform0001552;Isoform0001610;Isoform0001707;Isoform0001741;Isoform0001784;Isoform0001845;Isoform0001943;Isoform0002023;Isoform0002126;Isoform0002220;Isoform0002252;Isoform0002465;Isoform0002813;Isoform0002877;Isoform00…
GO:0006412	translation	11	210	0.442217	1	Isoform0013891;Isoform0020402;Isoform0021464;Isoform0022253;Isoform0022785;Isoform0031717;Isoform0042253;Isoform0043684;Isoform0044515;Isoform0046367;Isoform0060480
GO:0019637	organophosphate metabolic process	42	840	0.444508	1	Isoform0000440;Isoform0002220;Isoform0002465;Isoform0003065;Isoform0003760;Isoform0004598;Isoform0006299;Isoform0006659;Isoform0007253;Isoform0008654;Isoform0011473;Isoform0013632;Isoform0014807;Isoform0015731;Isoform0016167;Isoform0016805;Isoform0024888;Isoform0026641;Isoform0029909;Isoform0030258;Isoform0033689;Isoform0035049;Isoform0035556;Isoform0037540;Isoform0039208;Isoform0040588;Isoform00…
GO:0006470	protein dephosphorylation	2	31	0.448233	1	Isoform0028162;Isoform0045670
GO:0006072	glycerol-3-phosphate metabolic process	1	12	0.44979	1	Isoform0035556
GO:0006555	methionine metabolic process	1	12	0.44979	1	Isoform0010102
GO:0009308	amine metabolic process	5	91	0.45451	1	Isoform0001784;Isoform0016374;Isoform0020356;Isoform0040901;Isoform0045029
GO:0048646	anatomical structure formation involved in morphogenesis	4	71	0.454546	1	Isoform0034238;Isoform0040426;Isoform0062194;Isoform0069928
GO:1901657	glycosyl compound metabolic process	11	212	0.454707	1	Isoform0004598;Isoform0011473;Isoform0011915;Isoform0024888;Isoform0026641;Isoform0033689;Isoform0040588;Isoform0055089;Isoform0057068;Isoform0061100;Isoform0063839
GO:0044238	primary metabolic process	456	9349	0.457221	1	Isoform0000046;Isoform0000103;Isoform0000440;Isoform0000712;Isoform0000863;Isoform0001065;Isoform0001186;Isoform0001348;Isoform0001397;Isoform0001452;Isoform0001528;Isoform0001539;Isoform0001610;Isoform0001741;Isoform0001784;Isoform0001845;Isoform0001943;Isoform0002200;Isoform0002220;Isoform0002252;Isoform0002465;Isoform0002813;Isoform0002877;Isoform0002884;Isoform0003053;Isoform0003065;Isoform00…
GO:0016310	phosphorylation	13	253	0.45749	1	Isoform0000819;Isoform0002126;Isoform0016346;Isoform0016834;Isoform0017213;Isoform0017555;Isoform0022766;Isoform0029723;Isoform0048124;Isoform0049843;Isoform0052000;Isoform0058695;Isoform0060427
GO:0016311	dephosphorylation	2	32	0.464668	1	Isoform0028162;Isoform0045670
GO:0009069	serine family amino acid metabolic process	4	72	0.465335	1	Isoform0002465;Isoform0036552;Isoform0043393;Isoform0055089
GO:0010053	root epidermal cell differentiation	3	52	0.466042	1	Isoform0029089;Isoform0061045;Isoform0067415
GO:0090627	plant epidermal cell differentiation	3	52	0.466042	1	Isoform0029089;Isoform0061045;Isoform0067415
GO:0006074	(1->3)-beta-D-glucan metabolic process	4	73	0.476047	1	Isoform0071282;Isoform0071773;Isoform0072079;Isoform0072161
GO:0006220	pyrimidine nucleotide metabolic process	7	134	0.476712	1	Isoform0004598;Isoform0011473;Isoform0024888;Isoform0033689;Isoform0040588;Isoform0057068;Isoform0057398
GO:0015849	organic acid transport	3	53	0.478663	1	Isoform0002877;Isoform0013681;Isoform0030330
GO:0046942	carboxylic acid transport	3	53	0.478663	1	Isoform0002877;Isoform0013681;Isoform0030330
GO:1901700	response to oxygen-containing compound	15	298	0.480756	1	Isoform0000103;Isoform0001845;Isoform0015982;Isoform0016132;Isoform0016269;Isoform0016596;Isoform0025625;Isoform0026082;Isoform0027903;Isoform0040426;Isoform0041056;Isoform0055089;Isoform0061045;Isoform0063839;Isoform0067415
GO:1901659	glycosyl compound biosynthetic process	9	176	0.485345	1	Isoform0004598;Isoform0011473;Isoform0011915;Isoform0024888;Isoform0026641;Isoform0033689;Isoform0040588;Isoform0057068;Isoform0061100
GO:0010015	root morphogenesis	3	54	0.491143	1	Isoform0029089;Isoform0061045;Isoform0067415
GO:0007059	chromosome segregation	5	95	0.492271	1	Isoform0041810;Isoform0048600;Isoform0053308;Isoform0056149;Isoform0056517
GO:0006875	cellular metal ion homeostasis	1	14	0.501958	1	Isoform0030330
GO:0009629	response to gravity	1	14	0.501958	1	Isoform0029089
GO:0010498	proteasomal protein catabolic process	1	14	0.501958	1	Isoform0010168
GO:0010565	regulation of cellular ketone metabolic process	1	14	0.501958	1	Isoform0013312
GO:0042723	thiamine-containing compound metabolic process	1	14	0.501958	1	Isoform0002023
GO:0043161	proteasome-mediated ubiquitin-dependent protein catabolic process	1	14	0.501958	1	Isoform0010168
GO:0046916	cellular transition metal ion homeostasis	1	14	0.501958	1	Isoform0030330
GO:0007568	aging	3	55	0.503474	1	Isoform0006187;Isoform0028649;Isoform0045436
GO:0043043	peptide biosynthetic process	11	220	0.5042	1	Isoform0013891;Isoform0020402;Isoform0021464;Isoform0022253;Isoform0022785;Isoform0031717;Isoform0042253;Isoform0043684;Isoform0044515;Isoform0046367;Isoform0060480
GO:0072528	pyrimidine-containing compound biosynthetic process	7	138	0.507867	1	Isoform0004598;Isoform0011473;Isoform0024888;Isoform0033689;Isoform0040588;Isoform0057068;Isoform0057398
GO:0080090	regulation of primary metabolic process	37	757	0.50807	1	Isoform0000103;Isoform0000863;Isoform0000963;Isoform0004701;Isoform0005931;Isoform0006089;Isoform0008619;Isoform0011915;Isoform0012291;Isoform0013311;Isoform0013312;Isoform0013891;Isoform0015516;Isoform0017432;Isoform0021606;Isoform0022785;Isoform0026288;Isoform0026712;Isoform0031717;Isoform0031878;Isoform0033419;Isoform0040875;Isoform0041668;Isoform0043782;Isoform0044734;Isoform0045949;Isoform00…
GO:0019318	hexose metabolic process	10	200	0.508164	1	Isoform0001539;Isoform0001845;Isoform0006862;Isoform0007699;Isoform0007719;Isoform0014615;Isoform0015079;Isoform0016269;Isoform0016596;Isoform0069820
GO:0015698	inorganic anion transport	8	159	0.510354	1	Isoform0012293;Isoform0030330;Isoform0040336;Isoform0040949;Isoform0048147;Isoform0058375;Isoform0060370;Isoform0062436
GO:0016072	rRNA metabolic process	8	159	0.510354	1	Isoform0000103;Isoform0036821;Isoform0043942;Isoform0046040;Isoform0046444;Isoform0047449;Isoform0055460;Isoform0067891
GO:0048523	negative regulation of cellular process	5	97	0.510792	1	Isoform0006089;Isoform0010168;Isoform0012291;Isoform0044734;Isoform0049840
GO:0006873	cellular ion homeostasis	2	35	0.512175	1	Isoform0000103;Isoform0030330
GO:0009414	response to water deprivation	2	35	0.512175	1	Isoform0016269;Isoform0016596
GO:0009415	response to water	2	35	0.512175	1	Isoform0016269;Isoform0016596
GO:0055082	cellular chemical homeostasis	2	35	0.512175	1	Isoform0000103;Isoform0030330
GO:1901293	nucleoside phosphate biosynthetic process	15	305	0.517439	1	Isoform0004598;Isoform0011473;Isoform0024888;Isoform0026641;Isoform0030258;Isoform0033689;Isoform0037540;Isoform0040588;Isoform0043393;Isoform0045418;Isoform0050360;Isoform0057068;Isoform0057398;Isoform0060111;Isoform0061100
GO:0006417	regulation of translation	13	264	0.519701	1	Isoform0013891;Isoform0017432;Isoform0022785;Isoform0026288;Isoform0026712;Isoform0031717;Isoform0040875;Isoform0043782;Isoform0046276;Isoform0046892;Isoform0047188;Isoform0047492;Isoform0060480
GO:0034248	regulation of cellular amide metabolic process	13	264	0.519701	1	Isoform0013891;Isoform0017432;Isoform0022785;Isoform0026288;Isoform0026712;Isoform0031717;Isoform0040875;Isoform0043782;Isoform0046276;Isoform0046892;Isoform0047188;Isoform0047492;Isoform0060480
GO:0006606	protein import into nucleus	1	15	0.526158	1	Isoform0047449
GO:0009683	indoleacetic acid metabolic process	1	15	0.526158	1	Isoform0011915
GO:0034504	protein localization to nucleus	1	15	0.526158	1	Isoform0047449
GO:0044744	protein targeting to nucleus	1	15	0.526158	1	Isoform0047449
GO:0051170	nuclear import	1	15	0.526158	1	Isoform0047449
GO:1902593	single-organism nuclear import	1	15	0.526158	1	Isoform0047449
GO:0042044	fluid transport	2	36	0.527382	1	Isoform0001845;Isoform0011915
GO:0009067	aspartate family amino acid biosynthetic process	3	57	0.527662	1	Isoform0011629;Isoform0019261;Isoform0020387
GO:0006596	polyamine biosynthetic process	3	58	0.539508	1	Isoform0016374;Isoform0020356;Isoform0045029
GO:0009309	amine biosynthetic process	3	58	0.539508	1	Isoform0016374;Isoform0020356;Isoform0045029
GO:0042401	cellular biogenic amine biosynthetic process	3	58	0.539508	1	Isoform0016374;Isoform0020356;Isoform0045029
GO:0043094	cellular metabolic compound salvage	3	58	0.539508	1	Isoform0000103;Isoform0000610;Isoform0007719
GO:0009165	nucleotide biosynthetic process	14	290	0.54782	1	Isoform0004598;Isoform0011473;Isoform0024888;Isoform0026641;Isoform0030258;Isoform0033689;Isoform0037540;Isoform0040588;Isoform0045418;Isoform0050360;Isoform0057068;Isoform0057398;Isoform0060111;Isoform0061100
GO:0006812	cation transport	29	603	0.549027	1	Isoform0000103;Isoform0004513;Isoform0010355;Isoform0011914;Isoform0014116;Isoform0016647;Isoform0018124;Isoform0020932;Isoform0024258;Isoform0025213;Isoform0026641;Isoform0028970;Isoform0030330;Isoform0036233;Isoform0040275;Isoform0040580;Isoform0040828;Isoform0045320;Isoform0045694;Isoform0046336;Isoform0047236;Isoform0047861;Isoform0051489;Isoform0052032;Isoform0054727;Isoform0055232;Isoform00…
GO:0007346	regulation of mitotic cell cycle	1	16	0.549184	1	Isoform0010168
GO:0009850	auxin metabolic process	1	16	0.549184	1	Isoform0011915
GO:0015977	carbon fixation	1	16	0.549184	1	Isoform0046197
GO:0032958	inositol phosphate biosynthetic process	1	16	0.549184	1	Isoform0002465
GO:0046173	polyol biosynthetic process	1	16	0.549184	1	Isoform0002465
GO:0006528	asparagine metabolic process	3	59	0.551181	1	Isoform0011629;Isoform0019261;Isoform0020387
GO:0006401	RNA catabolic process	2	38	0.556818	1	Isoform0006089;Isoform0047449
GO:0009129	pyrimidine nucleoside monophosphate metabolic process	2	39	0.571039	1	Isoform0011473;Isoform0043393
GO:0009130	pyrimidine nucleoside monophosphate biosynthetic process	2	39	0.571039	1	Isoform0011473;Isoform0043393
GO:0006364	rRNA processing	1	17	0.571092	1	Isoform0046040
GO:0009555	pollen development	1	17	0.571092	1	Isoform0040426
GO:0009832	plant-type cell wall biogenesis	1	17	0.571092	1	Isoform0013312
GO:0042180	cellular ketone metabolic process	1	17	0.571092	1	Isoform0008667
GO:0046471	phosphatidylglycerol metabolic process	3	61	0.573992	1	Isoform0002220;Isoform0003065;Isoform0055089
GO:0006811	ion transport	43	905	0.582421	1	Isoform0000103;Isoform0002877;Isoform0004513;Isoform0010355;Isoform0011914;Isoform0012293;Isoform0013681;Isoform0014116;Isoform0015331;Isoform0016565;Isoform0016647;Isoform0018124;Isoform0019836;Isoform0020932;Isoform0024258;Isoform0025213;Isoform0025967;Isoform0026641;Isoform0028970;Isoform0030330;Isoform0036233;Isoform0037686;Isoform0040275;Isoform0040336;Isoform0040580;Isoform0040828;Isoform00…
GO:0010608	posttranscriptional regulation of gene expression	17	360	0.582494	1	Isoform0006089;Isoform0013891;Isoform0017432;Isoform0022785;Isoform0026288;Isoform0026712;Isoform0031717;Isoform0040875;Isoform0043782;Isoform0044734;Isoform0046276;Isoform0046892;Isoform0047188;Isoform0047492;Isoform0049840;Isoform0055089;Isoform0060480
GO:0006820	anion transport	12	256	0.591598	1	Isoform0002877;Isoform0012293;Isoform0013681;Isoform0019836;Isoform0030330;Isoform0037686;Isoform0040336;Isoform0040949;Isoform0048147;Isoform0058375;Isoform0060370;Isoform0062436
GO:0006081	cellular aldehyde metabolic process	1	18	0.591937	1	Isoform0008667
GO:0006536	glutamate metabolic process	1	18	0.591937	1	Isoform0069794
GO:0042254	ribosome biogenesis	1	18	0.591937	1	Isoform0046040
GO:0046341	CDP-diacylglycerol metabolic process	1	18	0.591937	1	Isoform0003065
GO:0055086	nucleobase-containing small molecule metabolic process	29	615	0.592662	1	Isoform0002465;Isoform0004598;Isoform0006299;Isoform0006659;Isoform0011473;Isoform0013061;Isoform0013131;Isoform0024888;Isoform0026641;Isoform0029276;Isoform0029909;Isoform0030111;Isoform0030258;Isoform0033689;Isoform0037540;Isoform0040588;Isoform0043393;Isoform0043942;Isoform0045418;Isoform0050360;Isoform0052130;Isoform0054791;Isoform0055089;Isoform0057068;Isoform0057398;Isoform0058388;Isoform00…
GO:0009725	response to hormone	21	448	0.598253	1	Isoform0002877;Isoform0008849;Isoform0013681;Isoform0028902;Isoform0030951;Isoform0035803;Isoform0040921;Isoform0043220;Isoform0046810;Isoform0048036;Isoform0048862;Isoform0052445;Isoform0054705;Isoform0055089;Isoform0058897;Isoform0061045;Isoform0063839;Isoform0066007;Isoform0066515;Isoform0067415;Isoform0067493
GO:0016128	phytosteroid metabolic process	2	41	0.598477	1	Isoform0002877;Isoform0013681
GO:0016129	phytosteroid biosynthetic process	2	41	0.598477	1	Isoform0002877;Isoform0013681
GO:0007389	pattern specification process	8	172	0.600231	1	Isoform0034238;Isoform0044734;Isoform0049840;Isoform0061045;Isoform0062194;Isoform0067415;Isoform0069928;Isoform0070998
GO:0022622	root system development	4	86	0.606048	1	Isoform0029089;Isoform0049268;Isoform0061045;Isoform0067415
GO:0048364	root development	4	86	0.606048	1	Isoform0029089;Isoform0049268;Isoform0061045;Isoform0067415
GO:0034762	regulation of transmembrane transport	3	64	0.60682	1	Isoform0048147;Isoform0058375;Isoform0060370
GO:0034765	regulation of ion transmembrane transport	3	64	0.60682	1	Isoform0048147;Isoform0058375;Isoform0060370
GO:0046165	alcohol biosynthetic process	3	64	0.60682	1	Isoform0002465;Isoform0002877;Isoform0013681
GO:0034655	nucleobase-containing compound catabolic process	2	42	0.611692	1	Isoform0006089;Isoform0047449
GO:0034728	nucleosome organization	1	19	0.61177	1	Isoform0016030
GO:0031324	negative regulation of cellular metabolic process	4	87	0.615206	1	Isoform0006089;Isoform0012291;Isoform0044734;Isoform0049840
GO:0006518	peptide metabolic process	11	239	0.61562	1	Isoform0013891;Isoform0020402;Isoform0021464;Isoform0022253;Isoform0022785;Isoform0031717;Isoform0042253;Isoform0043684;Isoform0044515;Isoform0046367;Isoform0060480
GO:0009648	photoperiodism	3	65	0.617381	1	Isoform0006089;Isoform0006678;Isoform0034258
GO:0034654	nucleobase-containing compound biosynthetic process	22	474	0.617873	1	Isoform0004598;Isoform0005931;Isoform0011473;Isoform0012913;Isoform0021606;Isoform0024888;Isoform0026641;Isoform0030258;Isoform0033689;Isoform0037540;Isoform0040588;Isoform0041668;Isoform0043393;Isoform0045418;Isoform0045949;Isoform0047293;Isoform0050360;Isoform0057068;Isoform0057398;Isoform0060111;Isoform0061100;Isoform0062760
GO:1901137	carbohydrate derivative biosynthetic process	17	369	0.623553	1	Isoform0004598;Isoform0006047;Isoform0011473;Isoform0011915;Isoform0024888;Isoform0026641;Isoform0033689;Isoform0037540;Isoform0040275;Isoform0040588;Isoform0045418;Isoform0045694;Isoform0050360;Isoform0057068;Isoform0059517;Isoform0060111;Isoform0061100
GO:1901607	alpha-amino acid biosynthetic process	4	88	0.624231	1	Isoform0011629;Isoform0019261;Isoform0020387;Isoform0043393
GO:0048366	leaf development	2	43	0.624573	1	Isoform0063839;Isoform0070998
GO:0048513	animal organ development	8	176	0.62618	1	Isoform0000963;Isoform0004701;Isoform0031878;Isoform0034238;Isoform0049268;Isoform0062194;Isoform0063839;Isoform0069928
GO:0071824	protein-DNA complex subunit organization	1	20	0.63064	1	Isoform0016030
GO:0006486	protein glycosylation	4	89	0.63312	1	Isoform0006047;Isoform0040275;Isoform0045694;Isoform0059517
GO:0009101	glycoprotein biosynthetic process	4	89	0.63312	1	Isoform0006047;Isoform0040275;Isoform0045694;Isoform0059517
GO:0015711	organic anion transport	4	89	0.63312	1	Isoform0002877;Isoform0013681;Isoform0030330;Isoform0037686
GO:0043413	macromolecule glycosylation	4	89	0.63312	1	Isoform0006047;Isoform0040275;Isoform0045694;Isoform0059517
GO:0048193	Golgi vesicle transport	4	89	0.63312	1	Isoform0006271;Isoform0017009;Isoform0040275;Isoform0045694
GO:0006637	acyl-CoA metabolic process	2	44	0.63712	1	Isoform0002877;Isoform0013681
GO:0035383	thioester metabolic process	2	44	0.63712	1	Isoform0002877;Isoform0013681
GO:0006694	steroid biosynthetic process	3	67	0.63792	1	Isoform0002877;Isoform0011915;Isoform0013681
GO:0003002	regionalization	6	134	0.638122	1	Isoform0034238;Isoform0061045;Isoform0062194;Isoform0067415;Isoform0069928;Isoform0070998
GO:0006006	glucose metabolic process	6	134	0.638122	1	Isoform0001845;Isoform0006862;Isoform0007719;Isoform0014615;Isoform0016269;Isoform0016596
GO:0016482	cytoplasmic transport	12	265	0.639424	1	Isoform0005931;Isoform0006862;Isoform0014615;Isoform0021606;Isoform0040275;Isoform0041668;Isoform0043384;Isoform0045694;Isoform0045949;Isoform0047293;Isoform0047449;Isoform0049268
GO:0016109	tetraterpenoid biosynthetic process	4	90	0.641872	1	Isoform0002220;Isoform0002465;Isoform0003065;Isoform0055089
GO:0090567	reproductive shoot system development	4	90	0.641872	1	Isoform0000963;Isoform0004701;Isoform0029089;Isoform0031878
GO:0044248	cellular catabolic process	21	459	0.642736	1	Isoform0000963;Isoform0004701;Isoform0006089;Isoform0006187;Isoform0006678;Isoform0006862;Isoform0007719;Isoform0010102;Isoform0010168;Isoform0013061;Isoform0013934;Isoform0014615;Isoform0028649;Isoform0031878;Isoform0034322;Isoform0045436;Isoform0045535;Isoform0047449;Isoform0049268;Isoform0055089;Isoform0063293
GO:0031326	regulation of cellular biosynthetic process	31	672	0.643281	1	Isoform0000963;Isoform0004701;Isoform0005931;Isoform0006089;Isoform0011915;Isoform0013312;Isoform0013891;Isoform0017432;Isoform0021606;Isoform0022785;Isoform0026288;Isoform0026712;Isoform0031717;Isoform0031878;Isoform0033419;Isoform0040875;Isoform0041668;Isoform0043782;Isoform0044734;Isoform0045949;Isoform0046276;Isoform0046892;Isoform0047188;Isoform0047293;Isoform0047492;Isoform0048967;Isoform00…
GO:0009639	response to red or far red light	6	135	0.645264	1	Isoform0000103;Isoform0029089;Isoform0043942;Isoform0055089;Isoform0061045;Isoform0067415
GO:0009889	regulation of biosynthetic process	31	673	0.646552	1	Isoform0000963;Isoform0004701;Isoform0005931;Isoform0006089;Isoform0011915;Isoform0013312;Isoform0013891;Isoform0017432;Isoform0021606;Isoform0022785;Isoform0026288;Isoform0026712;Isoform0031717;Isoform0031878;Isoform0033419;Isoform0040875;Isoform0041668;Isoform0043782;Isoform0044734;Isoform0045949;Isoform0046276;Isoform0046892;Isoform0047188;Isoform0047293;Isoform0047492;Isoform0048967;Isoform00…
GO:1901617	organic hydroxy compound biosynthetic process	3	68	0.647896	1	Isoform0002465;Isoform0002877;Isoform0013681
GO:0009787	regulation of abscisic acid-activated signaling pathway	1	21	0.648593	1	Isoform0062760
GO:0022411	cellular component disassembly	1	21	0.648593	1	Isoform0045803
GO:0032984	macromolecular complex disassembly	1	21	0.648593	1	Isoform0045803
GO:0043241	protein complex disassembly	1	21	0.648593	1	Isoform0045803
GO:0043624	cellular protein complex disassembly	1	21	0.648593	1	Isoform0045803
GO:0043647	inositol phosphate metabolic process	1	21	0.648593	1	Isoform0002465
GO:0055076	transition metal ion homeostasis	1	21	0.648593	1	Isoform0030330
GO:1901419	regulation of response to alcohol	1	21	0.648593	1	Isoform0062760
GO:0009292	genetic transfer	2	45	0.649335	1	Isoform0034258;Isoform0057475
GO:0006950	response to stress	50	1076	0.64978	1	Isoform0000963;Isoform0001397;Isoform0001707;Isoform0001845;Isoform0003689;Isoform0003820;Isoform0004701;Isoform0006089;Isoform0006187;Isoform0006851;Isoform0006862;Isoform0007719;Isoform0010168;Isoform0011915;Isoform0012253;Isoform0013227;Isoform0013311;Isoform0013312;Isoform0014442;Isoform0014615;Isoform0014960;Isoform0016269;Isoform0016596;Isoform0018570;Isoform0023520;Isoform0025213;Isoform00…
GO:0006807	nitrogen compound metabolic process	154	3252	0.651083	1	Isoform0000103;Isoform0000863;Isoform0000963;Isoform0001348;Isoform0001784;Isoform0002023;Isoform0002220;Isoform0002465;Isoform0003065;Isoform0003666;Isoform0003817;Isoform0004598;Isoform0004701;Isoform0005931;Isoform0006089;Isoform0006187;Isoform0006299;Isoform0006659;Isoform0006871;Isoform0008619;Isoform0009174;Isoform0009859;Isoform0010102;Isoform0010355;Isoform0011473;Isoform0011613;Isoform00…
GO:0032774	RNA biosynthetic process	7	158	0.651344	1	Isoform0005931;Isoform0012913;Isoform0021606;Isoform0041668;Isoform0045949;Isoform0047293;Isoform0062760
GO:1901135	carbohydrate derivative metabolic process	22	483	0.652846	1	Isoform0004598;Isoform0006047;Isoform0011473;Isoform0011915;Isoform0024888;Isoform0026641;Isoform0029909;Isoform0030258;Isoform0033689;Isoform0035556;Isoform0037540;Isoform0040275;Isoform0040588;Isoform0045418;Isoform0045694;Isoform0050360;Isoform0055089;Isoform0057068;Isoform0059517;Isoform0060111;Isoform0061100;Isoform0063839
GO:0009100	glycoprotein metabolic process	4	92	0.658962	1	Isoform0006047;Isoform0040275;Isoform0045694;Isoform0059517
GO:0009451	RNA modification	4	92	0.658962	1	Isoform0003817;Isoform0009174;Isoform0034930;Isoform0044911
GO:0016049	cell growth	4	92	0.658962	1	Isoform0002877;Isoform0006089;Isoform0013681;Isoform0070998
GO:0010646	regulation of cell communication	6	137	0.659292	1	Isoform0002884;Isoform0014147;Isoform0016968;Isoform0029089;Isoform0062760;Isoform0063839
GO:0090407	organophosphate biosynthetic process	16	356	0.660916	1	Isoform0002465;Isoform0004598;Isoform0011473;Isoform0024888;Isoform0026641;Isoform0030258;Isoform0033689;Isoform0037540;Isoform0040588;Isoform0043393;Isoform0045418;Isoform0050360;Isoform0057068;Isoform0057398;Isoform0060111;Isoform0061100
GO:0006457	protein folding	1	22	0.665675	1	Isoform0020549
GO:0015833	peptide transport	3	70	0.667256	1	Isoform0030147;Isoform0040779;Isoform0046894
GO:2001141	regulation of RNA biosynthetic process	17	380	0.67102	1	Isoform0000963;Isoform0004701;Isoform0005931;Isoform0006089;Isoform0011915;Isoform0021606;Isoform0031878;Isoform0033419;Isoform0041668;Isoform0044734;Isoform0045949;Isoform0047293;Isoform0048967;Isoform0049840;Isoform0055089;Isoform0056152;Isoform0063839
GO:0051252	regulation of RNA metabolic process	17	381	0.675171	1	Isoform0000963;Isoform0004701;Isoform0005931;Isoform0006089;Isoform0011915;Isoform0021606;Isoform0031878;Isoform0033419;Isoform0041668;Isoform0044734;Isoform0045949;Isoform0047293;Isoform0048967;Isoform0049840;Isoform0055089;Isoform0056152;Isoform0063839
GO:0010556	regulation of macromolecule biosynthetic process	30	661	0.676529	1	Isoform0000963;Isoform0004701;Isoform0005931;Isoform0006089;Isoform0011915;Isoform0013891;Isoform0017432;Isoform0021606;Isoform0022785;Isoform0026288;Isoform0026712;Isoform0031717;Isoform0031878;Isoform0033419;Isoform0040875;Isoform0041668;Isoform0043782;Isoform0044734;Isoform0045949;Isoform0046276;Isoform0046892;Isoform0047188;Isoform0047293;Isoform0047492;Isoform0048967;Isoform0049840;Isoform00…
GO:0009396	folic acid-containing compound biosynthetic process	1	23	0.681927	1	Isoform0043393
GO:0015766	disaccharide transport	1	23	0.681927	1	Isoform0022511
GO:0015772	oligosaccharide transport	1	23	0.681927	1	Isoform0022511
GO:0017038	protein import	1	23	0.681927	1	Isoform0047449
GO:0042559	pteridine-containing compound biosynthetic process	1	23	0.681927	1	Isoform0043393
GO:0044764	multi-organism cellular process	2	48	0.684019	1	Isoform0034258;Isoform0057475
GO:0042886	amide transport	3	72	0.685828	1	Isoform0030147;Isoform0040779;Isoform0046894
GO:0006650	glycerophospholipid metabolic process	8	186	0.686826	1	Isoform0002220;Isoform0003065;Isoform0039208;Isoform0046837;Isoform0049813;Isoform0055089;Isoform0059251;Isoform0060706
GO:1901575	organic substance catabolic process	22	493	0.689751	1	Isoform0000963;Isoform0004701;Isoform0006089;Isoform0006187;Isoform0006678;Isoform0006862;Isoform0007719;Isoform0010102;Isoform0010168;Isoform0013061;Isoform0013934;Isoform0014615;Isoform0014837;Isoform0028649;Isoform0031878;Isoform0034322;Isoform0045436;Isoform0045535;Isoform0047449;Isoform0049268;Isoform0055089;Isoform0063293
GO:0016108	tetraterpenoid metabolic process	4	96	0.691457	1	Isoform0002220;Isoform0002465;Isoform0003065;Isoform0055089
GO:0040007	growth	9	210	0.696143	1	Isoform0002877;Isoform0006089;Isoform0006658;Isoform0013681;Isoform0016269;Isoform0016596;Isoform0020832;Isoform0063839;Isoform0070998
GO:0009719	response to endogenous stimulus	22	495	0.696865	1	Isoform0002877;Isoform0008849;Isoform0013246;Isoform0013681;Isoform0028902;Isoform0030951;Isoform0035803;Isoform0040921;Isoform0043220;Isoform0046810;Isoform0048036;Isoform0048862;Isoform0052445;Isoform0054705;Isoform0055089;Isoform0058897;Isoform0061045;Isoform0063839;Isoform0066007;Isoform0066515;Isoform0067415;Isoform0067493
GO:0005977	glycogen metabolic process	1	24	0.697391	1	Isoform0023502
GO:0006112	energy reserve metabolic process	1	24	0.697391	1	Isoform0023502
GO:0009737	response to abscisic acid	1	24	0.697391	1	Isoform0063839
GO:0043248	proteasome assembly	1	24	0.697391	1	Isoform0007719
GO:0097305	response to alcohol	1	24	0.697391	1	Isoform0063839
GO:0009062	fatty acid catabolic process	4	97	0.699228	1	Isoform0006187;Isoform0013061;Isoform0028649;Isoform0045436
GO:0072329	monocarboxylic acid catabolic process	4	97	0.699228	1	Isoform0006187;Isoform0013061;Isoform0028649;Isoform0045436
GO:0071310	cellular response to organic substance	25	561	0.70067	1	Isoform0002877;Isoform0008849;Isoform0013681;Isoform0025625;Isoform0028902;Isoform0030951;Isoform0035803;Isoform0040921;Isoform0043220;Isoform0044734;Isoform0046810;Isoform0048036;Isoform0048862;Isoform0049840;Isoform0052445;Isoform0054705;Isoform0055089;Isoform0056152;Isoform0058897;Isoform0061045;Isoform0063839;Isoform0066007;Isoform0066515;Isoform0067415;Isoform0067493
GO:0009653	anatomical structure morphogenesis	19	431	0.700989	1	Isoform0000963;Isoform0001845;Isoform0002877;Isoform0004701;Isoform0006089;Isoform0013681;Isoform0029089;Isoform0031878;Isoform0034238;Isoform0034930;Isoform0040426;Isoform0044734;Isoform0049840;Isoform0061045;Isoform0062194;Isoform0063839;Isoform0067415;Isoform0069928;Isoform0070998
GO:0048367	shoot system development	7	166	0.7012	1	Isoform0000963;Isoform0004701;Isoform0006678;Isoform0029089;Isoform0031878;Isoform0063839;Isoform0070998
GO:0022610	biological adhesion	3	74	0.703613	1	Isoform0029089;Isoform0061045;Isoform0067415
GO:0070887	cellular response to chemical stimulus	25	562	0.70397	1	Isoform0002877;Isoform0008849;Isoform0013681;Isoform0025625;Isoform0028902;Isoform0030951;Isoform0035803;Isoform0040921;Isoform0043220;Isoform0044734;Isoform0046810;Isoform0048036;Isoform0048862;Isoform0049840;Isoform0052445;Isoform0054705;Isoform0055089;Isoform0056152;Isoform0058897;Isoform0061045;Isoform0063839;Isoform0066007;Isoform0066515;Isoform0067415;Isoform0067493
GO:0044242	cellular lipid catabolic process	4	98	0.706857	1	Isoform0006187;Isoform0013061;Isoform0028649;Isoform0045436
GO:0044802	single-organism membrane organization	5	122	0.712038	1	Isoform0000963;Isoform0003065;Isoform0004701;Isoform0031878;Isoform0043942
GO:0006814	sodium ion transport	1	25	0.712103	1	Isoform0040580
GO:0009150	purine ribonucleotide metabolic process	7	168	0.712901	1	Isoform0026641;Isoform0029909;Isoform0037540;Isoform0045418;Isoform0050360;Isoform0060111;Isoform0061100
GO:0016042	lipid catabolic process	4	99	0.714344	1	Isoform0006187;Isoform0013061;Isoform0028649;Isoform0045436
GO:0034470	ncRNA processing	2	51	0.715841	1	Isoform0046040;Isoform0063839
GO:0071705	nitrogen compound transport	11	259	0.717872	1	Isoform0005931;Isoform0006862;Isoform0014615;Isoform0021606;Isoform0030147;Isoform0040779;Isoform0041668;Isoform0043384;Isoform0045949;Isoform0046894;Isoform0047293
GO:2000112	regulation of cellular macromolecule biosynthetic process	29	653	0.718162	1	Isoform0000963;Isoform0004701;Isoform0005931;Isoform0006089;Isoform0011915;Isoform0013891;Isoform0017432;Isoform0021606;Isoform0022785;Isoform0026288;Isoform0026712;Isoform0031717;Isoform0031878;Isoform0040875;Isoform0041668;Isoform0043782;Isoform0044734;Isoform0045949;Isoform0046276;Isoform0046892;Isoform0047188;Isoform0047293;Isoform0047492;Isoform0048967;Isoform0049840;Isoform0055089;Isoform00…
GO:0009066	aspartate family amino acid metabolic process	4	100	0.72169	1	Isoform0010102;Isoform0011629;Isoform0019261;Isoform0020387
GO:0042430	indole-containing compound metabolic process	1	26	0.726101	1	Isoform0011915
GO:0052646	alditol phosphate metabolic process	1	26	0.726101	1	Isoform0035556
GO:0006355	regulation of transcription, DNA-templated	16	372	0.726596	1	Isoform0000963;Isoform0004701;Isoform0005931;Isoform0006089;Isoform0011915;Isoform0021606;Isoform0031878;Isoform0041668;Isoform0044734;Isoform0045949;Isoform0047293;Isoform0048967;Isoform0049840;Isoform0055089;Isoform0056152;Isoform0063839
GO:1903506	regulation of nucleic acid-templated transcription	16	372	0.726596	1	Isoform0000963;Isoform0004701;Isoform0005931;Isoform0006089;Isoform0011915;Isoform0021606;Isoform0031878;Isoform0041668;Isoform0044734;Isoform0045949;Isoform0047293;Isoform0048967;Isoform0049840;Isoform0055089;Isoform0056152;Isoform0063839
GO:0006342	chromatin silencing	3	77	0.728833	1	Isoform0006089;Isoform0044734;Isoform0049840
GO:0006575	cellular modified amino acid metabolic process	3	77	0.728833	1	Isoform0001784;Isoform0040901;Isoform0043393
GO:0045814	negative regulation of gene expression, epigenetic	3	77	0.728833	1	Isoform0006089;Isoform0044734;Isoform0049840
GO:0090558	plant epidermis development	3	77	0.728833	1	Isoform0029089;Isoform0061045;Isoform0067415
GO:0033365	protein localization to organelle	4	101	0.728896	1	Isoform0040275;Isoform0045694;Isoform0047449;Isoform0049268
GO:0072594	establishment of protein localization to organelle	4	101	0.728896	1	Isoform0040275;Isoform0045694;Isoform0047449;Isoform0049268
GO:0006753	nucleoside phosphate metabolic process	24	548	0.728915	1	Isoform0002465;Isoform0004598;Isoform0006299;Isoform0006659;Isoform0011473;Isoform0024888;Isoform0026641;Isoform0029909;Isoform0030258;Isoform0033689;Isoform0037540;Isoform0040588;Isoform0043393;Isoform0043942;Isoform0045418;Isoform0050360;Isoform0052130;Isoform0054791;Isoform0055089;Isoform0057068;Isoform0057398;Isoform0058388;Isoform0060111;Isoform0061100
GO:0046486	glycerolipid metabolic process	8	194	0.730644	1	Isoform0002220;Isoform0003065;Isoform0039208;Isoform0046837;Isoform0049813;Isoform0055089;Isoform0059251;Isoform0060706
GO:0048588	developmental cell growth	2	53	0.735525	1	Isoform0002877;Isoform0013681
GO:0042221	response to chemical	47	1047	0.735789	1	Isoform0000103;Isoform0001707;Isoform0001845;Isoform0002877;Isoform0005377;Isoform0006851;Isoform0007719;Isoform0008849;Isoform0009492;Isoform0011699;Isoform0011915;Isoform0013681;Isoform0015982;Isoform0016132;Isoform0016269;Isoform0016596;Isoform0018570;Isoform0025625;Isoform0026082;Isoform0027903;Isoform0028902;Isoform0030330;Isoform0030951;Isoform0035803;Isoform0036825;Isoform0037221;Isoform00…
GO:0016441	posttranscriptional gene silencing	3	78	0.736856	1	Isoform0006089;Isoform0044734;Isoform0049840
GO:0035194	posttranscriptional gene silencing by RNA	3	78	0.736856	1	Isoform0006089;Isoform0044734;Isoform0049840
GO:0045892	negative regulation of transcription, DNA-templated	3	78	0.736856	1	Isoform0006089;Isoform0044734;Isoform0049840
GO:1903507	negative regulation of nucleic acid-templated transcription	3	78	0.736856	1	Isoform0006089;Isoform0044734;Isoform0049840
GO:2000113	negative regulation of cellular macromolecule biosynthetic process	3	78	0.736856	1	Isoform0006089;Isoform0044734;Isoform0049840
GO:0009909	regulation of flower development	1	27	0.739418	1	Isoform0006089
GO:0022615	protein to membrane docking	1	27	0.739418	1	Isoform0049268
GO:0030003	cellular cation homeostasis	1	27	0.739418	1	Isoform0030330
GO:0048831	regulation of shoot system development	1	27	0.739418	1	Isoform0006089
GO:0071669	plant-type cell wall organization or biogenesis	1	27	0.739418	1	Isoform0013312
GO:2000241	regulation of reproductive process	1	27	0.739418	1	Isoform0006089
GO:0050896	response to stimulus	107	2326	0.744756	1	Isoform0000103;Isoform0000963;Isoform0001397;Isoform0001707;Isoform0001845;Isoform0002023;Isoform0002465;Isoform0002877;Isoform0003689;Isoform0003820;Isoform0004701;Isoform0005037;Isoform0005377;Isoform0006089;Isoform0006187;Isoform0006678;Isoform0006851;Isoform0006862;Isoform0007719;Isoform0008849;Isoform0009492;Isoform0010168;Isoform0011699;Isoform0011915;Isoform0012253;Isoform0013227;Isoform00…
GO:0009620	response to fungus	2	54	0.744925	1	Isoform0013312;Isoform0055089
GO:0006089	lactate metabolic process	1	28	0.752089	1	Isoform0007719
GO:0009960	endosperm development	1	28	0.752089	1	Isoform0070998
GO:0048528	post-embryonic root development	1	28	0.752089	1	Isoform0049268
GO:0009112	nucleobase metabolic process	2	55	0.754036	1	Isoform0013061;Isoform0029276
GO:0051276	chromosome organization	23	536	0.759592	1	Isoform0005931;Isoform0006089;Isoform0010711;Isoform0016030;Isoform0021606;Isoform0025625;Isoform0029167;Isoform0029346;Isoform0034238;Isoform0041668;Isoform0041810;Isoform0044734;Isoform0045949;Isoform0047293;Isoform0048539;Isoform0048600;Isoform0049840;Isoform0053308;Isoform0056149;Isoform0056517;Isoform0062194;Isoform0064693;Isoform0069928
GO:0009117	nucleotide metabolic process	23	537	0.762591	1	Isoform0004598;Isoform0006299;Isoform0006659;Isoform0011473;Isoform0024888;Isoform0026641;Isoform0029909;Isoform0030258;Isoform0033689;Isoform0037540;Isoform0040588;Isoform0043393;Isoform0043942;Isoform0045418;Isoform0050360;Isoform0052130;Isoform0054791;Isoform0055089;Isoform0057068;Isoform0057398;Isoform0058388;Isoform0060111;Isoform0061100
GO:0016114	terpenoid biosynthetic process	4	106	0.762831	1	Isoform0002220;Isoform0002465;Isoform0003065;Isoform0055089
GO:0048589	developmental growth	2	56	0.762865	1	Isoform0002877;Isoform0013681
GO:0009152	purine ribonucleotide biosynthetic process	6	154	0.764005	1	Isoform0026641;Isoform0037540;Isoform0045418;Isoform0050360;Isoform0060111;Isoform0061100
GO:0015893	drug transport	1	29	0.764145	1	Isoform0030330
GO:0034754	cellular hormone metabolic process	1	29	0.764145	1	Isoform0011915
GO:0042398	cellular modified amino acid biosynthetic process	1	29	0.764145	1	Isoform0043393
GO:0042493	response to drug	1	29	0.764145	1	Isoform0030330
GO:0006952	defense response	7	178	0.766724	1	Isoform0000963;Isoform0004701;Isoform0031878;Isoform0044734;Isoform0049840;Isoform0055089;Isoform0055460
GO:0010033	response to organic substance	33	758	0.767983	1	Isoform0000103;Isoform0002877;Isoform0007719;Isoform0008849;Isoform0013681;Isoform0015982;Isoform0016132;Isoform0025625;Isoform0026082;Isoform0027903;Isoform0028902;Isoform0030951;Isoform0035803;Isoform0040426;Isoform0040921;Isoform0041056;Isoform0043220;Isoform0044734;Isoform0046810;Isoform0048036;Isoform0048862;Isoform0049840;Isoform0052445;Isoform0054705;Isoform0055089;Isoform0056152;Isoform00…
GO:0009799	specification of symmetry	2	57	0.771418	1	Isoform0044734;Isoform0049840
GO:0009890	negative regulation of biosynthetic process	3	83	0.774176	1	Isoform0006089;Isoform0044734;Isoform0049840
GO:0010558	negative regulation of macromolecule biosynthetic process	3	83	0.774176	1	Isoform0006089;Isoform0044734;Isoform0049840
GO:0031327	negative regulation of cellular biosynthetic process	3	83	0.774176	1	Isoform0006089;Isoform0044734;Isoform0049840
GO:0045934	negative regulation of nucleobase-containing compound metabolic process	3	83	0.774176	1	Isoform0006089;Isoform0044734;Isoform0049840
GO:0051172	negative regulation of nitrogen compound metabolic process	3	83	0.774176	1	Isoform0006089;Isoform0044734;Isoform0049840
GO:0051253	negative regulation of RNA metabolic process	3	83	0.774176	1	Isoform0006089;Isoform0044734;Isoform0049840
GO:1902679	negative regulation of RNA biosynthetic process	3	83	0.774176	1	Isoform0006089;Isoform0044734;Isoform0049840
GO:0014070	response to organic cyclic compound	6	156	0.774591	1	Isoform0002877;Isoform0013681;Isoform0044734;Isoform0049840;Isoform0055089;Isoform0056152
GO:0006222	UMP biosynthetic process	1	30	0.775615	1	Isoform0011473
GO:0009173	pyrimidine ribonucleoside monophosphate metabolic process	1	30	0.775615	1	Isoform0011473
GO:0009174	pyrimidine ribonucleoside monophosphate biosynthetic process	1	30	0.775615	1	Isoform0011473
GO:0009225	nucleotide-sugar metabolic process	1	30	0.775615	1	Isoform0030258
GO:0009696	salicylic acid metabolic process	1	30	0.775615	1	Isoform0055089
GO:0009751	response to salicylic acid	1	30	0.775615	1	Isoform0055089
GO:0009863	salicylic acid mediated signaling pathway	1	30	0.775615	1	Isoform0055089
GO:0042445	hormone metabolic process	1	30	0.775615	1	Isoform0011915
GO:0042537	benzene-containing compound metabolic process	1	30	0.775615	1	Isoform0055089
GO:0046049	UMP metabolic process	1	30	0.775615	1	Isoform0011473
GO:0071446	cellular response to salicylic acid stimulus	1	30	0.775615	1	Isoform0055089
GO:0006164	purine nucleotide biosynthetic process	6	157	0.779749	1	Isoform0026641;Isoform0037540;Isoform0045418;Isoform0050360;Isoform0060111;Isoform0061100
GO:0008202	steroid metabolic process	3	84	0.781095	1	Isoform0002877;Isoform0011915;Isoform0013681
GO:0006163	purine nucleotide metabolic process	7	182	0.786071	1	Isoform0026641;Isoform0029909;Isoform0037540;Isoform0045418;Isoform0050360;Isoform0060111;Isoform0061100
GO:0001708	cell fate specification	1	31	0.786528	1	Isoform0070998
GO:0006397	mRNA processing	1	31	0.786528	1	Isoform0028162
GO:0008643	carbohydrate transport	1	31	0.786528	1	Isoform0022511
GO:0042546	cell wall biogenesis	1	31	0.786528	1	Isoform0013312
GO:0045165	cell fate commitment	1	31	0.786528	1	Isoform0070998
GO:0009756	carbohydrate mediated signaling	3	85	0.787839	1	Isoform0025625;Isoform0061045;Isoform0067415
GO:0022613	ribonucleoprotein complex biogenesis	3	85	0.787839	1	Isoform0046040;Isoform0061426;Isoform0062814
GO:0071322	cellular response to carbohydrate stimulus	3	85	0.787839	1	Isoform0025625;Isoform0061045;Isoform0067415
GO:0043603	cellular amide metabolic process	15	367	0.788954	1	Isoform0011629;Isoform0013891;Isoform0019261;Isoform0020387;Isoform0020402;Isoform0021464;Isoform0022253;Isoform0022785;Isoform0031717;Isoform0042253;Isoform0043393;Isoform0043684;Isoform0044515;Isoform0046367;Isoform0060480
GO:0009657	plastid organization	5	135	0.790353	1	Isoform0000963;Isoform0003065;Isoform0004701;Isoform0031878;Isoform0043942
GO:0051171	regulation of nitrogen compound metabolic process	30	702	0.79193	1	Isoform0000963;Isoform0004701;Isoform0005931;Isoform0006089;Isoform0011915;Isoform0013891;Isoform0017432;Isoform0021606;Isoform0022785;Isoform0026288;Isoform0026712;Isoform0031717;Isoform0031878;Isoform0033419;Isoform0040875;Isoform0041668;Isoform0043782;Isoform0044734;Isoform0045949;Isoform0046276;Isoform0046892;Isoform0047188;Isoform0047293;Isoform0047492;Isoform0048967;Isoform0049840;Isoform00…
GO:0035556	intracellular signal transduction	11	277	0.793521	1	Isoform0024339;Isoform0027590;Isoform0048124;Isoform0049843;Isoform0052000;Isoform0052445;Isoform0055089;Isoform0058695;Isoform0060427;Isoform0060553;Isoform0067891
GO:0006625	protein targeting to peroxisome	3	86	0.79441	1	Isoform0040275;Isoform0045694;Isoform0049268
GO:0043574	peroxisomal transport	3	86	0.79441	1	Isoform0040275;Isoform0045694;Isoform0049268
GO:0072662	protein localization to peroxisome	3	86	0.79441	1	Isoform0040275;Isoform0045694;Isoform0049268
GO:0072663	establishment of protein localization to peroxisome	3	86	0.79441	1	Isoform0040275;Isoform0045694;Isoform0049268
GO:0044237	cellular metabolic process	485	10224	0.795335	1	Isoform0000046;Isoform0000103;Isoform0000440;Isoform0000610;Isoform0000688;Isoform0000819;Isoform0000863;Isoform0000963;Isoform0001319;Isoform0001348;Isoform0001552;Isoform0001707;Isoform0001741;Isoform0001784;Isoform0001845;Isoform0001943;Isoform0002023;Isoform0002126;Isoform0002220;Isoform0002465;Isoform0002813;Isoform0002877;Isoform0002884;Isoform0003000;Isoform0003065;Isoform0003319;Isoform00…
GO:0010383	cell wall polysaccharide metabolic process	2	60	0.795479	1	Isoform0013312;Isoform0030330
GO:0010410	hemicellulose metabolic process	2	60	0.795479	1	Isoform0013312;Isoform0030330
GO:0045491	xylan metabolic process	2	60	0.795479	1	Isoform0013312;Isoform0030330
GO:0006468	protein phosphorylation	5	136	0.795621	1	Isoform0048124;Isoform0049843;Isoform0052000;Isoform0058695;Isoform0060427
GO:0006206	pyrimidine nucleobase metabolic process	1	32	0.79691	1	Isoform0029276
GO:0009933	meristem structural organization	4	112	0.79908	1	Isoform0001845;Isoform0044734;Isoform0049840;Isoform0070998
GO:0048532	anatomical structure arrangement	4	112	0.79908	1	Isoform0001845;Isoform0044734;Isoform0049840;Isoform0070998
GO:0072522	purine-containing compound biosynthetic process	6	161	0.799492	1	Isoform0026641;Isoform0037540;Isoform0045418;Isoform0050360;Isoform0060111;Isoform0061100
GO:0016143	S-glycoside metabolic process	2	61	0.802987	1	Isoform0011915;Isoform0055089
GO:0019757	glycosinolate metabolic process	2	61	0.802987	1	Isoform0011915;Isoform0055089
GO:0033554	cellular response to stress	11	280	0.804566	1	Isoform0001845;Isoform0006187;Isoform0010168;Isoform0028649;Isoform0030330;Isoform0045436;Isoform0055460;Isoform0061117;Isoform0064055;Isoform0068921;Isoform0071180
GO:0008033	tRNA processing	1	33	0.806788	1	Isoform0063839
GO:0055067	monovalent inorganic cation homeostasis	1	33	0.806788	1	Isoform0040580
GO:0009987	cellular process	612	12835	0.810076	1	Isoform0000046;Isoform0000103;Isoform0000440;Isoform0000610;Isoform0000688;Isoform0000712;Isoform0000819;Isoform0000863;Isoform0000963;Isoform0000974;Isoform0001319;Isoform0001339;Isoform0001348;Isoform0001552;Isoform0001707;Isoform0001709;Isoform0001741;Isoform0001784;Isoform0001845;Isoform0001943;Isoform0002023;Isoform0002126;Isoform0002200;Isoform0002218;Isoform0002220;Isoform0002465;Isoform00…
GO:0009056	catabolic process	22	532	0.810827	1	Isoform0000963;Isoform0004701;Isoform0006089;Isoform0006187;Isoform0006678;Isoform0006862;Isoform0007719;Isoform0010102;Isoform0010168;Isoform0013061;Isoform0013934;Isoform0014615;Isoform0014837;Isoform0028649;Isoform0031878;Isoform0034322;Isoform0045436;Isoform0045535;Isoform0047449;Isoform0049268;Isoform0055089;Isoform0063293
GO:0019219	regulation of nucleobase-containing compound metabolic process	17	420	0.812795	1	Isoform0000963;Isoform0004701;Isoform0005931;Isoform0006089;Isoform0011915;Isoform0021606;Isoform0031878;Isoform0033419;Isoform0041668;Isoform0044734;Isoform0045949;Isoform0047293;Isoform0048967;Isoform0049840;Isoform0055089;Isoform0056152;Isoform0063839
GO:0042743	hydrogen peroxide metabolic process	3	89	0.81311	1	Isoform0014442;Isoform0014960;Isoform0055089
GO:0048827	phyllome development	3	89	0.81311	1	Isoform0006678;Isoform0063839;Isoform0070998
GO:0010035	response to inorganic substance	4	115	0.815455	1	Isoform0011699;Isoform0011915;Isoform0016269;Isoform0016596
GO:0031047	gene silencing by RNA	4	115	0.815455	1	Isoform0006089;Isoform0044734;Isoform0049840;Isoform0056152
GO:0048608	reproductive structure development	5	140	0.81566	1	Isoform0000963;Isoform0004701;Isoform0029089;Isoform0031878;Isoform0070998
GO:0061458	reproductive system development	5	140	0.81566	1	Isoform0000963;Isoform0004701;Isoform0029089;Isoform0031878;Isoform0070998
GO:0018958	phenol-containing compound metabolic process	1	34	0.816187	1	Isoform0055089
GO:0000278	mitotic cell cycle	2	63	0.817272	1	Isoform0006089;Isoform0010168
GO:0006739	NADP metabolic process	5	141	0.820417	1	Isoform0006299;Isoform0006659;Isoform0043942;Isoform0054791;Isoform0055089
GO:0006955	immune response	4	116	0.820664	1	Isoform0044734;Isoform0049840;Isoform0055089;Isoform0055460
GO:0045087	innate immune response	4	116	0.820664	1	Isoform0044734;Isoform0049840;Isoform0055089;Isoform0055460
GO:0032535	regulation of cellular component size	1	35	0.825128	1	Isoform0029089
GO:0090066	regulation of anatomical structure size	1	35	0.825128	1	Isoform0029089
GO:0008299	isoprenoid biosynthetic process	4	118	0.830718	1	Isoform0002220;Isoform0002465;Isoform0003065;Isoform0055089
GO:0000226	microtubule cytoskeleton organization	1	36	0.833635	1	Isoform0029892
GO:0006402	mRNA catabolic process	1	36	0.833635	1	Isoform0006089
GO:0008283	cell proliferation	1	36	0.833635	1	Isoform0070998
GO:0016119	carotene metabolic process	1	36	0.833635	1	Isoform0002220
GO:0042214	terpene metabolic process	1	36	0.833635	1	Isoform0002220
GO:0007031	peroxisome organization	3	93	0.835783	1	Isoform0040275;Isoform0045694;Isoform0049268
GO:0044265	cellular macromolecule catabolic process	11	290	0.838235	1	Isoform0006089;Isoform0006678;Isoform0006862;Isoform0007719;Isoform0010168;Isoform0013934;Isoform0014615;Isoform0047449;Isoform0049268;Isoform0055089;Isoform0063293
GO:0006720	isoprenoid metabolic process	7	195	0.840642	1	Isoform0002220;Isoform0002465;Isoform0003065;Isoform0025983;Isoform0046711;Isoform0055089;Isoform0061669
GO:0016246	RNA interference	2	67	0.843086	1	Isoform0044734;Isoform0049840
GO:0030422	production of siRNA involved in RNA interference	2	67	0.843086	1	Isoform0044734;Isoform0049840
GO:0016071	mRNA metabolic process	2	68	0.849001	1	Isoform0006089;Isoform0028162
GO:0009814	defense response, incompatible interaction	1	38	0.849429	1	Isoform0055460
GO:0048511	rhythmic process	1	38	0.849429	1	Isoform0009237
GO:0006721	terpenoid metabolic process	5	150	0.858894	1	Isoform0002220;Isoform0002465;Isoform0003065;Isoform0055089;Isoform0061669
GO:0002376	immune system process	4	125	0.862274	1	Isoform0044734;Isoform0049840;Isoform0055089;Isoform0055460
GO:0070085	glycosylation	4	125	0.862274	1	Isoform0006047;Isoform0040275;Isoform0045694;Isoform0059517
GO:0009886	post-embryonic morphogenesis	1	40	0.863725	1	Isoform0034930
GO:0030163	protein catabolic process	9	251	0.864955	1	Isoform0006678;Isoform0006862;Isoform0007719;Isoform0010168;Isoform0013934;Isoform0014615;Isoform0049268;Isoform0055089;Isoform0063293
GO:0044257	cellular protein catabolic process	9	251	0.864955	1	Isoform0006678;Isoform0006862;Isoform0007719;Isoform0010168;Isoform0013934;Isoform0014615;Isoform0049268;Isoform0055089;Isoform0063293
GO:0022402	cell cycle process	7	202	0.865074	1	Isoform0008968;Isoform0010168;Isoform0041810;Isoform0048600;Isoform0053308;Isoform0056149;Isoform0056517
GO:0016568	chromatin modification	13	347	0.865868	1	Isoform0005931;Isoform0006089;Isoform0010711;Isoform0021606;Isoform0025625;Isoform0034238;Isoform0041668;Isoform0045949;Isoform0047293;Isoform0048539;Isoform0062194;Isoform0064693;Isoform0069928
GO:0072521	purine-containing compound metabolic process	7	203	0.868301	1	Isoform0026641;Isoform0029909;Isoform0037540;Isoform0045418;Isoform0050360;Isoform0060111;Isoform0061100
GO:0006816	calcium ion transport	3	100	0.869775	1	Isoform0004513;Isoform0011914;Isoform0025213
GO:0048518	positive regulation of biological process	3	100	0.869775	1	Isoform0014674;Isoform0024902;Isoform0044017
GO:0032446	protein modification by small protein conjugation	11	301	0.869921	1	Isoform0006678;Isoform0013934;Isoform0024224;Isoform0033490;Isoform0047086;Isoform0057454;Isoform0060080;Isoform0061045;Isoform0063293;Isoform0067415;Isoform0067773
GO:0044036	cell wall macromolecule metabolic process	2	72	0.870681	1	Isoform0013312;Isoform0030330
GO:0071229	cellular response to acid chemical	2	72	0.870681	1	Isoform0055089;Isoform0063839
GO:0006325	chromatin organization	16	420	0.871877	1	Isoform0005931;Isoform0006089;Isoform0010711;Isoform0016030;Isoform0021606;Isoform0025625;Isoform0034238;Isoform0041668;Isoform0044734;Isoform0045949;Isoform0047293;Isoform0048539;Isoform0049840;Isoform0062194;Isoform0064693;Isoform0069928
GO:0046496	nicotinamide nucleotide metabolic process	5	154	0.873644	1	Isoform0006299;Isoform0006659;Isoform0043942;Isoform0054791;Isoform0055089
GO:0099402	plant organ development	7	205	0.874563	1	Isoform0006678;Isoform0029089;Isoform0049268;Isoform0061045;Isoform0063839;Isoform0067415;Isoform0070998
GO:0006760	folic acid-containing compound metabolic process	1	42	0.876665	1	Isoform0043393
GO:0042127	regulation of cell proliferation	1	42	0.876665	1	Isoform0063839
GO:0042558	pteridine-containing compound metabolic process	1	42	0.876665	1	Isoform0043393
GO:0019362	pyridine nucleotide metabolic process	5	155	0.877121	1	Isoform0006299;Isoform0006659;Isoform0043942;Isoform0054791;Isoform0055089
GO:0007015	actin filament organization	3	102	0.878274	1	Isoform0029089;Isoform0061045;Isoform0067415
GO:0009791	post-embryonic development	9	256	0.879063	1	Isoform0000963;Isoform0002877;Isoform0004701;Isoform0013681;Isoform0029089;Isoform0031878;Isoform0034930;Isoform0049268;Isoform0070998
GO:0031050	dsRNA fragmentation	3	103	0.882335	1	Isoform0044734;Isoform0049840;Isoform0056152
GO:0043331	response to dsRNA	3	103	0.882335	1	Isoform0044734;Isoform0049840;Isoform0056152
GO:0070918	production of small RNA involved in gene silencing by RNA	3	103	0.882335	1	Isoform0044734;Isoform0049840;Isoform0056152
GO:0071359	cellular response to dsRNA	3	103	0.882335	1	Isoform0044734;Isoform0049840;Isoform0056152
GO:1901699	cellular response to nitrogen compound	3	103	0.882335	1	Isoform0044734;Isoform0049840;Isoform0056152
GO:0016144	S-glycoside biosynthetic process	1	43	0.882667	1	Isoform0011915
GO:0019758	glycosinolate biosynthetic process	1	43	0.882667	1	Isoform0011915
GO:1901701	cellular response to oxygen-containing compound	5	157	0.883831	1	Isoform0025625;Isoform0055089;Isoform0061045;Isoform0063839;Isoform0067415
GO:0050794	regulation of cellular process	90	2074	0.889112	1	Isoform0000103;Isoform0000863;Isoform0000963;Isoform0002813;Isoform0002877;Isoform0002884;Isoform0004701;Isoform0005660;Isoform0005931;Isoform0006089;Isoform0006678;Isoform0007740;Isoform0008619;Isoform0008849;Isoform0010168;Isoform0011471;Isoform0011915;Isoform0012291;Isoform0013311;Isoform0013312;Isoform0013681;Isoform0013891;Isoform0014147;Isoform0015302;Isoform0015516;Isoform0015735;Isoform00…
GO:0006754	ATP biosynthetic process	2	76	0.889465	1	Isoform0026641;Isoform0061100
GO:0009144	purine nucleoside triphosphate metabolic process	2	76	0.889465	1	Isoform0026641;Isoform0061100
GO:0009145	purine nucleoside triphosphate biosynthetic process	2	76	0.889465	1	Isoform0026641;Isoform0061100
GO:0009205	purine ribonucleoside triphosphate metabolic process	2	76	0.889465	1	Isoform0026641;Isoform0061100
GO:0009206	purine ribonucleoside triphosphate biosynthetic process	2	76	0.889465	1	Isoform0026641;Isoform0061100
GO:0046034	ATP metabolic process	2	76	0.889465	1	Isoform0026641;Isoform0061100
GO:0072524	pyridine-containing compound metabolic process	5	159	0.890225	1	Isoform0006299;Isoform0006659;Isoform0043942;Isoform0054791;Isoform0055089
GO:0006733	oxidoreduction coenzyme metabolic process	5	160	0.893306	1	Isoform0006299;Isoform0006659;Isoform0043942;Isoform0054791;Isoform0055089
GO:0018022	peptidyl-lysine methylation	2	77	0.893749	1	Isoform0006089;Isoform0025625
GO:0034968	histone lysine methylation	2	77	0.893749	1	Isoform0006089;Isoform0025625
GO:0030029	actin filament-based process	3	106	0.893805	1	Isoform0029089;Isoform0061045;Isoform0067415
GO:0030036	actin cytoskeleton organization	3	106	0.893805	1	Isoform0029089;Isoform0061045;Isoform0067415
GO:0010154	fruit development	1	45	0.89381	1	Isoform0070998
GO:0035966	response to topologically incorrect protein	1	45	0.89381	1	Isoform0007719
GO:0048316	seed development	1	45	0.89381	1	Isoform0070998
GO:0006732	coenzyme metabolic process	12	336	0.895858	1	Isoform0002465;Isoform0002877;Isoform0004390;Isoform0006299;Isoform0006659;Isoform0013681;Isoform0043393;Isoform0043942;Isoform0046711;Isoform0054791;Isoform0055089;Isoform0056771
GO:0007010	cytoskeleton organization	5	161	0.896313	1	Isoform0020818;Isoform0029089;Isoform0029892;Isoform0061045;Isoform0067415
GO:0016570	histone modification	10	288	0.897489	1	Isoform0005931;Isoform0006089;Isoform0010711;Isoform0021606;Isoform0025625;Isoform0041668;Isoform0045949;Isoform0047293;Isoform0048539;Isoform0064693
GO:0048731	system development	13	361	0.897687	1	Isoform0000963;Isoform0004701;Isoform0006678;Isoform0029089;Isoform0031878;Isoform0034238;Isoform0049268;Isoform0061045;Isoform0062194;Isoform0063839;Isoform0067415;Isoform0069928;Isoform0070998
GO:0015988	energy coupled proton transmembrane transport, against electrochemical gradient	2	78	0.897877	1	Isoform0026641;Isoform0061100
GO:0000041	transition metal ion transport	1	46	0.898979	1	Isoform0030330
GO:0010941	regulation of cell death	1	46	0.898979	1	Isoform0055089
GO:0043067	regulation of programmed cell death	1	46	0.898979	1	Isoform0055089
GO:1902589	single-organism organelle organization	22	574	0.899089	1	Isoform0005931;Isoform0006089;Isoform0010711;Isoform0021606;Isoform0025625;Isoform0029089;Isoform0029892;Isoform0040275;Isoform0041668;Isoform0041810;Isoform0045694;Isoform0045949;Isoform0047293;Isoform0048539;Isoform0048600;Isoform0049268;Isoform0053308;Isoform0056149;Isoform0056517;Isoform0061045;Isoform0064693;Isoform0067415
GO:0061024	membrane organization	5	162	0.899247	1	Isoform0000963;Isoform0003065;Isoform0004701;Isoform0031878;Isoform0043942
GO:0072593	reactive oxygen species metabolic process	3	108	0.900884	1	Isoform0014442;Isoform0014960;Isoform0055089
GO:0006974	cellular response to DNA damage stimulus	4	136	0.901663	1	Isoform0010168;Isoform0061117;Isoform0064055;Isoform0071180
GO:0009955	adaxial/abaxial pattern specification	1	47	0.903896	1	Isoform0070998
GO:0016569	covalent chromatin modification	10	291	0.904078	1	Isoform0005931;Isoform0006089;Isoform0010711;Isoform0021606;Isoform0025625;Isoform0041668;Isoform0045949;Isoform0047293;Isoform0048539;Isoform0064693
GO:0090501	RNA phosphodiester bond hydrolysis	2	80	0.90569	1	Isoform0047449;Isoform0067891
GO:0051603	proteolysis involved in cellular protein catabolic process	8	243	0.908387	1	Isoform0006678;Isoform0006862;Isoform0007719;Isoform0010168;Isoform0013934;Isoform0014615;Isoform0049268;Isoform0063293
GO:0009267	cellular response to starvation	1	48	0.908575	1	Isoform0030330
GO:0042594	response to starvation	1	48	0.908575	1	Isoform0030330
GO:0009606	tropism	2	81	0.909384	1	Isoform0019292;Isoform0029089
GO:1902600	hydrogen ion transmembrane transport	2	81	0.909384	1	Isoform0026641;Isoform0061100
GO:0010243	response to organonitrogen compound	1	49	0.913025	1	Isoform0055089
GO:0031668	cellular response to extracellular stimulus	1	49	0.913025	1	Isoform0030330
GO:0031669	cellular response to nutrient levels	1	49	0.913025	1	Isoform0030330
GO:0048569	post-embryonic organ development	1	49	0.913025	1	Isoform0049268
GO:0071496	cellular response to external stimulus	1	49	0.913025	1	Isoform0030330
GO:0042451	purine nucleoside biosynthetic process	2	83	0.916368	1	Isoform0026641;Isoform0061100
GO:0046129	purine ribonucleoside biosynthetic process	2	83	0.916368	1	Isoform0026641;Isoform0061100
GO:0090305	nucleic acid phosphodiester bond hydrolysis	2	83	0.916368	1	Isoform0047449;Isoform0067891
GO:0006511	ubiquitin-dependent protein catabolic process	1	50	0.91726	1	Isoform0010168
GO:0009991	response to extracellular stimulus	1	50	0.91726	1	Isoform0030330
GO:0031667	response to nutrient levels	1	50	0.91726	1	Isoform0030330
GO:0009108	coenzyme biosynthetic process	3	114	0.919635	1	Isoform0004390;Isoform0043393;Isoform0056771
GO:0009123	nucleoside monophosphate metabolic process	4	143	0.921218	1	Isoform0011473;Isoform0026641;Isoform0043393;Isoform0061100
GO:0009124	nucleoside monophosphate biosynthetic process	4	143	0.921218	1	Isoform0011473;Isoform0026641;Isoform0043393;Isoform0061100
GO:0071407	cellular response to organic cyclic compound	4	143	0.921218	1	Isoform0044734;Isoform0049840;Isoform0055089;Isoform0056152
GO:0071396	cellular response to lipid	1	51	0.921288	1	Isoform0063839
GO:0051235	maintenance of location	2	85	0.922844	1	Isoform0061045;Isoform0067415
GO:1903047	mitotic cell cycle process	1	52	0.925121	1	Isoform0010168
GO:0040029	regulation of gene expression, epigenetic	3	117	0.927743	1	Isoform0006089;Isoform0044734;Isoform0049840
GO:0051336	regulation of hydrolase activity	4	146	0.928474	1	Isoform0010498;Isoform0012291;Isoform0036240;Isoform0068149
GO:0022406	membrane docking	1	53	0.928767	1	Isoform0049268
GO:0044702	single organism reproductive process	5	174	0.929188	1	Isoform0000963;Isoform0004701;Isoform0029089;Isoform0031878;Isoform0070998
GO:0032989	cellular component morphogenesis	6	201	0.929273	1	Isoform0002877;Isoform0013681;Isoform0029089;Isoform0040426;Isoform0061045;Isoform0067415
GO:0006996	organelle organization	48	1193	0.929908	1	Isoform0000103;Isoform0000963;Isoform0001845;Isoform0003065;Isoform0004701;Isoform0005931;Isoform0006089;Isoform0006187;Isoform0006862;Isoform0010711;Isoform0011915;Isoform0013311;Isoform0014615;Isoform0016030;Isoform0020818;Isoform0021606;Isoform0025625;Isoform0028649;Isoform0029089;Isoform0029167;Isoform0029346;Isoform0029892;Isoform0031878;Isoform0034238;Isoform0039370;Isoform0040275;Isoform00…
GO:0007165	signal transduction	33	854	0.932013	1	Isoform0002877;Isoform0006678;Isoform0008849;Isoform0013681;Isoform0024339;Isoform0025625;Isoform0027590;Isoform0028902;Isoform0030951;Isoform0035803;Isoform0040921;Isoform0043220;Isoform0046810;Isoform0048036;Isoform0048124;Isoform0048862;Isoform0049843;Isoform0052000;Isoform0052197;Isoform0052445;Isoform0054705;Isoform0055089;Isoform0058695;Isoform0058897;Isoform0060427;Isoform0060553;Isoform00…
GO:0048437	floral organ development	1	54	0.932235	1	Isoform0029089
GO:0023052	signaling	33	855	0.933007	1	Isoform0002877;Isoform0006678;Isoform0008849;Isoform0013681;Isoform0024339;Isoform0025625;Isoform0027590;Isoform0028902;Isoform0030951;Isoform0035803;Isoform0040921;Isoform0043220;Isoform0046810;Isoform0048036;Isoform0048124;Isoform0048862;Isoform0049843;Isoform0052000;Isoform0052197;Isoform0052445;Isoform0054705;Isoform0055089;Isoform0058695;Isoform0058897;Isoform0060427;Isoform0060553;Isoform00…
GO:0044700	single organism signaling	33	855	0.933007	1	Isoform0002877;Isoform0006678;Isoform0008849;Isoform0013681;Isoform0024339;Isoform0025625;Isoform0027590;Isoform0028902;Isoform0030951;Isoform0035803;Isoform0040921;Isoform0043220;Isoform0046810;Isoform0048036;Isoform0048124;Isoform0048862;Isoform0049843;Isoform0052000;Isoform0052197;Isoform0052445;Isoform0054705;Isoform0055089;Isoform0058695;Isoform0058897;Isoform0060427;Isoform0060553;Isoform00…
GO:0009057	macromolecule catabolic process	12	357	0.933281	1	Isoform0006089;Isoform0006678;Isoform0006862;Isoform0007719;Isoform0010168;Isoform0013934;Isoform0014615;Isoform0014837;Isoform0047449;Isoform0049268;Isoform0055089;Isoform0063293
GO:0065009	regulation of molecular function	5	176	0.933325	1	Isoform0006089;Isoform0010498;Isoform0012291;Isoform0036240;Isoform0068149
GO:0006461	protein complex assembly	10	308	0.935059	1	Isoform0000103;Isoform0000974;Isoform0004092;Isoform0005241;Isoform0007719;Isoform0009959;Isoform0010102;Isoform0029892;Isoform0067848;Isoform0070330
GO:0046483	heterocycle metabolic process	109	2547	0.93596	1	Isoform0000103;Isoform0000863;Isoform0000963;Isoform0002023;Isoform0002220;Isoform0002465;Isoform0003065;Isoform0003817;Isoform0004598;Isoform0004701;Isoform0005931;Isoform0006089;Isoform0006187;Isoform0006299;Isoform0006659;Isoform0006871;Isoform0008619;Isoform0009174;Isoform0010355;Isoform0011473;Isoform0011699;Isoform0011915;Isoform0012913;Isoform0013061;Isoform0013131;Isoform0013891;Isoform00…
GO:0048869	cellular developmental process	11	334	0.936197	1	Isoform0000963;Isoform0002877;Isoform0004701;Isoform0006089;Isoform0013681;Isoform0029089;Isoform0031878;Isoform0040426;Isoform0061045;Isoform0067415;Isoform0070998
GO:0098660	inorganic ion transmembrane transport	2	90	0.937026	1	Isoform0026641;Isoform0061100
GO:0098662	inorganic cation transmembrane transport	2	90	0.937026	1	Isoform0026641;Isoform0061100
GO:0070647	protein modification by small protein conjugation or removal	11	335	0.93764	1	Isoform0006678;Isoform0013934;Isoform0024224;Isoform0033490;Isoform0047086;Isoform0057454;Isoform0060080;Isoform0061045;Isoform0063293;Isoform0067415;Isoform0067773
GO:0070271	protein complex biogenesis	10	310	0.938062	1	Isoform0000103;Isoform0000974;Isoform0004092;Isoform0005241;Isoform0007719;Isoform0009959;Isoform0010102;Isoform0029892;Isoform0067848;Isoform0070330
GO:0000302	response to reactive oxygen species	1	56	0.938675	1	Isoform0001845
GO:0009908	flower development	1	56	0.938675	1	Isoform0029089
GO:0007049	cell cycle	8	260	0.940288	1	Isoform0006089;Isoform0008968;Isoform0010168;Isoform0041810;Isoform0048600;Isoform0053308;Isoform0056149;Isoform0056517
GO:0051716	cellular response to stimulus	47	1183	0.940345	1	Isoform0001845;Isoform0002877;Isoform0006187;Isoform0006678;Isoform0008849;Isoform0010168;Isoform0013681;Isoform0024339;Isoform0025625;Isoform0027590;Isoform0028649;Isoform0028902;Isoform0030330;Isoform0030951;Isoform0035803;Isoform0040921;Isoform0043220;Isoform0044734;Isoform0045436;Isoform0046810;Isoform0048036;Isoform0048124;Isoform0048862;Isoform0049840;Isoform0049843;Isoform0052000;Isoform00…
GO:0051052	regulation of DNA metabolic process	1	57	0.941662	1	Isoform0011915
GO:0007154	cell communication	36	934	0.942062	1	Isoform0002877;Isoform0006678;Isoform0008849;Isoform0013681;Isoform0024339;Isoform0025625;Isoform0027590;Isoform0028902;Isoform0030330;Isoform0030951;Isoform0035803;Isoform0040921;Isoform0043220;Isoform0044734;Isoform0046810;Isoform0048036;Isoform0048124;Isoform0048862;Isoform0049840;Isoform0049843;Isoform0052000;Isoform0052197;Isoform0052445;Isoform0054705;Isoform0055089;Isoform0058695;Isoform00…
GO:1901698	response to nitrogen compound	4	153	0.943115	1	Isoform0044734;Isoform0049840;Isoform0055089;Isoform0056152
GO:0098655	cation transmembrane transport	2	93	0.944309	1	Isoform0026641;Isoform0061100
GO:0007166	cell surface receptor signaling pathway	1	58	0.944503	1	Isoform0052197
GO:0019941	modification-dependent protein catabolic process	5	183	0.946154	1	Isoform0006678;Isoform0007719;Isoform0010168;Isoform0013934;Isoform0063293
GO:0043632	modification-dependent macromolecule catabolic process	5	183	0.946154	1	Isoform0006678;Isoform0007719;Isoform0010168;Isoform0013934;Isoform0063293
GO:0034641	cellular nitrogen compound metabolic process	114	2675	0.946512	1	Isoform0000103;Isoform0000863;Isoform0000963;Isoform0001784;Isoform0002023;Isoform0002220;Isoform0002465;Isoform0003065;Isoform0003817;Isoform0004598;Isoform0004701;Isoform0005931;Isoform0006089;Isoform0006299;Isoform0006659;Isoform0006871;Isoform0008619;Isoform0009174;Isoform0010355;Isoform0011473;Isoform0011629;Isoform0011915;Isoform0012913;Isoform0013061;Isoform0013131;Isoform0013891;Isoform00…
GO:0042278	purine nucleoside metabolic process	2	94	0.946553	1	Isoform0026641;Isoform0061100
GO:0046128	purine ribonucleoside metabolic process	2	94	0.946553	1	Isoform0026641;Isoform0061100
GO:0048509	regulation of meristem development	1	59	0.947206	1	Isoform0001845
GO:0009409	response to cold	4	156	0.948509	1	Isoform0006089;Isoform0029089;Isoform0061045;Isoform0067415
GO:1902580	single-organism cellular localization	4	156	0.948509	1	Isoform0040275;Isoform0045694;Isoform0047449;Isoform0049268
GO:0006281	DNA repair	3	127	0.949639	1	Isoform0061117;Isoform0064055;Isoform0071180
GO:0000375	RNA splicing, via transesterification reactions	1	60	0.949778	1	Isoform0056152
GO:0000377	RNA splicing, via transesterification reactions with bulged adenosine as nucleophile	1	60	0.949778	1	Isoform0056152
GO:0048507	meristem development	6	213	0.949867	1	Isoform0001845;Isoform0044734;Isoform0049840;Isoform0061045;Isoform0067415;Isoform0070998
GO:0000904	cell morphogenesis involved in differentiation	3	128	0.951451	1	Isoform0029089;Isoform0061045;Isoform0067415
GO:0000902	cell morphogenesis	5	187	0.95244	1	Isoform0002877;Isoform0013681;Isoform0029089;Isoform0061045;Isoform0067415
GO:0043623	cellular protein complex assembly	7	243	0.953777	1	Isoform0000103;Isoform0000974;Isoform0004092;Isoform0005241;Isoform0007719;Isoform0009959;Isoform0029892
GO:0071702	organic substance transport	39	1019	0.954046	1	Isoform0001845;Isoform0002877;Isoform0004206;Isoform0005383;Isoform0005931;Isoform0006271;Isoform0006693;Isoform0006862;Isoform0013681;Isoform0014615;Isoform0015569;Isoform0017009;Isoform0021606;Isoform0022305;Isoform0022511;Isoform0028417;Isoform0030147;Isoform0030330;Isoform0033423;Isoform0033470;Isoform0035021;Isoform0037686;Isoform0040275;Isoform0040779;Isoform0041324;Isoform0041668;Isoform00…
GO:0009156	ribonucleoside monophosphate biosynthetic process	3	130	0.954892	1	Isoform0011473;Isoform0026641;Isoform0061100
GO:0009161	ribonucleoside monophosphate metabolic process	3	130	0.954892	1	Isoform0011473;Isoform0026641;Isoform0061100
GO:0071822	protein complex subunit organization	15	451	0.956114	1	Isoform0000103;Isoform0000974;Isoform0004092;Isoform0005241;Isoform0007719;Isoform0009959;Isoform0010102;Isoform0016030;Isoform0029089;Isoform0029892;Isoform0045803;Isoform0061045;Isoform0067415;Isoform0067848;Isoform0070330
GO:0048468	cell development	5	190	0.956708	1	Isoform0002877;Isoform0013681;Isoform0029089;Isoform0061045;Isoform0067415
GO:0006766	vitamin metabolic process	1	63	0.956766	1	Isoform0002023
GO:0006767	water-soluble vitamin metabolic process	1	63	0.956766	1	Isoform0002023
GO:0016070	RNA metabolic process	42	1093	0.957174	1	Isoform0000103;Isoform0003817;Isoform0005931;Isoform0006089;Isoform0009174;Isoform0012913;Isoform0013891;Isoform0020402;Isoform0021464;Isoform0021606;Isoform0022253;Isoform0022785;Isoform0028162;Isoform0030824;Isoform0031717;Isoform0034930;Isoform0036821;Isoform0038116;Isoform0041668;Isoform0042253;Isoform0043684;Isoform0043942;Isoform0044734;Isoform0044911;Isoform0045949;Isoform0046040;Isoform00…
GO:0009126	purine nucleoside monophosphate metabolic process	2	100	0.958311	1	Isoform0026641;Isoform0061100
GO:0009127	purine nucleoside monophosphate biosynthetic process	2	100	0.958311	1	Isoform0026641;Isoform0061100
GO:0009167	purine ribonucleoside monophosphate metabolic process	2	100	0.958311	1	Isoform0026641;Isoform0061100
GO:0009168	purine ribonucleoside monophosphate biosynthetic process	2	100	0.958311	1	Isoform0026641;Isoform0061100
GO:0048229	gametophyte development	2	100	0.958311	1	Isoform0030258;Isoform0040426
GO:0009658	chloroplast organization	1	65	0.960876	1	Isoform0043942
GO:0009266	response to temperature stimulus	4	165	0.961997	1	Isoform0006089;Isoform0029089;Isoform0061045;Isoform0067415
GO:0018205	peptidyl-lysine modification	2	103	0.963218	1	Isoform0006089;Isoform0025625
GO:0050790	regulation of catalytic activity	4	166	0.963274	1	Isoform0010498;Isoform0012291;Isoform0036240;Isoform0068149
GO:0044765	single-organism transport	65	1629	0.963873	1	Isoform0000103;Isoform0001294;Isoform0001845;Isoform0002877;Isoform0004513;Isoform0005383;Isoform0006271;Isoform0006693;Isoform0010355;Isoform0011914;Isoform0011915;Isoform0012293;Isoform0013681;Isoform0014116;Isoform0015331;Isoform0015569;Isoform0016565;Isoform0016647;Isoform0017009;Isoform0018124;Isoform0019836;Isoform0020932;Isoform0022305;Isoform0022511;Isoform0024258;Isoform0025213;Isoform00…
GO:0016192	vesicle-mediated transport	8	279	0.964007	1	Isoform0001784;Isoform0006271;Isoform0016269;Isoform0016596;Isoform0017009;Isoform0040275;Isoform0040901;Isoform0045694
GO:0033993	response to lipid	1	67	0.964596	1	Isoform0063839
GO:0009892	negative regulation of metabolic process	7	253	0.96518	1	Isoform0006089;Isoform0012291;Isoform0025625;Isoform0044734;Isoform0049840;Isoform0056152;Isoform0063839
GO:0010038	response to metal ion	1	68	0.966322	1	Isoform0011915
GO:0006508	proteolysis	11	361	0.966414	1	Isoform0002252;Isoform0005594;Isoform0006678;Isoform0006862;Isoform0007719;Isoform0010168;Isoform0013934;Isoform0014615;Isoform0049268;Isoform0063293;Isoform0070998
GO:0043087	regulation of GTPase activity	3	138	0.9665	1	Isoform0010498;Isoform0036240;Isoform0068149
GO:0048519	negative regulation of biological process	8	283	0.967757	1	Isoform0006089;Isoform0010168;Isoform0012291;Isoform0025625;Isoform0044734;Isoform0049840;Isoform0056152;Isoform0063839
GO:0006886	intracellular protein transport	10	339	0.969819	1	Isoform0006862;Isoform0014615;Isoform0040275;Isoform0043384;Isoform0045694;Isoform0046444;Isoform0047449;Isoform0049268;Isoform0055089;Isoform0061250
GO:0010605	negative regulation of macromolecule metabolic process	6	230	0.96985	1	Isoform0006089;Isoform0012291;Isoform0025625;Isoform0044734;Isoform0049840;Isoform0056152
GO:0022607	cellular component assembly	12	392	0.970292	1	Isoform0000103;Isoform0000974;Isoform0004092;Isoform0005241;Isoform0007719;Isoform0009959;Isoform0010102;Isoform0029892;Isoform0040426;Isoform0051821;Isoform0067848;Isoform0070330
GO:0065003	macromolecular complex assembly	10	340	0.970588	1	Isoform0000103;Isoform0000974;Isoform0004092;Isoform0005241;Isoform0007719;Isoform0009959;Isoform0010102;Isoform0029892;Isoform0067848;Isoform0070330
GO:0030154	cell differentiation	6	231	0.97076	1	Isoform0002877;Isoform0013681;Isoform0029089;Isoform0061045;Isoform0067415;Isoform0070998
GO:0055114	oxidation-reduction process	2	110	0.972603	1	Isoform0011915;Isoform0023502
GO:0015980	energy derivation by oxidation of organic compounds	1	73	0.973767	1	Isoform0023502
GO:0018193	peptidyl-amino acid modification	2	112	0.974829	1	Isoform0006089;Isoform0025625
GO:0070838	divalent metal ion transport	3	146	0.975248	1	Isoform0004513;Isoform0011914;Isoform0025213
GO:0072511	divalent inorganic cation transport	3	146	0.975248	1	Isoform0004513;Isoform0011914;Isoform0025213
GO:1902578	single-organism localization	65	1660	0.97573	1	Isoform0000103;Isoform0001294;Isoform0001845;Isoform0002877;Isoform0004513;Isoform0005383;Isoform0006271;Isoform0006693;Isoform0010355;Isoform0011914;Isoform0011915;Isoform0012293;Isoform0013681;Isoform0014116;Isoform0015331;Isoform0015569;Isoform0016565;Isoform0016647;Isoform0017009;Isoform0018124;Isoform0019836;Isoform0020932;Isoform0022305;Isoform0022511;Isoform0024258;Isoform0025213;Isoform00…
GO:0044085	cellular component biogenesis	17	530	0.976496	1	Isoform0000103;Isoform0000974;Isoform0004092;Isoform0005241;Isoform0007719;Isoform0009959;Isoform0010102;Isoform0013312;Isoform0029892;Isoform0040426;Isoform0046040;Isoform0046506;Isoform0051821;Isoform0061426;Isoform0062814;Isoform0067848;Isoform0070330
GO:0060255	regulation of macromolecule metabolic process	84	2091	0.97656	1	Isoform0000103;Isoform0000863;Isoform0000963;Isoform0001552;Isoform0003319;Isoform0003795;Isoform0004701;Isoform0005931;Isoform0006089;Isoform0008619;Isoform0008849;Isoform0010711;Isoform0011555;Isoform0011915;Isoform0012291;Isoform0013246;Isoform0013311;Isoform0013451;Isoform0013891;Isoform0015516;Isoform0017432;Isoform0021606;Isoform0022657;Isoform0022785;Isoform0024036;Isoform0024339;Isoform00…
GO:0048580	regulation of post-embryonic development	4	179	0.976624	1	Isoform0006089;Isoform0006678;Isoform0061045;Isoform0067415
GO:0051726	regulation of cell cycle	1	79	0.980564	1	Isoform0010168
GO:0034622	cellular macromolecular complex assembly	7	273	0.980677	1	Isoform0000103;Isoform0000974;Isoform0004092;Isoform0005241;Isoform0007719;Isoform0009959;Isoform0029892
GO:0007275	multicellular organism development	20	618	0.982053	1	Isoform0000963;Isoform0002877;Isoform0004701;Isoform0006678;Isoform0013681;Isoform0029089;Isoform0030258;Isoform0031878;Isoform0034238;Isoform0034930;Isoform0040426;Isoform0044734;Isoform0049268;Isoform0049840;Isoform0061045;Isoform0062194;Isoform0063839;Isoform0067415;Isoform0069928;Isoform0070998
GO:0016458	gene silencing	5	218	0.982619	1	Isoform0006089;Isoform0025625;Isoform0044734;Isoform0049840;Isoform0056152
GO:0016571	histone methylation	3	156	0.983154	1	Isoform0006089;Isoform0025625;Isoform0048539
GO:0006479	protein methylation	3	157	0.983796	1	Isoform0006089;Isoform0025625;Isoform0048539
GO:0010629	negative regulation of gene expression	5	221	0.984292	1	Isoform0006089;Isoform0025625;Isoform0044734;Isoform0049840;Isoform0056152
GO:0009888	tissue development	7	280	0.984378	1	Isoform0001845;Isoform0029089;Isoform0044734;Isoform0049840;Isoform0061045;Isoform0067415;Isoform0070998
GO:0006979	response to oxidative stress	1	84	0.984863	1	Isoform0001845
GO:0043933	macromolecular complex subunit organization	30	878	0.986194	1	Isoform0000103;Isoform0000974;Isoform0004092;Isoform0005241;Isoform0005931;Isoform0006089;Isoform0007719;Isoform0009959;Isoform0010102;Isoform0010711;Isoform0016030;Isoform0021606;Isoform0025625;Isoform0029089;Isoform0029892;Isoform0034238;Isoform0041668;Isoform0044734;Isoform0045803;Isoform0045949;Isoform0047293;Isoform0048539;Isoform0049840;Isoform0061045;Isoform0062194;Isoform0064693;Isoform00…
GO:0007017	microtubule-based process	4	195	0.986822	1	Isoform0008968;Isoform0029892;Isoform0059907;Isoform0060052
GO:0034613	cellular protein localization	10	370	0.986831	1	Isoform0006862;Isoform0014615;Isoform0040275;Isoform0043384;Isoform0045694;Isoform0046444;Isoform0047449;Isoform0049268;Isoform0055089;Isoform0061250
GO:0070727	cellular macromolecule localization	10	370	0.986831	1	Isoform0006862;Isoform0014615;Isoform0040275;Isoform0043384;Isoform0045694;Isoform0046444;Isoform0047449;Isoform0049268;Isoform0055089;Isoform0061250
GO:0006305	DNA alkylation	1	87	0.986972	1	Isoform0025625
GO:0006498	N-terminal protein lipidation	1	87	0.986972	1	Isoform0001845
GO:0031365	N-terminal protein amino acid modification	1	87	0.986972	1	Isoform0001845
GO:0034645	cellular macromolecule biosynthetic process	57	1522	0.987207	1	Isoform0001552;Isoform0001845;Isoform0003319;Isoform0005931;Isoform0006047;Isoform0008849;Isoform0013451;Isoform0013891;Isoform0020185;Isoform0020402;Isoform0021464;Isoform0021606;Isoform0022253;Isoform0022568;Isoform0022785;Isoform0024036;Isoform0024339;Isoform0025625;Isoform0028527;Isoform0028902;Isoform0030951;Isoform0031717;Isoform0033419;Isoform0034238;Isoform0035803;Isoform0040275;Isoform00…
GO:0044707	single-multicellular organism process	26	790	0.988703	1	Isoform0000963;Isoform0002877;Isoform0003065;Isoform0004701;Isoform0006678;Isoform0013681;Isoform0014674;Isoform0024902;Isoform0029089;Isoform0030258;Isoform0031878;Isoform0034238;Isoform0034930;Isoform0040426;Isoform0043384;Isoform0044017;Isoform0044734;Isoform0049268;Isoform0049840;Isoform0059517;Isoform0061045;Isoform0062194;Isoform0063839;Isoform0067415;Isoform0069928;Isoform0070998
GO:0006304	DNA modification	1	90	0.988787	1	Isoform0025625
GO:0006605	protein targeting	5	231	0.988838	1	Isoform0040275;Isoform0045694;Isoform0047449;Isoform0049268;Isoform0055089
GO:0032501	multicellular organismal process	26	792	0.989151	1	Isoform0000963;Isoform0002877;Isoform0003065;Isoform0004701;Isoform0006678;Isoform0013681;Isoform0014674;Isoform0024902;Isoform0029089;Isoform0030258;Isoform0031878;Isoform0034238;Isoform0034930;Isoform0040426;Isoform0043384;Isoform0044017;Isoform0044734;Isoform0049268;Isoform0049840;Isoform0059517;Isoform0061045;Isoform0062194;Isoform0063839;Isoform0067415;Isoform0069928;Isoform0070998
GO:0008380	RNA splicing	1	91	0.989335	1	Isoform0056152
GO:0015992	proton transport	3	169	0.989884	1	Isoform0026641;Isoform0040580;Isoform0061100
GO:0051239	regulation of multicellular organismal process	5	234	0.989938	1	Isoform0001845;Isoform0006089;Isoform0006678;Isoform0061045;Isoform0067415
GO:2000026	regulation of multicellular organismal development	5	234	0.989938	1	Isoform0001845;Isoform0006089;Isoform0006678;Isoform0061045;Isoform0067415
GO:0010468	regulation of gene expression	78	2024	0.990306	1	Isoform0000963;Isoform0001552;Isoform0003319;Isoform0003795;Isoform0004701;Isoform0005931;Isoform0006089;Isoform0008849;Isoform0010711;Isoform0011555;Isoform0011915;Isoform0013246;Isoform0013451;Isoform0013891;Isoform0017432;Isoform0021606;Isoform0022657;Isoform0022785;Isoform0024036;Isoform0024339;Isoform0025625;Isoform0026288;Isoform0026712;Isoform0028527;Isoform0028902;Isoform0029453;Isoform00…
GO:0008213	protein alkylation	3	172	0.99102	1	Isoform0006089;Isoform0025625;Isoform0048539
GO:0051234	establishment of localization	122	3019	0.991087	1	Isoform0000103;Isoform0001294;Isoform0001709;Isoform0001784;Isoform0001845;Isoform0002877;Isoform0004206;Isoform0004513;Isoform0005383;Isoform0005799;Isoform0005931;Isoform0006011;Isoform0006271;Isoform0006693;Isoform0006862;Isoform0010355;Isoform0011914;Isoform0011915;Isoform0012114;Isoform0012293;Isoform0013147;Isoform0013461;Isoform0013681;Isoform0014116;Isoform0014615;Isoform0014674;Isoform00…
GO:0046907	intracellular transport	17	577	0.992045	1	Isoform0005931;Isoform0006271;Isoform0006862;Isoform0014615;Isoform0017009;Isoform0021606;Isoform0040275;Isoform0041668;Isoform0043384;Isoform0045694;Isoform0045949;Isoform0046444;Isoform0047293;Isoform0047449;Isoform0049268;Isoform0055089;Isoform0061250
GO:0006310	DNA recombination	1	97	0.992101	1	Isoform0063839
GO:0050793	regulation of developmental process	5	243	0.992654	1	Isoform0001845;Isoform0006089;Isoform0006678;Isoform0061045;Isoform0067415
GO:0051179	localization	126	3129	0.993084	1	Isoform0000103;Isoform0001294;Isoform0001709;Isoform0001784;Isoform0001845;Isoform0002877;Isoform0004206;Isoform0004513;Isoform0005383;Isoform0005799;Isoform0005931;Isoform0006011;Isoform0006271;Isoform0006678;Isoform0006693;Isoform0006862;Isoform0010355;Isoform0011914;Isoform0011915;Isoform0012114;Isoform0012293;Isoform0013147;Isoform0013461;Isoform0013681;Isoform0014116;Isoform0014615;Isoform00…
GO:0015672	monovalent inorganic cation transport	3	180	0.99348	1	Isoform0026641;Isoform0040580;Isoform0061100
GO:0051649	establishment of localization in cell	17	588	0.993916	1	Isoform0005931;Isoform0006271;Isoform0006862;Isoform0014615;Isoform0017009;Isoform0021606;Isoform0040275;Isoform0041668;Isoform0043384;Isoform0045694;Isoform0045949;Isoform0046444;Isoform0047293;Isoform0047449;Isoform0049268;Isoform0055089;Isoform0061250
GO:0009059	macromolecule biosynthetic process	58	1605	0.994963	1	Isoform0001552;Isoform0001845;Isoform0003319;Isoform0005931;Isoform0006047;Isoform0008849;Isoform0012913;Isoform0013451;Isoform0013891;Isoform0020185;Isoform0020402;Isoform0021464;Isoform0021606;Isoform0022253;Isoform0022568;Isoform0022785;Isoform0024036;Isoform0024339;Isoform0025625;Isoform0028527;Isoform0028902;Isoform0030951;Isoform0031717;Isoform0033419;Isoform0034238;Isoform0035803;Isoform00…
GO:0048856	anatomical structure development	21	702	0.995129	1	Isoform0000963;Isoform0001845;Isoform0002877;Isoform0004701;Isoform0006089;Isoform0006678;Isoform0013681;Isoform0029089;Isoform0031878;Isoform0034238;Isoform0034930;Isoform0040426;Isoform0044734;Isoform0049268;Isoform0049840;Isoform0061045;Isoform0062194;Isoform0063839;Isoform0067415;Isoform0069928;Isoform0070998
GO:0071554	cell wall organization or biogenesis	2	154	0.995949	1	Isoform0013312;Isoform0030330
GO:0006497	protein lipidation	1	112	0.996272	1	Isoform0001845
GO:0042157	lipoprotein metabolic process	1	112	0.996272	1	Isoform0001845
GO:0042158	lipoprotein biosynthetic process	1	112	0.996272	1	Isoform0001845
GO:0000003	reproduction	14	529	0.996547	1	Isoform0000963;Isoform0003065;Isoform0004701;Isoform0010896;Isoform0012944;Isoform0015804;Isoform0029089;Isoform0031878;Isoform0043384;Isoform0055426;Isoform0061045;Isoform0063839;Isoform0067415;Isoform0070998
GO:0015031	protein transport	19	674	0.997311	1	Isoform0001845;Isoform0004206;Isoform0006271;Isoform0006862;Isoform0014615;Isoform0017009;Isoform0028417;Isoform0035021;Isoform0040275;Isoform0043384;Isoform0045398;Isoform0045694;Isoform0045748;Isoform0046444;Isoform0047449;Isoform0049268;Isoform0052445;Isoform0055089;Isoform0061250
GO:0019222	regulation of metabolic process	91	2417	0.997518	1	Isoform0000103;Isoform0000863;Isoform0000963;Isoform0001552;Isoform0003319;Isoform0003795;Isoform0004701;Isoform0005931;Isoform0006089;Isoform0008619;Isoform0008849;Isoform0010498;Isoform0010711;Isoform0011555;Isoform0011915;Isoform0012291;Isoform0013246;Isoform0013311;Isoform0013312;Isoform0013451;Isoform0013891;Isoform0015516;Isoform0015735;Isoform0016415;Isoform0017432;Isoform0021606;Isoform00…
GO:0051641	cellular localization	17	627	0.997742	1	Isoform0005931;Isoform0006271;Isoform0006862;Isoform0014615;Isoform0017009;Isoform0021606;Isoform0040275;Isoform0041668;Isoform0043384;Isoform0045694;Isoform0045949;Isoform0046444;Isoform0047293;Isoform0047449;Isoform0049268;Isoform0055089;Isoform0061250
GO:0043414	macromolecule methylation	3	206	0.997745	1	Isoform0006089;Isoform0025625;Isoform0048539
GO:0006139	nucleobase-containing compound metabolic process	84	2270	0.997999	1	Isoform0000103;Isoform0002465;Isoform0003817;Isoform0004598;Isoform0005931;Isoform0006089;Isoform0006299;Isoform0006659;Isoform0009174;Isoform0011473;Isoform0012913;Isoform0013061;Isoform0013131;Isoform0013891;Isoform0020402;Isoform0021464;Isoform0021606;Isoform0022253;Isoform0022785;Isoform0024888;Isoform0025625;Isoform0026641;Isoform0028162;Isoform0029167;Isoform0029276;Isoform0029346;Isoform00…
GO:0032259	methylation	3	209	0.998009	1	Isoform0006089;Isoform0025625;Isoform0048539
GO:1902582	single-organism intracellular transport	7	347	0.998233	1	Isoform0006271;Isoform0017009;Isoform0040275;Isoform0045694;Isoform0047449;Isoform0049268;Isoform0055089
GO:0045184	establishment of protein localization	19	693	0.99834	1	Isoform0001845;Isoform0004206;Isoform0006271;Isoform0006862;Isoform0014615;Isoform0017009;Isoform0028417;Isoform0035021;Isoform0040275;Isoform0043384;Isoform0045398;Isoform0045694;Isoform0045748;Isoform0046444;Isoform0047449;Isoform0049268;Isoform0052445;Isoform0055089;Isoform0061250
GO:0044767	single-organism developmental process	25	865	0.998781	1	Isoform0000963;Isoform0001845;Isoform0002877;Isoform0004701;Isoform0006089;Isoform0006187;Isoform0006678;Isoform0013681;Isoform0028649;Isoform0029089;Isoform0030258;Isoform0031878;Isoform0034238;Isoform0034930;Isoform0040426;Isoform0044734;Isoform0045436;Isoform0049268;Isoform0049840;Isoform0061045;Isoform0062194;Isoform0063839;Isoform0067415;Isoform0069928;Isoform0070998
GO:0006259	DNA metabolic process	15	595	0.998799	1	Isoform0025625;Isoform0029167;Isoform0029346;Isoform0048600;Isoform0049323;Isoform0053308;Isoform0056149;Isoform0056517;Isoform0061117;Isoform0063839;Isoform0063882;Isoform0064055;Isoform0068213;Isoform0068921;Isoform0071180
GO:0008104	protein localization	26	902	0.999058	1	Isoform0001845;Isoform0004206;Isoform0005931;Isoform0006271;Isoform0006678;Isoform0006862;Isoform0014615;Isoform0017009;Isoform0021606;Isoform0028417;Isoform0034930;Isoform0035021;Isoform0040275;Isoform0041668;Isoform0043384;Isoform0045398;Isoform0045694;Isoform0045748;Isoform0045949;Isoform0046444;Isoform0047293;Isoform0047449;Isoform0049268;Isoform0052445;Isoform0055089;Isoform0061250
GO:0006818	hydrogen transport	3	228	0.999102	1	Isoform0026641;Isoform0040580;Isoform0061100
GO:0003006	developmental process involved in reproduction	11	496	0.999266	1	Isoform0000963;Isoform0003065;Isoform0004701;Isoform0029089;Isoform0031878;Isoform0043384;Isoform0055426;Isoform0061045;Isoform0063839;Isoform0067415;Isoform0070998
GO:0022414	reproductive process	11	504	0.99943	1	Isoform0000963;Isoform0003065;Isoform0004701;Isoform0029089;Isoform0031878;Isoform0043384;Isoform0055426;Isoform0061045;Isoform0063839;Isoform0067415;Isoform0070998
GO:0006396	RNA processing	10	478	0.999504	1	Isoform0028162;Isoform0038116;Isoform0044734;Isoform0046040;Isoform0047449;Isoform0049840;Isoform0055426;Isoform0056152;Isoform0057475;Isoform0063839
GO:0065007	biological regulation	140	3644	0.999525	1	Isoform0000103;Isoform0000863;Isoform0000963;Isoform0001552;Isoform0001845;Isoform0002813;Isoform0002877;Isoform0002884;Isoform0003319;Isoform0003689;Isoform0003795;Isoform0004701;Isoform0005660;Isoform0005931;Isoform0006089;Isoform0006559;Isoform0006678;Isoform0007740;Isoform0007813;Isoform0008425;Isoform0008619;Isoform0008734;Isoform0008849;Isoform0009237;Isoform0010168;Isoform0010498;Isoform00…
GO:0090304	nucleic acid metabolic process	57	1715	0.999537	1	Isoform0000103;Isoform0003817;Isoform0005931;Isoform0006089;Isoform0009174;Isoform0012913;Isoform0013891;Isoform0020402;Isoform0021464;Isoform0021606;Isoform0022253;Isoform0022785;Isoform0025625;Isoform0028162;Isoform0029167;Isoform0029346;Isoform0030824;Isoform0031717;Isoform0034930;Isoform0036821;Isoform0038116;Isoform0041668;Isoform0042253;Isoform0043684;Isoform0043942;Isoform0044734;Isoform00…
GO:0006810	transport	86	2409	0.999551	1	Isoform0000103;Isoform0001294;Isoform0001784;Isoform0001845;Isoform0002877;Isoform0004206;Isoform0004513;Isoform0005383;Isoform0005931;Isoform0006271;Isoform0006693;Isoform0006862;Isoform0010355;Isoform0011914;Isoform0011915;Isoform0012293;Isoform0013681;Isoform0014116;Isoform0014615;Isoform0015331;Isoform0015569;Isoform0016269;Isoform0016565;Isoform0016596;Isoform0016647;Isoform0017009;Isoform00…
GO:0033036	macromolecule localization	26	963	0.999794	1	Isoform0001845;Isoform0004206;Isoform0005931;Isoform0006271;Isoform0006678;Isoform0006862;Isoform0014615;Isoform0017009;Isoform0021606;Isoform0028417;Isoform0034930;Isoform0035021;Isoform0040275;Isoform0041668;Isoform0043384;Isoform0045398;Isoform0045694;Isoform0045748;Isoform0045949;Isoform0046444;Isoform0047293;Isoform0047449;Isoform0049268;Isoform0052445;Isoform0055089;Isoform0061250
GO:0006793	phosphorus metabolic process	97	2725	0.999833	1	Isoform0000440;Isoform0000819;Isoform0001319;Isoform0002126;Isoform0002220;Isoform0002465;Isoform0002813;Isoform0002877;Isoform0003065;Isoform0003760;Isoform0004598;Isoform0005660;Isoform0006299;Isoform0006659;Isoform0007253;Isoform0007740;Isoform0008654;Isoform0009880;Isoform0010430;Isoform0010453;Isoform0011471;Isoform0011473;Isoform0013632;Isoform0013681;Isoform0014088;Isoform0014534;Isoform00…
GO:0050789	regulation of biological process	128	3451	0.999857	1	Isoform0000103;Isoform0000863;Isoform0000963;Isoform0001552;Isoform0001845;Isoform0002813;Isoform0002877;Isoform0002884;Isoform0003319;Isoform0003795;Isoform0004701;Isoform0005660;Isoform0005931;Isoform0006089;Isoform0006678;Isoform0007740;Isoform0008619;Isoform0008849;Isoform0009237;Isoform0010168;Isoform0010498;Isoform0010711;Isoform0011471;Isoform0011555;Isoform0011915;Isoform0012291;Isoform00…
GO:0044260	cellular macromolecule metabolic process	272	6666	0.999918	1	Isoform0000046;Isoform0000103;Isoform0001552;Isoform0001741;Isoform0001845;Isoform0001943;Isoform0002813;Isoform0002884;Isoform0003319;Isoform0003817;Isoform0003820;Isoform0004139;Isoform0004300;Isoform0004891;Isoform0005037;Isoform0005493;Isoform0005525;Isoform0005660;Isoform0005931;Isoform0006047;Isoform0006089;Isoform0006357;Isoform0006545;Isoform0006559;Isoform0006678;Isoform0006862;Isoform00…
GO:0006796	phosphate-containing compound metabolic process	92	2677	0.999952	1	Isoform0000440;Isoform0000819;Isoform0001319;Isoform0002126;Isoform0002220;Isoform0002465;Isoform0002813;Isoform0003065;Isoform0003760;Isoform0004598;Isoform0005660;Isoform0006299;Isoform0006659;Isoform0007253;Isoform0007740;Isoform0008654;Isoform0010430;Isoform0010453;Isoform0011471;Isoform0011473;Isoform0013632;Isoform0014088;Isoform0014807;Isoform0015302;Isoform0015731;Isoform0015982;Isoform00…
GO:0032502	developmental process	28	1081	0.999961	1	Isoform0000963;Isoform0001845;Isoform0002877;Isoform0003065;Isoform0004701;Isoform0006089;Isoform0006187;Isoform0006678;Isoform0013681;Isoform0028649;Isoform0029089;Isoform0030258;Isoform0031878;Isoform0034238;Isoform0034930;Isoform0040426;Isoform0043384;Isoform0044734;Isoform0045436;Isoform0049268;Isoform0049840;Isoform0055426;Isoform0061045;Isoform0062194;Isoform0063839;Isoform0067415;Isoform00…
GO:0036211	protein modification process	121	3399	0.999977	1	Isoform0000046;Isoform0001845;Isoform0001943;Isoform0002813;Isoform0002884;Isoform0004139;Isoform0004300;Isoform0004891;Isoform0005037;Isoform0005525;Isoform0005660;Isoform0005931;Isoform0006047;Isoform0006089;Isoform0006545;Isoform0006678;Isoform0007740;Isoform0007817;Isoform0009532;Isoform0009859;Isoform0010430;Isoform0010711;Isoform0011471;Isoform0011607;Isoform0012075;Isoform0012913;Isoform00…
GO:0043170	macromolecule metabolic process	320	7789	0.99998	1	Isoform0000046;Isoform0000103;Isoform0001452;Isoform0001552;Isoform0001610;Isoform0001741;Isoform0001845;Isoform0001943;Isoform0002252;Isoform0002813;Isoform0002884;Isoform0003319;Isoform0003817;Isoform0003820;Isoform0004139;Isoform0004269;Isoform0004300;Isoform0004891;Isoform0004937;Isoform0005037;Isoform0005385;Isoform0005459;Isoform0005493;Isoform0005525;Isoform0005562;Isoform0005594;Isoform00…
GO:0043412	macromolecule modification	125	3502	0.999981	1	Isoform0000046;Isoform0001845;Isoform0001943;Isoform0002813;Isoform0002884;Isoform0003817;Isoform0004139;Isoform0004300;Isoform0004891;Isoform0005037;Isoform0005525;Isoform0005660;Isoform0005931;Isoform0006047;Isoform0006089;Isoform0006545;Isoform0006678;Isoform0007740;Isoform0007817;Isoform0009174;Isoform0009532;Isoform0009859;Isoform0010430;Isoform0010711;Isoform0011471;Isoform0011607;Isoform00…
GO:0010467	gene expression	32	1229	0.999986	1	Isoform0004269;Isoform0005931;Isoform0013891;Isoform0020402;Isoform0021464;Isoform0021606;Isoform0022253;Isoform0022568;Isoform0022785;Isoform0028162;Isoform0031717;Isoform0038116;Isoform0041668;Isoform0042253;Isoform0043684;Isoform0044515;Isoform0044734;Isoform0045949;Isoform0046040;Isoform0046367;Isoform0047293;Isoform0047449;Isoform0049840;Isoform0055426;Isoform0056152;Isoform0057475;Isoform00…
GO:0006464	cellular protein modification process	119	3382	0.999987	1	Isoform0000046;Isoform0001845;Isoform0001943;Isoform0002813;Isoform0002884;Isoform0004139;Isoform0004300;Isoform0004891;Isoform0005037;Isoform0005525;Isoform0005660;Isoform0005931;Isoform0006047;Isoform0006089;Isoform0006545;Isoform0006678;Isoform0007740;Isoform0007817;Isoform0009532;Isoform0009859;Isoform0010430;Isoform0010711;Isoform0011471;Isoform0011607;Isoform0012075;Isoform0012913;Isoform00…
GO:0044267	cellular protein metabolic process	145	3989	0.999988	1	Isoform0000046;Isoform0001741;Isoform0001845;Isoform0001943;Isoform0002813;Isoform0002884;Isoform0003820;Isoform0004139;Isoform0004300;Isoform0004891;Isoform0005037;Isoform0005525;Isoform0005660;Isoform0005931;Isoform0006047;Isoform0006089;Isoform0006545;Isoform0006559;Isoform0006678;Isoform0006862;Isoform0007719;Isoform0007740;Isoform0007817;Isoform0008753;Isoform0009532;Isoform0009859;Isoform00…
GO:0019538	protein metabolic process	165	4639	1	1	Isoform0000046;Isoform0001452;Isoform0001610;Isoform0001741;Isoform0001845;Isoform0001943;Isoform0002252;Isoform0002813;Isoform0002884;Isoform0003820;Isoform0004139;Isoform0004300;Isoform0004891;Isoform0005037;Isoform0005525;Isoform0005594;Isoform0005660;Isoform0005931;Isoform0006047;Isoform0006089;Isoform0006545;Isoform0006559;Isoform0006678;Isoform0006862;Isoform0007719;Isoform0007740;Isoform00…

## Sheet: C1-VS-C3.P
GO ID	Description	GeneRatio (700)	BgRatio (18330)	pvalue	p.adjust	geneID
GO:0044710	single-organism metabolic process	285	5304	7.0971e-12	3.96728e-09	Isoform0000198;Isoform0000216;Isoform0000440;Isoform0000488;Isoform0000610;Isoform0000670;Isoform0000688;Isoform0000804;Isoform0000863;Isoform0000923;Isoform0001065;Isoform0001073;Isoform0001179;Isoform0001348;Isoform0001355;Isoform0001528;Isoform0001539;Isoform0001707;Isoform0001836;Isoform0001839;Isoform0002023;Isoform0002109;Isoform0002153;Isoform0002207;Isoform0002220;Isoform0002465;Isoform00…
GO:0006020	inositol metabolic process	13	35	2.23528e-10	6.2476e-08	Isoform0003760;Isoform0007253;Isoform0008654;Isoform0009841;Isoform0013632;Isoform0014807;Isoform0015366;Isoform0015731;Isoform0016167;Isoform0016805;Isoform0035049;Isoform0036817;Isoform0039682
GO:0044699	single-organism process	417	8842	5.66393e-10	1.05538e-07	Isoform0000103;Isoform0000198;Isoform0000216;Isoform0000440;Isoform0000488;Isoform0000610;Isoform0000670;Isoform0000688;Isoform0000804;Isoform0000863;Isoform0000923;Isoform0001032;Isoform0001065;Isoform0001073;Isoform0001179;Isoform0001339;Isoform0001348;Isoform0001355;Isoform0001528;Isoform0001539;Isoform0001583;Isoform0001707;Isoform0001709;Isoform0001836;Isoform0001839;Isoform0001840;Isoform00…
GO:0019755	one-carbon compound transport	7	12	7.70369e-08	1.07659e-05	Isoform0005383;Isoform0006693;Isoform0015569;Isoform0022305;Isoform0033423;Isoform0033470;Isoform0041324
GO:0009808	lignin metabolic process	10	33	2.58106e-07	2.88562e-05	Isoform0003000;Isoform0010953;Isoform0017778;Isoform0021961;Isoform0022605;Isoform0026297;Isoform0026339;Isoform0031858;Isoform0063611;Isoform0071617
GO:0006644	phospholipid metabolic process	27	247	9.50774e-07	8.85804e-05	Isoform0002153;Isoform0002220;Isoform0003760;Isoform0007253;Isoform0008654;Isoform0011085;Isoform0013632;Isoform0014807;Isoform0015366;Isoform0015731;Isoform0016167;Isoform0016805;Isoform0016859;Isoform0030631;Isoform0035049;Isoform0036817;Isoform0039208;Isoform0039682;Isoform0042181;Isoform0044452;Isoform0045500;Isoform0046262;Isoform0046837;Isoform0046844;Isoform0046960;Isoform0060179;Isoform00…
GO:0019751	polyol metabolic process	14	79	1.53816e-06	0.000122833	Isoform0002465;Isoform0003760;Isoform0007253;Isoform0008654;Isoform0009841;Isoform0013632;Isoform0014807;Isoform0015366;Isoform0015731;Isoform0016167;Isoform0016805;Isoform0035049;Isoform0036817;Isoform0039682
GO:0006629	lipid metabolic process	65	1017	3.15706e-05	0.00220599	Isoform0000488;Isoform0000670;Isoform0001065;Isoform0001528;Isoform0002153;Isoform0002220;Isoform0002465;Isoform0002877;Isoform0002908;Isoform0003053;Isoform0003229;Isoform0003280;Isoform0003760;Isoform0007253;Isoform0008654;Isoform0010885;Isoform0011085;Isoform0013440;Isoform0013632;Isoform0014807;Isoform0015228;Isoform0015366;Isoform0015731;Isoform0016167;Isoform0016805;Isoform0016859;Isoform00…
GO:0019748	secondary metabolic process	25	275	5.76255e-05	0.00286513	Isoform0003000;Isoform0009009;Isoform0009273;Isoform0010373;Isoform0010953;Isoform0011613;Isoform0017429;Isoform0017778;Isoform0018454;Isoform0019915;Isoform0020172;Isoform0021961;Isoform0022605;Isoform0023536;Isoform0026297;Isoform0026339;Isoform0031858;Isoform0044360;Isoform0046272;Isoform0046339;Isoform0046644;Isoform0047799;Isoform0061358;Isoform0063611;Isoform0071617
GO:0006241	CTP biosynthetic process	8	37	6.27779e-05	0.00286513	Isoform0004598;Isoform0019470;Isoform0020833;Isoform0024087;Isoform0024888;Isoform0032018;Isoform0033689;Isoform0036653
GO:0046036	CTP metabolic process	8	37	6.27779e-05	0.00286513	Isoform0004598;Isoform0019470;Isoform0020833;Isoform0024087;Isoform0024888;Isoform0032018;Isoform0033689;Isoform0036653
GO:0009147	pyrimidine nucleoside triphosphate metabolic process	8	38	7.68818e-05	0.00286513	Isoform0004598;Isoform0019470;Isoform0020833;Isoform0024087;Isoform0024888;Isoform0032018;Isoform0033689;Isoform0036653
GO:0009148	pyrimidine nucleoside triphosphate biosynthetic process	8	38	7.68818e-05	0.00286513	Isoform0004598;Isoform0019470;Isoform0020833;Isoform0024087;Isoform0024888;Isoform0032018;Isoform0033689;Isoform0036653
GO:0009208	pyrimidine ribonucleoside triphosphate metabolic process	8	38	7.68818e-05	0.00286513	Isoform0004598;Isoform0019470;Isoform0020833;Isoform0024087;Isoform0024888;Isoform0032018;Isoform0033689;Isoform0036653
GO:0009209	pyrimidine ribonucleoside triphosphate biosynthetic process	8	38	7.68818e-05	0.00286513	Isoform0004598;Isoform0019470;Isoform0020833;Isoform0024087;Isoform0024888;Isoform0032018;Isoform0033689;Isoform0036653
GO:0009698	phenylpropanoid metabolic process	19	185	8.90076e-05	0.0031097	Isoform0003000;Isoform0009009;Isoform0010953;Isoform0011613;Isoform0017429;Isoform0017778;Isoform0019915;Isoform0021961;Isoform0022605;Isoform0023536;Isoform0026297;Isoform0026339;Isoform0031858;Isoform0044360;Isoform0046272;Isoform0046339;Isoform0046644;Isoform0063611;Isoform0071617
GO:0006779	porphyrin-containing compound biosynthetic process	15	128	0.000111421	0.00346025	Isoform0000863;Isoform0002153;Isoform0002220;Isoform0002465;Isoform0008619;Isoform0015516;Isoform0016647;Isoform0037340;Isoform0041200;Isoform0043332;Isoform0044561;Isoform0052299;Isoform0061390;Isoform0061438;Isoform0064245
GO:0033014	tetrapyrrole biosynthetic process	15	128	0.000111421	0.00346025	Isoform0000863;Isoform0002153;Isoform0002220;Isoform0002465;Isoform0008619;Isoform0015516;Isoform0016647;Isoform0037340;Isoform0041200;Isoform0043332;Isoform0044561;Isoform0052299;Isoform0061390;Isoform0061438;Isoform0064245
GO:0006066	alcohol metabolic process	17	161	0.000146985	0.00432446	Isoform0002465;Isoform0002877;Isoform0003760;Isoform0007253;Isoform0008654;Isoform0009841;Isoform0013440;Isoform0013632;Isoform0014807;Isoform0015366;Isoform0015731;Isoform0016167;Isoform0016805;Isoform0021229;Isoform0035049;Isoform0036817;Isoform0039682
GO:0009411	response to UV	10	66	0.000188724	0.00527484	Isoform0002877;Isoform0013440;Isoform0015982;Isoform0020961;Isoform0026082;Isoform0027903;Isoform0028588;Isoform0032487;Isoform0040426;Isoform0062327
GO:1990066	energy quenching	3	4	0.000215529	0.00573719	Isoform0013311;Isoform0016132;Isoform0041056
GO:0034220	ion transmembrane transport	21	236	0.000295168	0.00735071	Isoform0001840;Isoform0004339;Isoform0013026;Isoform0014116;Isoform0014240;Isoform0015331;Isoform0018124;Isoform0021424;Isoform0025213;Isoform0037088;Isoform0040828;Isoform0043002;Isoform0045320;Isoform0046336;Isoform0049716;Isoform0052032;Isoform0053194;Isoform0057331;Isoform0059940;Isoform0064694;Isoform0065299
GO:0005982	starch metabolic process	15	140	0.000302444	0.00735071	Isoform0006890;Isoform0016346;Isoform0016834;Isoform0018454;Isoform0020172;Isoform0024346;Isoform0029437;Isoform0034958;Isoform0037303;Isoform0038284;Isoform0043942;Isoform0047799;Isoform0051863;Isoform0058986;Isoform0061358
GO:0019637	organophosphate metabolic process	52	840	0.000423507	0.00986418	Isoform0000440;Isoform0002153;Isoform0002220;Isoform0002465;Isoform0003760;Isoform0004598;Isoform0007253;Isoform0008654;Isoform0011085;Isoform0013632;Isoform0014807;Isoform0015366;Isoform0015731;Isoform0016167;Isoform0016805;Isoform0016859;Isoform0018454;Isoform0019470;Isoform0020172;Isoform0020833;Isoform0023098;Isoform0024087;Isoform0024888;Isoform0029909;Isoform0030631;Isoform0032018;Isoform00…
GO:0055085	transmembrane transport	21	246	0.00051382	0.0105065	Isoform0001840;Isoform0004339;Isoform0013026;Isoform0014116;Isoform0014240;Isoform0015331;Isoform0018124;Isoform0021424;Isoform0025213;Isoform0037088;Isoform0040828;Isoform0043002;Isoform0045320;Isoform0046336;Isoform0049716;Isoform0052032;Isoform0053194;Isoform0057331;Isoform0059940;Isoform0064694;Isoform0065299
GO:0034285	response to disaccharide	9	62	0.000543667	0.0105065	Isoform0000103;Isoform0015982;Isoform0016132;Isoform0026082;Isoform0027903;Isoform0028588;Isoform0032487;Isoform0040426;Isoform0041056
GO:0009218	pyrimidine ribonucleotide metabolic process	8	50	0.000563857	0.0105065	Isoform0004598;Isoform0019470;Isoform0020833;Isoform0024087;Isoform0024888;Isoform0032018;Isoform0033689;Isoform0036653
GO:0009220	pyrimidine ribonucleotide biosynthetic process	8	50	0.000563857	0.0105065	Isoform0004598;Isoform0019470;Isoform0020833;Isoform0024087;Isoform0024888;Isoform0032018;Isoform0033689;Isoform0036653
GO:0046132	pyrimidine ribonucleoside biosynthetic process	8	50	0.000563857	0.0105065	Isoform0004598;Isoform0019470;Isoform0020833;Isoform0024087;Isoform0024888;Isoform0032018;Isoform0033689;Isoform0036653
GO:0046134	pyrimidine nucleoside biosynthetic process	8	50	0.000563857	0.0105065	Isoform0004598;Isoform0019470;Isoform0020833;Isoform0024087;Isoform0024888;Isoform0032018;Isoform0033689;Isoform0036653
GO:0044255	cellular lipid metabolic process	54	912	0.000933401	0.0168313	Isoform0002153;Isoform0002220;Isoform0002465;Isoform0003280;Isoform0003760;Isoform0007253;Isoform0008654;Isoform0011085;Isoform0013632;Isoform0014807;Isoform0015366;Isoform0015731;Isoform0016167;Isoform0016805;Isoform0016859;Isoform0018095;Isoform0021229;Isoform0023585;Isoform0024450;Isoform0025302;Isoform0027172;Isoform0028386;Isoform0029564;Isoform0030631;Isoform0034093;Isoform0035049;Isoform00…
GO:0005975	carbohydrate metabolic process	74	1350	0.00102427	0.0176313	Isoform0001433;Isoform0001539;Isoform0002894;Isoform0003760;Isoform0004476;Isoform0005459;Isoform0005918;Isoform0006890;Isoform0007253;Isoform0007687;Isoform0007699;Isoform0008654;Isoform0009412;Isoform0009841;Isoform0010634;Isoform0011976;Isoform0013632;Isoform0013815;Isoform0014807;Isoform0015079;Isoform0015277;Isoform0015365;Isoform0015366;Isoform0015399;Isoform0015731;Isoform0015882;Isoform00…
GO:0044042	glucan metabolic process	42	666	0.00104085	0.0176313	Isoform0001433;Isoform0004476;Isoform0005459;Isoform0005918;Isoform0006890;Isoform0007687;Isoform0009412;Isoform0011976;Isoform0015277;Isoform0015365;Isoform0015399;Isoform0015882;Isoform0016058;Isoform0016310;Isoform0016346;Isoform0016575;Isoform0016834;Isoform0016922;Isoform0018454;Isoform0019999;Isoform0020172;Isoform0024143;Isoform0024346;Isoform0028773;Isoform0029437;Isoform0034958;Isoform00…
GO:0009064	glutamine family amino acid metabolic process	13	129	0.00132507	0.0193837	Isoform0001348;Isoform0004598;Isoform0010694;Isoform0016782;Isoform0017045;Isoform0019470;Isoform0020833;Isoform0024087;Isoform0024888;Isoform0032018;Isoform0033689;Isoform0036653;Isoform0040266
GO:0006778	porphyrin-containing compound metabolic process	16	178	0.00134187	0.0193837	Isoform0000863;Isoform0002153;Isoform0002220;Isoform0002465;Isoform0008619;Isoform0011438;Isoform0015516;Isoform0016647;Isoform0037340;Isoform0041200;Isoform0043332;Isoform0044561;Isoform0052299;Isoform0061390;Isoform0061438;Isoform0064245
GO:0006213	pyrimidine nucleoside metabolic process	8	57	0.00137314	0.0193837	Isoform0004598;Isoform0019470;Isoform0020833;Isoform0024087;Isoform0024888;Isoform0032018;Isoform0033689;Isoform0036653
GO:0046131	pyrimidine ribonucleoside metabolic process	8	57	0.00137314	0.0193837	Isoform0004598;Isoform0019470;Isoform0020833;Isoform0024087;Isoform0024888;Isoform0032018;Isoform0033689;Isoform0036653
GO:0033013	tetrapyrrole metabolic process	16	179	0.00142286	0.0193837	Isoform0000863;Isoform0002153;Isoform0002220;Isoform0002465;Isoform0008619;Isoform0011438;Isoform0015516;Isoform0016647;Isoform0037340;Isoform0041200;Isoform0043332;Isoform0044561;Isoform0052299;Isoform0061390;Isoform0061438;Isoform0064245
GO:0018131	oxazole or thiazole biosynthetic process	2	2	0.00145638	0.0193837	Isoform0002023;Isoform0011083
GO:0042548	regulation of photosynthesis, light reaction	2	2	0.00145638	0.0193837	Isoform0015735;Isoform0016415
GO:0043467	regulation of generation of precursor metabolites and energy	2	2	0.00145638	0.0193837	Isoform0015735;Isoform0016415
GO:0046484	oxazole or thiazole metabolic process	2	2	0.00145638	0.0193837	Isoform0002023;Isoform0011083
GO:1901615	organic hydroxy compound metabolic process	19	232	0.00151735	0.0197256	Isoform0002465;Isoform0002877;Isoform0003760;Isoform0006735;Isoform0007253;Isoform0008654;Isoform0009841;Isoform0013440;Isoform0013632;Isoform0014807;Isoform0015366;Isoform0015731;Isoform0016167;Isoform0016805;Isoform0021229;Isoform0035049;Isoform0036817;Isoform0038288;Isoform0039682
GO:0006529	asparagine biosynthetic process	6	34	0.00163617	0.0207868	Isoform0014461;Isoform0019277;Isoform0020387;Isoform0021135;Isoform0038782;Isoform0046693
GO:0005976	polysaccharide metabolic process	45	761	0.00249464	0.030989	Isoform0001433;Isoform0004476;Isoform0005459;Isoform0005918;Isoform0006890;Isoform0007687;Isoform0009412;Isoform0011976;Isoform0015277;Isoform0015365;Isoform0015399;Isoform0015882;Isoform0016058;Isoform0016310;Isoform0016346;Isoform0016575;Isoform0016834;Isoform0016922;Isoform0018454;Isoform0019999;Isoform0020172;Isoform0020961;Isoform0024143;Isoform0024346;Isoform0028773;Isoform0029437;Isoform00…
GO:0032268	regulation of cellular protein metabolic process	23	318	0.00265449	0.0315715	Isoform0000103;Isoform0000863;Isoform0008619;Isoform0013311;Isoform0015516;Isoform0031232;Isoform0032342;Isoform0036930;Isoform0037351;Isoform0040875;Isoform0040943;Isoform0043782;Isoform0044306;Isoform0044561;Isoform0046276;Isoform0046442;Isoform0047188;Isoform0047492;Isoform0053849;Isoform0059510;Isoform0060240;Isoform0065854;Isoform0067197
GO:0051246	regulation of protein metabolic process	23	318	0.00265449	0.0315715	Isoform0000103;Isoform0000863;Isoform0008619;Isoform0013311;Isoform0015516;Isoform0031232;Isoform0032342;Isoform0036930;Isoform0037351;Isoform0040875;Isoform0040943;Isoform0043782;Isoform0044306;Isoform0044561;Isoform0046276;Isoform0046442;Isoform0047188;Isoform0047492;Isoform0053849;Isoform0059510;Isoform0060240;Isoform0065854;Isoform0067197
GO:0051188	cofactor biosynthetic process	19	248	0.00322283	0.0375325	Isoform0000863;Isoform0002153;Isoform0002220;Isoform0002465;Isoform0008619;Isoform0015516;Isoform0016647;Isoform0018454;Isoform0020172;Isoform0037340;Isoform0041200;Isoform0043332;Isoform0044561;Isoform0047799;Isoform0052299;Isoform0061358;Isoform0061390;Isoform0061438;Isoform0064245
GO:0016053	organic acid biosynthetic process	36	585	0.00345589	0.0386369	Isoform0000863;Isoform0002220;Isoform0002465;Isoform0003666;Isoform0008619;Isoform0013311;Isoform0014461;Isoform0015516;Isoform0016132;Isoform0016221;Isoform0016596;Isoform0018095;Isoform0019277;Isoform0020387;Isoform0021135;Isoform0024450;Isoform0025302;Isoform0027172;Isoform0029564;Isoform0034093;Isoform0038782;Isoform0041056;Isoform0041855;Isoform0042479;Isoform0044561;Isoform0046693;Isoform00…
GO:0046394	carboxylic acid biosynthetic process	36	585	0.00345589	0.0386369	Isoform0000863;Isoform0002220;Isoform0002465;Isoform0003666;Isoform0008619;Isoform0013311;Isoform0014461;Isoform0015516;Isoform0016132;Isoform0016221;Isoform0016596;Isoform0018095;Isoform0019277;Isoform0020387;Isoform0021135;Isoform0024450;Isoform0025302;Isoform0027172;Isoform0029564;Isoform0034093;Isoform0038782;Isoform0041056;Isoform0041855;Isoform0042479;Isoform0044561;Isoform0046693;Isoform00…
GO:0030001	metal ion transport	25	365	0.0036481	0.0394983	Isoform0000103;Isoform0003280;Isoform0004339;Isoform0014116;Isoform0014240;Isoform0018124;Isoform0021424;Isoform0025213;Isoform0030330;Isoform0038787;Isoform0040828;Isoform0043002;Isoform0045320;Isoform0046336;Isoform0048298;Isoform0049716;Isoform0052032;Isoform0053194;Isoform0054484;Isoform0055869;Isoform0057331;Isoform0059940;Isoform0064694;Isoform0065299;Isoform0070780
GO:1901605	alpha-amino acid metabolic process	32	505	0.00367426	0.0394983	Isoform0001348;Isoform0002465;Isoform0004598;Isoform0006735;Isoform0009009;Isoform0010694;Isoform0011613;Isoform0014461;Isoform0016782;Isoform0017045;Isoform0017429;Isoform0019277;Isoform0019470;Isoform0019915;Isoform0020387;Isoform0020833;Isoform0021135;Isoform0023536;Isoform0024087;Isoform0024888;Isoform0032018;Isoform0033689;Isoform0036552;Isoform0036653;Isoform0038288;Isoform0038782;Isoform00…
GO:0006816	calcium ion transport	10	100	0.00486645	0.0510464	Isoform0004339;Isoform0014240;Isoform0021424;Isoform0025213;Isoform0043002;Isoform0049716;Isoform0054484;Isoform0055869;Isoform0064694;Isoform0070780
GO:0009812	flavonoid metabolic process	6	42	0.00493114	0.0510464	Isoform0015982;Isoform0026082;Isoform0027903;Isoform0028588;Isoform0032487;Isoform0040426
GO:0006633	fatty acid biosynthetic process	20	282	0.00603567	0.0613444	Isoform0002220;Isoform0002465;Isoform0018095;Isoform0024450;Isoform0025302;Isoform0027172;Isoform0029564;Isoform0034093;Isoform0041855;Isoform0042479;Isoform0046925;Isoform0048324;Isoform0048794;Isoform0051077;Isoform0052050;Isoform0053716;Isoform0058809;Isoform0059609;Isoform0059705;Isoform0060172
GO:0072330	monocarboxylic acid biosynthetic process	20	284	0.00651198	0.0650035	Isoform0002220;Isoform0002465;Isoform0018095;Isoform0024450;Isoform0025302;Isoform0027172;Isoform0029564;Isoform0034093;Isoform0041855;Isoform0042479;Isoform0046925;Isoform0048324;Isoform0048794;Isoform0051077;Isoform0052050;Isoform0053716;Isoform0058809;Isoform0059609;Isoform0059705;Isoform0060172
GO:0044283	small molecule biosynthetic process	38	653	0.0067398	0.0655646	Isoform0000863;Isoform0002220;Isoform0002465;Isoform0002877;Isoform0003666;Isoform0008619;Isoform0013311;Isoform0013440;Isoform0014461;Isoform0015516;Isoform0016132;Isoform0016221;Isoform0016596;Isoform0018095;Isoform0019277;Isoform0020387;Isoform0021135;Isoform0024450;Isoform0025302;Isoform0027172;Isoform0029564;Isoform0034093;Isoform0038782;Isoform0041056;Isoform0041855;Isoform0042479;Isoform00…
GO:0010208	pollen wall assembly	3	11	0.00727192	0.0655646	Isoform0004063;Isoform0031981;Isoform0040426
GO:0010927	cellular component assembly involved in morphogenesis	3	11	0.00727192	0.0655646	Isoform0004063;Isoform0031981;Isoform0040426
GO:0030198	extracellular matrix organization	3	11	0.00727192	0.0655646	Isoform0004063;Isoform0031981;Isoform0040426
GO:0043062	extracellular structure organization	3	11	0.00727192	0.0655646	Isoform0004063;Isoform0031981;Isoform0040426
GO:0085029	extracellular matrix assembly	3	11	0.00727192	0.0655646	Isoform0004063;Isoform0031981;Isoform0040426
GO:0070838	divalent metal ion transport	12	146	0.0102439	0.0889731	Isoform0004339;Isoform0014240;Isoform0021424;Isoform0025213;Isoform0038787;Isoform0043002;Isoform0048298;Isoform0049716;Isoform0054484;Isoform0055869;Isoform0064694;Isoform0070780
GO:0072511	divalent inorganic cation transport	12	146	0.0102439	0.0889731	Isoform0004339;Isoform0014240;Isoform0021424;Isoform0025213;Isoform0038787;Isoform0043002;Isoform0048298;Isoform0049716;Isoform0054484;Isoform0055869;Isoform0064694;Isoform0070780
GO:0009826	unidimensional cell growth	4	23	0.0104665	0.0889731	Isoform0002877;Isoform0013440;Isoform0020961;Isoform0062327
GO:0009694	jasmonic acid metabolic process	6	49	0.0105049	0.0889731	Isoform0001707;Isoform0002465;Isoform0006851;Isoform0018570;Isoform0036825;Isoform0037221
GO:0009259	ribonucleotide metabolic process	16	221	0.0109699	0.0901792	Isoform0004598;Isoform0019470;Isoform0020833;Isoform0023098;Isoform0024087;Isoform0024888;Isoform0029909;Isoform0032018;Isoform0033689;Isoform0036653;Isoform0037540;Isoform0050227;Isoform0050360;Isoform0052276;Isoform0060111;Isoform0064896
GO:0019693	ribose phosphate metabolic process	16	221	0.0109699	0.0901792	Isoform0004598;Isoform0019470;Isoform0020833;Isoform0023098;Isoform0024087;Isoform0024888;Isoform0029909;Isoform0032018;Isoform0033689;Isoform0036653;Isoform0037540;Isoform0050227;Isoform0050360;Isoform0052276;Isoform0060111;Isoform0064896
GO:0031399	regulation of protein modification process	6	50	0.0115624	0.0936722	Isoform0000103;Isoform0000863;Isoform0008619;Isoform0013311;Isoform0015516;Isoform0044561
GO:0044281	small molecule metabolic process	128	2779	0.0121618	0.0947265	Isoform0000440;Isoform0000688;Isoform0000863;Isoform0001348;Isoform0001539;Isoform0001707;Isoform0002023;Isoform0002153;Isoform0002220;Isoform0002465;Isoform0002877;Isoform0003280;Isoform0003666;Isoform0003760;Isoform0004598;Isoform0006735;Isoform0006851;Isoform0007253;Isoform0007699;Isoform0008619;Isoform0008654;Isoform0009009;Isoform0009169;Isoform0009273;Isoform0009841;Isoform0010373;Isoform00…
GO:0060560	developmental growth involved in morphogenesis	4	24	0.0121879	0.0947265	Isoform0002877;Isoform0013440;Isoform0020961;Isoform0062327
GO:0006650	glycerophospholipid metabolic process	14	186	0.0122009	0.0947265	Isoform0002153;Isoform0002220;Isoform0011085;Isoform0016859;Isoform0030631;Isoform0039208;Isoform0042181;Isoform0044452;Isoform0045500;Isoform0046837;Isoform0046844;Isoform0046960;Isoform0060179;Isoform0060706
GO:0009260	ribonucleotide biosynthetic process	15	207	0.013402	0.100514	Isoform0004598;Isoform0019470;Isoform0020833;Isoform0023098;Isoform0024087;Isoform0024888;Isoform0032018;Isoform0033689;Isoform0036653;Isoform0037540;Isoform0050227;Isoform0050360;Isoform0052276;Isoform0060111;Isoform0064896
GO:0046390	ribose phosphate biosynthetic process	15	207	0.013402	0.100514	Isoform0004598;Isoform0019470;Isoform0020833;Isoform0023098;Isoform0024087;Isoform0024888;Isoform0032018;Isoform0033689;Isoform0036653;Isoform0037540;Isoform0050227;Isoform0050360;Isoform0052276;Isoform0060111;Isoform0064896
GO:0010109	regulation of photosynthesis	2	5	0.0134858	0.100514	Isoform0015735;Isoform0016415
GO:0019725	cellular homeostasis	10	117	0.0141465	0.104051	Isoform0000103;Isoform0000198;Isoform0003633;Isoform0006559;Isoform0008425;Isoform0009273;Isoform0010373;Isoform0010677;Isoform0017022;Isoform0030330
GO:0008152	metabolic process	539	13462	0.015634	0.113499	Isoform0000046;Isoform0000103;Isoform0000198;Isoform0000216;Isoform0000440;Isoform0000488;Isoform0000610;Isoform0000670;Isoform0000688;Isoform0000712;Isoform0000723;Isoform0000804;Isoform0000863;Isoform0000923;Isoform0001065;Isoform0001073;Isoform0001179;Isoform0001186;Isoform0001319;Isoform0001348;Isoform0001355;Isoform0001397;Isoform0001433;Isoform0001528;Isoform0001539;Isoform0001707;Isoform00…
GO:0043436	oxoacid metabolic process	95	2011	0.0164692	0.117957	Isoform0000688;Isoform0000863;Isoform0001348;Isoform0001707;Isoform0002153;Isoform0002220;Isoform0002465;Isoform0003280;Isoform0003666;Isoform0004598;Isoform0006735;Isoform0006851;Isoform0008619;Isoform0009009;Isoform0009169;Isoform0009273;Isoform0009841;Isoform0010373;Isoform0010694;Isoform0011613;Isoform0013311;Isoform0014461;Isoform0014688;Isoform0015516;Isoform0016132;Isoform0016221;Isoform00…
GO:0006082	organic acid metabolic process	95	2012	0.0166702	0.117957	Isoform0000688;Isoform0000863;Isoform0001348;Isoform0001707;Isoform0002153;Isoform0002220;Isoform0002465;Isoform0003280;Isoform0003666;Isoform0004598;Isoform0006735;Isoform0006851;Isoform0008619;Isoform0009009;Isoform0009169;Isoform0009273;Isoform0009841;Isoform0010373;Isoform0010694;Isoform0011613;Isoform0013311;Isoform0014461;Isoform0014688;Isoform0015516;Isoform0016132;Isoform0016221;Isoform00…
GO:0046486	glycerolipid metabolic process	14	194	0.017072	0.11929	Isoform0002153;Isoform0002220;Isoform0011085;Isoform0016859;Isoform0030631;Isoform0039208;Isoform0042181;Isoform0044452;Isoform0045500;Isoform0046837;Isoform0046844;Isoform0046960;Isoform0060179;Isoform0060706
GO:0048584	positive regulation of response to stimulus	3	15	0.0179003	0.123534	Isoform0014674;Isoform0018294;Isoform0024902
GO:0044262	cellular carbohydrate metabolic process	43	810	0.0184711	0.125919	Isoform0001433;Isoform0003760;Isoform0006890;Isoform0007253;Isoform0008654;Isoform0009841;Isoform0011976;Isoform0013632;Isoform0014807;Isoform0015366;Isoform0015731;Isoform0016167;Isoform0016346;Isoform0016805;Isoform0016834;Isoform0018454;Isoform0019999;Isoform0020172;Isoform0024143;Isoform0024346;Isoform0028773;Isoform0029437;Isoform0034958;Isoform0035049;Isoform0036817;Isoform0037303;Isoform00…
GO:0006091	generation of precursor metabolites and energy	13	178	0.0192671	0.129762	Isoform0000046;Isoform0000103;Isoform0000863;Isoform0008619;Isoform0013280;Isoform0013311;Isoform0015516;Isoform0015771;Isoform0016132;Isoform0017131;Isoform0041056;Isoform0043942;Isoform0044561
GO:0009067	aspartate family amino acid biosynthetic process	6	57	0.0211352	0.14065	Isoform0014461;Isoform0019277;Isoform0020387;Isoform0021135;Isoform0038782;Isoform0046693
GO:0044711	single-organism biosynthetic process	65	1324	0.021798	0.143354	Isoform0000863;Isoform0002153;Isoform0002220;Isoform0002465;Isoform0002877;Isoform0003666;Isoform0004598;Isoform0008619;Isoform0009009;Isoform0009273;Isoform0010373;Isoform0011613;Isoform0013311;Isoform0013440;Isoform0014461;Isoform0015516;Isoform0016132;Isoform0016221;Isoform0016596;Isoform0017429;Isoform0018095;Isoform0019277;Isoform0019470;Isoform0019915;Isoform0020387;Isoform0020833;Isoform00…
GO:0006528	asparagine metabolic process	6	59	0.0246324	0.157867	Isoform0014461;Isoform0019277;Isoform0020387;Isoform0021135;Isoform0038782;Isoform0046693
GO:0009555	pollen development	3	17	0.0252846	0.157867	Isoform0004063;Isoform0031981;Isoform0040426
GO:0006417	regulation of translation	17	264	0.0253739	0.157867	Isoform0031232;Isoform0032342;Isoform0036930;Isoform0037351;Isoform0040875;Isoform0040943;Isoform0043782;Isoform0044306;Isoform0046276;Isoform0046442;Isoform0047188;Isoform0047492;Isoform0053849;Isoform0059510;Isoform0060240;Isoform0065854;Isoform0067197
GO:0034248	regulation of cellular amide metabolic process	17	264	0.0253739	0.157867	Isoform0031232;Isoform0032342;Isoform0036930;Isoform0037351;Isoform0040875;Isoform0040943;Isoform0043782;Isoform0044306;Isoform0046276;Isoform0046442;Isoform0047188;Isoform0047492;Isoform0053849;Isoform0059510;Isoform0060240;Isoform0065854;Isoform0067197
GO:0019752	carboxylic acid metabolic process	92	1976	0.0254169	0.157867	Isoform0000688;Isoform0000863;Isoform0001348;Isoform0001707;Isoform0002153;Isoform0002220;Isoform0002465;Isoform0003280;Isoform0003666;Isoform0004598;Isoform0006735;Isoform0006851;Isoform0008619;Isoform0009009;Isoform0009169;Isoform0009841;Isoform0010694;Isoform0011613;Isoform0013311;Isoform0014461;Isoform0014688;Isoform0015516;Isoform0016132;Isoform0016221;Isoform0016596;Isoform0016782;Isoform00…
GO:0006772	thiamine metabolic process	2	7	0.0269163	0.165343	Isoform0002023;Isoform0011083
GO:0016143	S-glycoside metabolic process	6	61	0.028496	0.171283	Isoform0009273;Isoform0010373;Isoform0018454;Isoform0020172;Isoform0047799;Isoform0061358
GO:0019757	glycosinolate metabolic process	6	61	0.028496	0.171283	Isoform0009273;Isoform0010373;Isoform0018454;Isoform0020172;Isoform0047799;Isoform0061358
GO:0019932	second-messenger-mediated signaling	3	18	0.0295003	0.175433	Isoform0014240;Isoform0020961;Isoform0062327
GO:1901657	glycosyl compound metabolic process	14	212	0.0333043	0.19597	Isoform0004598;Isoform0009273;Isoform0010373;Isoform0018454;Isoform0019470;Isoform0020172;Isoform0020833;Isoform0024087;Isoform0024888;Isoform0032018;Isoform0033689;Isoform0036653;Isoform0047799;Isoform0061358
GO:0006842	tricarboxylic acid transport	1	1	0.0381888	0.22237	Isoform0030330
GO:0008202	steroid metabolic process	7	84	0.0414158	0.238675	Isoform0000488;Isoform0000670;Isoform0002877;Isoform0002908;Isoform0003229;Isoform0010885;Isoform0013440
GO:0019438	aromatic compound biosynthetic process	39	771	0.0453383	0.258613	Isoform0000863;Isoform0002153;Isoform0002220;Isoform0002465;Isoform0004598;Isoform0008619;Isoform0009009;Isoform0011613;Isoform0015516;Isoform0016647;Isoform0017429;Isoform0019470;Isoform0019915;Isoform0020833;Isoform0023098;Isoform0023536;Isoform0024087;Isoform0024888;Isoform0032018;Isoform0033689;Isoform0036653;Isoform0037340;Isoform0037540;Isoform0041200;Isoform0043332;Isoform0044360;Isoform00…
GO:0006520	cellular amino acid metabolic process	44	888	0.0466071	0.263166	Isoform0000863;Isoform0001348;Isoform0002465;Isoform0003666;Isoform0004598;Isoform0006735;Isoform0008619;Isoform0009009;Isoform0009169;Isoform0010694;Isoform0011613;Isoform0013311;Isoform0014461;Isoform0015516;Isoform0016132;Isoform0016221;Isoform0016596;Isoform0016782;Isoform0017045;Isoform0017429;Isoform0019277;Isoform0019470;Isoform0019915;Isoform0020387;Isoform0020833;Isoform0021135;Isoform00…
GO:0006631	fatty acid metabolic process	26	482	0.0491902	0.273384	Isoform0002220;Isoform0002465;Isoform0003280;Isoform0018095;Isoform0023585;Isoform0024450;Isoform0025302;Isoform0027172;Isoform0028386;Isoform0029564;Isoform0034093;Isoform0039810;Isoform0041567;Isoform0041855;Isoform0042479;Isoform0046084;Isoform0046925;Isoform0048324;Isoform0048794;Isoform0051077;Isoform0052050;Isoform0053716;Isoform0058809;Isoform0059609;Isoform0059705;Isoform0060172
GO:0044723	single-organism carbohydrate metabolic process	34	662	0.0494063	0.273384	Isoform0001539;Isoform0003760;Isoform0007253;Isoform0007699;Isoform0008654;Isoform0009841;Isoform0010634;Isoform0013632;Isoform0013815;Isoform0014807;Isoform0015079;Isoform0015366;Isoform0015731;Isoform0015998;Isoform0016167;Isoform0016346;Isoform0016596;Isoform0016805;Isoform0016834;Isoform0018454;Isoform0020172;Isoform0020883;Isoform0035049;Isoform0036817;Isoform0038787;Isoform0039357;Isoform00…
GO:0070085	glycosylation	9	125	0.0501776	0.273384	Isoform0010634;Isoform0015998;Isoform0020883;Isoform0038787;Isoform0039357;Isoform0046245;Isoform0046638;Isoform0048298;Isoform0062026
GO:0071555	cell wall organization	6	70	0.050713	0.273384	Isoform0001479;Isoform0004063;Isoform0013105;Isoform0015882;Isoform0031981;Isoform0046175
GO:0048588	developmental cell growth	5	53	0.0510307	0.273384	Isoform0002877;Isoform0003280;Isoform0013440;Isoform0020961;Isoform0062327
GO:0042592	homeostatic process	13	205	0.0513513	0.273384	Isoform0000103;Isoform0000198;Isoform0003633;Isoform0006559;Isoform0008425;Isoform0009273;Isoform0010373;Isoform0010677;Isoform0014674;Isoform0017022;Isoform0018294;Isoform0024902;Isoform0030330
GO:0009664	plant-type cell wall organization	2	10	0.0534768	0.282014	Isoform0004063;Isoform0031981
GO:0006811	ion transport	44	905	0.0596836	0.311805	Isoform0000103;Isoform0001840;Isoform0002877;Isoform0003280;Isoform0004339;Isoform0012293;Isoform0013026;Isoform0013440;Isoform0014116;Isoform0014240;Isoform0015331;Isoform0016565;Isoform0016647;Isoform0018124;Isoform0020202;Isoform0021424;Isoform0025213;Isoform0030330;Isoform0033354;Isoform0037088;Isoform0037141;Isoform0037663;Isoform0037686;Isoform0038787;Isoform0040336;Isoform0040828;Isoform00…
GO:0048589	developmental growth	5	56	0.0619983	0.320899	Isoform0002877;Isoform0003280;Isoform0013440;Isoform0020961;Isoform0062327
GO:0018130	heterocycle biosynthetic process	33	658	0.0676201	0.346786	Isoform0000863;Isoform0002023;Isoform0002153;Isoform0002220;Isoform0002465;Isoform0004598;Isoform0008619;Isoform0009154;Isoform0011083;Isoform0015516;Isoform0016647;Isoform0019470;Isoform0020833;Isoform0023098;Isoform0024087;Isoform0024888;Isoform0032018;Isoform0033689;Isoform0036653;Isoform0037340;Isoform0037540;Isoform0041200;Isoform0043332;Isoform0044561;Isoform0050227;Isoform0050360;Isoform00…
GO:0008037	cell recognition	3	25	0.0684138	0.347666	Isoform0041090;Isoform0041498;Isoform0044334
GO:0009199	ribonucleoside triphosphate metabolic process	8	114	0.0705003	0.351872	Isoform0004598;Isoform0019470;Isoform0020833;Isoform0024087;Isoform0024888;Isoform0032018;Isoform0033689;Isoform0036653
GO:0009201	ribonucleoside triphosphate biosynthetic process	8	114	0.0705003	0.351872	Isoform0004598;Isoform0019470;Isoform0020833;Isoform0024087;Isoform0024888;Isoform0032018;Isoform0033689;Isoform0036653
GO:1901362	organic cyclic compound biosynthetic process	41	849	0.0728587	0.354923	Isoform0000863;Isoform0002153;Isoform0002220;Isoform0002465;Isoform0002877;Isoform0004598;Isoform0008619;Isoform0009009;Isoform0011613;Isoform0013440;Isoform0015516;Isoform0016647;Isoform0017429;Isoform0019470;Isoform0019915;Isoform0020833;Isoform0023098;Isoform0023536;Isoform0024087;Isoform0024888;Isoform0032018;Isoform0033689;Isoform0036653;Isoform0037340;Isoform0037540;Isoform0041200;Isoform00…
GO:0009141	nucleoside triphosphate metabolic process	8	115	0.0733754	0.354923	Isoform0004598;Isoform0019470;Isoform0020833;Isoform0024087;Isoform0024888;Isoform0032018;Isoform0033689;Isoform0036653
GO:0009142	nucleoside triphosphate biosynthetic process	8	115	0.0733754	0.354923	Isoform0004598;Isoform0019470;Isoform0020833;Isoform0024087;Isoform0024888;Isoform0032018;Isoform0033689;Isoform0036653
GO:0000959	mitochondrial RNA metabolic process	1	2	0.0749211	0.354923	Isoform0047449
GO:0090322	regulation of superoxide metabolic process	1	2	0.0749211	0.354923	Isoform0021229
GO:2000377	regulation of reactive oxygen species metabolic process	1	2	0.0749211	0.354923	Isoform0021229
GO:0051186	cofactor metabolic process	25	487	0.0829085	0.389461	Isoform0000863;Isoform0002153;Isoform0002220;Isoform0002465;Isoform0002877;Isoform0008619;Isoform0011438;Isoform0013440;Isoform0015516;Isoform0016647;Isoform0018454;Isoform0020172;Isoform0037340;Isoform0041200;Isoform0043332;Isoform0043942;Isoform0044561;Isoform0046711;Isoform0047799;Isoform0052299;Isoform0054791;Isoform0061358;Isoform0061390;Isoform0061438;Isoform0064245
GO:0055065	metal ion homeostasis	4	44	0.0862032	0.401563	Isoform0014674;Isoform0018294;Isoform0024902;Isoform0030330
GO:0048518	positive regulation of biological process	7	100	0.0880717	0.406877	Isoform0014674;Isoform0018294;Isoform0018454;Isoform0020172;Isoform0024902;Isoform0047799;Isoform0061358
GO:0009072	aromatic amino acid family metabolic process	10	161	0.0894794	0.409992	Isoform0009009;Isoform0009169;Isoform0011613;Isoform0017429;Isoform0019915;Isoform0023536;Isoform0044360;Isoform0046272;Isoform0046339;Isoform0046644
GO:0042723	thiamine-containing compound metabolic process	2	14	0.0978886	0.438855	Isoform0002023;Isoform0011083
GO:0009314	response to radiation	19	362	0.101395	0.438855	Isoform0000103;Isoform0002465;Isoform0002877;Isoform0005688;Isoform0006678;Isoform0013311;Isoform0013440;Isoform0015982;Isoform0016132;Isoform0020961;Isoform0021229;Isoform0026082;Isoform0027903;Isoform0028588;Isoform0032487;Isoform0040426;Isoform0041056;Isoform0043942;Isoform0062327
GO:0043269	regulation of ion transport	8	124	0.102395	0.438855	Isoform0000103;Isoform0016132;Isoform0020961;Isoform0037141;Isoform0041056;Isoform0058375;Isoform0060370;Isoform0062327
GO:0043473	pigmentation	4	47	0.103827	0.438855	Isoform0002877;Isoform0013440;Isoform0020961;Isoform0062327
GO:0043476	pigment accumulation	4	47	0.103827	0.438855	Isoform0002877;Isoform0013440;Isoform0020961;Isoform0062327
GO:0043478	pigment accumulation in response to UV light	4	47	0.103827	0.438855	Isoform0002877;Isoform0013440;Isoform0020961;Isoform0062327
GO:0043479	pigment accumulation in tissues in response to UV light	4	47	0.103827	0.438855	Isoform0002877;Isoform0013440;Isoform0020961;Isoform0062327
GO:0043480	pigment accumulation in tissues	4	47	0.103827	0.438855	Isoform0002877;Isoform0013440;Isoform0020961;Isoform0062327
GO:0006558	L-phenylalanine metabolic process	9	145	0.103839	0.438855	Isoform0009009;Isoform0011613;Isoform0017429;Isoform0019915;Isoform0023536;Isoform0044360;Isoform0046272;Isoform0046339;Isoform0046644
GO:1902221	erythrose 4-phosphate/phosphoenolpyruvate family amino acid metabolic process	9	145	0.103839	0.438855	Isoform0009009;Isoform0011613;Isoform0017429;Isoform0019915;Isoform0023536;Isoform0044360;Isoform0046272;Isoform0046339;Isoform0046644
GO:0009416	response to light stimulus	18	341	0.104415	0.438855	Isoform0000103;Isoform0002877;Isoform0005688;Isoform0006678;Isoform0013311;Isoform0013440;Isoform0015982;Isoform0016132;Isoform0020961;Isoform0021229;Isoform0026082;Isoform0027903;Isoform0028588;Isoform0032487;Isoform0040426;Isoform0041056;Isoform0043942;Isoform0062327
GO:0000160	phosphorelay signal transduction system	5	66	0.107271	0.444981	Isoform0049843;Isoform0052000;Isoform0053043;Isoform0055816;Isoform0060427
GO:0006790	sulfur compound metabolic process	19	365	0.107464	0.444981	Isoform0000863;Isoform0002023;Isoform0002465;Isoform0002877;Isoform0008619;Isoform0009273;Isoform0010373;Isoform0011083;Isoform0013311;Isoform0013440;Isoform0015516;Isoform0016132;Isoform0016596;Isoform0018454;Isoform0020172;Isoform0041056;Isoform0044561;Isoform0047799;Isoform0061358
GO:0009699	phenylpropanoid biosynthetic process	9	148	0.113943	0.46834	Isoform0009009;Isoform0011613;Isoform0017429;Isoform0019915;Isoform0023536;Isoform0044360;Isoform0046272;Isoform0046339;Isoform0046644
GO:0044550	secondary metabolite biosynthetic process	11	191	0.115337	0.47061	Isoform0009009;Isoform0009273;Isoform0010373;Isoform0011613;Isoform0017429;Isoform0019915;Isoform0023536;Isoform0044360;Isoform0046272;Isoform0046339;Isoform0046644
GO:0032879	regulation of localization	8	128	0.117083	0.470858	Isoform0000103;Isoform0016132;Isoform0020961;Isoform0037141;Isoform0041056;Isoform0058375;Isoform0060370;Isoform0062327
GO:0051049	regulation of transport	8	128	0.117083	0.470858	Isoform0000103;Isoform0016132;Isoform0020961;Isoform0037141;Isoform0041056;Isoform0058375;Isoform0060370;Isoform0062327
GO:1901607	alpha-amino acid biosynthetic process	6	88	0.120035	0.479281	Isoform0014461;Isoform0019277;Isoform0020387;Isoform0021135;Isoform0038782;Isoform0046693
GO:0006221	pyrimidine nucleotide biosynthetic process	8	129	0.120923	0.479402	Isoform0004598;Isoform0019470;Isoform0020833;Isoform0024087;Isoform0024888;Isoform0032018;Isoform0033689;Isoform0036653
GO:0006073	cellular glucan metabolic process	29	605	0.123934	0.487881	Isoform0001433;Isoform0006890;Isoform0011976;Isoform0016346;Isoform0016834;Isoform0018454;Isoform0019999;Isoform0020172;Isoform0024143;Isoform0024346;Isoform0028773;Isoform0029437;Isoform0034958;Isoform0037303;Isoform0038284;Isoform0041869;Isoform0043942;Isoform0047686;Isoform0047786;Isoform0047799;Isoform0051863;Isoform0052597;Isoform0056531;Isoform0058986;Isoform0059266;Isoform0059415;Isoform00…
GO:0015711	organic anion transport	6	89	0.124829	0.487967	Isoform0002877;Isoform0013440;Isoform0020202;Isoform0030330;Isoform0037663;Isoform0037686
GO:0007017	microtubule-based process	11	195	0.127859	0.496343	Isoform0004093;Isoform0008968;Isoform0009734;Isoform0021180;Isoform0021203;Isoform0049218;Isoform0049874;Isoform0054429;Isoform0058424;Isoform0059328;Isoform0065036
GO:0072527	pyrimidine-containing compound metabolic process	10	174	0.130181	0.499185	Isoform0002023;Isoform0004598;Isoform0011083;Isoform0019470;Isoform0020833;Isoform0024087;Isoform0024888;Isoform0032018;Isoform0033689;Isoform0036653
GO:0044264	cellular polysaccharide metabolic process	29	609	0.131075	0.499185	Isoform0001433;Isoform0006890;Isoform0011976;Isoform0016346;Isoform0016834;Isoform0018454;Isoform0019999;Isoform0020172;Isoform0024143;Isoform0024346;Isoform0028773;Isoform0029437;Isoform0034958;Isoform0037303;Isoform0038284;Isoform0041869;Isoform0043942;Isoform0047686;Isoform0047786;Isoform0047799;Isoform0051863;Isoform0052597;Isoform0056531;Isoform0058986;Isoform0059266;Isoform0059415;Isoform00…
GO:0001101	response to acid chemical	12	218	0.131271	0.499185	Isoform0000091;Isoform0001707;Isoform0005377;Isoform0006851;Isoform0009492;Isoform0015726;Isoform0016596;Isoform0018570;Isoform0030330;Isoform0036825;Isoform0037221;Isoform0046517
GO:0008652	cellular amino acid biosynthetic process	16	308	0.132694	0.50119	Isoform0000863;Isoform0003666;Isoform0008619;Isoform0013311;Isoform0014461;Isoform0015516;Isoform0016132;Isoform0016221;Isoform0016596;Isoform0019277;Isoform0020387;Isoform0021135;Isoform0038782;Isoform0041056;Isoform0044561;Isoform0046693
GO:0009163	nucleoside biosynthetic process	8	133	0.136934	0.507931	Isoform0004598;Isoform0019470;Isoform0020833;Isoform0024087;Isoform0024888;Isoform0032018;Isoform0033689;Isoform0036653
GO:0042455	ribonucleoside biosynthetic process	8	133	0.136934	0.507931	Isoform0004598;Isoform0019470;Isoform0020833;Isoform0024087;Isoform0024888;Isoform0032018;Isoform0033689;Isoform0036653
GO:1901659	glycosyl compound biosynthetic process	10	176	0.137205	0.507931	Isoform0004598;Isoform0009273;Isoform0010373;Isoform0019470;Isoform0020833;Isoform0024087;Isoform0024888;Isoform0032018;Isoform0033689;Isoform0036653
GO:0006220	pyrimidine nucleotide metabolic process	8	134	0.141097	0.518902	Isoform0004598;Isoform0019470;Isoform0020833;Isoform0024087;Isoform0024888;Isoform0032018;Isoform0033689;Isoform0036653
GO:0009165	nucleotide biosynthetic process	15	290	0.145442	0.531385	Isoform0004598;Isoform0019470;Isoform0020833;Isoform0023098;Isoform0024087;Isoform0024888;Isoform0032018;Isoform0033689;Isoform0036653;Isoform0037540;Isoform0050227;Isoform0050360;Isoform0052276;Isoform0060111;Isoform0064896
GO:0008610	lipid biosynthetic process	23	476	0.147753	0.536323	Isoform0002153;Isoform0002220;Isoform0002465;Isoform0002877;Isoform0013440;Isoform0018095;Isoform0024450;Isoform0025302;Isoform0027172;Isoform0029564;Isoform0034093;Isoform0041855;Isoform0042479;Isoform0046925;Isoform0048324;Isoform0048794;Isoform0051077;Isoform0052050;Isoform0053716;Isoform0058809;Isoform0059609;Isoform0059705;Isoform0060172
GO:0009642	response to light intensity	4	54	0.15055	0.539469	Isoform0000103;Isoform0005688;Isoform0016132;Isoform0041056
GO:0009893	positive regulation of metabolic process	4	54	0.15055	0.539469	Isoform0018454;Isoform0020172;Isoform0047799;Isoform0061358
GO:0072528	pyrimidine-containing compound biosynthetic process	8	138	0.158363	0.563854	Isoform0004598;Isoform0019470;Isoform0020833;Isoform0024087;Isoform0024888;Isoform0032018;Isoform0033689;Isoform0036653
GO:0045229	external encapsulating structure organization	20	411	0.16033	0.567243	Isoform0000712;Isoform0001479;Isoform0002200;Isoform0002357;Isoform0002877;Isoform0004063;Isoform0005459;Isoform0005918;Isoform0007687;Isoform0008930;Isoform0010534;Isoform0013105;Isoform0013440;Isoform0015882;Isoform0016058;Isoform0020961;Isoform0031981;Isoform0040426;Isoform0046175;Isoform0062327
GO:1901135	carbohydrate derivative metabolic process	23	483	0.163806	0.575897	Isoform0004598;Isoform0009273;Isoform0010373;Isoform0018454;Isoform0019470;Isoform0020172;Isoform0020833;Isoform0023098;Isoform0024087;Isoform0024888;Isoform0029909;Isoform0032018;Isoform0033689;Isoform0035556;Isoform0036653;Isoform0037540;Isoform0047799;Isoform0050227;Isoform0050360;Isoform0052276;Isoform0060111;Isoform0061358;Isoform0064896
GO:0006812	cation transport	28	603	0.166128	0.580411	Isoform0000103;Isoform0003280;Isoform0004339;Isoform0014116;Isoform0014240;Isoform0016647;Isoform0018124;Isoform0021424;Isoform0025213;Isoform0030330;Isoform0038787;Isoform0040828;Isoform0043002;Isoform0045320;Isoform0046336;Isoform0048298;Isoform0049716;Isoform0051489;Isoform0052032;Isoform0053194;Isoform0054484;Isoform0055869;Isoform0057331;Isoform0059940;Isoform0063248;Isoform0064694;Isoform00…
GO:0009743	response to carbohydrate	9	163	0.172051	0.596596	Isoform0000103;Isoform0015982;Isoform0016132;Isoform0026082;Isoform0027903;Isoform0028588;Isoform0032487;Isoform0040426;Isoform0041056
GO:0032787	monocarboxylic acid metabolic process	45	1019	0.172895	0.596596	Isoform0000688;Isoform0001707;Isoform0002153;Isoform0002220;Isoform0002465;Isoform0003280;Isoform0006735;Isoform0006851;Isoform0016596;Isoform0018095;Isoform0018454;Isoform0018570;Isoform0020172;Isoform0021229;Isoform0022097;Isoform0023585;Isoform0024450;Isoform0025302;Isoform0026238;Isoform0026553;Isoform0027172;Isoform0028386;Isoform0029405;Isoform0029564;Isoform0034093;Isoform0036825;Isoform00…
GO:0009813	flavonoid biosynthetic process	1	5	0.176924	0.606752	Isoform0040426
GO:0009066	aspartate family amino acid metabolic process	6	100	0.183275	0.6247	Isoform0014461;Isoform0019277;Isoform0020387;Isoform0021135;Isoform0038782;Isoform0046693
GO:0050801	ion homeostasis	5	80	0.190508	0.644632	Isoform0000103;Isoform0014674;Isoform0018294;Isoform0024902;Isoform0030330
GO:1901293	nucleoside phosphate biosynthetic process	15	305	0.191429	0.644632	Isoform0004598;Isoform0019470;Isoform0020833;Isoform0023098;Isoform0024087;Isoform0024888;Isoform0032018;Isoform0033689;Isoform0036653;Isoform0037540;Isoform0050227;Isoform0050360;Isoform0052276;Isoform0060111;Isoform0064896
GO:0010959	regulation of metal ion transport	2	22	0.20447	0.684422	Isoform0020961;Isoform0062327
GO:0007186	G-protein coupled receptor signaling pathway	3	42	0.215472	0.716956	Isoform0041030;Isoform0044975;Isoform0048816
GO:0010608	posttranscriptional regulation of gene expression	17	360	0.217067	0.717991	Isoform0031232;Isoform0032342;Isoform0036930;Isoform0037351;Isoform0040875;Isoform0040943;Isoform0043782;Isoform0044306;Isoform0046276;Isoform0046442;Isoform0047188;Isoform0047492;Isoform0053849;Isoform0059510;Isoform0060240;Isoform0065854;Isoform0067197
GO:0009116	nucleoside metabolic process	8	151	0.220637	0.721265	Isoform0004598;Isoform0019470;Isoform0020833;Isoform0024087;Isoform0024888;Isoform0032018;Isoform0033689;Isoform0036653
GO:0009119	ribonucleoside metabolic process	8	151	0.220637	0.721265	Isoform0004598;Isoform0019470;Isoform0020833;Isoform0024087;Isoform0024888;Isoform0032018;Isoform0033689;Isoform0036653
GO:0016116	carotenoid metabolic process	1	7	0.238606	0.775471	Isoform0021229
GO:0000097	sulfur amino acid biosynthetic process	8	155	0.241425	0.780097	Isoform0000863;Isoform0008619;Isoform0013311;Isoform0015516;Isoform0016132;Isoform0016596;Isoform0041056;Isoform0044561
GO:1901566	organonitrogen compound biosynthetic process	43	1008	0.245162	0.787617	Isoform0000863;Isoform0002153;Isoform0002220;Isoform0002465;Isoform0003666;Isoform0004598;Isoform0008619;Isoform0013311;Isoform0014461;Isoform0015516;Isoform0016132;Isoform0016221;Isoform0016596;Isoform0016647;Isoform0019277;Isoform0019470;Isoform0020387;Isoform0020833;Isoform0021135;Isoform0023098;Isoform0024087;Isoform0024888;Isoform0032018;Isoform0033689;Isoform0036653;Isoform0037340;Isoform00…
GO:1901137	carbohydrate derivative biosynthetic process	17	369	0.247007	0.78901	Isoform0004598;Isoform0009273;Isoform0010373;Isoform0019470;Isoform0020833;Isoform0023098;Isoform0024087;Isoform0024888;Isoform0032018;Isoform0033689;Isoform0036653;Isoform0037540;Isoform0050227;Isoform0050360;Isoform0052276;Isoform0060111;Isoform0064896
GO:0044763	single-organism cellular process	260	6593	0.266912	0.847509	Isoform0000103;Isoform0000198;Isoform0000440;Isoform0000688;Isoform0000863;Isoform0001032;Isoform0001339;Isoform0001348;Isoform0001707;Isoform0001709;Isoform0001840;Isoform0002023;Isoform0002153;Isoform0002218;Isoform0002220;Isoform0002465;Isoform0002877;Isoform0003000;Isoform0003280;Isoform0003633;Isoform0003666;Isoform0003760;Isoform0004063;Isoform0004093;Isoform0004339;Isoform0004598;Isoform00…
GO:0055080	cation homeostasis	4	69	0.269869	0.847509	Isoform0014674;Isoform0018294;Isoform0024902;Isoform0030330
GO:0098771	inorganic ion homeostasis	4	69	0.269869	0.847509	Isoform0014674;Isoform0018294;Isoform0024902;Isoform0030330
GO:0006820	anion transport	12	256	0.274405	0.851956	Isoform0002877;Isoform0012293;Isoform0013440;Isoform0020202;Isoform0030330;Isoform0033354;Isoform0037141;Isoform0037663;Isoform0037686;Isoform0040336;Isoform0058375;Isoform0060370
GO:0016049	cell growth	5	92	0.27499	0.851956	Isoform0002877;Isoform0003280;Isoform0013440;Isoform0020961;Isoform0062327
GO:0071669	plant-type cell wall organization or biogenesis	2	27	0.275857	0.851956	Isoform0004063;Isoform0031981
GO:1901564	organonitrogen compound metabolic process	71	1735	0.284412	0.856377	Isoform0000863;Isoform0001348;Isoform0002023;Isoform0002153;Isoform0002220;Isoform0002465;Isoform0003666;Isoform0004598;Isoform0006735;Isoform0008619;Isoform0009009;Isoform0009169;Isoform0010694;Isoform0011083;Isoform0011438;Isoform0011613;Isoform0013311;Isoform0014461;Isoform0015516;Isoform0016132;Isoform0016221;Isoform0016596;Isoform0016647;Isoform0016782;Isoform0017045;Isoform0017429;Isoform00…
GO:0000096	sulfur amino acid metabolic process	8	163	0.284788	0.856377	Isoform0000863;Isoform0008619;Isoform0013311;Isoform0015516;Isoform0016132;Isoform0016596;Isoform0041056;Isoform0044561
GO:0048646	anatomical structure formation involved in morphogenesis	4	71	0.286997	0.856377	Isoform0004063;Isoform0009841;Isoform0031981;Isoform0040426
GO:0090407	organophosphate biosynthetic process	16	356	0.287225	0.856377	Isoform0002465;Isoform0004598;Isoform0019470;Isoform0020833;Isoform0023098;Isoform0024087;Isoform0024888;Isoform0032018;Isoform0033689;Isoform0036653;Isoform0037540;Isoform0050227;Isoform0050360;Isoform0052276;Isoform0060111;Isoform0064896
GO:0006089	lactate metabolic process	2	28	0.290175	0.856377	Isoform0006735;Isoform0038288
GO:0006551	leucine metabolic process	2	28	0.290175	0.856377	Isoform0006735;Isoform0038288
GO:0006972	hyperosmotic response	2	28	0.290175	0.856377	Isoform0020961;Isoform0062327
GO:0048528	post-embryonic root development	2	28	0.290175	0.856377	Isoform0041030;Isoform0044975
GO:0006730	one-carbon metabolic process	1	9	0.295672	0.856377	Isoform0036552
GO:0009692	ethylene metabolic process	1	9	0.295672	0.856377	Isoform0006348
GO:0043449	cellular alkene metabolic process	1	9	0.295672	0.856377	Isoform0006348
GO:1900673	olefin metabolic process	1	9	0.295672	0.856377	Isoform0006348
GO:0015893	drug transport	2	29	0.304458	0.869208	Isoform0023616;Isoform0030330
GO:0042493	response to drug	2	29	0.304458	0.869208	Isoform0023616;Isoform0030330
GO:0048878	chemical homeostasis	5	96	0.304767	0.869208	Isoform0000103;Isoform0014674;Isoform0018294;Isoform0024902;Isoform0030330
GO:0009150	purine ribonucleotide metabolic process	8	168	0.312846	0.887721	Isoform0023098;Isoform0029909;Isoform0037540;Isoform0050227;Isoform0050360;Isoform0052276;Isoform0060111;Isoform0064896
GO:0015849	organic acid transport	3	53	0.329909	0.926728	Isoform0002877;Isoform0013440;Isoform0030330
GO:0046942	carboxylic acid transport	3	53	0.329909	0.926728	Isoform0002877;Isoform0013440;Isoform0030330
GO:0065008	regulation of biological quality	17	395	0.34124	0.953767	Isoform0000103;Isoform0000198;Isoform0002877;Isoform0003633;Isoform0006559;Isoform0008425;Isoform0009273;Isoform0010373;Isoform0010677;Isoform0013440;Isoform0014674;Isoform0017022;Isoform0018294;Isoform0020961;Isoform0024902;Isoform0030330;Isoform0062327
GO:0006753	nucleoside phosphate metabolic process	23	548	0.350368	0.974408	Isoform0002465;Isoform0004598;Isoform0018454;Isoform0019470;Isoform0020172;Isoform0020833;Isoform0023098;Isoform0024087;Isoform0024888;Isoform0029909;Isoform0032018;Isoform0033689;Isoform0036653;Isoform0037540;Isoform0043942;Isoform0047799;Isoform0050227;Isoform0050360;Isoform0052276;Isoform0054791;Isoform0060111;Isoform0061358;Isoform0064896
GO:0032844	regulation of homeostatic process	2	33	0.360887	0.995507	Isoform0020961;Isoform0062327
GO:0048583	regulation of response to stimulus	3	56	0.361517	0.995507	Isoform0014674;Isoform0018294;Isoform0024902
GO:0006072	glycerol-3-phosphate metabolic process	1	12	0.373363	1	Isoform0035556
GO:0006275	regulation of DNA replication	1	12	0.373363	1	Isoform0062699
GO:0090329	regulation of DNA-dependent DNA replication	1	12	0.373363	1	Isoform0062699
GO:0016310	phosphorylation	11	253	0.373547	1	Isoform0016346;Isoform0016834;Isoform0022097;Isoform0026238;Isoform0026553;Isoform0029405;Isoform0049843;Isoform0052000;Isoform0053043;Isoform0055816;Isoform0060427
GO:0009152	purine ribonucleotide biosynthetic process	7	154	0.374096	1	Isoform0023098;Isoform0037540;Isoform0050227;Isoform0050360;Isoform0052276;Isoform0060111;Isoform0064896
GO:0071554	cell wall organization or biogenesis	7	154	0.374096	1	Isoform0001479;Isoform0004063;Isoform0013105;Isoform0015882;Isoform0030330;Isoform0031981;Isoform0046175
GO:0006873	cellular ion homeostasis	2	35	0.388479	1	Isoform0000103;Isoform0030330
GO:0055082	cellular chemical homeostasis	2	35	0.388479	1	Isoform0000103;Isoform0030330
GO:0060918	auxin transport	2	35	0.388479	1	Isoform0002877;Isoform0013440
GO:0006164	purine nucleotide biosynthetic process	7	157	0.392931	1	Isoform0023098;Isoform0037540;Isoform0050227;Isoform0050360;Isoform0052276;Isoform0060111;Isoform0064896
GO:0006163	purine nucleotide metabolic process	8	182	0.393657	1	Isoform0023098;Isoform0029909;Isoform0037540;Isoform0050227;Isoform0050360;Isoform0052276;Isoform0060111;Isoform0064896
GO:0019852	L-ascorbic acid metabolic process	1	13	0.397309	1	Isoform0009841
GO:0009117	nucleotide metabolic process	22	537	0.39813	1	Isoform0004598;Isoform0018454;Isoform0019470;Isoform0020172;Isoform0020833;Isoform0023098;Isoform0024087;Isoform0024888;Isoform0029909;Isoform0032018;Isoform0033689;Isoform0036653;Isoform0037540;Isoform0043942;Isoform0047799;Isoform0050227;Isoform0050360;Isoform0052276;Isoform0054791;Isoform0060111;Isoform0061358;Isoform0064896
GO:0016119	carotene metabolic process	2	36	0.402078	1	Isoform0002153;Isoform0002220
GO:0042214	terpene metabolic process	2	36	0.402078	1	Isoform0002153;Isoform0002220
GO:0015698	inorganic anion transport	7	159	0.405493	1	Isoform0012293;Isoform0030330;Isoform0033354;Isoform0037141;Isoform0040336;Isoform0058375;Isoform0060370
GO:0044271	cellular nitrogen compound biosynthetic process	37	927	0.414233	1	Isoform0000863;Isoform0002153;Isoform0002220;Isoform0002465;Isoform0004598;Isoform0008619;Isoform0014461;Isoform0015516;Isoform0016647;Isoform0019277;Isoform0019470;Isoform0020387;Isoform0020833;Isoform0021135;Isoform0023098;Isoform0024087;Isoform0024888;Isoform0032018;Isoform0033689;Isoform0036653;Isoform0037340;Isoform0037540;Isoform0038782;Isoform0041200;Isoform0042253;Isoform0043332;Isoform00…
GO:0072522	purine-containing compound biosynthetic process	7	161	0.418044	1	Isoform0023098;Isoform0037540;Isoform0050227;Isoform0050360;Isoform0052276;Isoform0060111;Isoform0064896
GO:0006875	cellular metal ion homeostasis	1	14	0.420341	1	Isoform0030330
GO:0046916	cellular transition metal ion homeostasis	1	14	0.420341	1	Isoform0030330
GO:0044272	sulfur compound biosynthetic process	10	238	0.424563	1	Isoform0000863;Isoform0008619;Isoform0009273;Isoform0010373;Isoform0013311;Isoform0015516;Isoform0016132;Isoform0016596;Isoform0041056;Isoform0044561
GO:0006766	vitamin metabolic process	3	63	0.434051	1	Isoform0002023;Isoform0009841;Isoform0011083
GO:0006767	water-soluble vitamin metabolic process	3	63	0.434051	1	Isoform0002023;Isoform0009841;Isoform0011083
GO:0009914	hormone transport	2	39	0.441967	1	Isoform0002877;Isoform0013440
GO:0006606	protein import into nucleus	1	15	0.442495	1	Isoform0047449
GO:0034504	protein localization to nucleus	1	15	0.442495	1	Isoform0047449
GO:0042126	nitrate metabolic process	1	15	0.442495	1	Isoform0045881
GO:0044744	protein targeting to nucleus	1	15	0.442495	1	Isoform0047449
GO:0051170	nuclear import	1	15	0.442495	1	Isoform0047449
GO:1902593	single-organism nuclear import	1	15	0.442495	1	Isoform0047449
GO:2001057	reactive nitrogen species metabolic process	1	15	0.442495	1	Isoform0045881
GO:0034762	regulation of transmembrane transport	3	64	0.444186	1	Isoform0037141;Isoform0058375;Isoform0060370
GO:0034765	regulation of ion transmembrane transport	3	64	0.444186	1	Isoform0037141;Isoform0058375;Isoform0060370
GO:0046165	alcohol biosynthetic process	3	64	0.444186	1	Isoform0002465;Isoform0002877;Isoform0013440
GO:0006739	NADP metabolic process	6	141	0.452731	1	Isoform0018454;Isoform0020172;Isoform0043942;Isoform0047799;Isoform0054791;Isoform0061358
GO:0007602	phototransduction	1	16	0.463803	1	Isoform0006678
GO:0032958	inositol phosphate biosynthetic process	1	16	0.463803	1	Isoform0002465
GO:0046173	polyol biosynthetic process	1	16	0.463803	1	Isoform0002465
GO:1901700	response to oxygen-containing compound	12	298	0.467239	1	Isoform0000103;Isoform0005688;Isoform0015982;Isoform0016132;Isoform0016596;Isoform0026082;Isoform0027903;Isoform0028588;Isoform0032487;Isoform0040426;Isoform0041056;Isoform0046517
GO:0016128	phytosteroid metabolic process	2	41	0.467729	1	Isoform0002877;Isoform0013440
GO:0016129	phytosteroid biosynthetic process	2	41	0.467729	1	Isoform0002877;Isoform0013440
GO:0006101	citrate metabolic process	4	92	0.468659	1	Isoform0019814;Isoform0053196;Isoform0053828;Isoform0060350
GO:0072350	tricarboxylic acid metabolic process	4	92	0.468659	1	Isoform0019814;Isoform0053196;Isoform0053828;Isoform0060350
GO:1901617	organic hydroxy compound biosynthetic process	3	68	0.483959	1	Isoform0002465;Isoform0002877;Isoform0013440
GO:0009581	detection of external stimulus	1	17	0.484297	1	Isoform0006678
GO:0009582	detection of abiotic stimulus	1	17	0.484297	1	Isoform0006678
GO:0009583	detection of light stimulus	1	17	0.484297	1	Isoform0006678
GO:0016144	S-glycoside biosynthetic process	2	43	0.49277	1	Isoform0009273;Isoform0010373
GO:0019758	glycosinolate biosynthetic process	2	43	0.49277	1	Isoform0009273;Isoform0010373
GO:0016108	tetraterpenoid metabolic process	4	96	0.501831	1	Isoform0002153;Isoform0002220;Isoform0002465;Isoform0021229
GO:0006637	acyl-CoA metabolic process	2	44	0.505007	1	Isoform0002877;Isoform0013440
GO:0035383	thioester metabolic process	2	44	0.505007	1	Isoform0002877;Isoform0013440
GO:0072521	purine-containing compound metabolic process	8	203	0.514651	1	Isoform0023098;Isoform0029909;Isoform0037540;Isoform0050227;Isoform0050360;Isoform0052276;Isoform0060111;Isoform0064896
GO:0009292	genetic transfer	2	45	0.517051	1	Isoform0038787;Isoform0048298
GO:0009687	abscisic acid metabolic process	1	19	0.52297	1	Isoform0021229
GO:0043288	apocarotenoid metabolic process	1	19	0.52297	1	Isoform0021229
GO:1902644	tertiary alcohol metabolic process	1	19	0.52297	1	Isoform0021229
GO:0046496	nicotinamide nucleotide metabolic process	6	154	0.538439	1	Isoform0018454;Isoform0020172;Isoform0043942;Isoform0047799;Isoform0054791;Isoform0061358
GO:0019362	pyridine nucleotide metabolic process	6	155	0.544805	1	Isoform0018454;Isoform0020172;Isoform0043942;Isoform0047799;Isoform0054791;Isoform0061358
GO:0009081	branched-chain amino acid metabolic process	2	48	0.551995	1	Isoform0006735;Isoform0038288
GO:0044764	multi-organism cellular process	2	48	0.551995	1	Isoform0038787;Isoform0048298
GO:0006787	porphyrin-containing compound catabolic process	1	21	0.558746	1	Isoform0011438
GO:0033015	tetrapyrrole catabolic process	1	21	0.558746	1	Isoform0011438
GO:0043647	inositol phosphate metabolic process	1	21	0.558746	1	Isoform0002465
GO:0051187	cofactor catabolic process	1	21	0.558746	1	Isoform0011438
GO:0055076	transition metal ion homeostasis	1	21	0.558746	1	Isoform0030330
GO:0048569	post-embryonic organ development	2	49	0.56324	1	Isoform0041030;Isoform0044975
GO:0030243	cellulose metabolic process	14	374	0.569132	1	Isoform0001433;Isoform0011976;Isoform0019999;Isoform0024143;Isoform0028773;Isoform0041869;Isoform0047686;Isoform0047786;Isoform0052597;Isoform0056531;Isoform0059266;Isoform0059415;Isoform0060197;Isoform0060341
GO:0072524	pyridine-containing compound metabolic process	6	159	0.569865	1	Isoform0018454;Isoform0020172;Isoform0043942;Isoform0047799;Isoform0054791;Isoform0061358
GO:0055086	nucleobase-containing small molecule metabolic process	23	615	0.571926	1	Isoform0002465;Isoform0004598;Isoform0018454;Isoform0019470;Isoform0020172;Isoform0020833;Isoform0023098;Isoform0024087;Isoform0024888;Isoform0029909;Isoform0032018;Isoform0033689;Isoform0036653;Isoform0037540;Isoform0043942;Isoform0047799;Isoform0050227;Isoform0050360;Isoform0052276;Isoform0054791;Isoform0060111;Isoform0061358;Isoform0064896
GO:0006188	IMP biosynthetic process	1	22	0.575616	1	Isoform0064896
GO:0046040	IMP metabolic process	1	22	0.575616	1	Isoform0064896
GO:0006733	oxidoreduction coenzyme metabolic process	6	160	0.576024	1	Isoform0018454;Isoform0020172;Isoform0043942;Isoform0047799;Isoform0054791;Isoform0061358
GO:0019321	pentose metabolic process	2	51	0.585117	1	Isoform0016346;Isoform0016834
GO:0017038	protein import	1	23	0.591842	1	Isoform0047449
GO:0048468	cell development	7	190	0.592111	1	Isoform0002877;Isoform0003280;Isoform0004063;Isoform0013440;Isoform0020961;Isoform0031981;Isoform0062327
GO:0043207	response to external biotic stimulus	8	218	0.595928	1	Isoform0001707;Isoform0002465;Isoform0006851;Isoform0018570;Isoform0036825;Isoform0037221;Isoform0038787;Isoform0048298
GO:0051707	response to other organism	8	218	0.595928	1	Isoform0001707;Isoform0002465;Isoform0006851;Isoform0018570;Isoform0036825;Isoform0037221;Isoform0038787;Isoform0048298
GO:0006468	protein phosphorylation	5	136	0.597465	1	Isoform0049843;Isoform0052000;Isoform0053043;Isoform0055816;Isoform0060427
GO:0009607	response to biotic stimulus	8	220	0.606256	1	Isoform0001707;Isoform0002465;Isoform0006851;Isoform0018570;Isoform0036825;Isoform0037221;Isoform0038787;Isoform0048298
GO:0031323	regulation of cellular metabolic process	28	766	0.622895	1	Isoform0000103;Isoform0000863;Isoform0008619;Isoform0013311;Isoform0015516;Isoform0015735;Isoform0016415;Isoform0021229;Isoform0031232;Isoform0032342;Isoform0036930;Isoform0037351;Isoform0040875;Isoform0040943;Isoform0043782;Isoform0044306;Isoform0044561;Isoform0046276;Isoform0046442;Isoform0047188;Isoform0047492;Isoform0048967;Isoform0053849;Isoform0059510;Isoform0060240;Isoform0062699;Isoform00…
GO:0052646	alditol phosphate metabolic process	1	26	0.636897	1	Isoform0035556
GO:0009108	coenzyme biosynthetic process	4	114	0.637796	1	Isoform0018454;Isoform0020172;Isoform0047799;Isoform0061358
GO:0022622	root system development	3	86	0.643055	1	Isoform0015882;Isoform0041030;Isoform0044975
GO:0048364	root development	3	86	0.643055	1	Isoform0015882;Isoform0041030;Isoform0044975
GO:0009739	response to gibberellin	1	27	0.650783	1	Isoform0046517
GO:0010476	gibberellin mediated signaling pathway	1	27	0.650783	1	Isoform0046517
GO:0030003	cellular cation homeostasis	1	27	0.650783	1	Isoform0030330
GO:0051606	detection of stimulus	1	27	0.650783	1	Isoform0006678
GO:0071370	cellular response to gibberellin stimulus	1	27	0.650783	1	Isoform0046517
GO:0032989	cellular component morphogenesis	7	201	0.650989	1	Isoform0002877;Isoform0004063;Isoform0013440;Isoform0020961;Isoform0031981;Isoform0040426;Isoform0062327
GO:0043094	cellular metabolic compound salvage	2	58	0.655231	1	Isoform0000103;Isoform0000610
GO:0009628	response to abiotic stimulus	22	617	0.661118	1	Isoform0000103;Isoform0002465;Isoform0002877;Isoform0005688;Isoform0006678;Isoform0013311;Isoform0013440;Isoform0015982;Isoform0016132;Isoform0016596;Isoform0020961;Isoform0021229;Isoform0026082;Isoform0027903;Isoform0028588;Isoform0032487;Isoform0038787;Isoform0040426;Isoform0041056;Isoform0043942;Isoform0048298;Isoform0062327
GO:0042743	hydrogen peroxide metabolic process	3	89	0.665934	1	Isoform0009273;Isoform0010373;Isoform0021229
GO:0048827	phyllome development	3	89	0.665934	1	Isoform0006678;Isoform0041030;Isoform0044975
GO:0016109	tetraterpenoid biosynthetic process	3	90	0.673319	1	Isoform0002153;Isoform0002220;Isoform0002465
GO:0006714	sesquiterpenoid metabolic process	1	29	0.676985	1	Isoform0021229
GO:0046471	phosphatidylglycerol metabolic process	2	61	0.682251	1	Isoform0002153;Isoform0002220
GO:0009451	RNA modification	3	92	0.687726	1	Isoform0003817;Isoform0015640;Isoform0044911
GO:0009605	response to external stimulus	14	406	0.690164	1	Isoform0001707;Isoform0002465;Isoform0002877;Isoform0006678;Isoform0006851;Isoform0013440;Isoform0018570;Isoform0020961;Isoform0030330;Isoform0036825;Isoform0037221;Isoform0038787;Isoform0048298;Isoform0062327
GO:0040007	growth	7	210	0.695213	1	Isoform0002877;Isoform0003280;Isoform0006658;Isoform0013440;Isoform0016596;Isoform0020961;Isoform0062327
GO:0019439	aromatic compound catabolic process	2	63	0.699284	1	Isoform0011438;Isoform0047449
GO:0006397	mRNA processing	1	31	0.701223	1	Isoform0028162
GO:0006470	protein dephosphorylation	1	31	0.701223	1	Isoform0028162
GO:0016311	dephosphorylation	1	32	0.712652	1	Isoform0028162
GO:0006970	response to osmotic stress	6	185	0.713854	1	Isoform0013311;Isoform0016596;Isoform0020961;Isoform0038787;Isoform0048298;Isoform0062327
GO:0044270	cellular nitrogen compound catabolic process	2	65	0.715553	1	Isoform0011438;Isoform0047449
GO:0046700	heterocycle catabolic process	2	65	0.715553	1	Isoform0011438;Isoform0047449
GO:1901361	organic cyclic compound catabolic process	2	66	0.723407	1	Isoform0011438;Isoform0047449
GO:0000902	cell morphogenesis	6	187	0.723421	1	Isoform0002877;Isoform0004063;Isoform0013440;Isoform0020961;Isoform0031981;Isoform0062327
GO:0006694	steroid biosynthetic process	2	67	0.731077	1	Isoform0002877;Isoform0013440
GO:0044765	single-organism transport	58	1629	0.73486	1	Isoform0000103;Isoform0001583;Isoform0001840;Isoform0002877;Isoform0003280;Isoform0004339;Isoform0005383;Isoform0006693;Isoform0008297;Isoform0012293;Isoform0013026;Isoform0013089;Isoform0013440;Isoform0014116;Isoform0014135;Isoform0014240;Isoform0015331;Isoform0015569;Isoform0016565;Isoform0016647;Isoform0018124;Isoform0020202;Isoform0021424;Isoform0022305;Isoform0023616;Isoform0025213;Isoform00…
GO:0010038	response to metal ion	2	68	0.738565	1	Isoform0009273;Isoform0010373
GO:0048229	gametophyte development	3	100	0.740583	1	Isoform0004063;Isoform0031981;Isoform0040426
GO:0005984	disaccharide metabolic process	5	161	0.740831	1	Isoform0018454;Isoform0020172;Isoform0047799;Isoform0060275;Isoform0061358
GO:0006544	glycine metabolic process	1	35	0.744386	1	Isoform0002465
GO:0009414	response to water deprivation	1	35	0.744386	1	Isoform0016596
GO:0009415	response to water	1	35	0.744386	1	Isoform0016596
GO:0010817	regulation of hormone levels	2	69	0.745875	1	Isoform0002877;Isoform0013440
GO:0006793	phosphorus metabolic process	98	2725	0.759688	1	Isoform0000440;Isoform0001319;Isoform0002153;Isoform0002220;Isoform0002465;Isoform0002538;Isoform0002877;Isoform0003760;Isoform0003779;Isoform0004357;Isoform0004544;Isoform0004598;Isoform0004963;Isoform0007253;Isoform0007740;Isoform0008336;Isoform0008654;Isoform0009880;Isoform0010453;Isoform0011085;Isoform0013440;Isoform0013632;Isoform0014534;Isoform0014807;Isoform0015366;Isoform0015731;Isoform00…
GO:0009069	serine family amino acid metabolic process	2	72	0.766759	1	Isoform0002465;Isoform0036552
GO:0006401	RNA catabolic process	1	38	0.77262	1	Isoform0047449
GO:0048511	rhythmic process	1	38	0.77262	1	Isoform0009237
GO:0016114	terpenoid biosynthetic process	3	106	0.77537	1	Isoform0002153;Isoform0002220;Isoform0002465
GO:0006090	pyruvate metabolic process	13	407	0.782916	1	Isoform0000688;Isoform0002153;Isoform0002220;Isoform0002465;Isoform0016596;Isoform0018454;Isoform0020172;Isoform0022097;Isoform0026238;Isoform0026553;Isoform0029405;Isoform0047799;Isoform0061358
GO:0030154	cell differentiation	7	231	0.783495	1	Isoform0002877;Isoform0003280;Isoform0004063;Isoform0013440;Isoform0020961;Isoform0031981;Isoform0062327
GO:1902578	single-organism localization	58	1660	0.783818	1	Isoform0000103;Isoform0001583;Isoform0001840;Isoform0002877;Isoform0003280;Isoform0004339;Isoform0005383;Isoform0006693;Isoform0008297;Isoform0012293;Isoform0013026;Isoform0013089;Isoform0013440;Isoform0014116;Isoform0014135;Isoform0014240;Isoform0015331;Isoform0015569;Isoform0016565;Isoform0016647;Isoform0018124;Isoform0020202;Isoform0021424;Isoform0022305;Isoform0023616;Isoform0025213;Isoform00…
GO:0072593	reactive oxygen species metabolic process	3	108	0.786082	1	Isoform0009273;Isoform0010373;Isoform0021229
GO:0009886	post-embryonic morphogenesis	1	40	0.78969	1	Isoform0015640
GO:0080090	regulation of primary metabolic process	25	757	0.801482	1	Isoform0000103;Isoform0000863;Isoform0008619;Isoform0013311;Isoform0015516;Isoform0031232;Isoform0032342;Isoform0036930;Isoform0037351;Isoform0040875;Isoform0040943;Isoform0043782;Isoform0044306;Isoform0044561;Isoform0046276;Isoform0046442;Isoform0047188;Isoform0047492;Isoform0048967;Isoform0053849;Isoform0059510;Isoform0060240;Isoform0062699;Isoform0065854;Isoform0067197
GO:0034655	nucleobase-containing compound catabolic process	1	42	0.805481	1	Isoform0047449
GO:0009311	oligosaccharide metabolic process	5	176	0.806765	1	Isoform0018454;Isoform0020172;Isoform0047799;Isoform0060275;Isoform0061358
GO:0034654	nucleobase-containing compound biosynthetic process	15	474	0.807019	1	Isoform0004598;Isoform0019470;Isoform0020833;Isoform0023098;Isoform0024087;Isoform0024888;Isoform0032018;Isoform0033689;Isoform0036653;Isoform0037540;Isoform0050227;Isoform0050360;Isoform0052276;Isoform0060111;Isoform0064896
GO:0005996	monosaccharide metabolic process	8	270	0.813744	1	Isoform0001539;Isoform0007699;Isoform0009841;Isoform0013815;Isoform0015079;Isoform0016346;Isoform0016596;Isoform0016834
GO:0051704	multi-organism process	8	270	0.813744	1	Isoform0001707;Isoform0002465;Isoform0006851;Isoform0018570;Isoform0036825;Isoform0037221;Isoform0038787;Isoform0048298
GO:0090501	RNA phosphodiester bond hydrolysis	2	80	0.815289	1	Isoform0038647;Isoform0047449
GO:0010035	response to inorganic substance	3	115	0.820283	1	Isoform0009273;Isoform0010373;Isoform0016596
GO:0051273	beta-glucan metabolic process	14	452	0.82419	1	Isoform0001433;Isoform0011976;Isoform0019999;Isoform0024143;Isoform0028773;Isoform0041869;Isoform0047686;Isoform0047786;Isoform0052597;Isoform0056531;Isoform0059266;Isoform0059415;Isoform0060197;Isoform0060341
GO:0006721	terpenoid metabolic process	4	150	0.829366	1	Isoform0002153;Isoform0002220;Isoform0002465;Isoform0021229
GO:0006732	coenzyme metabolic process	10	336	0.83037	1	Isoform0002465;Isoform0002877;Isoform0013440;Isoform0018454;Isoform0020172;Isoform0043942;Isoform0046711;Isoform0047799;Isoform0054791;Isoform0061358
GO:0090305	nucleic acid phosphodiester bond hydrolysis	2	83	0.831028	1	Isoform0038647;Isoform0047449
GO:0008299	isoprenoid biosynthetic process	3	118	0.833453	1	Isoform0002153;Isoform0002220;Isoform0002465
GO:0000041	transition metal ion transport	1	46	0.833598	1	Isoform0030330
GO:0006979	response to oxidative stress	2	84	0.835999	1	Isoform0005688;Isoform0062699
GO:0009267	cellular response to starvation	1	48	0.846096	1	Isoform0030330
GO:0042594	response to starvation	1	48	0.846096	1	Isoform0030330
GO:0031668	cellular response to extracellular stimulus	1	49	0.851989	1	Isoform0030330
GO:0031669	cellular response to nutrient levels	1	49	0.851989	1	Isoform0030330
GO:0071496	cellular response to external stimulus	1	49	0.851989	1	Isoform0030330
GO:0006796	phosphate-containing compound metabolic process	93	2677	0.856289	1	Isoform0000440;Isoform0001319;Isoform0002153;Isoform0002220;Isoform0002465;Isoform0002538;Isoform0003760;Isoform0003779;Isoform0004357;Isoform0004544;Isoform0004598;Isoform0004963;Isoform0007253;Isoform0007740;Isoform0008336;Isoform0008654;Isoform0010453;Isoform0011085;Isoform0013632;Isoform0014807;Isoform0015366;Isoform0015731;Isoform0015982;Isoform0016167;Isoform0016346;Isoform0016805;Isoform00…
GO:0009991	response to extracellular stimulus	1	50	0.857656	1	Isoform0030330
GO:0031667	response to nutrient levels	1	50	0.857656	1	Isoform0030330
GO:0016072	rRNA metabolic process	4	159	0.861346	1	Isoform0000103;Isoform0036821;Isoform0043942;Isoform0047449
GO:0071396	cellular response to lipid	1	51	0.863107	1	Isoform0046517
GO:0006720	isoprenoid metabolic process	5	195	0.87034	1	Isoform0002153;Isoform0002220;Isoform0002465;Isoform0021229;Isoform0046711
GO:1901565	organonitrogen compound catabolic process	1	54	0.87824	1	Isoform0011438
GO:0019318	hexose metabolic process	5	200	0.883795	1	Isoform0001539;Isoform0007699;Isoform0013815;Isoform0015079;Isoform0016596
GO:0000302	response to reactive oxygen species	1	56	0.887389	1	Isoform0005688
GO:0051052	regulation of DNA metabolic process	1	57	0.891703	1	Isoform0062699
GO:0033365	protein localization to organelle	2	101	0.90247	1	Isoform0003280;Isoform0047449
GO:0072594	establishment of protein localization to organelle	2	101	0.90247	1	Isoform0003280;Isoform0047449
GO:0010383	cell wall polysaccharide metabolic process	1	60	0.903679	1	Isoform0030330
GO:0010410	hemicellulose metabolic process	1	60	0.903679	1	Isoform0030330
GO:0045491	xylan metabolic process	1	60	0.903679	1	Isoform0030330
GO:0035556	intracellular signal transduction	7	277	0.908363	1	Isoform0024339;Isoform0027590;Isoform0049843;Isoform0052000;Isoform0053043;Isoform0055816;Isoform0060427
GO:0043604	amide biosynthetic process	7	277	0.908363	1	Isoform0014461;Isoform0019277;Isoform0020387;Isoform0021135;Isoform0038782;Isoform0042253;Isoform0046693
GO:2000112	regulation of cellular macromolecule biosynthetic process	19	653	0.914179	1	Isoform0031232;Isoform0032342;Isoform0036930;Isoform0037351;Isoform0040875;Isoform0040943;Isoform0043782;Isoform0044306;Isoform0046276;Isoform0046442;Isoform0047188;Isoform0047492;Isoform0048967;Isoform0053849;Isoform0059510;Isoform0060240;Isoform0062699;Isoform0065854;Isoform0067197
GO:0009648	photoperiodism	1	65	0.920772	1	Isoform0006678
GO:0009658	chloroplast organization	1	65	0.920772	1	Isoform0043942
GO:0019941	modification-dependent protein catabolic process	4	183	0.92267	1	Isoform0000198;Isoform0003633;Isoform0006678;Isoform0062699
GO:0043632	modification-dependent macromolecule catabolic process	4	183	0.92267	1	Isoform0000198;Isoform0003633;Isoform0006678;Isoform0062699
GO:0010556	regulation of macromolecule biosynthetic process	19	661	0.923261	1	Isoform0031232;Isoform0032342;Isoform0036930;Isoform0037351;Isoform0040875;Isoform0040943;Isoform0043782;Isoform0044306;Isoform0046276;Isoform0046442;Isoform0047188;Isoform0047492;Isoform0048967;Isoform0053849;Isoform0059510;Isoform0060240;Isoform0062699;Isoform0065854;Isoform0067197
GO:0042221	response to chemical	32	1047	0.924303	1	Isoform0000091;Isoform0000103;Isoform0001707;Isoform0002877;Isoform0005377;Isoform0005688;Isoform0006851;Isoform0008849;Isoform0009273;Isoform0009492;Isoform0010373;Isoform0013440;Isoform0015726;Isoform0015982;Isoform0016132;Isoform0016596;Isoform0018570;Isoform0023616;Isoform0026082;Isoform0027903;Isoform0028588;Isoform0030330;Isoform0030951;Isoform0032487;Isoform0036825;Isoform0037221;Isoform00…
GO:0009668	plastid membrane organization	1	67	0.926729	1	Isoform0043942
GO:0033993	response to lipid	1	67	0.926729	1	Isoform0046517
GO:0016071	mRNA metabolic process	1	68	0.929537	1	Isoform0028162
GO:0031326	regulation of cellular biosynthetic process	19	672	0.934435	1	Isoform0031232;Isoform0032342;Isoform0036930;Isoform0037351;Isoform0040875;Isoform0040943;Isoform0043782;Isoform0044306;Isoform0046276;Isoform0046442;Isoform0047188;Isoform0047492;Isoform0048967;Isoform0053849;Isoform0059510;Isoform0060240;Isoform0062699;Isoform0065854;Isoform0067197
GO:0007049	cell cycle	6	260	0.935217	1	Isoform0004093;Isoform0008968;Isoform0009734;Isoform0010779;Isoform0021203;Isoform0023483
GO:0009889	regulation of biosynthetic process	19	673	0.93538	1	Isoform0031232;Isoform0032342;Isoform0036930;Isoform0037351;Isoform0040875;Isoform0040943;Isoform0043782;Isoform0044306;Isoform0046276;Isoform0046442;Isoform0047188;Isoform0047492;Isoform0048967;Isoform0053849;Isoform0059510;Isoform0060240;Isoform0062699;Isoform0065854;Isoform0067197
GO:0044036	cell wall macromolecule metabolic process	1	72	0.939736	1	Isoform0030330
GO:0071229	cellular response to acid chemical	1	72	0.939736	1	Isoform0046517
GO:0048869	cellular developmental process	8	334	0.943743	1	Isoform0002877;Isoform0003280;Isoform0004063;Isoform0013440;Isoform0020961;Isoform0031981;Isoform0040426;Isoform0062327
GO:0022402	cell cycle process	4	202	0.952594	1	Isoform0004093;Isoform0008968;Isoform0009734;Isoform0021203
GO:0048367	shoot system development	3	166	0.955173	1	Isoform0006678;Isoform0041030;Isoform0044975
GO:0099402	plant organ development	4	205	0.956203	1	Isoform0006678;Isoform0015882;Isoform0041030;Isoform0044975
GO:0051171	regulation of nitrogen compound metabolic process	19	702	0.958177	1	Isoform0031232;Isoform0032342;Isoform0036930;Isoform0037351;Isoform0040875;Isoform0040943;Isoform0043782;Isoform0044306;Isoform0046276;Isoform0046442;Isoform0047188;Isoform0047492;Isoform0048967;Isoform0053849;Isoform0059510;Isoform0060240;Isoform0062699;Isoform0065854;Isoform0067197
GO:0000904	cell morphogenesis involved in differentiation	2	128	0.958837	1	Isoform0004063;Isoform0031981
GO:0006625	protein targeting to peroxisome	1	86	0.965144	1	Isoform0003280
GO:0043574	peroxisomal transport	1	86	0.965144	1	Isoform0003280
GO:0072662	protein localization to peroxisome	1	86	0.965144	1	Isoform0003280
GO:0072663	establishment of protein localization to peroxisome	1	86	0.965144	1	Isoform0003280
GO:0009639	response to red or far red light	2	135	0.967278	1	Isoform0000103;Isoform0043942
GO:0006260	DNA replication	1	89	0.969004	1	Isoform0005631
GO:0043648	dicarboxylic acid metabolic process	1	89	0.969004	1	Isoform0045805
GO:0048193	Golgi vesicle transport	1	89	0.969004	1	Isoform0003280
GO:0009791	post-embryonic development	5	256	0.969422	1	Isoform0002877;Isoform0013440;Isoform0015640;Isoform0041030;Isoform0044975
GO:0005991	trehalose metabolic process	1	91	0.971338	1	Isoform0060275
GO:0007165	signal transduction	23	854	0.972767	1	Isoform0002877;Isoform0003280;Isoform0006678;Isoform0008849;Isoform0013440;Isoform0014240;Isoform0020961;Isoform0024339;Isoform0027590;Isoform0030951;Isoform0038787;Isoform0041030;Isoform0044975;Isoform0046517;Isoform0046810;Isoform0048298;Isoform0048816;Isoform0049843;Isoform0052000;Isoform0053043;Isoform0055816;Isoform0060427;Isoform0062327
GO:0023052	signaling	23	855	0.973178	1	Isoform0002877;Isoform0003280;Isoform0006678;Isoform0008849;Isoform0013440;Isoform0014240;Isoform0020961;Isoform0024339;Isoform0027590;Isoform0030951;Isoform0038787;Isoform0041030;Isoform0044975;Isoform0046517;Isoform0046810;Isoform0048298;Isoform0048816;Isoform0049843;Isoform0052000;Isoform0053043;Isoform0055816;Isoform0060427;Isoform0062327
GO:0044700	single organism signaling	23	855	0.973178	1	Isoform0002877;Isoform0003280;Isoform0006678;Isoform0008849;Isoform0013440;Isoform0014240;Isoform0020961;Isoform0024339;Isoform0027590;Isoform0030951;Isoform0038787;Isoform0041030;Isoform0044975;Isoform0046517;Isoform0046810;Isoform0048298;Isoform0048816;Isoform0049843;Isoform0052000;Isoform0053043;Isoform0055816;Isoform0060427;Isoform0062327
GO:0007031	peroxisome organization	1	93	0.973496	1	Isoform0003280
GO:0009755	hormone-mediated signaling pathway	8	370	0.97388	1	Isoform0002877;Isoform0008849;Isoform0013440;Isoform0030951;Isoform0038787;Isoform0046517;Isoform0046810;Isoform0048298
GO:0032870	cellular response to hormone stimulus	8	370	0.97388	1	Isoform0002877;Isoform0008849;Isoform0013440;Isoform0030951;Isoform0038787;Isoform0046517;Isoform0046810;Isoform0048298
GO:0071495	cellular response to endogenous stimulus	8	370	0.97388	1	Isoform0002877;Isoform0008849;Isoform0013440;Isoform0030951;Isoform0038787;Isoform0046517;Isoform0046810;Isoform0048298
GO:0009062	fatty acid catabolic process	1	97	0.977337	1	Isoform0003280
GO:0072329	monocarboxylic acid catabolic process	1	97	0.977337	1	Isoform0003280
GO:0044242	cellular lipid catabolic process	1	98	0.978207	1	Isoform0003280
GO:0016042	lipid catabolic process	1	99	0.979044	1	Isoform0003280
GO:0009126	purine nucleoside monophosphate metabolic process	1	100	0.979848	1	Isoform0064896
GO:0009127	purine nucleoside monophosphate biosynthetic process	1	100	0.979848	1	Isoform0064896
GO:0009167	purine ribonucleoside monophosphate metabolic process	1	100	0.979848	1	Isoform0064896
GO:0009168	purine ribonucleoside monophosphate biosynthetic process	1	100	0.979848	1	Isoform0064896
GO:0009617	response to bacterium	1	100	0.979848	1	Isoform0002465
GO:0014070	response to organic cyclic compound	2	156	0.98375	1	Isoform0002877;Isoform0013440
GO:1902580	single-organism cellular localization	2	156	0.98375	1	Isoform0003280;Isoform0047449
GO:0051603	proteolysis involved in cellular protein catabolic process	4	243	0.984554	1	Isoform0000198;Isoform0003633;Isoform0006678;Isoform0062699
GO:0009653	anatomical structure morphogenesis	9	431	0.985318	1	Isoform0002877;Isoform0004063;Isoform0009841;Isoform0013440;Isoform0015640;Isoform0020961;Isoform0031981;Isoform0040426;Isoform0062327
GO:0007154	cell communication	24	934	0.987336	1	Isoform0002877;Isoform0003280;Isoform0006678;Isoform0008849;Isoform0013440;Isoform0014240;Isoform0020961;Isoform0024339;Isoform0027590;Isoform0030330;Isoform0030951;Isoform0038787;Isoform0041030;Isoform0044975;Isoform0046517;Isoform0046810;Isoform0048298;Isoform0048816;Isoform0049843;Isoform0052000;Isoform0053043;Isoform0055816;Isoform0060427;Isoform0062327
GO:0044265	cellular macromolecule catabolic process	5	290	0.987436	1	Isoform0000198;Isoform0003633;Isoform0006678;Isoform0047449;Isoform0062699
GO:0030163	protein catabolic process	4	251	0.987699	1	Isoform0000198;Isoform0003633;Isoform0006678;Isoform0062699
GO:0044257	cellular protein catabolic process	4	251	0.987699	1	Isoform0000198;Isoform0003633;Isoform0006678;Isoform0062699
GO:0043603	cellular amide metabolic process	7	367	0.987843	1	Isoform0014461;Isoform0019277;Isoform0020387;Isoform0021135;Isoform0038782;Isoform0042253;Isoform0046693
GO:0016054	organic acid catabolic process	1	113	0.987889	1	Isoform0003280
GO:0046395	carboxylic acid catabolic process	1	113	0.987889	1	Isoform0003280
GO:0044249	cellular biosynthetic process	94	3016	0.989325	1	Isoform0000103;Isoform0000610;Isoform0000863;Isoform0002023;Isoform0002153;Isoform0002220;Isoform0002465;Isoform0003666;Isoform0003672;Isoform0003884;Isoform0004598;Isoform0005631;Isoform0008619;Isoform0008849;Isoform0009009;Isoform0009154;Isoform0009273;Isoform0009690;Isoform0010373;Isoform0011083;Isoform0011613;Isoform0013311;Isoform0013451;Isoform0014461;Isoform0015433;Isoform0015516;Isoform00…
GO:0044282	small molecule catabolic process	1	121	0.991149	1	Isoform0003280
GO:0044802	single-organism membrane organization	1	122	0.991489	1	Isoform0043942
GO:0048513	animal organ development	2	176	0.991769	1	Isoform0041030;Isoform0044975
GO:0006913	nucleocytoplasmic transport	1	126	0.992724	1	Isoform0047449
GO:0051169	nuclear transport	1	126	0.992724	1	Isoform0047449
GO:0009058	biosynthetic process	97	3144	0.993139	1	Isoform0000103;Isoform0000610;Isoform0000863;Isoform0002023;Isoform0002153;Isoform0002220;Isoform0002465;Isoform0002877;Isoform0003666;Isoform0003672;Isoform0003884;Isoform0004598;Isoform0005631;Isoform0008619;Isoform0008849;Isoform0009009;Isoform0009154;Isoform0009273;Isoform0009690;Isoform0010373;Isoform0011083;Isoform0011613;Isoform0013311;Isoform0013440;Isoform0013451;Isoform0014461;Isoform00…
GO:0044712	single-organism catabolic process	1	128	0.993273	1	Isoform0003280
GO:0006418	tRNA aminoacylation for protein translation	1	129	0.993532	1	Isoform0042253
GO:0009156	ribonucleoside monophosphate biosynthetic process	1	130	0.993781	1	Isoform0064896
GO:0009161	ribonucleoside monophosphate metabolic process	1	130	0.993781	1	Isoform0064896
GO:0016192	vesicle-mediated transport	4	279	0.99456	1	Isoform0003280;Isoform0016596;Isoform0041030;Isoform0044975
GO:0003002	regionalization	1	134	0.994684	1	Isoform0057620
GO:0006006	glucose metabolic process	1	134	0.994684	1	Isoform0016596
GO:0009657	plastid organization	1	135	0.994888	1	Isoform0043942
GO:0010033	response to organic substance	17	758	0.995005	1	Isoform0000103;Isoform0002877;Isoform0008849;Isoform0013440;Isoform0015982;Isoform0016132;Isoform0026082;Isoform0027903;Isoform0028588;Isoform0030951;Isoform0032487;Isoform0038787;Isoform0040426;Isoform0041056;Isoform0046517;Isoform0046810;Isoform0048298
GO:0044238	primary metabolic process	324	9349	0.995131	1	Isoform0000046;Isoform0000103;Isoform0000198;Isoform0000440;Isoform0000488;Isoform0000670;Isoform0000712;Isoform0000863;Isoform0001065;Isoform0001186;Isoform0001348;Isoform0001397;Isoform0001433;Isoform0001528;Isoform0001539;Isoform0001912;Isoform0001943;Isoform0002153;Isoform0002200;Isoform0002220;Isoform0002357;Isoform0002465;Isoform0002538;Isoform0002591;Isoform0002877;Isoform0002894;Isoform00…
GO:0050794	regulation of cellular process	59	2074	0.995442	1	Isoform0000103;Isoform0000863;Isoform0002877;Isoform0003280;Isoform0004357;Isoform0006678;Isoform0007740;Isoform0008336;Isoform0008619;Isoform0008849;Isoform0013311;Isoform0013440;Isoform0014240;Isoform0015516;Isoform0015735;Isoform0016415;Isoform0020961;Isoform0021229;Isoform0024339;Isoform0027590;Isoform0030951;Isoform0031232;Isoform0032342;Isoform0035267;Isoform0036930;Isoform0037141;Isoform00…
GO:0043087	regulation of GTPase activity	1	138	0.995456	1	Isoform0040666
GO:0009725	response to hormone	8	448	0.995862	1	Isoform0002877;Isoform0008849;Isoform0013440;Isoform0030951;Isoform0038787;Isoform0046517;Isoform0046810;Isoform0048298
GO:0050896	response to stimulus	67	2326	0.996223	1	Isoform0000091;Isoform0000103;Isoform0001397;Isoform0001707;Isoform0002023;Isoform0002465;Isoform0002877;Isoform0003280;Isoform0004339;Isoform0005037;Isoform0005377;Isoform0005688;Isoform0006678;Isoform0006851;Isoform0007159;Isoform0007707;Isoform0008849;Isoform0009273;Isoform0009492;Isoform0010373;Isoform0011083;Isoform0013311;Isoform0013440;Isoform0014240;Isoform0015726;Isoform0015982;Isoform00…
GO:0009123	nucleoside monophosphate metabolic process	1	143	0.996265	1	Isoform0064896
GO:0009124	nucleoside monophosphate biosynthetic process	1	143	0.996265	1	Isoform0064896
GO:0006950	response to stress	26	1076	0.996611	1	Isoform0001397;Isoform0001707;Isoform0004339;Isoform0005688;Isoform0006851;Isoform0007159;Isoform0007707;Isoform0013311;Isoform0014240;Isoform0016596;Isoform0018570;Isoform0020961;Isoform0021424;Isoform0025213;Isoform0030330;Isoform0036825;Isoform0037221;Isoform0038787;Isoform0041030;Isoform0043002;Isoform0044975;Isoform0048298;Isoform0049716;Isoform0062327;Isoform0062699;Isoform0064694
GO:0051336	regulation of hydrolase activity	1	146	0.99668	1	Isoform0040666
GO:0043038	amino acid activation	1	150	0.997163	1	Isoform0042253
GO:0043039	tRNA aminoacylation	1	150	0.997163	1	Isoform0042253
GO:0044707	single-multicellular organism process	17	790	0.997371	1	Isoform0002877;Isoform0004063;Isoform0006348;Isoform0006678;Isoform0013440;Isoform0014674;Isoform0015640;Isoform0015882;Isoform0018294;Isoform0020961;Isoform0024902;Isoform0031981;Isoform0040426;Isoform0041030;Isoform0044975;Isoform0057620;Isoform0062327
GO:0032501	multicellular organismal process	17	792	0.997477	1	Isoform0002877;Isoform0004063;Isoform0006348;Isoform0006678;Isoform0013440;Isoform0014674;Isoform0015640;Isoform0015882;Isoform0018294;Isoform0020961;Isoform0024902;Isoform0031981;Isoform0040426;Isoform0041030;Isoform0044975;Isoform0057620;Isoform0062327
GO:0007275	multicellular organism development	12	618	0.997577	1	Isoform0002877;Isoform0004063;Isoform0006348;Isoform0006678;Isoform0013440;Isoform0015640;Isoform0015882;Isoform0031981;Isoform0040426;Isoform0041030;Isoform0044975;Isoform0057620
GO:1901576	organic substance biosynthetic process	88	2980	0.997655	1	Isoform0000863;Isoform0002153;Isoform0002220;Isoform0002465;Isoform0002877;Isoform0003666;Isoform0003672;Isoform0003884;Isoform0004598;Isoform0005631;Isoform0008619;Isoform0008849;Isoform0009009;Isoform0009273;Isoform0009690;Isoform0010373;Isoform0011613;Isoform0013311;Isoform0013440;Isoform0013451;Isoform0014461;Isoform0015433;Isoform0015516;Isoform0015932;Isoform0016132;Isoform0016221;Isoform00…
GO:1901701	cellular response to oxygen-containing compound	1	157	0.997845	1	Isoform0046517
GO:0009057	macromolecule catabolic process	5	357	0.998085	1	Isoform0000198;Isoform0003633;Isoform0006678;Isoform0047449;Isoform0062699
GO:0048856	anatomical structure development	14	702	0.998162	1	Isoform0002877;Isoform0003280;Isoform0004063;Isoform0006678;Isoform0009841;Isoform0013440;Isoform0015640;Isoform0015882;Isoform0020961;Isoform0031981;Isoform0040426;Isoform0041030;Isoform0044975;Isoform0062327
GO:0061024	membrane organization	1	162	0.998229	1	Isoform0043942
GO:0050790	regulation of catalytic activity	1	166	0.998487	1	Isoform0040666
GO:0051234	establishment of localization	88	3019	0.998545	1	Isoform0000103;Isoform0001583;Isoform0001709;Isoform0001840;Isoform0002877;Isoform0003280;Isoform0004339;Isoform0005383;Isoform0005799;Isoform0006693;Isoform0008297;Isoform0008368;Isoform0009528;Isoform0012114;Isoform0012293;Isoform0013026;Isoform0013089;Isoform0013147;Isoform0013440;Isoform0013461;Isoform0014116;Isoform0014135;Isoform0014240;Isoform0014674;Isoform0015331;Isoform0015569;Isoform00…
GO:0015992	proton transport	1	169	0.998655	1	Isoform0063248
GO:0009719	response to endogenous stimulus	8	495	0.998763	1	Isoform0002877;Isoform0008849;Isoform0013440;Isoform0030951;Isoform0038787;Isoform0046517;Isoform0046810;Isoform0048298
GO:0006605	protein targeting	2	231	0.998795	1	Isoform0003280;Isoform0047449
GO:0007389	pattern specification process	1	172	0.998805	1	Isoform0057620
GO:0044248	cellular catabolic process	7	459	0.998887	1	Isoform0000198;Isoform0003280;Isoform0003633;Isoform0006678;Isoform0011438;Isoform0047449;Isoform0062699
GO:0065009	regulation of molecular function	1	176	0.998979	1	Isoform0040666
GO:0006399	tRNA metabolic process	2	236	0.998991	1	Isoform0042253;Isoform0047449
GO:0048580	regulation of post-embryonic development	1	179	0.999092	1	Isoform0006678
GO:0015672	monovalent inorganic cation transport	1	180	0.999127	1	Isoform0063248
GO:0043623	cellular protein complex assembly	2	243	0.999214	1	Isoform0000103;Isoform0062699
GO:0022607	cellular component assembly	5	392	0.999321	1	Isoform0000103;Isoform0004063;Isoform0031981;Isoform0040426;Isoform0062699
GO:0032446	protein modification by small protein conjugation	3	301	0.999361	1	Isoform0005861;Isoform0006678;Isoform0011154
GO:0009892	negative regulation of metabolic process	2	253	0.99945	1	Isoform0001479;Isoform0046175
GO:0051179	localization	89	3129	0.999486	1	Isoform0000103;Isoform0001583;Isoform0001709;Isoform0001840;Isoform0002877;Isoform0003280;Isoform0004339;Isoform0005383;Isoform0005799;Isoform0006678;Isoform0006693;Isoform0008297;Isoform0008368;Isoform0009528;Isoform0012114;Isoform0012293;Isoform0013026;Isoform0013089;Isoform0013147;Isoform0013440;Isoform0013461;Isoform0014116;Isoform0014135;Isoform0014240;Isoform0014674;Isoform0015331;Isoform00…
GO:1901360	organic cyclic compound metabolic process	79	2834	0.999494	1	Isoform0000103;Isoform0000488;Isoform0000670;Isoform0000863;Isoform0002023;Isoform0002153;Isoform0002220;Isoform0002465;Isoform0002877;Isoform0002908;Isoform0003000;Isoform0003229;Isoform0003817;Isoform0004598;Isoform0005631;Isoform0008619;Isoform0009009;Isoform0009169;Isoform0010885;Isoform0010953;Isoform0011083;Isoform0011438;Isoform0011613;Isoform0013440;Isoform0015516;Isoform0015640;Isoform00…
GO:0034660	ncRNA metabolic process	5	404	0.999528	1	Isoform0000103;Isoform0036821;Isoform0042253;Isoform0043942;Isoform0047449
GO:0006508	proteolysis	4	361	0.999565	1	Isoform0000198;Isoform0003633;Isoform0006678;Isoform0062699
GO:0048731	system development	4	361	0.999565	1	Isoform0006678;Isoform0015882;Isoform0041030;Isoform0044975
GO:1901575	organic substance catabolic process	7	493	0.999567	1	Isoform0000198;Isoform0003280;Isoform0003633;Isoform0006678;Isoform0011438;Isoform0047449;Isoform0062699
GO:0016482	cytoplasmic transport	2	265	0.999643	1	Isoform0003280;Isoform0047449
GO:0006412	translation	1	210	0.999732	1	Isoform0042253
GO:0034622	cellular macromolecular complex assembly	2	273	0.999732	1	Isoform0000103;Isoform0062699
GO:0033554	cellular response to stress	2	280	0.999792	1	Isoform0014240;Isoform0030330
GO:0071310	cellular response to organic substance	8	561	0.999794	1	Isoform0002877;Isoform0008849;Isoform0013440;Isoform0030951;Isoform0038787;Isoform0046517;Isoform0046810;Isoform0048298
GO:0070647	protein modification by small protein conjugation or removal	3	335	0.999797	1	Isoform0005861;Isoform0006678;Isoform0011154
GO:0070887	cellular response to chemical stimulus	8	562	0.9998	1	Isoform0002877;Isoform0008849;Isoform0013440;Isoform0030951;Isoform0038787;Isoform0046517;Isoform0046810;Isoform0048298
GO:0048519	negative regulation of biological process	2	283	0.999814	1	Isoform0001479;Isoform0046175
GO:0043043	peptide biosynthetic process	1	220	0.999819	1	Isoform0042253
GO:0006886	intracellular protein transport	3	339	0.999823	1	Isoform0003280;Isoform0030432;Isoform0047449
GO:0006725	cellular aromatic compound metabolic process	73	2737	0.999849	1	Isoform0000103;Isoform0000863;Isoform0002023;Isoform0002153;Isoform0002220;Isoform0002465;Isoform0003000;Isoform0003817;Isoform0004598;Isoform0005631;Isoform0008619;Isoform0009009;Isoform0009169;Isoform0010953;Isoform0011083;Isoform0011438;Isoform0011613;Isoform0015516;Isoform0015640;Isoform0016647;Isoform0017429;Isoform0017778;Isoform0018454;Isoform0019470;Isoform0019915;Isoform0020172;Isoform00…
GO:0044085	cellular component biogenesis	7	530	0.99985	1	Isoform0000103;Isoform0004063;Isoform0031981;Isoform0038787;Isoform0040426;Isoform0048298;Isoform0062699
GO:0009056	catabolic process	7	532	0.999859	1	Isoform0000198;Isoform0003280;Isoform0003633;Isoform0006678;Isoform0011438;Isoform0047449;Isoform0062699
GO:0006818	hydrogen transport	1	228	0.999868	1	Isoform0063248
GO:0006810	transport	62	2409	0.999869	1	Isoform0000103;Isoform0001583;Isoform0001840;Isoform0002877;Isoform0003280;Isoform0004339;Isoform0005383;Isoform0006693;Isoform0008297;Isoform0012293;Isoform0013026;Isoform0013089;Isoform0013440;Isoform0014116;Isoform0014135;Isoform0014240;Isoform0015331;Isoform0015569;Isoform0016565;Isoform0016596;Isoform0016647;Isoform0018124;Isoform0020202;Isoform0021424;Isoform0022305;Isoform0023616;Isoform00…
GO:0051716	cellular response to stimulus	24	1183	0.999887	1	Isoform0002877;Isoform0003280;Isoform0006678;Isoform0008849;Isoform0013440;Isoform0014240;Isoform0020961;Isoform0024339;Isoform0027590;Isoform0030330;Isoform0030951;Isoform0038787;Isoform0041030;Isoform0044975;Isoform0046517;Isoform0046810;Isoform0048298;Isoform0048816;Isoform0049843;Isoform0052000;Isoform0053043;Isoform0055816;Isoform0060427;Isoform0062327
GO:0051239	regulation of multicellular organismal process	1	234	0.999896	1	Isoform0006678
GO:2000026	regulation of multicellular organismal development	1	234	0.999896	1	Isoform0006678
GO:0044767	single-organism developmental process	15	865	0.999904	1	Isoform0002877;Isoform0003280;Isoform0004063;Isoform0006348;Isoform0006678;Isoform0013440;Isoform0015640;Isoform0015882;Isoform0020961;Isoform0031981;Isoform0040426;Isoform0041030;Isoform0044975;Isoform0057620;Isoform0062327
GO:0006518	peptide metabolic process	1	239	0.999915	1	Isoform0042253
GO:0006461	protein complex assembly	2	308	0.999925	1	Isoform0000103;Isoform0062699
GO:0050793	regulation of developmental process	1	243	0.999927	1	Isoform0006678
GO:0070271	protein complex biogenesis	2	310	0.99993	1	Isoform0000103;Isoform0062699
GO:0034613	cellular protein localization	3	370	0.999939	1	Isoform0003280;Isoform0030432;Isoform0047449
GO:0070727	cellular macromolecule localization	3	370	0.999939	1	Isoform0003280;Isoform0030432;Isoform0047449
GO:0065003	macromolecular complex assembly	2	340	0.999977	1	Isoform0000103;Isoform0062699
GO:1902582	single-organism intracellular transport	2	347	0.999982	1	Isoform0003280;Isoform0047449
GO:0065007	biological regulation	96	3644	0.999994	1	Isoform0000103;Isoform0000198;Isoform0000863;Isoform0001307;Isoform0001479;Isoform0002877;Isoform0003280;Isoform0003633;Isoform0004357;Isoform0005631;Isoform0006559;Isoform0006678;Isoform0007740;Isoform0008336;Isoform0008425;Isoform0008619;Isoform0008849;Isoform0009237;Isoform0009273;Isoform0009690;Isoform0010373;Isoform0010677;Isoform0013311;Isoform0013440;Isoform0013451;Isoform0014240;Isoform00…
GO:0006807	nitrogen compound metabolic process	83	3252	0.999995	1	Isoform0000103;Isoform0000863;Isoform0001348;Isoform0002023;Isoform0002153;Isoform0002220;Isoform0002465;Isoform0003666;Isoform0003817;Isoform0004598;Isoform0005631;Isoform0006735;Isoform0008619;Isoform0009009;Isoform0009169;Isoform0010694;Isoform0011083;Isoform0011438;Isoform0011613;Isoform0013311;Isoform0014461;Isoform0015516;Isoform0015640;Isoform0016132;Isoform0016221;Isoform0016596;Isoform00…
GO:0071702	organic substance transport	16	1019	0.999995	1	Isoform0002877;Isoform0003280;Isoform0005383;Isoform0006693;Isoform0013440;Isoform0015569;Isoform0020202;Isoform0022305;Isoform0030330;Isoform0030432;Isoform0033423;Isoform0033470;Isoform0037663;Isoform0037686;Isoform0041324;Isoform0047449
GO:0019222	regulation of metabolic process	55	2417	0.999998	1	Isoform0000103;Isoform0000863;Isoform0001307;Isoform0001479;Isoform0005631;Isoform0008619;Isoform0008849;Isoform0009690;Isoform0013311;Isoform0013451;Isoform0015516;Isoform0015735;Isoform0015932;Isoform0016415;Isoform0018454;Isoform0020172;Isoform0021229;Isoform0022043;Isoform0022657;Isoform0024036;Isoform0024339;Isoform0030951;Isoform0031232;Isoform0032342;Isoform0032529;Isoform0036930;Isoform00…
GO:0060255	regulation of macromolecule metabolic process	45	2091	0.999998	1	Isoform0000103;Isoform0000863;Isoform0001307;Isoform0005631;Isoform0008619;Isoform0008849;Isoform0009690;Isoform0013311;Isoform0013451;Isoform0015516;Isoform0015932;Isoform0022043;Isoform0022657;Isoform0024036;Isoform0024339;Isoform0030951;Isoform0031232;Isoform0032342;Isoform0032529;Isoform0036930;Isoform0037351;Isoform0038142;Isoform0040875;Isoform0040943;Isoform0043782;Isoform0044306;Isoform00…
GO:0050789	regulation of biological process	87	3451	0.999999	1	Isoform0000103;Isoform0000863;Isoform0001307;Isoform0001479;Isoform0002877;Isoform0003280;Isoform0004357;Isoform0005631;Isoform0006678;Isoform0007740;Isoform0008336;Isoform0008619;Isoform0008849;Isoform0009237;Isoform0009690;Isoform0013311;Isoform0013440;Isoform0013451;Isoform0014240;Isoform0014674;Isoform0015516;Isoform0015735;Isoform0015932;Isoform0016132;Isoform0016415;Isoform0018294;Isoform00…
GO:0019219	regulation of nucleobase-containing compound metabolic process	2	420	0.999999	1	Isoform0048967;Isoform0062699
GO:0032502	developmental process	16	1081	0.999999	1	Isoform0002877;Isoform0003280;Isoform0004063;Isoform0006348;Isoform0006678;Isoform0009841;Isoform0013440;Isoform0015640;Isoform0015882;Isoform0020961;Isoform0031981;Isoform0040426;Isoform0041030;Isoform0044975;Isoform0057620;Isoform0062327
GO:0006355	regulation of transcription, DNA-templated	1	372	1	1	Isoform0048967
GO:1903506	regulation of nucleic acid-templated transcription	1	372	1	1	Isoform0048967
GO:0071822	protein complex subunit organization	2	451	1	1	Isoform0000103;Isoform0062699
GO:2001141	regulation of RNA biosynthetic process	1	380	1	1	Isoform0048967
GO:0051252	regulation of RNA metabolic process	1	381	1	1	Isoform0048967
GO:0000003	reproduction	3	529	1	1	Isoform0015804;Isoform0035904;Isoform0057620
GO:0006396	RNA processing	2	478	1	1	Isoform0028162;Isoform0047449
GO:0034641	cellular nitrogen compound metabolic process	58	2675	1	1	Isoform0000103;Isoform0000863;Isoform0002023;Isoform0002153;Isoform0002220;Isoform0002465;Isoform0003817;Isoform0004598;Isoform0005631;Isoform0008619;Isoform0011083;Isoform0011438;Isoform0014461;Isoform0015516;Isoform0015640;Isoform0016647;Isoform0018454;Isoform0019277;Isoform0019470;Isoform0020172;Isoform0020387;Isoform0020833;Isoform0021135;Isoform0023098;Isoform0024087;Isoform0024888;Isoform00…
GO:0010468	regulation of gene expression	38	2024	1	1	Isoform0001307;Isoform0005631;Isoform0008849;Isoform0009690;Isoform0013451;Isoform0015932;Isoform0022043;Isoform0022657;Isoform0024036;Isoform0024339;Isoform0030951;Isoform0031232;Isoform0032342;Isoform0032529;Isoform0036930;Isoform0037351;Isoform0038142;Isoform0040875;Isoform0040943;Isoform0043782;Isoform0044306;Isoform0045551;Isoform0046276;Isoform0046442;Isoform0046517;Isoform0046810;Isoform00…
GO:0046483	heterocycle metabolic process	53	2547	1	1	Isoform0000103;Isoform0000863;Isoform0002023;Isoform0002153;Isoform0002220;Isoform0002465;Isoform0003817;Isoform0004598;Isoform0005631;Isoform0008619;Isoform0009154;Isoform0011083;Isoform0011438;Isoform0015516;Isoform0015640;Isoform0016647;Isoform0018454;Isoform0019470;Isoform0020172;Isoform0020833;Isoform0023098;Isoform0024087;Isoform0024888;Isoform0028162;Isoform0029909;Isoform0032018;Isoform00…
GO:0046907	intracellular transport	3	577	1	1	Isoform0003280;Isoform0030432;Isoform0047449
GO:0051649	establishment of localization in cell	3	588	1	1	Isoform0003280;Isoform0030432;Isoform0047449
GO:0006259	DNA metabolic process	3	595	1	1	Isoform0005631;Isoform0060915;Isoform0061837
GO:0051641	cellular localization	3	627	1	1	Isoform0003280;Isoform0030432;Isoform0047449
GO:0003006	developmental process involved in reproduction	1	496	1	1	Isoform0057620
GO:0022414	reproductive process	1	504	1	1	Isoform0057620
GO:0015031	protein transport	3	674	1	1	Isoform0003280;Isoform0030432;Isoform0047449
GO:0045184	establishment of protein localization	3	693	1	1	Isoform0003280;Isoform0030432;Isoform0047449
GO:0016070	RNA metabolic process	10	1093	1	1	Isoform0000103;Isoform0003817;Isoform0015640;Isoform0028162;Isoform0036821;Isoform0038647;Isoform0042253;Isoform0043942;Isoform0044911;Isoform0047449
GO:1902589	single-organism organelle organization	1	574	1	1	Isoform0003280
GO:0071704	organic substance metabolic process	330	10777	1	1	Isoform0000046;Isoform0000103;Isoform0000198;Isoform0000440;Isoform0000488;Isoform0000670;Isoform0000688;Isoform0000863;Isoform0001065;Isoform0001348;Isoform0001433;Isoform0001528;Isoform0001539;Isoform0001707;Isoform0001943;Isoform0002023;Isoform0002153;Isoform0002220;Isoform0002465;Isoform0002538;Isoform0002877;Isoform0002894;Isoform0002908;Isoform0003000;Isoform0003053;Isoform0003081;Isoform00…
GO:0016043	cellular component organization	27	1954	1	1	Isoform0000103;Isoform0000712;Isoform0001479;Isoform0002200;Isoform0002357;Isoform0002877;Isoform0003280;Isoform0004063;Isoform0005459;Isoform0005918;Isoform0007687;Isoform0008930;Isoform0010534;Isoform0013105;Isoform0013311;Isoform0013440;Isoform0015882;Isoform0016058;Isoform0020961;Isoform0031981;Isoform0038787;Isoform0040426;Isoform0043942;Isoform0046175;Isoform0048298;Isoform0062327;Isoform00…
GO:0006139	nucleobase-containing compound metabolic process	35	2270	1	1	Isoform0000103;Isoform0002465;Isoform0003817;Isoform0004598;Isoform0005631;Isoform0015640;Isoform0018454;Isoform0019470;Isoform0020172;Isoform0020833;Isoform0023098;Isoform0024087;Isoform0024888;Isoform0028162;Isoform0029909;Isoform0032018;Isoform0033689;Isoform0036653;Isoform0036821;Isoform0037540;Isoform0038647;Isoform0042253;Isoform0043942;Isoform0044911;Isoform0047449;Isoform0047799;Isoform00…
GO:0008104	protein localization	4	902	1	1	Isoform0003280;Isoform0006678;Isoform0030432;Isoform0047449
GO:0071840	cellular component organization or biogenesis	27	2058	1	1	Isoform0000103;Isoform0000712;Isoform0001479;Isoform0002200;Isoform0002357;Isoform0002877;Isoform0003280;Isoform0004063;Isoform0005459;Isoform0005918;Isoform0007687;Isoform0008930;Isoform0010534;Isoform0013105;Isoform0013311;Isoform0013440;Isoform0015882;Isoform0016058;Isoform0020961;Isoform0031981;Isoform0038787;Isoform0040426;Isoform0043942;Isoform0046175;Isoform0048298;Isoform0062327;Isoform00…
GO:0033036	macromolecule localization	4	963	1	1	Isoform0003280;Isoform0006678;Isoform0030432;Isoform0047449
GO:0034645	cellular macromolecule biosynthetic process	14	1522	1	1	Isoform0003672;Isoform0003884;Isoform0005631;Isoform0008849;Isoform0009690;Isoform0013451;Isoform0015433;Isoform0015932;Isoform0024036;Isoform0024339;Isoform0030951;Isoform0042253;Isoform0046517;Isoform0046810
GO:0010467	gene expression	8	1229	1	1	Isoform0003672;Isoform0003884;Isoform0004269;Isoform0028162;Isoform0038647;Isoform0042253;Isoform0046676;Isoform0047449
GO:0043933	macromolecular complex subunit organization	2	878	1	1	Isoform0000103;Isoform0062699
GO:0006464	cellular protein modification process	59	3382	1	1	Isoform0000046;Isoform0001943;Isoform0002538;Isoform0004139;Isoform0004357;Isoform0004544;Isoform0004963;Isoform0005025;Isoform0005037;Isoform0005525;Isoform0005861;Isoform0006428;Isoform0006678;Isoform0006894;Isoform0007042;Isoform0007740;Isoform0007817;Isoform0008336;Isoform0009532;Isoform0009988;Isoform0011154;Isoform0011607;Isoform0012277;Isoform0012491;Isoform0013280;Isoform0015393;Isoform00…
GO:0009059	macromolecule biosynthetic process	14	1605	1	1	Isoform0003672;Isoform0003884;Isoform0005631;Isoform0008849;Isoform0009690;Isoform0013451;Isoform0015433;Isoform0015932;Isoform0024036;Isoform0024339;Isoform0030951;Isoform0042253;Isoform0046517;Isoform0046810
GO:0043412	macromolecule modification	62	3502	1	1	Isoform0000046;Isoform0001943;Isoform0002538;Isoform0003817;Isoform0004139;Isoform0004357;Isoform0004544;Isoform0004963;Isoform0005025;Isoform0005037;Isoform0005525;Isoform0005861;Isoform0006428;Isoform0006678;Isoform0006894;Isoform0007042;Isoform0007740;Isoform0007817;Isoform0008336;Isoform0009532;Isoform0009988;Isoform0011154;Isoform0011607;Isoform0012277;Isoform0012491;Isoform0013280;Isoform00…
GO:0036211	protein modification process	59	3399	1	1	Isoform0000046;Isoform0001943;Isoform0002538;Isoform0004139;Isoform0004357;Isoform0004544;Isoform0004963;Isoform0005025;Isoform0005037;Isoform0005525;Isoform0005861;Isoform0006428;Isoform0006678;Isoform0006894;Isoform0007042;Isoform0007740;Isoform0007817;Isoform0008336;Isoform0009532;Isoform0009988;Isoform0011154;Isoform0011607;Isoform0012277;Isoform0012491;Isoform0013280;Isoform0015393;Isoform00…
GO:0044237	cellular metabolic process	291	10224	1	1	Isoform0000046;Isoform0000103;Isoform0000198;Isoform0000440;Isoform0000610;Isoform0000688;Isoform0000863;Isoform0001319;Isoform0001348;Isoform0001433;Isoform0001707;Isoform0001943;Isoform0002023;Isoform0002153;Isoform0002220;Isoform0002465;Isoform0002538;Isoform0002877;Isoform0003000;Isoform0003280;Isoform0003633;Isoform0003666;Isoform0003672;Isoform0003760;Isoform0003779;Isoform0003817;Isoform00…
GO:0006996	organelle organization	6	1193	1	1	Isoform0000103;Isoform0003280;Isoform0013311;Isoform0038787;Isoform0043942;Isoform0048298
GO:0009987	cellular process	395	12835	1	1	Isoform0000046;Isoform0000103;Isoform0000198;Isoform0000440;Isoform0000610;Isoform0000688;Isoform0000712;Isoform0000863;Isoform0001032;Isoform0001319;Isoform0001339;Isoform0001348;Isoform0001433;Isoform0001479;Isoform0001707;Isoform0001709;Isoform0001840;Isoform0001943;Isoform0002023;Isoform0002153;Isoform0002200;Isoform0002218;Isoform0002220;Isoform0002357;Isoform0002465;Isoform0002538;Isoform00…
GO:0044267	cellular protein metabolic process	72	3989	1	1	Isoform0000046;Isoform0000198;Isoform0001943;Isoform0002538;Isoform0003633;Isoform0004139;Isoform0004357;Isoform0004544;Isoform0004963;Isoform0005025;Isoform0005037;Isoform0005525;Isoform0005688;Isoform0005861;Isoform0006241;Isoform0006428;Isoform0006559;Isoform0006678;Isoform0006894;Isoform0007042;Isoform0007740;Isoform0007817;Isoform0007946;Isoform0008336;Isoform0008753;Isoform0009532;Isoform00…
GO:0019538	protein metabolic process	86	4639	1	1	Isoform0000046;Isoform0000198;Isoform0001943;Isoform0002538;Isoform0003081;Isoform0003633;Isoform0004093;Isoform0004139;Isoform0004357;Isoform0004544;Isoform0004963;Isoform0005025;Isoform0005037;Isoform0005313;Isoform0005525;Isoform0005688;Isoform0005861;Isoform0006241;Isoform0006428;Isoform0006461;Isoform0006559;Isoform0006678;Isoform0006894;Isoform0007042;Isoform0007740;Isoform0007817;Isoform00…
GO:0043170	macromolecule metabolic process	156	7789	1	1	Isoform0000046;Isoform0000103;Isoform0000198;Isoform0001433;Isoform0001943;Isoform0002538;Isoform0003081;Isoform0003633;Isoform0003672;Isoform0003817;Isoform0003884;Isoform0004093;Isoform0004139;Isoform0004269;Isoform0004357;Isoform0004476;Isoform0004544;Isoform0004963;Isoform0005025;Isoform0005037;Isoform0005313;Isoform0005459;Isoform0005525;Isoform0005631;Isoform0005688;Isoform0005861;Isoform00…
GO:0044260	cellular macromolecule metabolic process	124	6666	1	1	Isoform0000046;Isoform0000103;Isoform0000198;Isoform0001433;Isoform0001943;Isoform0002538;Isoform0003633;Isoform0003672;Isoform0003817;Isoform0003884;Isoform0004139;Isoform0004357;Isoform0004544;Isoform0004963;Isoform0005025;Isoform0005037;Isoform0005525;Isoform0005631;Isoform0005688;Isoform0005861;Isoform0006241;Isoform0006428;Isoform0006559;Isoform0006678;Isoform0006890;Isoform0006894;Isoform00…
GO:0090304	nucleic acid metabolic process	13	1715	1	1	Isoform0000103;Isoform0003817;Isoform0005631;Isoform0015640;Isoform0028162;Isoform0036821;Isoform0038647;Isoform0042253;Isoform0043942;Isoform0044911;Isoform0047449;Isoform0060915;Isoform0061837

## Sheet: C2-VS-C3.P
GO ID	Description	GeneRatio (195)	BgRatio (18330)	pvalue	p.adjust	geneID
GO:0006631	fatty acid metabolic process	19	482	1.00589e-06	0.000344014	Isoform0005771;Isoform0006512;Isoform0013751;Isoform0017415;Isoform0017570;Isoform0018095;Isoform0023585;Isoform0028386;Isoform0035573;Isoform0039810;Isoform0041567;Isoform0041855;Isoform0046084;Isoform0046893;Isoform0047217;Isoform0057058;Isoform0058787;Isoform0059609;Isoform0060172
GO:0045229	external encapsulating structure organization	16	411	8.7258e-06	0.00149211	Isoform0004984;Isoform0005562;Isoform0009684;Isoform0009706;Isoform0011593;Isoform0012028;Isoform0012465;Isoform0015882;Isoform0029363;Isoform0045948;Isoform0046175;Isoform0057749;Isoform0060148;Isoform0060674;Isoform0060746;Isoform0066871
GO:0006633	fatty acid biosynthetic process	12	282	5.11793e-05	0.00395256	Isoform0006512;Isoform0017415;Isoform0017570;Isoform0018095;Isoform0035573;Isoform0041855;Isoform0046893;Isoform0047217;Isoform0057058;Isoform0058787;Isoform0059609;Isoform0060172
GO:0072330	monocarboxylic acid biosynthetic process	12	284	5.47835e-05	0.00395256	Isoform0006512;Isoform0017415;Isoform0017570;Isoform0018095;Isoform0035573;Isoform0041855;Isoform0046893;Isoform0047217;Isoform0057058;Isoform0058787;Isoform0059609;Isoform0060172
GO:0070085	glycosylation	8	125	5.7786e-05	0.00395256	Isoform0015998;Isoform0037551;Isoform0038787;Isoform0039357;Isoform0045694;Isoform0046245;Isoform0048298;Isoform0062026
GO:0006629	lipid metabolic process	25	1017	8.14865e-05	0.00464473	Isoform0000488;Isoform0000670;Isoform0003229;Isoform0005771;Isoform0006512;Isoform0010885;Isoform0013751;Isoform0017415;Isoform0017570;Isoform0018095;Isoform0023585;Isoform0028386;Isoform0035573;Isoform0039810;Isoform0041567;Isoform0041855;Isoform0043625;Isoform0046084;Isoform0046893;Isoform0047217;Isoform0049813;Isoform0057058;Isoform0058787;Isoform0059609;Isoform0060172
GO:0018131	oxazole or thiazole biosynthetic process	2	2	0.000112599	0.00481361	Isoform0002023;Isoform0011083
GO:0046484	oxazole or thiazole metabolic process	2	2	0.000112599	0.00481361	Isoform0002023;Isoform0011083
GO:0044710	single-organism metabolic process	80	5304	0.000188298	0.00715532	Isoform0000488;Isoform0000670;Isoform0000923;Isoform0001131;Isoform0002023;Isoform0002092;Isoform0002154;Isoform0003229;Isoform0003750;Isoform0005652;Isoform0005771;Isoform0005869;Isoform0006431;Isoform0006512;Isoform0006869;Isoform0007793;Isoform0008946;Isoform0010365;Isoform0010885;Isoform0011083;Isoform0011139;Isoform0013003;Isoform0013064;Isoform0013131;Isoform0013751;Isoform0013921;Isoform00…
GO:0044042	glucan metabolic process	18	666	0.000279351	0.00955382	Isoform0004984;Isoform0005562;Isoform0009684;Isoform0009706;Isoform0011593;Isoform0012028;Isoform0012465;Isoform0015745;Isoform0015882;Isoform0017213;Isoform0023502;Isoform0029363;Isoform0047112;Isoform0057749;Isoform0060148;Isoform0060674;Isoform0060746;Isoform0066871
GO:0005975	carbohydrate metabolic process	28	1350	0.000510362	0.0158676	Isoform0001131;Isoform0004984;Isoform0005562;Isoform0009684;Isoform0009706;Isoform0011593;Isoform0012028;Isoform0012465;Isoform0013921;Isoform0015745;Isoform0015882;Isoform0015998;Isoform0017213;Isoform0023502;Isoform0029363;Isoform0037551;Isoform0038787;Isoform0039357;Isoform0045694;Isoform0046245;Isoform0047112;Isoform0048298;Isoform0057749;Isoform0060148;Isoform0060674;Isoform0060746;Isoform00…
GO:0044255	cellular lipid metabolic process	21	912	0.000734463	0.0209322	Isoform0005771;Isoform0006512;Isoform0013751;Isoform0017415;Isoform0017570;Isoform0018095;Isoform0023585;Isoform0028386;Isoform0035573;Isoform0039810;Isoform0041567;Isoform0041855;Isoform0043625;Isoform0046084;Isoform0046893;Isoform0047217;Isoform0049813;Isoform0057058;Isoform0058787;Isoform0059609;Isoform0060172
GO:0005976	polysaccharide metabolic process	18	761	0.00131209	0.0345181	Isoform0004984;Isoform0005562;Isoform0009684;Isoform0009706;Isoform0011593;Isoform0012028;Isoform0012465;Isoform0015745;Isoform0015882;Isoform0017213;Isoform0023502;Isoform0029363;Isoform0047112;Isoform0057749;Isoform0060148;Isoform0060674;Isoform0060746;Isoform0066871
GO:0006772	thiamine metabolic process	2	7	0.00228288	0.0557674	Isoform0002023;Isoform0011083
GO:0008610	lipid biosynthetic process	12	476	0.00507608	0.108589	Isoform0006512;Isoform0017415;Isoform0017570;Isoform0018095;Isoform0035573;Isoform0041855;Isoform0046893;Isoform0047217;Isoform0057058;Isoform0058787;Isoform0059609;Isoform0060172
GO:0008152	metabolic process	159	13462	0.00508017	0.108589	Isoform0000488;Isoform0000670;Isoform0000923;Isoform0001131;Isoform0001284;Isoform0002023;Isoform0002092;Isoform0002154;Isoform0002907;Isoform0002947;Isoform0003081;Isoform0003229;Isoform0003231;Isoform0003394;Isoform0003750;Isoform0004093;Isoform0004984;Isoform0005562;Isoform0005631;Isoform0005633;Isoform0005652;Isoform0005688;Isoform0005771;Isoform0005869;Isoform0006431;Isoform0006512;Isoform00…
GO:0032787	monocarboxylic acid metabolic process	20	1019	0.00613025	0.123326	Isoform0002092;Isoform0005771;Isoform0006512;Isoform0013751;Isoform0017415;Isoform0017570;Isoform0018095;Isoform0023585;Isoform0028386;Isoform0035573;Isoform0039810;Isoform0041567;Isoform0041855;Isoform0046084;Isoform0046893;Isoform0047217;Isoform0057058;Isoform0058787;Isoform0059609;Isoform0060172
GO:0042723	thiamine-containing compound metabolic process	2	14	0.00941961	0.178973	Isoform0002023;Isoform0011083
GO:0044283	small molecule biosynthetic process	14	653	0.0102409	0.184336	Isoform0006512;Isoform0006869;Isoform0010365;Isoform0017415;Isoform0017570;Isoform0018095;Isoform0035573;Isoform0041855;Isoform0046893;Isoform0047217;Isoform0057058;Isoform0058787;Isoform0059609;Isoform0060172
GO:0009292	genetic transfer	3	45	0.0121213	0.201499	Isoform0037551;Isoform0038787;Isoform0048298
GO:0008202	steroid metabolic process	4	84	0.0123727	0.201499	Isoform0000488;Isoform0000670;Isoform0003229;Isoform0010885
GO:0044764	multi-organism cellular process	3	48	0.0144364	0.224421	Isoform0037551;Isoform0038787;Isoform0048298
GO:0006354	DNA-templated transcription, elongation	3	50	0.0161093	0.239539	Isoform0021606;Isoform0041668;Isoform0047293
GO:0006558	L-phenylalanine metabolic process	5	145	0.0195097	0.263703	Isoform0023941;Isoform0033372;Isoform0045764;Isoform0046977;Isoform0047080
GO:1902221	erythrose 4-phosphate/phosphoenolpyruvate family amino acid metabolic process	5	145	0.0195097	0.263703	Isoform0023941;Isoform0033372;Isoform0045764;Isoform0046977;Isoform0047080
GO:0009699	phenylpropanoid biosynthetic process	5	148	0.0211065	0.263703	Isoform0023941;Isoform0033372;Isoform0045764;Isoform0046977;Isoform0047080
GO:0016053	organic acid biosynthetic process	12	585	0.0229102	0.263703	Isoform0006512;Isoform0017415;Isoform0017570;Isoform0018095;Isoform0035573;Isoform0041855;Isoform0046893;Isoform0047217;Isoform0057058;Isoform0058787;Isoform0059609;Isoform0060172
GO:0046394	carboxylic acid biosynthetic process	12	585	0.0229102	0.263703	Isoform0006512;Isoform0017415;Isoform0017570;Isoform0018095;Isoform0035573;Isoform0041855;Isoform0046893;Isoform0047217;Isoform0057058;Isoform0058787;Isoform0059609;Isoform0060172
GO:0006417	regulation of translation	7	264	0.0231319	0.263703	Isoform0030248;Isoform0036930;Isoform0037351;Isoform0044306;Isoform0046892;Isoform0059510;Isoform0060240
GO:0034248	regulation of cellular amide metabolic process	7	264	0.0231319	0.263703	Isoform0030248;Isoform0036930;Isoform0037351;Isoform0044306;Isoform0046892;Isoform0059510;Isoform0060240
GO:0016043	cellular component organization	30	1954	0.0252879	0.278982	Isoform0004984;Isoform0005562;Isoform0009684;Isoform0009706;Isoform0011593;Isoform0012028;Isoform0012465;Isoform0015882;Isoform0021212;Isoform0021606;Isoform0025625;Isoform0029167;Isoform0029363;Isoform0037551;Isoform0038787;Isoform0039370;Isoform0041668;Isoform0045694;Isoform0045948;Isoform0046175;Isoform0047293;Isoform0048298;Isoform0051821;Isoform0052453;Isoform0057749;Isoform0060148;Isoform00…
GO:0009072	aromatic amino acid family metabolic process	5	161	0.0290022	0.309961	Isoform0023941;Isoform0033372;Isoform0045764;Isoform0046977;Isoform0047080
GO:0032776	DNA methylation on cytosine	1	3	0.0315783	0.327266	Isoform0052453
GO:0071555	cell wall organization	3	70	0.0386017	0.388287	Isoform0015882;Isoform0045948;Isoform0046175
GO:0006306	DNA methylation	1	4	0.0418823	0.397882	Isoform0052453
GO:0044728	DNA methylation or demethylation	1	4	0.0418823	0.397882	Isoform0052453
GO:0071840	cellular component organization or biogenesis	30	2058	0.0459045	0.420718	Isoform0004984;Isoform0005562;Isoform0009684;Isoform0009706;Isoform0011593;Isoform0012028;Isoform0012465;Isoform0015882;Isoform0021212;Isoform0021606;Isoform0025625;Isoform0029167;Isoform0029363;Isoform0037551;Isoform0038787;Isoform0039370;Isoform0041668;Isoform0045694;Isoform0045948;Isoform0046175;Isoform0047293;Isoform0048298;Isoform0051821;Isoform0052453;Isoform0057749;Isoform0060148;Isoform00…
GO:0030243	cellulose metabolic process	8	374	0.0471279	0.420718	Isoform0015745;Isoform0029363;Isoform0047112;Isoform0057749;Isoform0060148;Isoform0060674;Isoform0060746;Isoform0066871
GO:0009698	phenylpropanoid metabolic process	5	185	0.0479766	0.420718	Isoform0023941;Isoform0033372;Isoform0045764;Isoform0046977;Isoform0047080
GO:0060918	auxin transport	2	35	0.0532691	0.429867	Isoform0045694;Isoform0070927
GO:0044550	secondary metabolite biosynthetic process	5	191	0.0536433	0.429867	Isoform0023941;Isoform0033372;Isoform0045764;Isoform0046977;Isoform0047080
GO:0032268	regulation of cellular protein metabolic process	7	318	0.0540476	0.429867	Isoform0030248;Isoform0036930;Isoform0037351;Isoform0044306;Isoform0046892;Isoform0059510;Isoform0060240
GO:0051246	regulation of protein metabolic process	7	318	0.0540476	0.429867	Isoform0030248;Isoform0036930;Isoform0037351;Isoform0044306;Isoform0046892;Isoform0059510;Isoform0060240
GO:0009914	hormone transport	2	39	0.0645513	0.501739	Isoform0045694;Isoform0070927
GO:0070838	divalent metal ion transport	4	146	0.0707047	0.525674	Isoform0024645;Isoform0037551;Isoform0038787;Isoform0048298
GO:0072511	divalent inorganic cation transport	4	146	0.0707047	0.525674	Isoform0024645;Isoform0037551;Isoform0038787;Isoform0048298
GO:0009955	adaxial/abaxial pattern specification	2	47	0.0891869	0.601009	Isoform0028579;Isoform0035419
GO:2000112	regulation of cellular macromolecule biosynthetic process	11	653	0.089815	0.601009	Isoform0021606;Isoform0030248;Isoform0036930;Isoform0037351;Isoform0041668;Isoform0044306;Isoform0046892;Isoform0047293;Isoform0052183;Isoform0059510;Isoform0060240
GO:0015698	inorganic anion transport	4	159	0.0900251	0.601009	Isoform0025647;Isoform0028982;Isoform0040949;Isoform0040950
GO:0010608	posttranscriptional regulation of gene expression	7	360	0.0905441	0.601009	Isoform0030248;Isoform0036930;Isoform0037351;Isoform0044306;Isoform0046892;Isoform0059510;Isoform0060240
GO:0006351	transcription, DNA-templated	3	100	0.0909214	0.601009	Isoform0021606;Isoform0041668;Isoform0047293
GO:0010556	regulation of macromolecule biosynthetic process	11	661	0.0957321	0.601009	Isoform0021606;Isoform0030248;Isoform0036930;Isoform0037351;Isoform0041668;Isoform0044306;Isoform0046892;Isoform0047293;Isoform0052183;Isoform0059510;Isoform0060240
GO:0044723	single-organism carbohydrate metabolic process	11	662	0.0964879	0.601009	Isoform0013921;Isoform0015998;Isoform0017213;Isoform0023502;Isoform0037551;Isoform0038787;Isoform0039357;Isoform0045694;Isoform0046245;Isoform0048298;Isoform0062026
GO:0032508	DNA duplex unwinding	1	10	0.101456	0.601009	Isoform0025625
GO:0031326	regulation of cellular biosynthetic process	11	672	0.104244	0.601009	Isoform0021606;Isoform0030248;Isoform0036930;Isoform0037351;Isoform0041668;Isoform0044306;Isoform0046892;Isoform0047293;Isoform0052183;Isoform0059510;Isoform0060240
GO:0009889	regulation of biosynthetic process	11	673	0.10504	0.601009	Isoform0021606;Isoform0030248;Isoform0036930;Isoform0037351;Isoform0041668;Isoform0044306;Isoform0046892;Isoform0047293;Isoform0052183;Isoform0059510;Isoform0060240
GO:0097659	nucleic acid-templated transcription	3	108	0.108142	0.601009	Isoform0021606;Isoform0041668;Isoform0047293
GO:0051273	beta-glucan metabolic process	8	452	0.110374	0.601009	Isoform0015745;Isoform0029363;Isoform0047112;Isoform0057749;Isoform0060148;Isoform0060674;Isoform0060746;Isoform0066871
GO:0044699	single-organism process	103	8842	0.11212	0.601009	Isoform0000488;Isoform0000670;Isoform0000923;Isoform0001131;Isoform0002023;Isoform0002092;Isoform0002154;Isoform0003229;Isoform0003665;Isoform0003750;Isoform0004093;Isoform0005652;Isoform0005771;Isoform0005869;Isoform0006011;Isoform0006431;Isoform0006512;Isoform0006869;Isoform0007793;Isoform0008946;Isoform0010365;Isoform0010779;Isoform0010885;Isoform0011083;Isoform0011139;Isoform0013003;Isoform00…
GO:0006073	cellular glucan metabolic process	10	605	0.112437	0.601009	Isoform0015745;Isoform0017213;Isoform0023502;Isoform0029363;Isoform0047112;Isoform0057749;Isoform0060148;Isoform0060674;Isoform0060746;Isoform0066871
GO:0044711	single-organism biosynthetic process	19	1324	0.112578	0.601009	Isoform0006512;Isoform0006869;Isoform0010365;Isoform0017415;Isoform0017570;Isoform0018095;Isoform0023941;Isoform0033372;Isoform0035573;Isoform0041855;Isoform0045764;Isoform0046893;Isoform0046977;Isoform0047080;Isoform0047217;Isoform0057058;Isoform0058787;Isoform0059609;Isoform0060172
GO:0044264	cellular polysaccharide metabolic process	10	609	0.116001	0.601009	Isoform0015745;Isoform0017213;Isoform0023502;Isoform0029363;Isoform0047112;Isoform0057749;Isoform0060148;Isoform0060674;Isoform0060746;Isoform0066871
GO:0006405	RNA export from nucleus	3	112	0.117193	0.601009	Isoform0021606;Isoform0041668;Isoform0047293
GO:0051168	nuclear export	3	112	0.117193	0.601009	Isoform0021606;Isoform0041668;Isoform0047293
GO:0006403	RNA localization	3	113	0.119499	0.601009	Isoform0021606;Isoform0041668;Isoform0047293
GO:0050657	nucleic acid transport	3	113	0.119499	0.601009	Isoform0021606;Isoform0041668;Isoform0047293
GO:0050658	RNA transport	3	113	0.119499	0.601009	Isoform0021606;Isoform0041668;Isoform0047293
GO:0051236	establishment of RNA localization	3	113	0.119499	0.601009	Isoform0021606;Isoform0041668;Isoform0047293
GO:0051171	regulation of nitrogen compound metabolic process	11	702	0.129652	0.642621	Isoform0021606;Isoform0030248;Isoform0036930;Isoform0037351;Isoform0041668;Isoform0044306;Isoform0046892;Isoform0047293;Isoform0052183;Isoform0059510;Isoform0060240
GO:0006766	vitamin metabolic process	2	63	0.144706	0.688174	Isoform0002023;Isoform0011083
GO:0006767	water-soluble vitamin metabolic process	2	63	0.144706	0.688174	Isoform0002023;Isoform0011083
GO:0046165	alcohol biosynthetic process	2	64	0.148382	0.688174	Isoform0006869;Isoform0010365
GO:0019752	carboxylic acid metabolic process	26	1976	0.149437	0.688174	Isoform0001131;Isoform0002092;Isoform0005771;Isoform0006512;Isoform0013751;Isoform0017415;Isoform0017570;Isoform0018095;Isoform0023585;Isoform0023941;Isoform0028386;Isoform0033372;Isoform0035573;Isoform0039810;Isoform0041567;Isoform0041855;Isoform0045764;Isoform0046084;Isoform0046893;Isoform0046977;Isoform0047080;Isoform0047217;Isoform0057058;Isoform0058787;Isoform0059609;Isoform0060172
GO:0006913	nucleocytoplasmic transport	3	126	0.150915	0.688174	Isoform0021606;Isoform0041668;Isoform0047293
GO:0051169	nuclear transport	3	126	0.150915	0.688174	Isoform0021606;Isoform0041668;Isoform0047293
GO:0044262	cellular carbohydrate metabolic process	12	810	0.155551	0.69998	Isoform0001131;Isoform0013921;Isoform0015745;Isoform0017213;Isoform0023502;Isoform0029363;Isoform0047112;Isoform0057749;Isoform0060148;Isoform0060674;Isoform0060746;Isoform0066871
GO:0032392	DNA geometric change	2	68	0.163266	0.707447	Isoform0025625;Isoform0029167
GO:1901617	organic hydroxy compound biosynthetic process	2	68	0.163266	0.707447	Isoform0006869;Isoform0010365
GO:0010817	regulation of hormone levels	2	69	0.167029	0.707447	Isoform0045694;Isoform0070927
GO:0019748	secondary metabolic process	5	275	0.170086	0.707447	Isoform0023941;Isoform0033372;Isoform0045764;Isoform0046977;Isoform0047080
GO:0071103	DNA conformation change	2	70	0.170806	0.707447	Isoform0025625;Isoform0029167
GO:0043436	oxoacid metabolic process	26	2011	0.171048	0.707447	Isoform0001131;Isoform0002092;Isoform0005771;Isoform0006512;Isoform0013751;Isoform0017415;Isoform0017570;Isoform0018095;Isoform0023585;Isoform0023941;Isoform0028386;Isoform0033372;Isoform0035573;Isoform0039810;Isoform0041567;Isoform0041855;Isoform0045764;Isoform0046084;Isoform0046893;Isoform0046977;Isoform0047080;Isoform0047217;Isoform0057058;Isoform0058787;Isoform0059609;Isoform0060172
GO:0006082	organic acid metabolic process	26	2012	0.17169	0.707447	Isoform0001131;Isoform0002092;Isoform0005771;Isoform0006512;Isoform0013751;Isoform0017415;Isoform0017570;Isoform0018095;Isoform0023585;Isoform0023941;Isoform0028386;Isoform0033372;Isoform0035573;Isoform0039810;Isoform0041567;Isoform0041855;Isoform0045764;Isoform0046084;Isoform0046893;Isoform0046977;Isoform0047080;Isoform0047217;Isoform0057058;Isoform0058787;Isoform0059609;Isoform0060172
GO:0010646	regulation of cell communication	3	137	0.17931	0.71578	Isoform0007840;Isoform0008021;Isoform0009475
GO:0015980	energy derivation by oxidation of organic compounds	2	73	0.18222	0.71578	Isoform0023502;Isoform0049160
GO:0009798	axis specification	1	19	0.183975	0.71578	Isoform0028579
GO:0009943	adaxial/abaxial axis specification	1	19	0.183975	0.71578	Isoform0028579
GO:0080090	regulation of primary metabolic process	11	757	0.184177	0.71578	Isoform0021606;Isoform0030248;Isoform0036930;Isoform0037351;Isoform0041668;Isoform0044306;Isoform0046892;Isoform0047293;Isoform0052183;Isoform0059510;Isoform0060240
GO:0031323	regulation of cellular metabolic process	11	766	0.194006	0.745504	Isoform0021606;Isoform0030248;Isoform0036930;Isoform0037351;Isoform0041668;Isoform0044306;Isoform0046892;Isoform0047293;Isoform0052183;Isoform0059510;Isoform0060240
GO:0009755	hormone-mediated signaling pathway	6	370	0.202395	0.752382	Isoform0037551;Isoform0038787;Isoform0048298;Isoform0054705;Isoform0066007;Isoform0070927
GO:0032870	cellular response to hormone stimulus	6	370	0.202395	0.752382	Isoform0037551;Isoform0038787;Isoform0048298;Isoform0054705;Isoform0066007;Isoform0070927
GO:0071495	cellular response to endogenous stimulus	6	370	0.202395	0.752382	Isoform0037551;Isoform0038787;Isoform0048298;Isoform0054705;Isoform0066007;Isoform0070927
GO:0015931	nucleobase-containing compound transport	3	147	0.206272	0.758547	Isoform0021606;Isoform0041668;Isoform0047293
GO:0044281	small molecule metabolic process	34	2779	0.212173	0.771948	Isoform0001131;Isoform0002023;Isoform0002092;Isoform0005771;Isoform0006512;Isoform0006869;Isoform0010365;Isoform0011083;Isoform0013131;Isoform0013751;Isoform0017213;Isoform0017415;Isoform0017570;Isoform0018095;Isoform0023585;Isoform0023941;Isoform0028386;Isoform0029276;Isoform0030111;Isoform0033372;Isoform0035573;Isoform0039810;Isoform0041567;Isoform0041855;Isoform0045764;Isoform0046084;Isoform00…
GO:0071554	cell wall organization or biogenesis	3	154	0.225662	0.790491	Isoform0015882;Isoform0045948;Isoform0046175
GO:0005977	glycogen metabolic process	1	24	0.226515	0.790491	Isoform0023502
GO:0006112	energy reserve metabolic process	1	24	0.226515	0.790491	Isoform0023502
GO:0051181	cofactor transport	1	24	0.226515	0.790491	Isoform0021212
GO:0044238	primary metabolic process	105	9349	0.233963	0.802169	Isoform0000488;Isoform0000670;Isoform0001131;Isoform0002907;Isoform0002947;Isoform0003081;Isoform0003229;Isoform0003231;Isoform0004093;Isoform0004984;Isoform0005562;Isoform0005631;Isoform0005688;Isoform0005771;Isoform0006512;Isoform0007840;Isoform0008021;Isoform0008753;Isoform0009475;Isoform0009684;Isoform0009706;Isoform0010885;Isoform0011593;Isoform0012028;Isoform0012465;Isoform0012491;Isoform00…
GO:0006305	DNA alkylation	2	87	0.236646	0.802169	Isoform0025625;Isoform0052453
GO:0032774	RNA biosynthetic process	3	158	0.236898	0.802169	Isoform0021606;Isoform0041668;Isoform0047293
GO:0006304	DNA modification	2	90	0.248455	0.833054	Isoform0025625;Isoform0052453
GO:0009960	endosperm development	1	28	0.258952	0.859822	Isoform0035419
GO:0001708	cell fate specification	1	31	0.282389	0.911985	Isoform0035419
GO:0045165	cell fate commitment	1	31	0.282389	0.911985	Isoform0035419
GO:0072527	pyrimidine-containing compound metabolic process	3	174	0.282662	0.911985	Isoform0002023;Isoform0011083;Isoform0029276
GO:0006206	pyrimidine nucleobase metabolic process	1	32	0.290036	0.919252	Isoform0029276
GO:0006820	anion transport	4	256	0.29029	0.919252	Isoform0025647;Isoform0028982;Isoform0040949;Isoform0040950
GO:0071705	nitrogen compound transport	4	259	0.297436	0.933238	Isoform0021606;Isoform0038572;Isoform0041668;Isoform0047293
GO:0006259	DNA metabolic process	8	595	0.300363	0.933856	Isoform0005631;Isoform0025625;Isoform0029167;Isoform0034254;Isoform0049323;Isoform0052453;Isoform0060915;Isoform0065634
GO:0016482	cytoplasmic transport	4	265	0.31179	0.96058	Isoform0021606;Isoform0041668;Isoform0045694;Isoform0047293
GO:0006970	response to osmotic stress	3	185	0.314576	0.96058	Isoform0037551;Isoform0038787;Isoform0048298
GO:0008283	cell proliferation	1	36	0.319822	0.967956	Isoform0035419
GO:0055114	oxidation-reduction process	2	110	0.327084	0.981252	Isoform0023502;Isoform0049160
GO:0009933	meristem structural organization	2	112	0.334864	0.987272	Isoform0028579;Isoform0035419
GO:0048532	anatomical structure arrangement	2	112	0.334864	0.987272	Isoform0028579;Isoform0035419
GO:0009725	response to hormone	6	448	0.342285	0.996051	Isoform0037551;Isoform0038787;Isoform0048298;Isoform0054705;Isoform0066007;Isoform0070927
GO:0007017	microtubule-based process	3	195	0.343667	0.996051	Isoform0004093;Isoform0035390;Isoform0049160
GO:0030001	metal ion transport	5	365	0.34793	0.999934	Isoform0024645;Isoform0037551;Isoform0038787;Isoform0045694;Isoform0048298
GO:0016570	histone modification	4	288	0.367231	0.999996	Isoform0021606;Isoform0025625;Isoform0041668;Isoform0047293
GO:0048366	leaf development	1	43	0.368986	0.999996	Isoform0035419
GO:0016569	covalent chromatin modification	4	291	0.37447	0.999996	Isoform0021606;Isoform0025625;Isoform0041668;Isoform0047293
GO:0010154	fruit development	1	45	0.382372	0.999996	Isoform0035419
GO:0048316	seed development	1	45	0.382372	0.999996	Isoform0035419
GO:0071310	cellular response to organic substance	7	561	0.388422	0.999996	Isoform0025625;Isoform0037551;Isoform0038787;Isoform0048298;Isoform0054705;Isoform0066007;Isoform0070927
GO:0070887	cellular response to chemical stimulus	7	562	0.390166	0.999996	Isoform0025625;Isoform0037551;Isoform0038787;Isoform0048298;Isoform0054705;Isoform0066007;Isoform0070927
GO:0045333	cellular respiration	1	49	0.408303	0.999996	Isoform0049160
GO:0043207	response to external biotic stimulus	3	218	0.409973	0.999996	Isoform0037551;Isoform0038787;Isoform0048298
GO:0051707	response to other organism	3	218	0.409973	0.999996	Isoform0037551;Isoform0038787;Isoform0048298
GO:0009607	response to biotic stimulus	3	220	0.415658	0.999996	Isoform0037551;Isoform0038787;Isoform0048298
GO:0003002	regionalization	2	134	0.418253	0.999996	Isoform0028579;Isoform0035419
GO:0019321	pentose metabolic process	1	51	0.420859	0.999996	Isoform0017213
GO:0009719	response to endogenous stimulus	6	495	0.431453	0.999996	Isoform0037551;Isoform0038787;Isoform0048298;Isoform0054705;Isoform0066007;Isoform0070927
GO:0009642	response to light intensity	1	54	0.439198	0.999996	Isoform0005688
GO:0005982	starch metabolic process	2	140	0.440106	0.999996	Isoform0017213;Isoform0023502
GO:0009112	nucleobase metabolic process	1	55	0.445181	0.999996	Isoform0029276
GO:0000302	response to reactive oxygen species	1	56	0.451101	0.999996	Isoform0005688
GO:0009799	specification of symmetry	1	57	0.456959	0.999996	Isoform0028579
GO:0006596	polyamine biosynthetic process	1	58	0.462754	0.999996	Isoform0045029
GO:0009309	amine biosynthetic process	1	58	0.462754	0.999996	Isoform0045029
GO:0042401	cellular biogenic amine biosynthetic process	1	58	0.462754	0.999996	Isoform0045029
GO:0006325	chromatin organization	5	420	0.463318	0.999996	Isoform0021606;Isoform0025625;Isoform0041668;Isoform0047293;Isoform0052453
GO:0048509	regulation of meristem development	1	59	0.468487	0.999996	Isoform0028579
GO:0008104	protein localization	10	902	0.492916	0.999996	Isoform0004206;Isoform0021606;Isoform0028417;Isoform0030432;Isoform0035021;Isoform0041668;Isoform0045332;Isoform0045398;Isoform0045694;Isoform0047293
GO:0006595	polyamine metabolic process	1	64	0.496254	0.999996	Isoform0045029
GO:0016568	chromatin modification	4	347	0.50621	0.999996	Isoform0021606;Isoform0025625;Isoform0041668;Isoform0047293
GO:0009892	negative regulation of metabolic process	3	253	0.506365	0.999996	Isoform0025625;Isoform0045948;Isoform0046175
GO:0016310	phosphorylation	3	253	0.506365	0.999996	Isoform0002092;Isoform0017213;Isoform0058695
GO:0000160	phosphorelay signal transduction system	1	66	0.506953	0.999996	Isoform0058695
GO:0051276	chromosome organization	6	536	0.507733	0.999996	Isoform0021606;Isoform0025625;Isoform0029167;Isoform0041668;Isoform0047293;Isoform0052453
GO:0006066	alcohol metabolic process	2	161	0.512849	0.999996	Isoform0006869;Isoform0010365
GO:0007049	cell cycle	3	260	0.524684	0.999996	Isoform0004093;Isoform0010779;Isoform0052183
GO:0015833	peptide transport	1	70	0.527676	0.999996	Isoform0038572
GO:0042886	amide transport	1	72	0.537711	0.999996	Isoform0038572
GO:0050794	regulation of cellular process	22	2074	0.539668	0.999996	Isoform0007840;Isoform0008021;Isoform0009475;Isoform0021606;Isoform0025625;Isoform0030248;Isoform0036930;Isoform0037351;Isoform0037551;Isoform0038787;Isoform0041668;Isoform0044306;Isoform0046892;Isoform0047293;Isoform0048298;Isoform0052183;Isoform0054705;Isoform0058695;Isoform0059510;Isoform0060240;Isoform0066007;Isoform0070927
GO:0007389	pattern specification process	2	172	0.54841	0.999996	Isoform0028579;Isoform0035419
GO:0051704	multi-organism process	3	270	0.550199	0.999996	Isoform0037551;Isoform0038787;Isoform0048298
GO:0006355	regulation of transcription, DNA-templated	4	372	0.561112	0.999996	Isoform0021606;Isoform0041668;Isoform0047293;Isoform0052183
GO:1903506	regulation of nucleic acid-templated transcription	4	372	0.561112	0.999996	Isoform0021606;Isoform0041668;Isoform0047293;Isoform0052183
GO:0006576	cellular biogenic amine metabolic process	1	77	0.561878	0.999996	Isoform0045029
GO:0018022	peptidyl-lysine methylation	1	77	0.561878	0.999996	Isoform0025625
GO:0034968	histone lysine methylation	1	77	0.561878	0.999996	Isoform0025625
GO:0044106	cellular amine metabolic process	1	77	0.561878	0.999996	Isoform0045029
GO:0009058	biosynthetic process	33	3144	0.563873	0.999996	Isoform0002023;Isoform0005631;Isoform0006512;Isoform0006869;Isoform0010365;Isoform0011083;Isoform0015932;Isoform0017415;Isoform0017570;Isoform0018095;Isoform0021606;Isoform0023941;Isoform0025625;Isoform0033372;Isoform0035573;Isoform0041668;Isoform0041855;Isoform0045029;Isoform0045196;Isoform0045694;Isoform0045764;Isoform0046893;Isoform0046977;Isoform0047080;Isoform0047217;Isoform0047293;Isoform00…
GO:0006091	generation of precursor metabolites and energy	2	178	0.567032	0.999996	Isoform0023502;Isoform0049160
GO:0033036	macromolecule localization	10	963	0.57719	0.999996	Isoform0004206;Isoform0021606;Isoform0028417;Isoform0030432;Isoform0035021;Isoform0041668;Isoform0045332;Isoform0045398;Isoform0045694;Isoform0047293
GO:2001141	regulation of RNA biosynthetic process	4	380	0.577979	0.999996	Isoform0021606;Isoform0041668;Isoform0047293;Isoform0052183
GO:0019438	aromatic compound biosynthetic process	8	771	0.57926	0.999996	Isoform0021606;Isoform0023941;Isoform0033372;Isoform0041668;Isoform0045764;Isoform0046977;Isoform0047080;Isoform0047293
GO:0051252	regulation of RNA metabolic process	4	381	0.580061	0.999996	Isoform0021606;Isoform0041668;Isoform0047293;Isoform0052183
GO:0048519	negative regulation of biological process	3	283	0.582143	0.999996	Isoform0025625;Isoform0045948;Isoform0046175
GO:0006650	glycerophospholipid metabolic process	2	186	0.590994	0.999996	Isoform0043625;Isoform0049813
GO:0006979	response to oxidative stress	1	84	0.593615	0.999996	Isoform0005688
GO:0009756	carbohydrate mediated signaling	1	85	0.597959	0.999996	Isoform0025625
GO:0071322	cellular response to carbohydrate stimulus	1	85	0.597959	0.999996	Isoform0025625
GO:0006625	protein targeting to peroxisome	1	86	0.602256	0.999996	Isoform0045694
GO:0022622	root system development	1	86	0.602256	0.999996	Isoform0015882
GO:0043574	peroxisomal transport	1	86	0.602256	0.999996	Isoform0045694
GO:0048364	root development	1	86	0.602256	0.999996	Isoform0015882
GO:0072662	protein localization to peroxisome	1	86	0.602256	0.999996	Isoform0045694
GO:0072663	establishment of protein localization to peroxisome	1	86	0.602256	0.999996	Isoform0045694
GO:0046486	glycerolipid metabolic process	2	194	0.613962	0.999996	Isoform0043625;Isoform0049813
GO:0006260	DNA replication	1	89	0.614874	0.999996	Isoform0005631
GO:0006486	protein glycosylation	1	89	0.614874	0.999996	Isoform0045694
GO:0009101	glycoprotein biosynthetic process	1	89	0.614874	0.999996	Isoform0045694
GO:0043413	macromolecule glycosylation	1	89	0.614874	0.999996	Isoform0045694
GO:0048193	Golgi vesicle transport	1	89	0.614874	0.999996	Isoform0045694
GO:0048827	phyllome development	1	89	0.614874	0.999996	Isoform0035419
GO:0006996	organelle organization	12	1193	0.621835	0.999996	Isoform0021606;Isoform0025625;Isoform0029167;Isoform0037551;Isoform0038787;Isoform0039370;Isoform0041668;Isoform0045694;Isoform0047293;Isoform0048298;Isoform0051821;Isoform0052453
GO:0005991	trehalose metabolic process	1	91	0.623065	0.999996	Isoform0013921
GO:0009308	amine metabolic process	1	91	0.623065	0.999996	Isoform0045029
GO:1901605	alpha-amino acid metabolic process	5	505	0.626516	0.999996	Isoform0023941;Isoform0033372;Isoform0045764;Isoform0046977;Isoform0047080
GO:0006101	citrate metabolic process	1	92	0.627095	0.999996	Isoform0001131
GO:0009100	glycoprotein metabolic process	1	92	0.627095	0.999996	Isoform0045694
GO:0016049	cell growth	1	92	0.627095	0.999996	Isoform0035419
GO:0072350	tricarboxylic acid metabolic process	1	92	0.627095	0.999996	Isoform0001131
GO:0006811	ion transport	9	905	0.629771	0.999996	Isoform0024645;Isoform0025647;Isoform0028982;Isoform0037551;Isoform0038787;Isoform0040949;Isoform0040950;Isoform0045694;Isoform0048298
GO:0007031	peroxisome organization	1	93	0.631082	0.999996	Isoform0045694
GO:0099402	plant organ development	2	205	0.643921	0.999996	Isoform0015882;Isoform0035419
GO:0043414	macromolecule methylation	2	206	0.646552	0.999996	Isoform0025625;Isoform0052453
GO:0071702	organic substance transport	10	1019	0.648918	0.999996	Isoform0004206;Isoform0021606;Isoform0028417;Isoform0030432;Isoform0035021;Isoform0038572;Isoform0041668;Isoform0045398;Isoform0045694;Isoform0047293
GO:0032259	methylation	2	209	0.654354	0.999996	Isoform0025625;Isoform0052453
GO:0019219	regulation of nucleobase-containing compound metabolic process	4	420	0.656525	0.999996	Isoform0021606;Isoform0041668;Isoform0047293;Isoform0052183
GO:0006816	calcium ion transport	1	100	0.657829	0.999996	Isoform0024645
GO:1901576	organic substance biosynthetic process	30	2980	0.659757	0.999996	Isoform0005631;Isoform0006512;Isoform0006869;Isoform0010365;Isoform0015932;Isoform0017415;Isoform0017570;Isoform0018095;Isoform0021606;Isoform0023941;Isoform0025625;Isoform0033372;Isoform0035573;Isoform0041668;Isoform0041855;Isoform0045029;Isoform0045694;Isoform0045764;Isoform0046893;Isoform0046977;Isoform0047080;Isoform0047217;Isoform0047293;Isoform0052453;Isoform0054705;Isoform0057058;Isoform00…
GO:0033365	protein localization to organelle	1	101	0.661489	0.999996	Isoform0045694
GO:0072594	establishment of protein localization to organelle	1	101	0.661489	0.999996	Isoform0045694
GO:0048507	meristem development	2	213	0.664542	0.999996	Isoform0028579;Isoform0035419
GO:0044085	cellular component biogenesis	5	530	0.668533	0.999996	Isoform0021212;Isoform0037551;Isoform0038787;Isoform0048298;Isoform0051821
GO:0018205	peptidyl-lysine modification	1	103	0.668692	0.999996	Isoform0025625
GO:0044249	cellular biosynthetic process	30	3016	0.68642	0.999996	Isoform0002023;Isoform0005631;Isoform0006512;Isoform0011083;Isoform0015932;Isoform0017415;Isoform0017570;Isoform0018095;Isoform0021606;Isoform0023941;Isoform0025625;Isoform0033372;Isoform0035573;Isoform0041668;Isoform0041855;Isoform0045029;Isoform0045694;Isoform0045764;Isoform0046893;Isoform0046977;Isoform0047080;Isoform0047217;Isoform0047293;Isoform0052453;Isoform0054705;Isoform0057058;Isoform00…
GO:1901362	organic cyclic compound biosynthetic process	8	849	0.686702	0.999996	Isoform0021606;Isoform0023941;Isoform0033372;Isoform0041668;Isoform0045764;Isoform0046977;Isoform0047080;Isoform0047293
GO:0007165	signal transduction	8	854	0.692979	0.999996	Isoform0025625;Isoform0037551;Isoform0038787;Isoform0048298;Isoform0054705;Isoform0058695;Isoform0066007;Isoform0070927
GO:0023052	signaling	8	855	0.694225	0.999996	Isoform0025625;Isoform0037551;Isoform0038787;Isoform0048298;Isoform0054705;Isoform0058695;Isoform0066007;Isoform0070927
GO:0044700	single organism signaling	8	855	0.694225	0.999996	Isoform0025625;Isoform0037551;Isoform0038787;Isoform0048298;Isoform0054705;Isoform0058695;Isoform0066007;Isoform0070927
GO:0018193	peptidyl-amino acid modification	1	112	0.699267	0.999996	Isoform0025625
GO:0010033	response to organic substance	7	758	0.700925	0.999996	Isoform0025625;Isoform0037551;Isoform0038787;Isoform0048298;Isoform0054705;Isoform0066007;Isoform0070927
GO:1901615	organic hydroxy compound metabolic process	2	232	0.709679	0.999996	Isoform0006869;Isoform0010365
GO:0015031	protein transport	6	674	0.726842	0.999996	Isoform0004206;Isoform0028417;Isoform0030432;Isoform0035021;Isoform0045398;Isoform0045694
GO:0071704	organic substance metabolic process	111	10777	0.72886	0.999996	Isoform0000488;Isoform0000670;Isoform0001131;Isoform0002023;Isoform0002092;Isoform0003081;Isoform0003229;Isoform0004093;Isoform0004984;Isoform0005562;Isoform0005631;Isoform0005688;Isoform0005771;Isoform0006512;Isoform0006869;Isoform0007840;Isoform0008021;Isoform0008753;Isoform0009475;Isoform0009684;Isoform0009706;Isoform0010365;Isoform0010885;Isoform0011083;Isoform0011593;Isoform0012028;Isoform00…
GO:1902589	single-organism organelle organization	5	574	0.734702	0.999996	Isoform0021606;Isoform0025625;Isoform0041668;Isoform0045694;Isoform0047293
GO:0046907	intracellular transport	5	577	0.738845	0.999996	Isoform0021606;Isoform0030432;Isoform0041668;Isoform0045694;Isoform0047293
GO:0006644	phospholipid metabolic process	2	247	0.741648	0.999996	Isoform0043625;Isoform0049813
GO:0006790	sulfur compound metabolic process	3	365	0.748733	0.999996	Isoform0002023;Isoform0011083;Isoform0045029
GO:0045184	establishment of protein localization	6	693	0.750952	0.999996	Isoform0004206;Isoform0028417;Isoform0030432;Isoform0035021;Isoform0045398;Isoform0045694
GO:0051649	establishment of localization in cell	5	588	0.753635	0.999996	Isoform0021606;Isoform0030432;Isoform0041668;Isoform0045694;Isoform0047293
GO:0006468	protein phosphorylation	1	136	0.767757	0.999996	Isoform0058695
GO:0043087	regulation of GTPase activity	1	138	0.772709	0.999996	Isoform0068149
GO:0006812	cation transport	5	603	0.772794	0.999996	Isoform0024645;Isoform0037551;Isoform0038787;Isoform0045694;Isoform0048298
GO:0048608	reproductive structure development	1	140	0.777555	0.999996	Isoform0035419
GO:0061458	reproductive system development	1	140	0.777555	0.999996	Isoform0035419
GO:0007154	cell communication	8	934	0.782442	0.999996	Isoform0025625;Isoform0037551;Isoform0038787;Isoform0048298;Isoform0054705;Isoform0058695;Isoform0066007;Isoform0070927
GO:0051336	regulation of hydrolase activity	1	146	0.791487	0.999996	Isoform0068149
GO:0051641	cellular localization	5	627	0.80107	0.999996	Isoform0021606;Isoform0030432;Isoform0041668;Isoform0045694;Isoform0047293
GO:0009888	tissue development	2	280	0.801545	0.999996	Isoform0028579;Isoform0035419
GO:0009605	response to external stimulus	3	406	0.809777	0.999996	Isoform0037551;Isoform0038787;Isoform0048298
GO:0016571	histone methylation	1	156	0.812804	0.999996	Isoform0025625
GO:1902580	single-organism cellular localization	1	156	0.812804	0.999996	Isoform0045694
GO:0006479	protein methylation	1	157	0.814812	0.999996	Isoform0025625
GO:1901701	cellular response to oxygen-containing compound	1	157	0.814812	0.999996	Isoform0025625
GO:0010468	regulation of gene expression	18	2024	0.821941	0.999996	Isoform0005631;Isoform0015932;Isoform0021606;Isoform0025625;Isoform0027803;Isoform0030248;Isoform0032118;Isoform0036930;Isoform0037351;Isoform0041668;Isoform0044306;Isoform0046892;Isoform0047293;Isoform0052183;Isoform0054705;Isoform0059510;Isoform0060240;Isoform0066007
GO:0005984	disaccharide metabolic process	1	161	0.822634	0.999996	Isoform0013921
GO:0009743	response to carbohydrate	1	163	0.826421	0.999996	Isoform0025625
GO:1901700	response to oxygen-containing compound	2	298	0.828766	0.999996	Isoform0005688;Isoform0025625
GO:0048367	shoot system development	1	166	0.831951	0.999996	Isoform0035419
GO:0050790	regulation of catalytic activity	1	166	0.831951	0.999996	Isoform0068149
GO:0018130	heterocycle biosynthetic process	5	658	0.833432	0.999996	Isoform0002023;Isoform0011083;Isoform0021606;Isoform0041668;Isoform0047293
GO:0009653	anatomical structure morphogenesis	3	431	0.840522	0.999996	Isoform0028579;Isoform0035419;Isoform0070927
GO:0008213	protein alkylation	1	172	0.842491	0.999996	Isoform0025625
GO:0044702	single organism reproductive process	1	174	0.845856	0.999996	Isoform0035419
GO:0009311	oligosaccharide metabolic process	1	176	0.849149	0.999996	Isoform0013921
GO:0065009	regulation of molecular function	1	176	0.849149	0.999996	Isoform0068149
GO:0060255	regulation of macromolecule metabolic process	18	2091	0.860088	0.999996	Isoform0005631;Isoform0015932;Isoform0021606;Isoform0025625;Isoform0027803;Isoform0030248;Isoform0032118;Isoform0036930;Isoform0037351;Isoform0041668;Isoform0044306;Isoform0046892;Isoform0047293;Isoform0052183;Isoform0054705;Isoform0059510;Isoform0060240;Isoform0066007
GO:0006810	transport	21	2409	0.864159	0.999996	Isoform0004206;Isoform0013089;Isoform0021212;Isoform0021606;Isoform0024645;Isoform0025647;Isoform0028417;Isoform0028982;Isoform0030432;Isoform0035021;Isoform0037551;Isoform0038572;Isoform0038787;Isoform0040949;Isoform0040950;Isoform0041668;Isoform0045398;Isoform0045694;Isoform0047293;Isoform0048298;Isoform0070927
GO:0000902	cell morphogenesis	1	187	0.86605	0.999996	Isoform0070927
GO:0019222	regulation of metabolic process	21	2417	0.867961	0.999996	Isoform0005631;Isoform0015932;Isoform0021606;Isoform0025625;Isoform0027803;Isoform0030248;Isoform0032118;Isoform0036930;Isoform0037351;Isoform0041668;Isoform0044306;Isoform0045948;Isoform0046175;Isoform0046892;Isoform0047293;Isoform0052183;Isoform0054705;Isoform0059510;Isoform0060240;Isoform0066007;Isoform0068149
GO:1901360	organic cyclic compound metabolic process	25	2834	0.871246	0.999996	Isoform0000488;Isoform0000670;Isoform0002023;Isoform0003229;Isoform0005631;Isoform0010885;Isoform0011083;Isoform0013131;Isoform0021606;Isoform0023941;Isoform0025625;Isoform0029167;Isoform0029276;Isoform0030111;Isoform0033372;Isoform0034254;Isoform0041668;Isoform0045764;Isoform0046977;Isoform0047080;Isoform0047293;Isoform0049323;Isoform0052453;Isoform0060915;Isoform0065634
GO:0048869	cellular developmental process	2	334	0.873377	0.999996	Isoform0035419;Isoform0070927
GO:0042221	response to chemical	8	1047	0.87423	0.999996	Isoform0005688;Isoform0025625;Isoform0037551;Isoform0038787;Isoform0048298;Isoform0054705;Isoform0066007;Isoform0070927
GO:0006886	intracellular protein transport	2	339	0.878654	0.999996	Isoform0030432;Isoform0045694
GO:0034654	nucleobase-containing compound biosynthetic process	3	474	0.883451	0.999996	Isoform0021606;Isoform0041668;Isoform0047293
GO:0032989	cellular component morphogenesis	1	201	0.884863	0.999996	Isoform0070927
GO:0022402	cell cycle process	1	202	0.886101	0.999996	Isoform0004093
GO:0044765	single-organism transport	13	1629	0.893127	0.999996	Isoform0013089;Isoform0021212;Isoform0024645;Isoform0025647;Isoform0028982;Isoform0037551;Isoform0038572;Isoform0038787;Isoform0040949;Isoform0040950;Isoform0045694;Isoform0048298;Isoform0070927
GO:0040007	growth	1	210	0.895543	0.999996	Isoform0035419
GO:0009628	response to abiotic stimulus	4	617	0.897724	0.999996	Isoform0005688;Isoform0037551;Isoform0038787;Isoform0048298
GO:0048731	system development	2	361	0.899556	0.999996	Isoform0015882;Isoform0035419
GO:0016458	gene silencing	1	218	0.904206	0.999996	Isoform0025625
GO:1902578	single-organism localization	13	1660	0.907044	0.999996	Isoform0013089;Isoform0021212;Isoform0024645;Isoform0025647;Isoform0028982;Isoform0037551;Isoform0038572;Isoform0038787;Isoform0040949;Isoform0040950;Isoform0045694;Isoform0048298;Isoform0070927
GO:0034613	cellular protein localization	2	370	0.907103	0.999996	Isoform0030432;Isoform0045694
GO:0070727	cellular macromolecule localization	2	370	0.907103	0.999996	Isoform0030432;Isoform0045694
GO:0010629	negative regulation of gene expression	1	221	0.907267	0.999996	Isoform0025625
GO:0043933	macromolecular complex subunit organization	6	878	0.910101	0.999996	Isoform0021212;Isoform0021606;Isoform0025625;Isoform0041668;Isoform0047293;Isoform0052453
GO:0050789	regulation of biological process	30	3451	0.910667	0.999996	Isoform0005631;Isoform0007840;Isoform0008021;Isoform0009475;Isoform0015932;Isoform0021606;Isoform0025625;Isoform0027803;Isoform0028579;Isoform0030248;Isoform0032118;Isoform0036930;Isoform0037351;Isoform0037551;Isoform0038787;Isoform0041668;Isoform0044306;Isoform0045948;Isoform0046175;Isoform0046892;Isoform0047293;Isoform0048298;Isoform0052183;Isoform0054705;Isoform0058695;Isoform0059510;Isoform00…
GO:0010605	negative regulation of macromolecule metabolic process	1	230	0.915879	0.999996	Isoform0025625
GO:0006605	protein targeting	1	231	0.916785	0.999996	Isoform0045694
GO:0030154	cell differentiation	1	231	0.916785	0.999996	Isoform0035419
GO:0051239	regulation of multicellular organismal process	1	234	0.919446	0.999996	Isoform0028579
GO:2000026	regulation of multicellular organismal development	1	234	0.919446	0.999996	Isoform0028579
GO:0044272	sulfur compound biosynthetic process	1	238	0.922863	0.999996	Isoform0045029
GO:0022607	cellular component assembly	2	392	0.923385	0.999996	Isoform0021212;Isoform0051821
GO:0065008	regulation of biological quality	2	395	0.925386	0.999996	Isoform0045694;Isoform0070927
GO:0043623	cellular protein complex assembly	1	243	0.926932	0.999996	Isoform0021212
GO:0050793	regulation of developmental process	1	243	0.926932	0.999996	Isoform0028579
GO:0044763	single-organism cellular process	61	6593	0.927086	0.999996	Isoform0001131;Isoform0002023;Isoform0002092;Isoform0003665;Isoform0004093;Isoform0005771;Isoform0006011;Isoform0006512;Isoform0010779;Isoform0011083;Isoform0013131;Isoform0013751;Isoform0013921;Isoform0017415;Isoform0017570;Isoform0018095;Isoform0021606;Isoform0023502;Isoform0023585;Isoform0023941;Isoform0025625;Isoform0025647;Isoform0028386;Isoform0028982;Isoform0029276;Isoform0030111;Isoform00…
GO:0065007	biological regulation	31	3644	0.935253	0.999996	Isoform0005631;Isoform0007840;Isoform0008021;Isoform0009475;Isoform0015932;Isoform0021606;Isoform0025625;Isoform0027803;Isoform0028579;Isoform0030248;Isoform0032118;Isoform0036930;Isoform0037351;Isoform0037551;Isoform0038787;Isoform0041668;Isoform0044306;Isoform0045694;Isoform0045948;Isoform0046175;Isoform0046892;Isoform0047293;Isoform0048298;Isoform0052183;Isoform0054705;Isoform0058695;Isoform00…
GO:0009791	post-embryonic development	1	256	0.936539	0.999996	Isoform0035419
GO:0051716	cellular response to stimulus	8	1183	0.940229	0.999996	Isoform0025625;Isoform0037551;Isoform0038787;Isoform0048298;Isoform0054705;Isoform0058695;Isoform0066007;Isoform0070927
GO:0048856	anatomical structure development	4	702	0.943909	0.999996	Isoform0015882;Isoform0028579;Isoform0035419;Isoform0070927
GO:0005996	monosaccharide metabolic process	1	270	0.945483	0.999996	Isoform0017213
GO:0034622	cellular macromolecular complex assembly	1	273	0.94723	0.999996	Isoform0021212
GO:0035556	intracellular signal transduction	1	277	0.949473	0.999996	Isoform0058695
GO:0016192	vesicle-mediated transport	1	279	0.950559	0.999996	Isoform0045694
GO:0051234	establishment of localization	24	3019	0.957062	0.999996	Isoform0004206;Isoform0006011;Isoform0013089;Isoform0021212;Isoform0021606;Isoform0024645;Isoform0025647;Isoform0028417;Isoform0028982;Isoform0030432;Isoform0035021;Isoform0037551;Isoform0038572;Isoform0038787;Isoform0040949;Isoform0040950;Isoform0041668;Isoform0045332;Isoform0045398;Isoform0045694;Isoform0047293;Isoform0048298;Isoform0051543;Isoform0070927
GO:0055086	nucleobase-containing small molecule metabolic process	3	615	0.961357	0.999996	Isoform0013131;Isoform0029276;Isoform0030111
GO:0007275	multicellular organism development	3	618	0.962294	0.999996	Isoform0015882;Isoform0028579;Isoform0035419
GO:0006520	cellular amino acid metabolic process	5	888	0.962525	0.999996	Isoform0023941;Isoform0033372;Isoform0045764;Isoform0046977;Isoform0047080
GO:0006725	cellular aromatic compound metabolic process	21	2737	0.963811	0.999996	Isoform0002023;Isoform0005631;Isoform0011083;Isoform0013131;Isoform0021606;Isoform0023941;Isoform0025625;Isoform0029167;Isoform0029276;Isoform0030111;Isoform0033372;Isoform0034254;Isoform0041668;Isoform0045764;Isoform0046977;Isoform0047080;Isoform0047293;Isoform0049323;Isoform0052453;Isoform0060915;Isoform0065634
GO:0006461	protein complex assembly	1	308	0.963927	0.999996	Isoform0021212
GO:0070271	protein complex biogenesis	1	310	0.964703	0.999996	Isoform0021212
GO:0034645	cellular macromolecule biosynthetic process	10	1522	0.967089	0.999996	Isoform0005631;Isoform0015932;Isoform0021606;Isoform0025625;Isoform0041668;Isoform0045694;Isoform0047293;Isoform0052453;Isoform0054705;Isoform0066007
GO:0003006	developmental process involved in reproduction	2	496	0.970074	0.999996	Isoform0035419;Isoform0045196
GO:0044707	single-multicellular organism process	4	790	0.970997	0.999996	Isoform0015882;Isoform0028579;Isoform0035419;Isoform0070927
GO:0032501	multicellular organismal process	4	792	0.97144	0.999996	Isoform0015882;Isoform0028579;Isoform0035419;Isoform0070927
GO:0022414	reproductive process	2	504	0.97221	0.999996	Isoform0035419;Isoform0045196
GO:0051179	localization	24	3129	0.973449	0.999996	Isoform0004206;Isoform0006011;Isoform0013089;Isoform0021212;Isoform0021606;Isoform0024645;Isoform0025647;Isoform0028417;Isoform0028982;Isoform0030432;Isoform0035021;Isoform0037551;Isoform0038572;Isoform0038787;Isoform0040949;Isoform0040950;Isoform0041668;Isoform0045332;Isoform0045398;Isoform0045694;Isoform0047293;Isoform0048298;Isoform0051543;Isoform0070927
GO:0065003	macromolecular complex assembly	1	340	0.97454	0.999996	Isoform0021212
GO:0009416	response to light stimulus	1	341	0.974816	0.999996	Isoform0005688
GO:0006950	response to stress	6	1076	0.975179	0.999996	Isoform0005652;Isoform0005688;Isoform0017533;Isoform0037551;Isoform0038787;Isoform0048298
GO:1902582	single-organism intracellular transport	1	347	0.97641	0.999996	Isoform0045694
GO:0000003	reproduction	2	529	0.97798	0.999996	Isoform0035419;Isoform0045196
GO:0090304	nucleic acid metabolic process	11	1715	0.978678	0.999996	Isoform0005631;Isoform0021606;Isoform0025625;Isoform0029167;Isoform0034254;Isoform0041668;Isoform0047293;Isoform0049323;Isoform0052453;Isoform0060915;Isoform0065634
GO:0006508	proteolysis	1	361	0.979751	0.999996	Isoform0035419
GO:0009059	macromolecule biosynthetic process	10	1605	0.979864	0.999996	Isoform0005631;Isoform0015932;Isoform0021606;Isoform0025625;Isoform0041668;Isoform0045694;Isoform0047293;Isoform0052453;Isoform0054705;Isoform0066007
GO:0009314	response to radiation	1	362	0.97997	0.999996	Isoform0005688
GO:1901137	carbohydrate derivative biosynthetic process	1	369	0.981444	0.999996	Isoform0045694
GO:0044767	single-organism developmental process	4	865	0.983892	0.999996	Isoform0015882;Isoform0028579;Isoform0035419;Isoform0070927
GO:0006090	pyruvate metabolic process	1	407	0.987749	0.999996	Isoform0002092
GO:0044271	cellular nitrogen compound biosynthetic process	4	927	0.99025	0.999996	Isoform0021606;Isoform0041668;Isoform0045029;Isoform0047293
GO:0032502	developmental process	5	1081	0.991096	0.999996	Isoform0015882;Isoform0028579;Isoform0035419;Isoform0045196;Isoform0070927
GO:0071822	protein complex subunit organization	1	451	0.992434	0.999996	Isoform0021212
GO:0006139	nucleobase-containing compound metabolic process	14	2270	0.993436	0.999996	Isoform0005631;Isoform0013131;Isoform0021606;Isoform0025625;Isoform0029167;Isoform0029276;Isoform0030111;Isoform0034254;Isoform0041668;Isoform0047293;Isoform0049323;Isoform0052453;Isoform0060915;Isoform0065634
GO:1901135	carbohydrate derivative metabolic process	1	483	0.994675	0.999996	Isoform0045694
GO:0046483	heterocycle metabolic process	16	2547	0.994838	0.999996	Isoform0002023;Isoform0005631;Isoform0011083;Isoform0013131;Isoform0021606;Isoform0025625;Isoform0029167;Isoform0029276;Isoform0030111;Isoform0034254;Isoform0041668;Isoform0047293;Isoform0049323;Isoform0052453;Isoform0060915;Isoform0065634
GO:0034641	cellular nitrogen compound metabolic process	17	2675	0.995155	0.999996	Isoform0002023;Isoform0005631;Isoform0011083;Isoform0013131;Isoform0021606;Isoform0025625;Isoform0029167;Isoform0029276;Isoform0030111;Isoform0034254;Isoform0041668;Isoform0045029;Isoform0047293;Isoform0049323;Isoform0052453;Isoform0060915;Isoform0065634
GO:0006807	nitrogen compound metabolic process	22	3252	0.995251	0.999996	Isoform0002023;Isoform0005631;Isoform0011083;Isoform0013131;Isoform0021606;Isoform0023941;Isoform0025625;Isoform0029167;Isoform0029276;Isoform0030111;Isoform0033372;Isoform0034254;Isoform0041668;Isoform0045029;Isoform0045764;Isoform0046977;Isoform0047080;Isoform0047293;Isoform0049323;Isoform0052453;Isoform0060915;Isoform0065634
GO:1901564	organonitrogen compound metabolic process	9	1735	0.996237	0.999996	Isoform0002023;Isoform0011083;Isoform0023941;Isoform0029276;Isoform0033372;Isoform0045029;Isoform0045764;Isoform0046977;Isoform0047080
GO:0050896	response to stimulus	13	2326	0.997878	0.999996	Isoform0002023;Isoform0005652;Isoform0005688;Isoform0011083;Isoform0017533;Isoform0025625;Isoform0037551;Isoform0038787;Isoform0048298;Isoform0054705;Isoform0058695;Isoform0066007;Isoform0070927
GO:0043170	macromolecule metabolic process	63	7789	0.998671	0.999996	Isoform0003081;Isoform0004093;Isoform0004984;Isoform0005562;Isoform0005631;Isoform0005688;Isoform0007840;Isoform0008021;Isoform0008753;Isoform0009475;Isoform0009684;Isoform0009706;Isoform0011593;Isoform0012028;Isoform0012240;Isoform0012465;Isoform0012491;Isoform0015397;Isoform0015572;Isoform0015681;Isoform0015745;Isoform0015882;Isoform0015932;Isoform0017213;Isoform0021606;Isoform0023502;Isoform00…
GO:0019637	organophosphate metabolic process	2	840	0.998939	0.999996	Isoform0043625;Isoform0049813
GO:0019538	protein metabolic process	32	4639	0.998982	0.999996	Isoform0003081;Isoform0004093;Isoform0005688;Isoform0007840;Isoform0008021;Isoform0008753;Isoform0009475;Isoform0012491;Isoform0015397;Isoform0015572;Isoform0015681;Isoform0021606;Isoform0023791;Isoform0025625;Isoform0026460;Isoform0028579;Isoform0032983;Isoform0035419;Isoform0036077;Isoform0041113;Isoform0041668;Isoform0043132;Isoform0044106;Isoform0045694;Isoform0047293;Isoform0048020;Isoform00…
GO:0010467	gene expression	4	1229	0.999285	0.999996	Isoform0021606;Isoform0041668;Isoform0046676;Isoform0047293
GO:0006464	cellular protein modification process	20	3382	0.999457	0.999996	Isoform0007840;Isoform0008021;Isoform0009475;Isoform0012491;Isoform0015681;Isoform0021606;Isoform0025625;Isoform0028579;Isoform0036077;Isoform0041113;Isoform0041668;Isoform0045694;Isoform0047293;Isoform0048020;Isoform0048094;Isoform0049703;Isoform0055855;Isoform0058554;Isoform0058695;Isoform0059406
GO:0043412	macromolecule modification	21	3502	0.999463	0.999996	Isoform0007840;Isoform0008021;Isoform0009475;Isoform0012491;Isoform0015681;Isoform0021606;Isoform0025625;Isoform0028579;Isoform0036077;Isoform0041113;Isoform0041668;Isoform0045694;Isoform0047293;Isoform0048020;Isoform0048094;Isoform0049703;Isoform0052453;Isoform0055855;Isoform0058554;Isoform0058695;Isoform0059406
GO:0016070	RNA metabolic process	3	1093	0.999469	0.999996	Isoform0021606;Isoform0041668;Isoform0047293
GO:0036211	protein modification process	20	3399	0.999514	0.999996	Isoform0007840;Isoform0008021;Isoform0009475;Isoform0012491;Isoform0015681;Isoform0021606;Isoform0025625;Isoform0028579;Isoform0036077;Isoform0041113;Isoform0041668;Isoform0045694;Isoform0047293;Isoform0048020;Isoform0048094;Isoform0049703;Isoform0055855;Isoform0058554;Isoform0058695;Isoform0059406
GO:0009987	cellular process	113	12835	0.999879	0.999996	Isoform0001131;Isoform0002023;Isoform0002092;Isoform0003665;Isoform0004093;Isoform0004984;Isoform0005562;Isoform0005631;Isoform0005688;Isoform0005771;Isoform0006011;Isoform0006512;Isoform0007840;Isoform0008021;Isoform0008753;Isoform0009475;Isoform0009684;Isoform0009706;Isoform0010779;Isoform0011083;Isoform0011593;Isoform0012028;Isoform0012465;Isoform0012491;Isoform0013131;Isoform0013751;Isoform00…
GO:0044267	cellular protein metabolic process	23	3989	0.999899	0.999996	Isoform0005688;Isoform0007840;Isoform0008021;Isoform0008753;Isoform0009475;Isoform0012491;Isoform0015681;Isoform0021606;Isoform0025625;Isoform0028579;Isoform0036077;Isoform0041113;Isoform0041668;Isoform0044106;Isoform0045694;Isoform0047293;Isoform0048020;Isoform0048094;Isoform0049703;Isoform0055855;Isoform0058554;Isoform0058695;Isoform0059406
GO:0044237	cellular metabolic process	83	10224	0.999925	0.999996	Isoform0001131;Isoform0002023;Isoform0002092;Isoform0005631;Isoform0005688;Isoform0005771;Isoform0006512;Isoform0007840;Isoform0008021;Isoform0008753;Isoform0009475;Isoform0011083;Isoform0012491;Isoform0013131;Isoform0013751;Isoform0013921;Isoform0015681;Isoform0015745;Isoform0015932;Isoform0017213;Isoform0017415;Isoform0017570;Isoform0018095;Isoform0021606;Isoform0023502;Isoform0023585;Isoform00…
GO:1901566	organonitrogen compound biosynthetic process	1	1008	0.999985	0.999996	Isoform0045029
GO:0044260	cellular macromolecule metabolic process	44	6666	0.999989	0.999996	Isoform0005631;Isoform0005688;Isoform0007840;Isoform0008021;Isoform0008753;Isoform0009475;Isoform0012491;Isoform0015681;Isoform0015745;Isoform0015932;Isoform0017213;Isoform0021606;Isoform0023502;Isoform0025625;Isoform0028579;Isoform0029167;Isoform0029363;Isoform0034254;Isoform0036077;Isoform0040581;Isoform0041113;Isoform0041668;Isoform0044106;Isoform0045694;Isoform0047112;Isoform0047293;Isoform00…
GO:0006796	phosphate-containing compound metabolic process	10	2677	0.999994	0.999996	Isoform0002092;Isoform0017213;Isoform0030779;Isoform0033266;Isoform0040581;Isoform0043625;Isoform0046586;Isoform0048094;Isoform0049813;Isoform0058695
GO:0006793	phosphorus metabolic process	10	2725	0.999996	0.999996	Isoform0002092;Isoform0017213;Isoform0030779;Isoform0033266;Isoform0040581;Isoform0043625;Isoform0046586;Isoform0048094;Isoform0049813;Isoform0058695

## Sheet: G1-VS-G2.P
GO ID	Description	GeneRatio (2041)	BgRatio (18330)	pvalue	p.adjust	geneID
GO:0009698	phenylpropanoid metabolic process	56	185	1.1486e-12	1.05786e-09	Isoform0003000;Isoform0010370;Isoform0010953;Isoform0011333;Isoform0015727;Isoform0016817;Isoform0017145;Isoform0017277;Isoform0017426;Isoform0017429;Isoform0017778;Isoform0018291;Isoform0018937;Isoform0019302;Isoform0019915;Isoform0021961;Isoform0022441;Isoform0022605;Isoform0023536;Isoform0026297;Isoform0026339;Isoform0027205;Isoform0029289;Isoform0030135;Isoform0030532;Isoform0030633;Isoform00…
GO:0019755	one-carbon compound transport	11	12	3.43342e-10	1.14221e-07	Isoform0002292;Isoform0005383;Isoform0006465;Isoform0006693;Isoform0010633;Isoform0015569;Isoform0016176;Isoform0022305;Isoform0033423;Isoform0033470;Isoform0041324
GO:0019748	secondary metabolic process	67	275	3.72055e-10	1.14221e-07	Isoform0002451;Isoform0003000;Isoform0005435;Isoform0010370;Isoform0010373;Isoform0010953;Isoform0011333;Isoform0015612;Isoform0015727;Isoform0016817;Isoform0017145;Isoform0017277;Isoform0017426;Isoform0017429;Isoform0017778;Isoform0018291;Isoform0018454;Isoform0018937;Isoform0019012;Isoform0019302;Isoform0019915;Isoform0020172;Isoform0021961;Isoform0022441;Isoform0022605;Isoform0023536;Isoform00…
GO:0009072	aromatic amino acid family metabolic process	44	161	9.99539e-09	1.66659e-06	Isoform0001784;Isoform0001803;Isoform0001824;Isoform0009169;Isoform0017426;Isoform0017428;Isoform0017429;Isoform0018291;Isoform0018937;Isoform0019302;Isoform0019915;Isoform0022441;Isoform0023536;Isoform0026576;Isoform0027205;Isoform0030135;Isoform0030532;Isoform0030633;Isoform0033015;Isoform0034590;Isoform0034629;Isoform0036705;Isoform0037251;Isoform0037373;Isoform0037761;Isoform0039140;Isoform00…
GO:0006558	L-phenylalanine metabolic process	41	145	1.08573e-08	1.66659e-06	Isoform0001803;Isoform0001824;Isoform0017426;Isoform0017428;Isoform0017429;Isoform0018291;Isoform0018937;Isoform0019302;Isoform0019915;Isoform0022441;Isoform0023536;Isoform0026576;Isoform0027205;Isoform0030135;Isoform0030532;Isoform0030633;Isoform0033015;Isoform0034590;Isoform0034629;Isoform0036705;Isoform0037251;Isoform0037373;Isoform0037761;Isoform0039140;Isoform0041732;Isoform0041824;Isoform00…
GO:1902221	erythrose 4-phosphate/phosphoenolpyruvate family amino acid metabolic process	41	145	1.08573e-08	1.66659e-06	Isoform0001803;Isoform0001824;Isoform0017426;Isoform0017428;Isoform0017429;Isoform0018291;Isoform0018937;Isoform0019302;Isoform0019915;Isoform0022441;Isoform0023536;Isoform0026576;Isoform0027205;Isoform0030135;Isoform0030532;Isoform0030633;Isoform0033015;Isoform0034590;Isoform0034629;Isoform0036705;Isoform0037251;Isoform0037373;Isoform0037761;Isoform0039140;Isoform0041732;Isoform0041824;Isoform00…
GO:0009699	phenylpropanoid biosynthetic process	41	148	2.0671e-08	2.71971e-06	Isoform0011333;Isoform0015727;Isoform0016817;Isoform0017145;Isoform0017277;Isoform0017426;Isoform0017429;Isoform0018291;Isoform0018937;Isoform0019302;Isoform0019915;Isoform0022441;Isoform0023536;Isoform0027205;Isoform0030135;Isoform0030532;Isoform0030633;Isoform0033015;Isoform0034590;Isoform0034629;Isoform0036705;Isoform0037251;Isoform0037373;Isoform0037761;Isoform0039140;Isoform0041732;Isoform00…
GO:0044042	glucan metabolic process	117	666	3.12783e-07	3.60091e-05	Isoform0001433;Isoform0003003;Isoform0005358;Isoform0005459;Isoform0005522;Isoform0005562;Isoform0005910;Isoform0005918;Isoform0006438;Isoform0006890;Isoform0007508;Isoform0007687;Isoform0009500;Isoform0009644;Isoform0009684;Isoform0009836;Isoform0010665;Isoform0011313;Isoform0011976;Isoform0013237;Isoform0013266;Isoform0013431;Isoform0013752;Isoform0015277;Isoform0015365;Isoform0015399;Isoform00…
GO:0009808	lignin metabolic process	15	33	6.97576e-07	6.54866e-05	Isoform0003000;Isoform0010370;Isoform0010953;Isoform0017778;Isoform0021961;Isoform0022605;Isoform0026297;Isoform0026339;Isoform0029289;Isoform0031858;Isoform0042462;Isoform0045962;Isoform0046199;Isoform0063611;Isoform0071617
GO:0006354	DNA-templated transcription, elongation	19	50	7.11038e-07	6.54866e-05	Isoform0005931;Isoform0018567;Isoform0020074;Isoform0021449;Isoform0025856;Isoform0027844;Isoform0032706;Isoform0041817;Isoform0041932;Isoform0044495;Isoform0045050;Isoform0045949;Isoform0045964;Isoform0046740;Isoform0047281;Isoform0047293;Isoform0048975;Isoform0064800;Isoform0066813
GO:0045229	external encapsulating structure organization	78	411	1.55179e-06	0.000129927	Isoform0000712;Isoform0001479;Isoform0002200;Isoform0002357;Isoform0002624;Isoform0002877;Isoform0004063;Isoform0005358;Isoform0005459;Isoform0005522;Isoform0005562;Isoform0005918;Isoform0006120;Isoform0007687;Isoform0008930;Isoform0009500;Isoform0009644;Isoform0009684;Isoform0009836;Isoform0010534;Isoform0010665;Isoform0011044;Isoform0011313;Isoform0012090;Isoform0013237;Isoform0013440;Isoform00…
GO:0006020	inositol metabolic process	15	35	1.75834e-06	0.000134952	Isoform0003760;Isoform0007253;Isoform0008654;Isoform0009841;Isoform0013632;Isoform0014807;Isoform0015366;Isoform0015731;Isoform0016167;Isoform0016740;Isoform0016805;Isoform0024989;Isoform0035049;Isoform0036817;Isoform0039682
GO:0044550	secondary metabolite biosynthetic process	44	191	1.92202e-06	0.000136168	Isoform0002451;Isoform0010373;Isoform0011333;Isoform0015612;Isoform0015727;Isoform0016817;Isoform0017145;Isoform0017277;Isoform0017426;Isoform0017429;Isoform0018291;Isoform0018937;Isoform0019302;Isoform0019915;Isoform0022441;Isoform0023536;Isoform0027205;Isoform0030135;Isoform0030532;Isoform0030633;Isoform0033015;Isoform0034590;Isoform0034629;Isoform0036705;Isoform0037251;Isoform0037373;Isoform00…
GO:0044699	single-organism process	1076	8842	9.63411e-06	0.000633787	Isoform0000015;Isoform0000053;Isoform0000076;Isoform0000103;Isoform0000191;Isoform0000198;Isoform0000216;Isoform0000253;Isoform0000409;Isoform0000440;Isoform0000610;Isoform0000633;Isoform0000661;Isoform0000675;Isoform0000804;Isoform0000819;Isoform0000863;Isoform0000922;Isoform0000963;Isoform0001009;Isoform0001032;Isoform0001073;Isoform0001131;Isoform0001150;Isoform0001179;Isoform0001210;Isoform00…
GO:0005976	polysaccharide metabolic process	123	761	1.1924e-05	0.000732136	Isoform0001433;Isoform0003003;Isoform0005358;Isoform0005459;Isoform0005522;Isoform0005562;Isoform0005910;Isoform0005918;Isoform0006438;Isoform0006890;Isoform0007508;Isoform0007687;Isoform0009500;Isoform0009644;Isoform0009684;Isoform0009836;Isoform0010665;Isoform0011313;Isoform0011976;Isoform0012018;Isoform0012090;Isoform0013237;Isoform0013266;Isoform0013431;Isoform0013752;Isoform0015277;Isoform00…
GO:0044262	cellular carbohydrate metabolic process	129	810	1.52232e-05	0.000876285	Isoform0001131;Isoform0001433;Isoform0003003;Isoform0003726;Isoform0003760;Isoform0005910;Isoform0006438;Isoform0006890;Isoform0007253;Isoform0007508;Isoform0008164;Isoform0008654;Isoform0009841;Isoform0011313;Isoform0011976;Isoform0013266;Isoform0013431;Isoform0013632;Isoform0014807;Isoform0015366;Isoform0015731;Isoform0016155;Isoform0016167;Isoform0016283;Isoform0016740;Isoform0016805;Isoform00…
GO:0030243	cellulose metabolic process	69	374	1.63005e-05	0.000883104	Isoform0001433;Isoform0003003;Isoform0005910;Isoform0006438;Isoform0007508;Isoform0011313;Isoform0011976;Isoform0013266;Isoform0016155;Isoform0016283;Isoform0024143;Isoform0027965;Isoform0029363;Isoform0030620;Isoform0033700;Isoform0037912;Isoform0037951;Isoform0041869;Isoform0042633;Isoform0044049;Isoform0044624;Isoform0045004;Isoform0046657;Isoform0047686;Isoform0047700;Isoform0047731;Isoform00…
GO:0005975	carbohydrate metabolic process	193	1350	0.000119435	0.00611111	Isoform0001131;Isoform0001433;Isoform0001451;Isoform0001539;Isoform0001615;Isoform0002483;Isoform0002617;Isoform0002624;Isoform0003003;Isoform0003726;Isoform0003760;Isoform0004907;Isoform0005358;Isoform0005459;Isoform0005522;Isoform0005562;Isoform0005910;Isoform0005918;Isoform0006438;Isoform0006890;Isoform0007253;Isoform0007508;Isoform0007687;Isoform0007699;Isoform0007893;Isoform0008158;Isoform00…
GO:0044710	single-organism metabolic process	662	5304	0.000136793	0.00663086	Isoform0000198;Isoform0000216;Isoform0000253;Isoform0000440;Isoform0000610;Isoform0000633;Isoform0000661;Isoform0000675;Isoform0000804;Isoform0000819;Isoform0000863;Isoform0000922;Isoform0000963;Isoform0001009;Isoform0001073;Isoform0001131;Isoform0001150;Isoform0001179;Isoform0001210;Isoform0001246;Isoform0001249;Isoform0001301;Isoform0001311;Isoform0001451;Isoform0001539;Isoform0001563;Isoform00…
GO:0006241	CTP biosynthetic process	12	37	0.000451713	0.0198108	Isoform0004598;Isoform0011473;Isoform0019470;Isoform0020833;Isoform0024087;Isoform0024888;Isoform0025453;Isoform0032018;Isoform0033689;Isoform0036653;Isoform0040588;Isoform0057068
GO:0046036	CTP metabolic process	12	37	0.000451713	0.0198108	Isoform0004598;Isoform0011473;Isoform0019470;Isoform0020833;Isoform0024087;Isoform0024888;Isoform0025453;Isoform0032018;Isoform0033689;Isoform0036653;Isoform0040588;Isoform0057068
GO:0006073	cellular glucan metabolic process	94	605	0.00050366	0.0210404	Isoform0001433;Isoform0003003;Isoform0005910;Isoform0006438;Isoform0006890;Isoform0007508;Isoform0011313;Isoform0011976;Isoform0013266;Isoform0013431;Isoform0016155;Isoform0016283;Isoform0018454;Isoform0019012;Isoform0020172;Isoform0022592;Isoform0024143;Isoform0027965;Isoform0028408;Isoform0029363;Isoform0030620;Isoform0032032;Isoform0032561;Isoform0033700;Isoform0034349;Isoform0034958;Isoform00…
GO:0009147	pyrimidine nucleoside triphosphate metabolic process	12	38	0.000593974	0.0210404	Isoform0004598;Isoform0011473;Isoform0019470;Isoform0020833;Isoform0024087;Isoform0024888;Isoform0025453;Isoform0032018;Isoform0033689;Isoform0036653;Isoform0040588;Isoform0057068
GO:0009148	pyrimidine nucleoside triphosphate biosynthetic process	12	38	0.000593974	0.0210404	Isoform0004598;Isoform0011473;Isoform0019470;Isoform0020833;Isoform0024087;Isoform0024888;Isoform0025453;Isoform0032018;Isoform0033689;Isoform0036653;Isoform0040588;Isoform0057068
GO:0009208	pyrimidine ribonucleoside triphosphate metabolic process	12	38	0.000593974	0.0210404	Isoform0004598;Isoform0011473;Isoform0019470;Isoform0020833;Isoform0024087;Isoform0024888;Isoform0025453;Isoform0032018;Isoform0033689;Isoform0036653;Isoform0040588;Isoform0057068
GO:0009209	pyrimidine ribonucleoside triphosphate biosynthetic process	12	38	0.000593974	0.0210404	Isoform0004598;Isoform0011473;Isoform0019470;Isoform0020833;Isoform0024087;Isoform0024888;Isoform0025453;Isoform0032018;Isoform0033689;Isoform0036653;Isoform0040588;Isoform0057068
GO:0044264	cellular polysaccharide metabolic process	94	609	0.00062836	0.0214341	Isoform0001433;Isoform0003003;Isoform0005910;Isoform0006438;Isoform0006890;Isoform0007508;Isoform0011313;Isoform0011976;Isoform0013266;Isoform0013431;Isoform0016155;Isoform0016283;Isoform0018454;Isoform0019012;Isoform0020172;Isoform0022592;Isoform0024143;Isoform0027965;Isoform0028408;Isoform0029363;Isoform0030620;Isoform0032032;Isoform0032561;Isoform0033700;Isoform0034349;Isoform0034958;Isoform00…
GO:0044255	cellular lipid metabolic process	132	912	0.000876383	0.0288267	Isoform0000253;Isoform0001802;Isoform0001824;Isoform0002451;Isoform0003065;Isoform0003726;Isoform0003760;Isoform0004280;Isoform0005139;Isoform0005886;Isoform0007253;Isoform0008654;Isoform0009110;Isoform0010585;Isoform0011333;Isoform0013010;Isoform0013632;Isoform0013865;Isoform0014807;Isoform0015343;Isoform0015366;Isoform0015381;Isoform0015612;Isoform0015731;Isoform0015815;Isoform0016167;Isoform00…
GO:0009755	hormone-mediated signaling pathway	61	370	0.00110166	0.0327299	Isoform0000053;Isoform0002877;Isoform0003364;Isoform0007477;Isoform0007586;Isoform0009781;Isoform0013332;Isoform0013440;Isoform0013681;Isoform0013865;Isoform0014264;Isoform0015343;Isoform0015583;Isoform0015793;Isoform0016077;Isoform0020302;Isoform0021577;Isoform0022704;Isoform0023599;Isoform0026762;Isoform0026970;Isoform0027442;Isoform0028094;Isoform0030951;Isoform0031089;Isoform0031779;Isoform00…
GO:0032870	cellular response to hormone stimulus	61	370	0.00110166	0.0327299	Isoform0000053;Isoform0002877;Isoform0003364;Isoform0007477;Isoform0007586;Isoform0009781;Isoform0013332;Isoform0013440;Isoform0013681;Isoform0013865;Isoform0014264;Isoform0015343;Isoform0015583;Isoform0015793;Isoform0016077;Isoform0020302;Isoform0021577;Isoform0022704;Isoform0023599;Isoform0026762;Isoform0026970;Isoform0027442;Isoform0028094;Isoform0030951;Isoform0031089;Isoform0031779;Isoform00…
GO:0071495	cellular response to endogenous stimulus	61	370	0.00110166	0.0327299	Isoform0000053;Isoform0002877;Isoform0003364;Isoform0007477;Isoform0007586;Isoform0009781;Isoform0013332;Isoform0013440;Isoform0013681;Isoform0013865;Isoform0014264;Isoform0015343;Isoform0015583;Isoform0015793;Isoform0016077;Isoform0020302;Isoform0021577;Isoform0022704;Isoform0023599;Isoform0026762;Isoform0026970;Isoform0027442;Isoform0028094;Isoform0030951;Isoform0031089;Isoform0031779;Isoform00…
GO:0006351	transcription, DNA-templated	22	100	0.00128502	0.0369845	Isoform0005931;Isoform0018567;Isoform0020074;Isoform0021449;Isoform0025856;Isoform0027844;Isoform0032706;Isoform0041817;Isoform0041932;Isoform0042629;Isoform0044495;Isoform0045050;Isoform0045949;Isoform0045964;Isoform0046740;Isoform0047281;Isoform0047293;Isoform0047661;Isoform0048975;Isoform0049560;Isoform0064800;Isoform0066813
GO:0097659	nucleic acid-templated transcription	23	108	0.00160079	0.0439872	Isoform0005931;Isoform0018567;Isoform0020074;Isoform0021449;Isoform0025856;Isoform0027844;Isoform0032706;Isoform0041817;Isoform0041932;Isoform0042629;Isoform0044495;Isoform0045050;Isoform0045949;Isoform0045964;Isoform0046740;Isoform0047281;Isoform0047293;Isoform0047661;Isoform0048975;Isoform0049560;Isoform0053486;Isoform0064800;Isoform0066813
GO:0006066	alcohol metabolic process	31	161	0.00162385	0.0439872	Isoform0002877;Isoform0003726;Isoform0003760;Isoform0004280;Isoform0007253;Isoform0008654;Isoform0009841;Isoform0013440;Isoform0013632;Isoform0013681;Isoform0014264;Isoform0014807;Isoform0015366;Isoform0015731;Isoform0016167;Isoform0016740;Isoform0016746;Isoform0016805;Isoform0019694;Isoform0022243;Isoform0024989;Isoform0025857;Isoform0029477;Isoform0033596;Isoform0035049;Isoform0036817;Isoform00…
GO:1901605	alpha-amino acid metabolic process	78	505	0.00171382	0.0440378	Isoform0000661;Isoform0001803;Isoform0001824;Isoform0002331;Isoform0004598;Isoform0008140;Isoform0010102;Isoform0010694;Isoform0011276;Isoform0011294;Isoform0011629;Isoform0013495;Isoform0013865;Isoform0016782;Isoform0017426;Isoform0017428;Isoform0017429;Isoform0018012;Isoform0018291;Isoform0018831;Isoform0018937;Isoform0019302;Isoform0019470;Isoform0019906;Isoform0019915;Isoform0020468;Isoform00…
GO:0051273	beta-glucan metabolic process	71	452	0.00173644	0.0440378	Isoform0001433;Isoform0003003;Isoform0005910;Isoform0006438;Isoform0007508;Isoform0011313;Isoform0011976;Isoform0013266;Isoform0016155;Isoform0016283;Isoform0024143;Isoform0027965;Isoform0029363;Isoform0030620;Isoform0033700;Isoform0037912;Isoform0037951;Isoform0041869;Isoform0042633;Isoform0044049;Isoform0044624;Isoform0045004;Isoform0046657;Isoform0047686;Isoform0047700;Isoform0047731;Isoform00…
GO:0006629	lipid metabolic process	143	1017	0.00176916	0.0440378	Isoform0000253;Isoform0001802;Isoform0001824;Isoform0002025;Isoform0002451;Isoform0002877;Isoform0003065;Isoform0003726;Isoform0003760;Isoform0004280;Isoform0005139;Isoform0005886;Isoform0007253;Isoform0008654;Isoform0009110;Isoform0010585;Isoform0011333;Isoform0011395;Isoform0013010;Isoform0013440;Isoform0013632;Isoform0013672;Isoform0013681;Isoform0013865;Isoform0014264;Isoform0014807;Isoform00…
GO:0009625	response to insect	4	6	0.00190967	0.0462844	Isoform0019274;Isoform0020191;Isoform0039177;Isoform0045709
GO:0019438	aromatic compound biosynthetic process	111	771	0.00260403	0.0563599	Isoform0000863;Isoform0001210;Isoform0002451;Isoform0003065;Isoform0004598;Isoform0005931;Isoform0006426;Isoform0006871;Isoform0008619;Isoform0010355;Isoform0011333;Isoform0011473;Isoform0012548;Isoform0012654;Isoform0013865;Isoform0015516;Isoform0015612;Isoform0015727;Isoform0016647;Isoform0016817;Isoform0017145;Isoform0017277;Isoform0017426;Isoform0017429;Isoform0018291;Isoform0018567;Isoform00…
GO:0009218	pyrimidine ribonucleotide metabolic process	13	50	0.00263135	0.0563599	Isoform0001210;Isoform0004598;Isoform0011473;Isoform0019470;Isoform0020833;Isoform0024087;Isoform0024888;Isoform0025453;Isoform0032018;Isoform0033689;Isoform0036653;Isoform0040588;Isoform0057068
GO:0009220	pyrimidine ribonucleotide biosynthetic process	13	50	0.00263135	0.0563599	Isoform0001210;Isoform0004598;Isoform0011473;Isoform0019470;Isoform0020833;Isoform0024087;Isoform0024888;Isoform0025453;Isoform0032018;Isoform0033689;Isoform0036653;Isoform0040588;Isoform0057068
GO:0046132	pyrimidine ribonucleoside biosynthetic process	13	50	0.00263135	0.0563599	Isoform0001210;Isoform0004598;Isoform0011473;Isoform0019470;Isoform0020833;Isoform0024087;Isoform0024888;Isoform0025453;Isoform0032018;Isoform0033689;Isoform0036653;Isoform0040588;Isoform0057068
GO:0046134	pyrimidine nucleoside biosynthetic process	13	50	0.00263135	0.0563599	Isoform0001210;Isoform0004598;Isoform0011473;Isoform0019470;Isoform0020833;Isoform0024087;Isoform0024888;Isoform0025453;Isoform0032018;Isoform0033689;Isoform0036653;Isoform0040588;Isoform0057068
GO:0009687	abscisic acid metabolic process	7	19	0.00314816	0.0630316	Isoform0004280;Isoform0019694;Isoform0022243;Isoform0029477;Isoform0033596;Isoform0037447;Isoform0037849
GO:0043288	apocarotenoid metabolic process	7	19	0.00314816	0.0630316	Isoform0004280;Isoform0019694;Isoform0022243;Isoform0029477;Isoform0033596;Isoform0037447;Isoform0037849
GO:1902644	tertiary alcohol metabolic process	7	19	0.00314816	0.0630316	Isoform0004280;Isoform0019694;Isoform0022243;Isoform0029477;Isoform0033596;Isoform0037447;Isoform0037849
GO:0048584	positive regulation of response to stimulus	6	15	0.00388464	0.0761224	Isoform0007240;Isoform0014674;Isoform0018294;Isoform0020647;Isoform0024902;Isoform0044017
GO:1990066	energy quenching	3	4	0.00505491	0.096991	Isoform0013311;Isoform0016132;Isoform0041056
GO:0006631	fatty acid metabolic process	72	482	0.00578052	0.10865	Isoform0000253;Isoform0001802;Isoform0001824;Isoform0003065;Isoform0003726;Isoform0005886;Isoform0010585;Isoform0013010;Isoform0013865;Isoform0015343;Isoform0015381;Isoform0015815;Isoform0018452;Isoform0018680;Isoform0019274;Isoform0020191;Isoform0020348;Isoform0020694;Isoform0020802;Isoform0021347;Isoform0023585;Isoform0024175;Isoform0026579;Isoform0028386;Isoform0029533;Isoform0029838;Isoform00…
GO:0006779	porphyrin-containing compound biosynthetic process	24	128	0.00721546	0.130303	Isoform0000863;Isoform0002451;Isoform0003065;Isoform0006426;Isoform0006871;Isoform0008619;Isoform0010355;Isoform0012548;Isoform0012654;Isoform0013865;Isoform0015516;Isoform0015612;Isoform0016647;Isoform0037340;Isoform0041200;Isoform0043332;Isoform0044211;Isoform0044561;Isoform0045197;Isoform0051726;Isoform0052299;Isoform0061390;Isoform0061438;Isoform0064245
GO:0033014	tetrapyrrole biosynthetic process	24	128	0.00721546	0.130303	Isoform0000863;Isoform0002451;Isoform0003065;Isoform0006426;Isoform0006871;Isoform0008619;Isoform0010355;Isoform0012548;Isoform0012654;Isoform0013865;Isoform0015516;Isoform0015612;Isoform0016647;Isoform0037340;Isoform0041200;Isoform0043332;Isoform0044211;Isoform0044561;Isoform0045197;Isoform0051726;Isoform0052299;Isoform0061390;Isoform0061438;Isoform0064245
GO:0055065	metal ion homeostasis	11	44	0.00750633	0.132949	Isoform0005569;Isoform0005787;Isoform0007240;Isoform0009559;Isoform0014674;Isoform0014773;Isoform0018294;Isoform0020647;Isoform0024902;Isoform0030330;Isoform0044017
GO:0006213	pyrimidine nucleoside metabolic process	13	57	0.00869611	0.148317	Isoform0001210;Isoform0004598;Isoform0011473;Isoform0019470;Isoform0020833;Isoform0024087;Isoform0024888;Isoform0025453;Isoform0032018;Isoform0033689;Isoform0036653;Isoform0040588;Isoform0057068
GO:0046131	pyrimidine ribonucleoside metabolic process	13	57	0.00869611	0.148317	Isoform0001210;Isoform0004598;Isoform0011473;Isoform0019470;Isoform0020833;Isoform0024087;Isoform0024888;Isoform0025453;Isoform0032018;Isoform0033689;Isoform0036653;Isoform0040588;Isoform0057068
GO:0009826	unidimensional cell growth	7	23	0.0102893	0.172299	Isoform0002877;Isoform0012090;Isoform0013440;Isoform0013681;Isoform0014264;Isoform0047943;Isoform0058790
GO:1901362	organic cyclic compound biosynthetic process	116	849	0.0110365	0.181511	Isoform0000863;Isoform0001210;Isoform0002451;Isoform0002877;Isoform0003065;Isoform0004598;Isoform0005931;Isoform0006426;Isoform0006871;Isoform0008619;Isoform0010355;Isoform0011333;Isoform0011473;Isoform0012548;Isoform0012654;Isoform0013440;Isoform0013681;Isoform0013865;Isoform0014264;Isoform0015516;Isoform0015612;Isoform0015727;Isoform0016647;Isoform0016746;Isoform0016817;Isoform0017145;Isoform00…
GO:0006714	sesquiterpenoid metabolic process	8	29	0.0117101	0.18921	Isoform0004280;Isoform0011333;Isoform0019694;Isoform0022243;Isoform0029477;Isoform0033596;Isoform0037447;Isoform0037849
GO:0042548	regulation of photosynthesis, light reaction	2	2	0.0123929	0.192332	Isoform0015735;Isoform0016415
GO:0043467	regulation of generation of precursor metabolites and energy	2	2	0.0123929	0.192332	Isoform0015735;Isoform0016415
GO:0019751	polyol metabolic process	16	79	0.0125298	0.192332	Isoform0003726;Isoform0003760;Isoform0007253;Isoform0008654;Isoform0009841;Isoform0013632;Isoform0014807;Isoform0015366;Isoform0015731;Isoform0016167;Isoform0016740;Isoform0016805;Isoform0024989;Isoform0035049;Isoform0036817;Isoform0039682
GO:0060560	developmental growth involved in morphogenesis	7	24	0.0131584	0.19867	Isoform0002877;Isoform0012090;Isoform0013440;Isoform0013681;Isoform0014264;Isoform0047943;Isoform0058790
GO:0006875	cellular metal ion homeostasis	5	14	0.0143884	0.210345	Isoform0005569;Isoform0005787;Isoform0009559;Isoform0014773;Isoform0030330
GO:0046916	cellular transition metal ion homeostasis	5	14	0.0143884	0.210345	Isoform0005569;Isoform0005787;Isoform0009559;Isoform0014773;Isoform0030330
GO:0034285	response to disaccharide	13	62	0.0175046	0.251903	Isoform0000103;Isoform0001824;Isoform0003364;Isoform0013865;Isoform0015343;Isoform0016132;Isoform0026082;Isoform0027903;Isoform0041056;Isoform0065003;Isoform0065467;Isoform0067139;Isoform0069379
GO:0009664	plant-type cell wall organization	4	10	0.0185252	0.262488	Isoform0004063;Isoform0006120;Isoform0031981;Isoform0039346
GO:0019752	carboxylic acid metabolic process	248	1976	0.0198764	0.277366	Isoform0000253;Isoform0000633;Isoform0000661;Isoform0000819;Isoform0000863;Isoform0001009;Isoform0001131;Isoform0001246;Isoform0001784;Isoform0001802;Isoform0001803;Isoform0001824;Isoform0002331;Isoform0002526;Isoform0002617;Isoform0002624;Isoform0003065;Isoform0003364;Isoform0003726;Isoform0004280;Isoform0004518;Isoform0004598;Isoform0004907;Isoform0005886;Isoform0007240;Isoform0008140;Isoform00…
GO:0043436	oxoacid metabolic process	252	2011	0.020251	0.278376	Isoform0000253;Isoform0000633;Isoform0000661;Isoform0000819;Isoform0000863;Isoform0001009;Isoform0001131;Isoform0001246;Isoform0001784;Isoform0001802;Isoform0001803;Isoform0001824;Isoform0002331;Isoform0002451;Isoform0002526;Isoform0002617;Isoform0002624;Isoform0003065;Isoform0003364;Isoform0003726;Isoform0004280;Isoform0004518;Isoform0004598;Isoform0004907;Isoform0005886;Isoform0007240;Isoform00…
GO:0006082	organic acid metabolic process	252	2012	0.0206731	0.279999	Isoform0000253;Isoform0000633;Isoform0000661;Isoform0000819;Isoform0000863;Isoform0001009;Isoform0001131;Isoform0001246;Isoform0001784;Isoform0001802;Isoform0001803;Isoform0001824;Isoform0002331;Isoform0002451;Isoform0002526;Isoform0002617;Isoform0002624;Isoform0003065;Isoform0003364;Isoform0003726;Isoform0004280;Isoform0004518;Isoform0004598;Isoform0004907;Isoform0005886;Isoform0007240;Isoform00…
GO:0006405	RNA export from nucleus	20	112	0.0220799	0.281468	Isoform0005931;Isoform0018567;Isoform0020074;Isoform0021449;Isoform0025856;Isoform0027844;Isoform0032706;Isoform0041817;Isoform0041932;Isoform0043883;Isoform0044495;Isoform0045050;Isoform0045949;Isoform0045964;Isoform0046740;Isoform0047281;Isoform0047293;Isoform0048975;Isoform0064800;Isoform0066813
GO:0051168	nuclear export	20	112	0.0220799	0.281468	Isoform0005931;Isoform0018567;Isoform0020074;Isoform0021449;Isoform0025856;Isoform0027844;Isoform0032706;Isoform0041817;Isoform0041932;Isoform0043883;Isoform0044495;Isoform0045050;Isoform0045949;Isoform0045964;Isoform0046740;Isoform0047281;Isoform0047293;Isoform0048975;Isoform0064800;Isoform0066813
GO:0006403	RNA localization	20	113	0.0241132	0.281468	Isoform0005931;Isoform0018567;Isoform0020074;Isoform0021449;Isoform0025856;Isoform0027844;Isoform0032706;Isoform0041817;Isoform0041932;Isoform0043883;Isoform0044495;Isoform0045050;Isoform0045949;Isoform0045964;Isoform0046740;Isoform0047281;Isoform0047293;Isoform0048975;Isoform0064800;Isoform0066813
GO:0050657	nucleic acid transport	20	113	0.0241132	0.281468	Isoform0005931;Isoform0018567;Isoform0020074;Isoform0021449;Isoform0025856;Isoform0027844;Isoform0032706;Isoform0041817;Isoform0041932;Isoform0043883;Isoform0044495;Isoform0045050;Isoform0045949;Isoform0045964;Isoform0046740;Isoform0047281;Isoform0047293;Isoform0048975;Isoform0064800;Isoform0066813
GO:0050658	RNA transport	20	113	0.0241132	0.281468	Isoform0005931;Isoform0018567;Isoform0020074;Isoform0021449;Isoform0025856;Isoform0027844;Isoform0032706;Isoform0041817;Isoform0041932;Isoform0043883;Isoform0044495;Isoform0045050;Isoform0045949;Isoform0045964;Isoform0046740;Isoform0047281;Isoform0047293;Isoform0048975;Isoform0064800;Isoform0066813
GO:0051236	establishment of RNA localization	20	113	0.0241132	0.281468	Isoform0005931;Isoform0018567;Isoform0020074;Isoform0021449;Isoform0025856;Isoform0027844;Isoform0032706;Isoform0041817;Isoform0041932;Isoform0043883;Isoform0044495;Isoform0045050;Isoform0045949;Isoform0045964;Isoform0046740;Isoform0047281;Isoform0047293;Isoform0048975;Isoform0064800;Isoform0066813
GO:1901615	organic hydroxy compound metabolic process	36	232	0.02495	0.281468	Isoform0001824;Isoform0002877;Isoform0003364;Isoform0003726;Isoform0003760;Isoform0004280;Isoform0007240;Isoform0007253;Isoform0008654;Isoform0009841;Isoform0013440;Isoform0013632;Isoform0013681;Isoform0013865;Isoform0014264;Isoform0014807;Isoform0015366;Isoform0015731;Isoform0016167;Isoform0016740;Isoform0016746;Isoform0016805;Isoform0019694;Isoform0022243;Isoform0024989;Isoform0025857;Isoform00…
GO:0032879	regulation of localization	22	128	0.0254516	0.281468	Isoform0000103;Isoform0003364;Isoform0012090;Isoform0015343;Isoform0016132;Isoform0018796;Isoform0021225;Isoform0037141;Isoform0039436;Isoform0041056;Isoform0046050;Isoform0047638;Isoform0049522;Isoform0049560;Isoform0058287;Isoform0058375;Isoform0060370;Isoform0065003;Isoform0065467;Isoform0067139;Isoform0069379;Isoform0070520
GO:0051049	regulation of transport	22	128	0.0254516	0.281468	Isoform0000103;Isoform0003364;Isoform0012090;Isoform0015343;Isoform0016132;Isoform0018796;Isoform0021225;Isoform0037141;Isoform0039436;Isoform0041056;Isoform0046050;Isoform0047638;Isoform0049522;Isoform0049560;Isoform0058287;Isoform0058375;Isoform0060370;Isoform0065003;Isoform0065467;Isoform0067139;Isoform0069379;Isoform0070520
GO:0009744	response to sucrose	5	16	0.0260058	0.281468	Isoform0015343;Isoform0065003;Isoform0065467;Isoform0067139;Isoform0069379
GO:0034756	regulation of iron ion transport	5	16	0.0260058	0.281468	Isoform0015343;Isoform0065003;Isoform0065467;Isoform0067139;Isoform0069379
GO:0080190	lateral growth	5	16	0.0260058	0.281468	Isoform0015343;Isoform0065003;Isoform0065467;Isoform0067139;Isoform0069379
GO:0042886	amide transport	14	72	0.0260968	0.281468	Isoform0016176;Isoform0021291;Isoform0022587;Isoform0025852;Isoform0027697;Isoform0031868;Isoform0040711;Isoform0042087;Isoform0044486;Isoform0044870;Isoform0046475;Isoform0046675;Isoform0047286;Isoform0053228
GO:0006820	anion transport	39	256	0.0264534	0.281468	Isoform0002877;Isoform0003236;Isoform0003364;Isoform0008414;Isoform0013440;Isoform0013681;Isoform0014264;Isoform0018796;Isoform0018811;Isoform0019836;Isoform0020202;Isoform0021102;Isoform0021225;Isoform0022001;Isoform0024280;Isoform0026843;Isoform0027783;Isoform0027842;Isoform0028139;Isoform0030330;Isoform0031239;Isoform0033915;Isoform0035738;Isoform0037141;Isoform0037663;Isoform0037686;Isoform00…
GO:0010208	pollen wall assembly	4	11	0.0265882	0.281468	Isoform0004063;Isoform0006120;Isoform0031981;Isoform0058790
GO:0010927	cellular component assembly involved in morphogenesis	4	11	0.0265882	0.281468	Isoform0004063;Isoform0006120;Isoform0031981;Isoform0058790
GO:0030198	extracellular matrix organization	4	11	0.0265882	0.281468	Isoform0004063;Isoform0006120;Isoform0031981;Isoform0058790
GO:0043062	extracellular structure organization	4	11	0.0265882	0.281468	Isoform0004063;Isoform0006120;Isoform0031981;Isoform0058790
GO:0085029	extracellular matrix assembly	4	11	0.0265882	0.281468	Isoform0004063;Isoform0006120;Isoform0031981;Isoform0058790
GO:0000160	phosphorelay signal transduction system	13	66	0.028434	0.297587	Isoform0015343;Isoform0031207;Isoform0031504;Isoform0048124;Isoform0049843;Isoform0052000;Isoform0054213;Isoform0055816;Isoform0060427;Isoform0065003;Isoform0065467;Isoform0067139;Isoform0069379
GO:0010959	regulation of metal ion transport	6	22	0.0293666	0.303895	Isoform0012090;Isoform0015343;Isoform0065003;Isoform0065467;Isoform0067139;Isoform0069379
GO:0009725	response to hormone	63	448	0.0304614	0.311722	Isoform0000053;Isoform0002877;Isoform0003364;Isoform0007477;Isoform0007586;Isoform0009781;Isoform0013332;Isoform0013440;Isoform0013681;Isoform0013865;Isoform0014264;Isoform0015343;Isoform0015583;Isoform0015793;Isoform0016077;Isoform0020302;Isoform0021577;Isoform0022704;Isoform0023599;Isoform0026762;Isoform0026970;Isoform0027442;Isoform0028094;Isoform0030951;Isoform0031089;Isoform0031779;Isoform00…
GO:0043269	regulation of ion transport	21	124	0.0329724	0.331729	Isoform0000103;Isoform0012090;Isoform0015343;Isoform0016132;Isoform0018796;Isoform0021225;Isoform0037141;Isoform0039436;Isoform0041056;Isoform0046050;Isoform0047638;Isoform0049522;Isoform0049560;Isoform0058287;Isoform0058375;Isoform0060370;Isoform0065003;Isoform0065467;Isoform0067139;Isoform0069379;Isoform0070520
GO:0005984	disaccharide metabolic process	26	161	0.0331389	0.331729	Isoform0008164;Isoform0018454;Isoform0019012;Isoform0020172;Isoform0023749;Isoform0029228;Isoform0034349;Isoform0034606;Isoform0041628;Isoform0047630;Isoform0047799;Isoform0047943;Isoform0052094;Isoform0053455;Isoform0053732;Isoform0054404;Isoform0059319;Isoform0059439;Isoform0059964;Isoform0060121;Isoform0060258;Isoform0060373;Isoform0060466;Isoform0060864;Isoform0060877;Isoform0061358
GO:0009620	response to fungus	11	54	0.0334971	0.331729	Isoform0003364;Isoform0013865;Isoform0016970;Isoform0019274;Isoform0020191;Isoform0027058;Isoform0038023;Isoform0039177;Isoform0045709;Isoform0046392;Isoform0047700
GO:0006778	porphyrin-containing compound metabolic process	28	178	0.037637	0.368686	Isoform0000863;Isoform0000963;Isoform0001824;Isoform0002451;Isoform0002867;Isoform0003065;Isoform0006426;Isoform0006871;Isoform0008619;Isoform0010355;Isoform0011699;Isoform0012548;Isoform0012654;Isoform0013865;Isoform0015516;Isoform0015612;Isoform0016647;Isoform0037340;Isoform0041200;Isoform0043332;Isoform0044211;Isoform0044561;Isoform0045197;Isoform0051726;Isoform0052299;Isoform0061390;Isoform00…
GO:0006913	nucleocytoplasmic transport	21	126	0.0384298	0.368686	Isoform0005931;Isoform0018567;Isoform0020074;Isoform0021449;Isoform0025856;Isoform0027844;Isoform0032706;Isoform0041817;Isoform0041932;Isoform0043883;Isoform0044495;Isoform0045050;Isoform0045949;Isoform0045964;Isoform0046740;Isoform0047281;Isoform0047293;Isoform0047449;Isoform0048975;Isoform0064800;Isoform0066813
GO:0051169	nuclear transport	21	126	0.0384298	0.368686	Isoform0005931;Isoform0018567;Isoform0020074;Isoform0021449;Isoform0025856;Isoform0027844;Isoform0032706;Isoform0041817;Isoform0041932;Isoform0043883;Isoform0044495;Isoform0045050;Isoform0045949;Isoform0045964;Isoform0046740;Isoform0047281;Isoform0047293;Isoform0047449;Isoform0048975;Isoform0064800;Isoform0066813
GO:0033013	tetrapyrrole metabolic process	28	179	0.0400501	0.378396	Isoform0000863;Isoform0000963;Isoform0001824;Isoform0002451;Isoform0002867;Isoform0003065;Isoform0006426;Isoform0006871;Isoform0008619;Isoform0010355;Isoform0011699;Isoform0012548;Isoform0012654;Isoform0013865;Isoform0015516;Isoform0015612;Isoform0016647;Isoform0037340;Isoform0041200;Isoform0043332;Isoform0044211;Isoform0044561;Isoform0045197;Isoform0051726;Isoform0052299;Isoform0061390;Isoform00…
GO:0008152	metabolic process	1532	13462	0.0412165	0.378396	Isoform0000046;Isoform0000053;Isoform0000076;Isoform0000103;Isoform0000130;Isoform0000198;Isoform0000216;Isoform0000253;Isoform0000284;Isoform0000390;Isoform0000440;Isoform0000610;Isoform0000633;Isoform0000637;Isoform0000661;Isoform0000663;Isoform0000664;Isoform0000675;Isoform0000712;Isoform0000720;Isoform0000723;Isoform0000781;Isoform0000804;Isoform0000819;Isoform0000829;Isoform0000863;Isoform00…
GO:0009845	seed germination	5	18	0.0423179	0.378396	Isoform0015343;Isoform0065003;Isoform0065467;Isoform0067139;Isoform0069379
GO:0051193	regulation of cofactor metabolic process	5	18	0.0423179	0.378396	Isoform0015343;Isoform0065003;Isoform0065467;Isoform0067139;Isoform0069379
GO:0090056	regulation of chlorophyll metabolic process	5	18	0.0423179	0.378396	Isoform0015343;Isoform0065003;Isoform0065467;Isoform0067139;Isoform0069379
GO:0090351	seedling development	5	18	0.0423179	0.378396	Isoform0015343;Isoform0065003;Isoform0065467;Isoform0067139;Isoform0069379
GO:1901401	regulation of tetrapyrrole metabolic process	5	18	0.0423179	0.378396	Isoform0015343;Isoform0065003;Isoform0065467;Isoform0067139;Isoform0069379
GO:0015833	peptide transport	13	70	0.0436522	0.386574	Isoform0021291;Isoform0022587;Isoform0025852;Isoform0027697;Isoform0031868;Isoform0040711;Isoform0042087;Isoform0044486;Isoform0044870;Isoform0046475;Isoform0046675;Isoform0047286;Isoform0053228
GO:0071705	nitrogen compound transport	38	259	0.0464067	0.407053	Isoform0003364;Isoform0005931;Isoform0016176;Isoform0018567;Isoform0020074;Isoform0021291;Isoform0021449;Isoform0022587;Isoform0023735;Isoform0025852;Isoform0025856;Isoform0027697;Isoform0027844;Isoform0031868;Isoform0032706;Isoform0037537;Isoform0040711;Isoform0041817;Isoform0041932;Isoform0042087;Isoform0043883;Isoform0044275;Isoform0044486;Isoform0044495;Isoform0044870;Isoform0045050;Isoform00…
GO:0015698	inorganic anion transport	25	159	0.0475977	0.413561	Isoform0018796;Isoform0018811;Isoform0021102;Isoform0021225;Isoform0022001;Isoform0024280;Isoform0026843;Isoform0027783;Isoform0028139;Isoform0030330;Isoform0031239;Isoform0033915;Isoform0035738;Isoform0037141;Isoform0039436;Isoform0042042;Isoform0045862;Isoform0046050;Isoform0046082;Isoform0047638;Isoform0049522;Isoform0058287;Isoform0058375;Isoform0060370;Isoform0070520
GO:0016310	phosphorylation	37	253	0.0508222	0.437451	Isoform0000819;Isoform0009062;Isoform0009873;Isoform0013431;Isoform0015343;Isoform0017555;Isoform0019705;Isoform0020900;Isoform0021868;Isoform0022097;Isoform0022766;Isoform0026238;Isoform0026553;Isoform0027222;Isoform0029405;Isoform0031207;Isoform0031237;Isoform0031504;Isoform0038658;Isoform0040634;Isoform0040701;Isoform0044928;Isoform0045924;Isoform0048124;Isoform0049560;Isoform0049843;Isoform00…
GO:0009719	response to endogenous stimulus	67	495	0.0524474	0.447259	Isoform0000053;Isoform0002877;Isoform0003364;Isoform0007477;Isoform0007586;Isoform0009781;Isoform0013246;Isoform0013332;Isoform0013440;Isoform0013681;Isoform0013865;Isoform0014264;Isoform0015343;Isoform0015583;Isoform0015793;Isoform0016077;Isoform0020302;Isoform0021577;Isoform0022704;Isoform0023599;Isoform0023749;Isoform0026762;Isoform0026970;Isoform0027058;Isoform0027442;Isoform0028094;Isoform00…
GO:0048511	rhythmic process	8	38	0.0545739	0.461124	Isoform0005900;Isoform0009237;Isoform0015343;Isoform0065003;Isoform0065467;Isoform0067139;Isoform0067664;Isoform0069379
GO:0006643	membrane lipid metabolic process	10	52	0.0584148	0.487963	Isoform0025976;Isoform0027222;Isoform0042582;Isoform0047397;Isoform0048819;Isoform0054611;Isoform0056057;Isoform0056478;Isoform0059495;Isoform0060070
GO:0009411	response to UV	12	66	0.0588098	0.487963	Isoform0002877;Isoform0008158;Isoform0012090;Isoform0013440;Isoform0013681;Isoform0014264;Isoform0026082;Isoform0027903;Isoform0038864;Isoform0047943;Isoform0058790;Isoform0066459
GO:0005982	starch metabolic process	22	140	0.0604506	0.497098	Isoform0006890;Isoform0013431;Isoform0018454;Isoform0019012;Isoform0020172;Isoform0022592;Isoform0028408;Isoform0032032;Isoform0032561;Isoform0034349;Isoform0034958;Isoform0035142;Isoform0037303;Isoform0038284;Isoform0039055;Isoform0047799;Isoform0047943;Isoform0051863;Isoform0052928;Isoform0054404;Isoform0061358;Isoform0067664
GO:0006730	one-carbon metabolic process	3	9	0.0692608	0.564506	Isoform0000661;Isoform0011276;Isoform0020468
GO:0008272	sulfate transport	6	27	0.0723687	0.574583	Isoform0024280;Isoform0026843;Isoform0027783;Isoform0031239;Isoform0033915;Isoform0035738
GO:0071669	plant-type cell wall organization or biogenesis	6	27	0.0723687	0.574583	Isoform0004063;Isoform0006120;Isoform0016970;Isoform0031981;Isoform0039346;Isoform0047700
GO:0072348	sulfur compound transport	6	27	0.0723687	0.574583	Isoform0024280;Isoform0026843;Isoform0027783;Isoform0031239;Isoform0033915;Isoform0035738
GO:0055076	transition metal ion homeostasis	5	21	0.0761517	0.59945	Isoform0005569;Isoform0005787;Isoform0009559;Isoform0014773;Isoform0030330
GO:0009311	oligosaccharide metabolic process	26	176	0.0814427	0.635325	Isoform0008164;Isoform0018454;Isoform0019012;Isoform0020172;Isoform0023749;Isoform0029228;Isoform0034349;Isoform0034606;Isoform0041628;Isoform0047630;Isoform0047799;Isoform0047943;Isoform0052094;Isoform0053455;Isoform0053732;Isoform0054404;Isoform0059319;Isoform0059439;Isoform0059964;Isoform0060121;Isoform0060258;Isoform0060373;Isoform0060466;Isoform0060864;Isoform0060877;Isoform0061358
GO:0051188	cofactor biosynthetic process	35	248	0.084011	0.635325	Isoform0000863;Isoform0002451;Isoform0003065;Isoform0006426;Isoform0006871;Isoform0008619;Isoform0010355;Isoform0012548;Isoform0012654;Isoform0013865;Isoform0015516;Isoform0015612;Isoform0016647;Isoform0018454;Isoform0019012;Isoform0020172;Isoform0034349;Isoform0037340;Isoform0038023;Isoform0041200;Isoform0043332;Isoform0044211;Isoform0044561;Isoform0045197;Isoform0046355;Isoform0046392;Isoform00…
GO:0071555	cell wall organization	12	70	0.0846361	0.635325	Isoform0001479;Isoform0002624;Isoform0004063;Isoform0006120;Isoform0011044;Isoform0022592;Isoform0031981;Isoform0032032;Isoform0039055;Isoform0039346;Isoform0047943;Isoform0052928
GO:0006520	cellular amino acid metabolic process	112	888	0.0853625	0.635325	Isoform0000661;Isoform0000863;Isoform0001784;Isoform0001803;Isoform0001824;Isoform0002331;Isoform0004598;Isoform0008140;Isoform0008619;Isoform0009169;Isoform0009478;Isoform0009859;Isoform0010102;Isoform0010358;Isoform0010694;Isoform0011276;Isoform0011294;Isoform0011629;Isoform0012849;Isoform0013097;Isoform0013161;Isoform0013311;Isoform0013495;Isoform0013865;Isoform0015516;Isoform0016132;Isoform00…
GO:0006338	chromatin remodeling	7	35	0.0876072	0.635325	Isoform0043601;Isoform0049168;Isoform0050502;Isoform0052943;Isoform0059422;Isoform0063631;Isoform0067865
GO:0006873	cellular ion homeostasis	7	35	0.0876072	0.635325	Isoform0000076;Isoform0000103;Isoform0005569;Isoform0005787;Isoform0009559;Isoform0014773;Isoform0030330
GO:0010160	formation of organ boundary	7	35	0.0876072	0.635325	Isoform0043601;Isoform0049168;Isoform0050502;Isoform0052943;Isoform0059422;Isoform0063631;Isoform0067865
GO:0048645	organ formation	7	35	0.0876072	0.635325	Isoform0043601;Isoform0049168;Isoform0050502;Isoform0052943;Isoform0059422;Isoform0063631;Isoform0067865
GO:0048859	formation of anatomical boundary	7	35	0.0876072	0.635325	Isoform0043601;Isoform0049168;Isoform0050502;Isoform0052943;Isoform0059422;Isoform0063631;Isoform0067865
GO:0055082	cellular chemical homeostasis	7	35	0.0876072	0.635325	Isoform0000076;Isoform0000103;Isoform0005569;Isoform0005787;Isoform0009559;Isoform0014773;Isoform0030330
GO:0051186	cofactor metabolic process	64	487	0.0899999	0.647577	Isoform0000863;Isoform0000963;Isoform0001824;Isoform0002451;Isoform0002483;Isoform0002867;Isoform0002877;Isoform0003065;Isoform0003380;Isoform0006426;Isoform0006871;Isoform0008619;Isoform0009110;Isoform0009504;Isoform0010355;Isoform0011699;Isoform0012548;Isoform0012654;Isoform0013440;Isoform0013495;Isoform0013681;Isoform0013865;Isoform0014216;Isoform0014264;Isoform0015329;Isoform0015516;Isoform00…
GO:0001101	response to acid chemical	31	218	0.0917935	0.652108	Isoform0000091;Isoform0000608;Isoform0002258;Isoform0003364;Isoform0005377;Isoform0005900;Isoform0009492;Isoform0013865;Isoform0015343;Isoform0015381;Isoform0016932;Isoform0016970;Isoform0019428;Isoform0022704;Isoform0023749;Isoform0027058;Isoform0027543;Isoform0028094;Isoform0030330;Isoform0037221;Isoform0038023;Isoform0041450;Isoform0046392;Isoform0046896;Isoform0046899;Isoform0047943;Isoform00…
GO:0048646	anatomical structure formation involved in morphogenesis	12	71	0.0920456	0.652108	Isoform0004063;Isoform0006120;Isoform0009841;Isoform0031981;Isoform0043601;Isoform0049168;Isoform0050502;Isoform0052943;Isoform0058790;Isoform0059422;Isoform0063631;Isoform0067865
GO:0034762	regulation of transmembrane transport	11	64	0.0945698	0.659839	Isoform0018796;Isoform0021225;Isoform0037141;Isoform0039436;Isoform0046050;Isoform0047638;Isoform0049522;Isoform0058287;Isoform0058375;Isoform0060370;Isoform0070520
GO:0034765	regulation of ion transmembrane transport	11	64	0.0945698	0.659839	Isoform0018796;Isoform0021225;Isoform0037141;Isoform0039436;Isoform0046050;Isoform0047638;Isoform0049522;Isoform0058287;Isoform0058375;Isoform0060370;Isoform0070520
GO:0007017	microtubule-based process	28	195	0.0957042	0.662734	Isoform0002720;Isoform0004093;Isoform0008968;Isoform0009734;Isoform0015585;Isoform0019642;Isoform0021203;Isoform0023954;Isoform0031268;Isoform0036679;Isoform0047532;Isoform0048742;Isoform0049727;Isoform0049867;Isoform0049874;Isoform0050536;Isoform0051341;Isoform0052304;Isoform0053528;Isoform0054310;Isoform0054429;Isoform0055394;Isoform0056944;Isoform0059328;Isoform0060008;Isoform0060612;Isoform00…
GO:0010109	regulation of photosynthesis	2	5	0.098586	0.677595	Isoform0015735;Isoform0016415
GO:0050801	ion homeostasis	13	80	0.104167	0.710647	Isoform0000076;Isoform0000103;Isoform0005569;Isoform0005787;Isoform0007240;Isoform0009559;Isoform0014674;Isoform0014773;Isoform0018294;Isoform0020647;Isoform0024902;Isoform0030330;Isoform0044017
GO:0032774	RNA biosynthetic process	23	158	0.108931	0.732508	Isoform0005931;Isoform0018567;Isoform0020074;Isoform0021449;Isoform0025856;Isoform0027844;Isoform0032706;Isoform0041817;Isoform0041932;Isoform0042629;Isoform0044495;Isoform0045050;Isoform0045949;Isoform0045964;Isoform0046740;Isoform0047281;Isoform0047293;Isoform0047661;Isoform0048975;Isoform0049560;Isoform0053486;Isoform0064800;Isoform0066813
GO:0010260	organ senescence	7	37	0.110794	0.732508	Isoform0015343;Isoform0015381;Isoform0023961;Isoform0065003;Isoform0065467;Isoform0067139;Isoform0069379
GO:0006706	steroid catabolic process	1	1	0.111348	0.732508	Isoform0023961
GO:0006842	tricarboxylic acid transport	1	1	0.111348	0.732508	Isoform0030330
GO:0034433	steroid esterification	1	1	0.111348	0.732508	Isoform0023961
GO:0009555	pollen development	4	17	0.112378	0.734041	Isoform0004063;Isoform0006120;Isoform0031981;Isoform0058790
GO:0015711	organic anion transport	14	89	0.115438	0.74872	Isoform0002877;Isoform0003236;Isoform0003364;Isoform0008414;Isoform0013440;Isoform0013681;Isoform0014264;Isoform0020202;Isoform0027842;Isoform0030330;Isoform0037663;Isoform0037686;Isoform0064622;Isoform0070284
GO:0009737	response to abscisic acid	5	24	0.120942	0.768986	Isoform0015343;Isoform0065003;Isoform0065467;Isoform0067139;Isoform0069379
GO:0097305	response to alcohol	5	24	0.120942	0.768986	Isoform0015343;Isoform0065003;Isoform0065467;Isoform0067139;Isoform0069379
GO:0033993	response to lipid	11	67	0.121067	0.768986	Isoform0015343;Isoform0022704;Isoform0028094;Isoform0046896;Isoform0046899;Isoform0047943;Isoform0058790;Isoform0065003;Isoform0065467;Isoform0067139;Isoform0069379
GO:0015849	organic acid transport	9	53	0.129793	0.81319	Isoform0002877;Isoform0003236;Isoform0003364;Isoform0008414;Isoform0013440;Isoform0013681;Isoform0014264;Isoform0030330;Isoform0064622
GO:0046942	carboxylic acid transport	9	53	0.129793	0.81319	Isoform0002877;Isoform0003236;Isoform0003364;Isoform0008414;Isoform0013440;Isoform0013681;Isoform0014264;Isoform0030330;Isoform0064622
GO:0016143	S-glycoside metabolic process	10	61	0.136027	0.840811	Isoform0002451;Isoform0010373;Isoform0015612;Isoform0018454;Isoform0019012;Isoform0020172;Isoform0034349;Isoform0047799;Isoform0054404;Isoform0061358
GO:0019757	glycosinolate metabolic process	10	61	0.136027	0.840811	Isoform0002451;Isoform0010373;Isoform0015612;Isoform0018454;Isoform0019012;Isoform0020172;Isoform0034349;Isoform0047799;Isoform0054404;Isoform0061358
GO:0006928	movement of cell or subcellular component	5	25	0.138095	0.842286	Isoform0019448;Isoform0044502;Isoform0061187;Isoform0064239;Isoform0069956
GO:0008037	cell recognition	5	25	0.138095	0.842286	Isoform0040311;Isoform0041090;Isoform0041498;Isoform0044334;Isoform0056479
GO:0055080	cation homeostasis	11	69	0.140812	0.84763	Isoform0005569;Isoform0005787;Isoform0007240;Isoform0009559;Isoform0014674;Isoform0014773;Isoform0018294;Isoform0020647;Isoform0024902;Isoform0030330;Isoform0044017
GO:0098771	inorganic ion homeostasis	11	69	0.140812	0.84763	Isoform0005569;Isoform0005787;Isoform0007240;Isoform0009559;Isoform0014674;Isoform0014773;Isoform0018294;Isoform0020647;Isoform0024902;Isoform0030330;Isoform0044017
GO:0043473	pigmentation	8	47	0.146358	0.853138	Isoform0002877;Isoform0012090;Isoform0013440;Isoform0013681;Isoform0014264;Isoform0047943;Isoform0058790;Isoform0066459
GO:0043476	pigment accumulation	8	47	0.146358	0.853138	Isoform0002877;Isoform0012090;Isoform0013440;Isoform0013681;Isoform0014264;Isoform0047943;Isoform0058790;Isoform0066459
GO:0043478	pigment accumulation in response to UV light	8	47	0.146358	0.853138	Isoform0002877;Isoform0012090;Isoform0013440;Isoform0013681;Isoform0014264;Isoform0047943;Isoform0058790;Isoform0066459
GO:0043479	pigment accumulation in tissues in response to UV light	8	47	0.146358	0.853138	Isoform0002877;Isoform0012090;Isoform0013440;Isoform0013681;Isoform0014264;Isoform0047943;Isoform0058790;Isoform0066459
GO:0043480	pigment accumulation in tissues	8	47	0.146358	0.853138	Isoform0002877;Isoform0012090;Isoform0013440;Isoform0013681;Isoform0014264;Isoform0047943;Isoform0058790;Isoform0066459
GO:0006749	glutathione metabolic process	4	19	0.153743	0.89055	Isoform0003393;Isoform0023424;Isoform0043687;Isoform0051251
GO:0009267	cellular response to starvation	8	48	0.15958	0.912876	Isoform0003364;Isoform0007240;Isoform0015343;Isoform0030330;Isoform0065003;Isoform0065467;Isoform0067139;Isoform0069379
GO:0042594	response to starvation	8	48	0.15958	0.912876	Isoform0003364;Isoform0007240;Isoform0015343;Isoform0030330;Isoform0065003;Isoform0065467;Isoform0067139;Isoform0069379
GO:0031668	cellular response to extracellular stimulus	8	49	0.173337	0.944189	Isoform0003364;Isoform0007240;Isoform0015343;Isoform0030330;Isoform0065003;Isoform0065467;Isoform0067139;Isoform0069379
GO:0031669	cellular response to nutrient levels	8	49	0.173337	0.944189	Isoform0003364;Isoform0007240;Isoform0015343;Isoform0030330;Isoform0065003;Isoform0065467;Isoform0067139;Isoform0069379
GO:0071496	cellular response to external stimulus	8	49	0.173337	0.944189	Isoform0003364;Isoform0007240;Isoform0015343;Isoform0030330;Isoform0065003;Isoform0065467;Isoform0067139;Isoform0069379
GO:0006900	membrane budding	5	27	0.175305	0.944189	Isoform0012701;Isoform0028916;Isoform0034905;Isoform0036016;Isoform0053592
GO:0006901	vesicle coating	5	27	0.175305	0.944189	Isoform0012701;Isoform0028916;Isoform0034905;Isoform0036016;Isoform0053592
GO:0009739	response to gibberellin	5	27	0.175305	0.944189	Isoform0022704;Isoform0028094;Isoform0046896;Isoform0046899;Isoform0047943
GO:0010476	gibberellin mediated signaling pathway	5	27	0.175305	0.944189	Isoform0022704;Isoform0028094;Isoform0046896;Isoform0046899;Isoform0047943
GO:0016050	vesicle organization	5	27	0.175305	0.944189	Isoform0012701;Isoform0028916;Isoform0034905;Isoform0036016;Isoform0053592
GO:0030003	cellular cation homeostasis	5	27	0.175305	0.944189	Isoform0005569;Isoform0005787;Isoform0009559;Isoform0014773;Isoform0030330
GO:0071370	cellular response to gibberellin stimulus	5	27	0.175305	0.944189	Isoform0022704;Isoform0028094;Isoform0046896;Isoform0046899;Isoform0047943
GO:0032787	monocarboxylic acid metabolic process	123	1019	0.176732	0.946337	Isoform0000253;Isoform0000819;Isoform0001246;Isoform0001802;Isoform0001824;Isoform0002526;Isoform0002624;Isoform0003065;Isoform0003364;Isoform0003726;Isoform0004280;Isoform0004518;Isoform0004907;Isoform0005886;Isoform0007240;Isoform0009062;Isoform0009222;Isoform0009873;Isoform0010585;Isoform0013010;Isoform0013865;Isoform0015343;Isoform0015381;Isoform0015815;Isoform0016932;Isoform0017025;Isoform00…
GO:0009064	glutamine family amino acid metabolic process	18	129	0.186737	0.987329	Isoform0002331;Isoform0004598;Isoform0010694;Isoform0011294;Isoform0016782;Isoform0019470;Isoform0020833;Isoform0024087;Isoform0024888;Isoform0025453;Isoform0029927;Isoform0032018;Isoform0033689;Isoform0036653;Isoform0040266;Isoform0040588;Isoform0057068;Isoform0069794
GO:0009991	response to extracellular stimulus	8	50	0.187603	0.987329	Isoform0003364;Isoform0007240;Isoform0015343;Isoform0030330;Isoform0065003;Isoform0065467;Isoform0067139;Isoform0069379
GO:0031667	response to nutrient levels	8	50	0.187603	0.987329	Isoform0003364;Isoform0007240;Isoform0015343;Isoform0030330;Isoform0065003;Isoform0065467;Isoform0067139;Isoform0069379
GO:0015931	nucleobase-containing compound transport	20	147	0.201612	1	Isoform0005931;Isoform0018567;Isoform0020074;Isoform0021449;Isoform0025856;Isoform0027844;Isoform0032706;Isoform0041817;Isoform0041932;Isoform0043883;Isoform0044495;Isoform0045050;Isoform0045949;Isoform0045964;Isoform0046740;Isoform0047281;Isoform0047293;Isoform0048975;Isoform0064800;Isoform0066813
GO:0005991	trehalose metabolic process	13	91	0.20961	1	Isoform0008164;Isoform0029228;Isoform0041628;Isoform0047630;Isoform0052094;Isoform0053732;Isoform0059319;Isoform0059439;Isoform0060121;Isoform0060258;Isoform0060466;Isoform0060864;Isoform0060877
GO:0000959	mitochondrial RNA metabolic process	1	2	0.210302	1	Isoform0047449
GO:0006266	DNA ligation	1	2	0.210302	1	Isoform0054109
GO:0009068	aspartate family amino acid catabolic process	1	2	0.210302	1	Isoform0010102
GO:0009087	methionine catabolic process	1	2	0.210302	1	Isoform0010102
GO:0015840	urea transport	1	2	0.210302	1	Isoform0016176
GO:0016093	polyprenol metabolic process	1	2	0.210302	1	Isoform0041934
GO:0016094	polyprenol biosynthetic process	1	2	0.210302	1	Isoform0041934
GO:0006633	fatty acid biosynthetic process	36	282	0.214265	1	Isoform0000253;Isoform0003065;Isoform0005886;Isoform0013010;Isoform0013865;Isoform0015381;Isoform0020348;Isoform0020694;Isoform0020802;Isoform0024175;Isoform0026579;Isoform0029533;Isoform0030254;Isoform0033068;Isoform0033164;Isoform0033424;Isoform0033777;Isoform0035358;Isoform0035811;Isoform0039464;Isoform0042479;Isoform0043219;Isoform0044261;Isoform0044471;Isoform0045713;Isoform0046270;Isoform00…
GO:0015893	drug transport	5	29	0.215815	1	Isoform0023616;Isoform0030330;Isoform0033807;Isoform0040263;Isoform0050634
GO:0042493	response to drug	5	29	0.215815	1	Isoform0023616;Isoform0030330;Isoform0033807;Isoform0040263;Isoform0050634
GO:0009617	response to bacterium	14	100	0.220014	1	Isoform0000963;Isoform0003364;Isoform0003726;Isoform0007240;Isoform0011140;Isoform0015343;Isoform0027058;Isoform0043883;Isoform0047700;Isoform0058790;Isoform0065003;Isoform0065467;Isoform0067139;Isoform0069379
GO:0048518	positive regulation of biological process	14	100	0.220014	1	Isoform0003615;Isoform0007240;Isoform0014674;Isoform0018294;Isoform0018454;Isoform0019012;Isoform0020172;Isoform0020647;Isoform0024902;Isoform0034349;Isoform0044017;Isoform0047799;Isoform0054404;Isoform0061358
GO:0072330	monocarboxylic acid biosynthetic process	36	284	0.227181	1	Isoform0000253;Isoform0003065;Isoform0005886;Isoform0013010;Isoform0013865;Isoform0015381;Isoform0020348;Isoform0020694;Isoform0020802;Isoform0024175;Isoform0026579;Isoform0029533;Isoform0030254;Isoform0033068;Isoform0033164;Isoform0033424;Isoform0033777;Isoform0035358;Isoform0035811;Isoform0039464;Isoform0042479;Isoform0043219;Isoform0044261;Isoform0044471;Isoform0045713;Isoform0046270;Isoform00…
GO:0000041	transition metal ion transport	7	46	0.247503	1	Isoform0005569;Isoform0005787;Isoform0009559;Isoform0012369;Isoform0014773;Isoform0027103;Isoform0030330
GO:0048878	chemical homeostasis	13	96	0.268884	1	Isoform0000076;Isoform0000103;Isoform0005569;Isoform0005787;Isoform0007240;Isoform0009559;Isoform0014674;Isoform0014773;Isoform0018294;Isoform0020647;Isoform0024902;Isoform0030330;Isoform0044017
GO:0009791	post-embryonic development	32	256	0.269159	1	Isoform0000963;Isoform0002451;Isoform0002877;Isoform0005787;Isoform0007477;Isoform0007586;Isoform0008014;Isoform0008225;Isoform0009559;Isoform0010707;Isoform0013440;Isoform0013681;Isoform0014264;Isoform0014773;Isoform0015343;Isoform0015612;Isoform0019274;Isoform0020191;Isoform0031035;Isoform0034930;Isoform0039177;Isoform0044975;Isoform0045709;Isoform0052660;Isoform0058790;Isoform0059573;Isoform00…
GO:0071229	cellular response to acid chemical	10	72	0.277634	1	Isoform0003364;Isoform0013865;Isoform0022704;Isoform0027058;Isoform0028094;Isoform0038023;Isoform0046392;Isoform0046896;Isoform0046899;Isoform0047943
GO:0000460	maturation of 5.8S rRNA	2	10	0.308043	1	Isoform0007819;Isoform0054893
GO:0000470	maturation of LSU-rRNA	2	10	0.308043	1	Isoform0007819;Isoform0054893
GO:0042273	ribosomal large subunit biogenesis	2	10	0.308043	1	Isoform0007819;Isoform0054893
GO:0006790	sulfur compound metabolic process	44	365	0.309818	1	Isoform0000863;Isoform0002451;Isoform0002483;Isoform0002877;Isoform0003393;Isoform0005435;Isoform0008140;Isoform0008619;Isoform0009149;Isoform0009478;Isoform0009859;Isoform0010102;Isoform0010373;Isoform0013161;Isoform0013311;Isoform0013440;Isoform0013681;Isoform0013865;Isoform0014264;Isoform0015516;Isoform0015612;Isoform0016132;Isoform0016932;Isoform0018454;Isoform0019012;Isoform0019906;Isoform00…
GO:0022607	cellular component assembly	47	392	0.316121	1	Isoform0000076;Isoform0000103;Isoform0001530;Isoform0002720;Isoform0003017;Isoform0003564;Isoform0004063;Isoform0004939;Isoform0004975;Isoform0005214;Isoform0005935;Isoform0006120;Isoform0007587;Isoform0008722;Isoform0010029;Isoform0010102;Isoform0011577;Isoform0013662;Isoform0013865;Isoform0014577;Isoform0015585;Isoform0016621;Isoform0016716;Isoform0016718;Isoform0016769;Isoform0016775;Isoform00…
GO:0031399	regulation of protein modification process	7	50	0.320103	1	Isoform0000103;Isoform0000863;Isoform0008619;Isoform0013311;Isoform0013865;Isoform0015516;Isoform0044561
GO:0044763	single-organism cellular process	744	6593	0.322536	1	Isoform0000053;Isoform0000076;Isoform0000103;Isoform0000198;Isoform0000253;Isoform0000409;Isoform0000440;Isoform0000633;Isoform0000661;Isoform0000819;Isoform0000863;Isoform0000963;Isoform0001009;Isoform0001032;Isoform0001131;Isoform0001210;Isoform0001246;Isoform0001339;Isoform0001395;Isoform0001506;Isoform0001530;Isoform0001709;Isoform0001784;Isoform0001802;Isoform0001803;Isoform0001824;Isoform00…
GO:0007186	G-protein coupled receptor signaling pathway	6	42	0.323776	1	Isoform0019138;Isoform0027222;Isoform0029787;Isoform0037814;Isoform0044975;Isoform0048816
GO:0009812	flavonoid metabolic process	6	42	0.323776	1	Isoform0002157;Isoform0007240;Isoform0026082;Isoform0027903;Isoform0053429;Isoform0054463
GO:0006529	asparagine biosynthetic process	5	34	0.32657	1	Isoform0011629;Isoform0020709;Isoform0023257;Isoform0030783;Isoform0037161
GO:0006979	response to oxidative stress	11	84	0.33143	1	Isoform0004907;Isoform0005787;Isoform0009559;Isoform0014773;Isoform0015343;Isoform0027598;Isoform0064597;Isoform0065003;Isoform0065467;Isoform0067139;Isoform0069379
GO:0006091	generation of precursor metabolites and energy	22	178	0.334472	1	Isoform0000046;Isoform0000076;Isoform0000103;Isoform0000863;Isoform0002451;Isoform0008619;Isoform0009859;Isoform0013161;Isoform0013280;Isoform0013311;Isoform0013865;Isoform0015516;Isoform0015612;Isoform0015771;Isoform0016132;Isoform0017071;Isoform0017131;Isoform0034930;Isoform0036901;Isoform0041056;Isoform0044561;Isoform0071368
GO:0060918	auxin transport	5	35	0.349586	1	Isoform0002877;Isoform0013440;Isoform0013681;Isoform0014264;Isoform0047943
GO:0016265	death	8	60	0.350689	1	Isoform0015343;Isoform0027222;Isoform0031781;Isoform0058790;Isoform0065003;Isoform0065467;Isoform0067139;Isoform0069379
GO:0006221	pyrimidine nucleotide biosynthetic process	16	129	0.362731	1	Isoform0001210;Isoform0004598;Isoform0011473;Isoform0019470;Isoform0020833;Isoform0024087;Isoform0024888;Isoform0025453;Isoform0025732;Isoform0032018;Isoform0033689;Isoform0036653;Isoform0040588;Isoform0043903;Isoform0057068;Isoform0057398
GO:0006637	acyl-CoA metabolic process	6	44	0.365045	1	Isoform0002483;Isoform0002877;Isoform0013440;Isoform0013681;Isoform0014264;Isoform0025857
GO:0035383	thioester metabolic process	6	44	0.365045	1	Isoform0002483;Isoform0002877;Isoform0013440;Isoform0013681;Isoform0014264;Isoform0025857
GO:0000098	sulfur amino acid catabolic process	1	4	0.376394	1	Isoform0010102
GO:0007167	enzyme linked receptor protein signaling pathway	1	4	0.376394	1	Isoform0047943
GO:0010466	negative regulation of peptidase activity	1	4	0.376394	1	Isoform0012291
GO:0019336	phenol-containing compound catabolic process	1	4	0.376394	1	Isoform0001824
GO:0030162	regulation of proteolysis	1	4	0.376394	1	Isoform0012291
GO:0032269	negative regulation of cellular protein metabolic process	1	4	0.376394	1	Isoform0012291
GO:0043086	negative regulation of catalytic activity	1	4	0.376394	1	Isoform0012291
GO:0044092	negative regulation of molecular function	1	4	0.376394	1	Isoform0012291
GO:0044273	sulfur compound catabolic process	1	4	0.376394	1	Isoform0010102
GO:0045861	negative regulation of proteolysis	1	4	0.376394	1	Isoform0012291
GO:0051248	negative regulation of protein metabolic process	1	4	0.376394	1	Isoform0012291
GO:0051346	negative regulation of hydrolase activity	1	4	0.376394	1	Isoform0012291
GO:0052547	regulation of peptidase activity	1	4	0.376394	1	Isoform0012291
GO:1901616	organic hydroxy compound catabolic process	1	4	0.376394	1	Isoform0001824
GO:0048588	developmental cell growth	7	53	0.376663	1	Isoform0002877;Isoform0012090;Isoform0013440;Isoform0013681;Isoform0014264;Isoform0047943;Isoform0058790
GO:0048528	post-embryonic root development	4	28	0.380476	1	Isoform0008225;Isoform0031035;Isoform0044975;Isoform0060157
GO:0006863	purine nucleobase transport	2	12	0.392806	1	Isoform0023735;Isoform0037537
GO:0009893	positive regulation of metabolic process	7	54	0.395661	1	Isoform0018454;Isoform0019012;Isoform0020172;Isoform0034349;Isoform0047799;Isoform0054404;Isoform0061358
GO:0051640	organelle localization	5	37	0.395768	1	Isoform0019448;Isoform0044502;Isoform0061187;Isoform0064239;Isoform0069956
GO:0048513	animal organ development	21	176	0.402665	1	Isoform0000963;Isoform0008225;Isoform0015343;Isoform0015381;Isoform0023961;Isoform0031035;Isoform0043601;Isoform0044975;Isoform0049012;Isoform0049168;Isoform0050502;Isoform0052660;Isoform0052943;Isoform0059422;Isoform0060157;Isoform0063631;Isoform0065003;Isoform0065467;Isoform0067139;Isoform0067865;Isoform0069379
GO:0009069	serine family amino acid metabolic process	9	72	0.409784	1	Isoform0000661;Isoform0011276;Isoform0013865;Isoform0018831;Isoform0019906;Isoform0020468;Isoform0029294;Isoform0030940;Isoform0046355
GO:0016482	cytoplasmic transport	31	265	0.413302	1	Isoform0001824;Isoform0003364;Isoform0005931;Isoform0008225;Isoform0015343;Isoform0018567;Isoform0020074;Isoform0021449;Isoform0025856;Isoform0027844;Isoform0031035;Isoform0032706;Isoform0041817;Isoform0041932;Isoform0043883;Isoform0044495;Isoform0045050;Isoform0045949;Isoform0045964;Isoform0046740;Isoform0047281;Isoform0047293;Isoform0047449;Isoform0048975;Isoform0060157;Isoform0064800;Isoform00…
GO:0007568	aging	7	55	0.414655	1	Isoform0015343;Isoform0015381;Isoform0023961;Isoform0065003;Isoform0065467;Isoform0067139;Isoform0069379
GO:0006720	isoprenoid metabolic process	23	195	0.417533	1	Isoform0002451;Isoform0003065;Isoform0004280;Isoform0005139;Isoform0009110;Isoform0011333;Isoform0015612;Isoform0019694;Isoform0022243;Isoform0025025;Isoform0025604;Isoform0028428;Isoform0029477;Isoform0033596;Isoform0034931;Isoform0037447;Isoform0037849;Isoform0040618;Isoform0041934;Isoform0044983;Isoform0045429;Isoform0045464;Isoform0046711
GO:0044281	small molecule metabolic process	313	2779	0.418261	1	Isoform0000253;Isoform0000440;Isoform0000633;Isoform0000661;Isoform0000819;Isoform0000863;Isoform0001009;Isoform0001131;Isoform0001210;Isoform0001246;Isoform0001539;Isoform0001615;Isoform0001784;Isoform0001802;Isoform0001803;Isoform0001824;Isoform0002331;Isoform0002451;Isoform0002526;Isoform0002617;Isoform0002624;Isoform0002877;Isoform0003065;Isoform0003364;Isoform0003380;Isoform0003726;Isoform00…
GO:0022411	cellular component disassembly	3	21	0.419278	1	Isoform0017539;Isoform0040858;Isoform0045803
GO:0032984	macromolecular complex disassembly	3	21	0.419278	1	Isoform0017539;Isoform0040858;Isoform0045803
GO:0043241	protein complex disassembly	3	21	0.419278	1	Isoform0017539;Isoform0040858;Isoform0045803
GO:0043624	cellular protein complex disassembly	3	21	0.419278	1	Isoform0017539;Isoform0040858;Isoform0045803
GO:0006220	pyrimidine nucleotide metabolic process	16	134	0.423083	1	Isoform0001210;Isoform0004598;Isoform0011473;Isoform0019470;Isoform0020833;Isoform0024087;Isoform0024888;Isoform0025453;Isoform0025732;Isoform0032018;Isoform0033689;Isoform0036653;Isoform0040588;Isoform0043903;Isoform0057068;Isoform0057398
GO:0019725	cellular homeostasis	14	117	0.430022	1	Isoform0000076;Isoform0000103;Isoform0000198;Isoform0003633;Isoform0005435;Isoform0005569;Isoform0005787;Isoform0009559;Isoform0010373;Isoform0010677;Isoform0011361;Isoform0014773;Isoform0030330;Isoform0040420
GO:0007165	signal transduction	97	854	0.432606	1	Isoform0000053;Isoform0002877;Isoform0003364;Isoform0007413;Isoform0007477;Isoform0007586;Isoform0009781;Isoform0010891;Isoform0012090;Isoform0013332;Isoform0013440;Isoform0013681;Isoform0013865;Isoform0014264;Isoform0015343;Isoform0015583;Isoform0015793;Isoform0016077;Isoform0016429;Isoform0018451;Isoform0019138;Isoform0020302;Isoform0021577;Isoform0022704;Isoform0023599;Isoform0026762;Isoform00…
GO:0009751	response to salicylic acid	4	30	0.432936	1	Isoform0003364;Isoform0013865;Isoform0038023;Isoform0046392
GO:0009863	salicylic acid mediated signaling pathway	4	30	0.432936	1	Isoform0003364;Isoform0013865;Isoform0038023;Isoform0046392
GO:0071446	cellular response to salicylic acid stimulus	4	30	0.432936	1	Isoform0003364;Isoform0013865;Isoform0038023;Isoform0046392
GO:0000302	response to reactive oxygen species	7	56	0.433602	1	Isoform0004907;Isoform0015343;Isoform0027598;Isoform0065003;Isoform0065467;Isoform0067139;Isoform0069379
GO:0048589	developmental growth	7	56	0.433602	1	Isoform0002877;Isoform0012090;Isoform0013440;Isoform0013681;Isoform0014264;Isoform0047943;Isoform0058790
GO:0023052	signaling	97	855	0.437504	1	Isoform0000053;Isoform0002877;Isoform0003364;Isoform0007413;Isoform0007477;Isoform0007586;Isoform0009781;Isoform0010891;Isoform0012090;Isoform0013332;Isoform0013440;Isoform0013681;Isoform0013865;Isoform0014264;Isoform0015343;Isoform0015583;Isoform0015793;Isoform0016077;Isoform0016429;Isoform0018451;Isoform0019138;Isoform0020302;Isoform0021577;Isoform0022704;Isoform0023599;Isoform0026762;Isoform00…
GO:0044700	single organism signaling	97	855	0.437504	1	Isoform0000053;Isoform0002877;Isoform0003364;Isoform0007413;Isoform0007477;Isoform0007586;Isoform0009781;Isoform0010891;Isoform0012090;Isoform0013332;Isoform0013440;Isoform0013681;Isoform0013865;Isoform0014264;Isoform0015343;Isoform0015583;Isoform0015793;Isoform0016077;Isoform0016429;Isoform0018451;Isoform0019138;Isoform0020302;Isoform0021577;Isoform0022704;Isoform0023599;Isoform0026762;Isoform00…
GO:0071310	cellular response to organic substance	64	561	0.437549	1	Isoform0000053;Isoform0002877;Isoform0003364;Isoform0007477;Isoform0007586;Isoform0009781;Isoform0013332;Isoform0013440;Isoform0013681;Isoform0013865;Isoform0014264;Isoform0015343;Isoform0015583;Isoform0015793;Isoform0016077;Isoform0020302;Isoform0021577;Isoform0022704;Isoform0022805;Isoform0023599;Isoform0026762;Isoform0026970;Isoform0027058;Isoform0027442;Isoform0028094;Isoform0030951;Isoform00…
GO:0009914	hormone transport	5	39	0.441626	1	Isoform0002877;Isoform0013440;Isoform0013681;Isoform0014264;Isoform0047943
GO:0070887	cellular response to chemical stimulus	64	562	0.443557	1	Isoform0000053;Isoform0002877;Isoform0003364;Isoform0007477;Isoform0007586;Isoform0009781;Isoform0013332;Isoform0013440;Isoform0013681;Isoform0013865;Isoform0014264;Isoform0015343;Isoform0015583;Isoform0015793;Isoform0016077;Isoform0020302;Isoform0021577;Isoform0022704;Isoform0022805;Isoform0023599;Isoform0026762;Isoform0026970;Isoform0027058;Isoform0027442;Isoform0028094;Isoform0030951;Isoform00…
GO:0009720	detection of hormone stimulus	1	5	0.445846	1	Isoform0058790
GO:0009726	detection of endogenous stimulus	1	5	0.445846	1	Isoform0058790
GO:0006468	protein phosphorylation	16	136	0.447369	1	Isoform0015343;Isoform0031207;Isoform0031504;Isoform0048124;Isoform0049560;Isoform0049843;Isoform0052000;Isoform0054213;Isoform0054839;Isoform0055816;Isoform0058790;Isoform0060427;Isoform0065003;Isoform0065467;Isoform0067139;Isoform0069379
GO:0043623	cellular protein complex assembly	28	243	0.453602	1	Isoform0000076;Isoform0000103;Isoform0001530;Isoform0002720;Isoform0003017;Isoform0003564;Isoform0004939;Isoform0004975;Isoform0005214;Isoform0005935;Isoform0007587;Isoform0008722;Isoform0010029;Isoform0011577;Isoform0013662;Isoform0013865;Isoform0014577;Isoform0015585;Isoform0016621;Isoform0016716;Isoform0016718;Isoform0016769;Isoform0016775;Isoform0016850;Isoform0017014;Isoform0026585;Isoform00…
GO:0044723	single-organism carbohydrate metabolic process	75	662	0.454567	1	Isoform0001451;Isoform0001539;Isoform0001615;Isoform0002624;Isoform0003726;Isoform0003760;Isoform0004907;Isoform0007253;Isoform0007699;Isoform0007893;Isoform0008158;Isoform0008164;Isoform0008654;Isoform0009841;Isoform0010634;Isoform0011625;Isoform0012018;Isoform0012309;Isoform0013431;Isoform0013606;Isoform0013632;Isoform0013815;Isoform0014216;Isoform0014807;Isoform0015079;Isoform0015329;Isoform00…
GO:0044085	cellular component biogenesis	60	530	0.466088	1	Isoform0000076;Isoform0000103;Isoform0001530;Isoform0002720;Isoform0003017;Isoform0003564;Isoform0004063;Isoform0004939;Isoform0004975;Isoform0005214;Isoform0005935;Isoform0006120;Isoform0007587;Isoform0007819;Isoform0007893;Isoform0008722;Isoform0010029;Isoform0010102;Isoform0011577;Isoform0012527;Isoform0013662;Isoform0013865;Isoform0014577;Isoform0015585;Isoform0016621;Isoform0016716;Isoform00…
GO:0043207	response to external biotic stimulus	25	218	0.469542	1	Isoform0000963;Isoform0003364;Isoform0003726;Isoform0007240;Isoform0011140;Isoform0013865;Isoform0015343;Isoform0016970;Isoform0019274;Isoform0020191;Isoform0023749;Isoform0027058;Isoform0037221;Isoform0038023;Isoform0039177;Isoform0043883;Isoform0045709;Isoform0046392;Isoform0047700;Isoform0058790;Isoform0065003;Isoform0065467;Isoform0067139;Isoform0069379;Isoform0069956
GO:0051707	response to other organism	25	218	0.469542	1	Isoform0000963;Isoform0003364;Isoform0003726;Isoform0007240;Isoform0011140;Isoform0013865;Isoform0015343;Isoform0016970;Isoform0019274;Isoform0020191;Isoform0023749;Isoform0027058;Isoform0037221;Isoform0038023;Isoform0039177;Isoform0043883;Isoform0045709;Isoform0046392;Isoform0047700;Isoform0058790;Isoform0065003;Isoform0065467;Isoform0067139;Isoform0069379;Isoform0069956
GO:0007166	cell surface receptor signaling pathway	7	58	0.471192	1	Isoform0010891;Isoform0036328;Isoform0045875;Isoform0047943;Isoform0051585;Isoform0056005;Isoform0060330
GO:0072528	pyrimidine-containing compound biosynthetic process	16	138	0.471599	1	Isoform0001210;Isoform0004598;Isoform0011473;Isoform0019470;Isoform0020833;Isoform0024087;Isoform0024888;Isoform0025453;Isoform0025732;Isoform0032018;Isoform0033689;Isoform0036653;Isoform0040588;Isoform0043903;Isoform0057068;Isoform0057398
GO:0015851	nucleobase transport	3	23	0.480172	1	Isoform0023735;Isoform0037537;Isoform0044275
GO:0018130	heterocycle biosynthetic process	74	658	0.4822	1	Isoform0000863;Isoform0001210;Isoform0002451;Isoform0002867;Isoform0003065;Isoform0004598;Isoform0005931;Isoform0006426;Isoform0006871;Isoform0008619;Isoform0009154;Isoform0010355;Isoform0011473;Isoform0012548;Isoform0012654;Isoform0013865;Isoform0015516;Isoform0015612;Isoform0016647;Isoform0018567;Isoform0019470;Isoform0020074;Isoform0020833;Isoform0021021;Isoform0021449;Isoform0024087;Isoform00…
GO:0016128	phytosteroid metabolic process	5	41	0.486598	1	Isoform0002877;Isoform0013440;Isoform0013681;Isoform0014264;Isoform0016746
GO:0016129	phytosteroid biosynthetic process	5	41	0.486598	1	Isoform0002877;Isoform0013440;Isoform0013681;Isoform0014264;Isoform0016746
GO:0009607	response to biotic stimulus	25	220	0.488762	1	Isoform0000963;Isoform0003364;Isoform0003726;Isoform0007240;Isoform0011140;Isoform0013865;Isoform0015343;Isoform0016970;Isoform0019274;Isoform0020191;Isoform0023749;Isoform0027058;Isoform0037221;Isoform0038023;Isoform0039177;Isoform0043883;Isoform0045709;Isoform0046392;Isoform0047700;Isoform0058790;Isoform0065003;Isoform0065467;Isoform0067139;Isoform0069379;Isoform0069956
GO:0006644	phospholipid metabolic process	28	247	0.489941	1	Isoform0003065;Isoform0003760;Isoform0007253;Isoform0008654;Isoform0013632;Isoform0014807;Isoform0015366;Isoform0015731;Isoform0016167;Isoform0016740;Isoform0016805;Isoform0024989;Isoform0030631;Isoform0034822;Isoform0035049;Isoform0036817;Isoform0036940;Isoform0039682;Isoform0045500;Isoform0046837;Isoform0046844;Isoform0046849;Isoform0050596;Isoform0056553;Isoform0059251;Isoform0059377;Isoform00…
GO:0016054	organic acid catabolic process	13	113	0.494361	1	Isoform0001824;Isoform0003726;Isoform0010102;Isoform0013495;Isoform0015343;Isoform0030352;Isoform0032269;Isoform0037306;Isoform0045535;Isoform0065003;Isoform0065467;Isoform0067139;Isoform0069379
GO:0046395	carboxylic acid catabolic process	13	113	0.494361	1	Isoform0001824;Isoform0003726;Isoform0010102;Isoform0013495;Isoform0015343;Isoform0030352;Isoform0032269;Isoform0037306;Isoform0045535;Isoform0065003;Isoform0065467;Isoform0067139;Isoform0069379
GO:1901657	glycosyl compound metabolic process	24	212	0.498104	1	Isoform0001210;Isoform0002451;Isoform0004598;Isoform0010373;Isoform0011473;Isoform0015612;Isoform0018454;Isoform0019012;Isoform0019470;Isoform0020172;Isoform0020833;Isoform0024087;Isoform0024888;Isoform0025453;Isoform0032018;Isoform0033689;Isoform0034349;Isoform0036653;Isoform0040283;Isoform0040588;Isoform0047799;Isoform0054404;Isoform0057068;Isoform0061358
GO:0043650	dicarboxylic acid biosynthetic process	1	6	0.507567	1	Isoform0037579
GO:0051260	protein homooligomerization	1	6	0.507567	1	Isoform0010102
GO:0006739	NADP metabolic process	16	141	0.507653	1	Isoform0009504;Isoform0013495;Isoform0014216;Isoform0015329;Isoform0016412;Isoform0016731;Isoform0018454;Isoform0019012;Isoform0020172;Isoform0024527;Isoform0028152;Isoform0034349;Isoform0047799;Isoform0054404;Isoform0054791;Isoform0061358
GO:0009199	ribonucleoside triphosphate metabolic process	13	114	0.507667	1	Isoform0004598;Isoform0011473;Isoform0019470;Isoform0020833;Isoform0024087;Isoform0024888;Isoform0025453;Isoform0032018;Isoform0033689;Isoform0036653;Isoform0040283;Isoform0040588;Isoform0057068
GO:0009201	ribonucleoside triphosphate biosynthetic process	13	114	0.507667	1	Isoform0004598;Isoform0011473;Isoform0019470;Isoform0020833;Isoform0024087;Isoform0024888;Isoform0025453;Isoform0032018;Isoform0033689;Isoform0036653;Isoform0040283;Isoform0040588;Isoform0057068
GO:0071396	cellular response to lipid	6	51	0.508327	1	Isoform0022704;Isoform0028094;Isoform0046896;Isoform0046899;Isoform0047943;Isoform0058790
GO:0016485	protein processing	2	15	0.509965	1	Isoform0002954;Isoform0034511
GO:0051604	protein maturation	2	15	0.509965	1	Isoform0002954;Isoform0034511
GO:0009141	nucleoside triphosphate metabolic process	13	115	0.520882	1	Isoform0004598;Isoform0011473;Isoform0019470;Isoform0020833;Isoform0024087;Isoform0024888;Isoform0025453;Isoform0032018;Isoform0033689;Isoform0036653;Isoform0040283;Isoform0040588;Isoform0057068
GO:0009142	nucleoside triphosphate biosynthetic process	13	115	0.520882	1	Isoform0004598;Isoform0011473;Isoform0019470;Isoform0020833;Isoform0024087;Isoform0024888;Isoform0025453;Isoform0032018;Isoform0033689;Isoform0036653;Isoform0040283;Isoform0040588;Isoform0057068
GO:0018958	phenol-containing compound metabolic process	4	34	0.533294	1	Isoform0001824;Isoform0003364;Isoform0007240;Isoform0013865
GO:0007602	phototransduction	2	16	0.545603	1	Isoform0045816;Isoform0058819
GO:0009790	embryo development	2	16	0.545603	1	Isoform0007477;Isoform0007586
GO:0009793	embryo development ending in seed dormancy	2	16	0.545603	1	Isoform0007477;Isoform0007586
GO:0006461	protein complex assembly	34	308	0.548806	1	Isoform0000076;Isoform0000103;Isoform0001530;Isoform0002720;Isoform0003017;Isoform0003564;Isoform0004939;Isoform0004975;Isoform0005214;Isoform0005935;Isoform0007587;Isoform0008722;Isoform0010029;Isoform0010102;Isoform0011577;Isoform0013662;Isoform0013865;Isoform0014577;Isoform0015585;Isoform0016621;Isoform0016716;Isoform0016718;Isoform0016769;Isoform0016775;Isoform0016850;Isoform0017014;Isoform00…
GO:0016042	lipid catabolic process	11	99	0.550474	1	Isoform0001824;Isoform0003726;Isoform0015343;Isoform0023961;Isoform0030352;Isoform0032269;Isoform0037306;Isoform0065003;Isoform0065467;Isoform0067139;Isoform0069379
GO:0006732	coenzyme metabolic process	37	336	0.554995	1	Isoform0002483;Isoform0002877;Isoform0003380;Isoform0009110;Isoform0009504;Isoform0013440;Isoform0013495;Isoform0013681;Isoform0013865;Isoform0014216;Isoform0014264;Isoform0015329;Isoform0016412;Isoform0016731;Isoform0018454;Isoform0019012;Isoform0020172;Isoform0024527;Isoform0025025;Isoform0025604;Isoform0025857;Isoform0028152;Isoform0028428;Isoform0034349;Isoform0034931;Isoform0038023;Isoform00…
GO:0002009	morphogenesis of an epithelium	1	7	0.562416	1	Isoform0001395
GO:0002218	activation of innate immune response	1	7	0.562416	1	Isoform0007240
GO:0002253	activation of immune response	1	7	0.562416	1	Isoform0007240
GO:0002684	positive regulation of immune system process	1	7	0.562416	1	Isoform0007240
GO:0010087	phloem or xylem histogenesis	1	7	0.562416	1	Isoform0069956
GO:0010394	homogalacturonan metabolic process	1	7	0.562416	1	Isoform0012018
GO:0015696	ammonium transport	1	7	0.562416	1	Isoform0003364
GO:0031349	positive regulation of defense response	1	7	0.562416	1	Isoform0007240
GO:0045088	regulation of innate immune response	1	7	0.562416	1	Isoform0007240
GO:0045089	positive regulation of innate immune response	1	7	0.562416	1	Isoform0007240
GO:0048729	tissue morphogenesis	1	7	0.562416	1	Isoform0001395
GO:0050776	regulation of immune response	1	7	0.562416	1	Isoform0007240
GO:0050778	positive regulation of immune response	1	7	0.562416	1	Isoform0007240
GO:0051259	protein oligomerization	1	7	0.562416	1	Isoform0010102
GO:0060429	epithelium development	1	7	0.562416	1	Isoform0001395
GO:0019362	pyridine nucleotide metabolic process	17	155	0.56459	1	Isoform0003380;Isoform0009504;Isoform0013495;Isoform0014216;Isoform0015329;Isoform0016412;Isoform0016731;Isoform0018454;Isoform0019012;Isoform0020172;Isoform0024527;Isoform0028152;Isoform0034349;Isoform0047799;Isoform0054404;Isoform0054791;Isoform0061358
GO:0070271	protein complex biogenesis	34	310	0.564776	1	Isoform0000076;Isoform0000103;Isoform0001530;Isoform0002720;Isoform0003017;Isoform0003564;Isoform0004939;Isoform0004975;Isoform0005214;Isoform0005935;Isoform0007587;Isoform0008722;Isoform0010029;Isoform0010102;Isoform0011577;Isoform0013662;Isoform0013865;Isoform0014577;Isoform0015585;Isoform0016621;Isoform0016716;Isoform0016718;Isoform0016769;Isoform0016775;Isoform0016850;Isoform0017014;Isoform00…
GO:0009642	response to light intensity	6	54	0.566243	1	Isoform0000103;Isoform0004907;Isoform0016132;Isoform0027598;Isoform0041056;Isoform0041934
GO:0051336	regulation of hydrolase activity	16	146	0.566297	1	Isoform0008158;Isoform0010363;Isoform0010498;Isoform0012291;Isoform0013368;Isoform0017052;Isoform0039674;Isoform0043634;Isoform0044550;Isoform0056095;Isoform0061698;Isoform0067761;Isoform0069701;Isoform0069860;Isoform0070306;Isoform0071143
GO:0044712	single-organism catabolic process	14	128	0.570262	1	Isoform0001824;Isoform0003726;Isoform0010102;Isoform0013495;Isoform0015343;Isoform0023961;Isoform0030352;Isoform0032269;Isoform0037306;Isoform0045535;Isoform0065003;Isoform0065467;Isoform0067139;Isoform0069379
GO:0046165	alcohol biosynthetic process	7	64	0.578999	1	Isoform0002877;Isoform0013440;Isoform0013681;Isoform0014264;Isoform0016746;Isoform0041934;Isoform0042822
GO:0006084	acetyl-CoA metabolic process	2	17	0.579384	1	Isoform0002483;Isoform0025857
GO:0006364	rRNA processing	2	17	0.579384	1	Isoform0007819;Isoform0054893
GO:0009581	detection of external stimulus	2	17	0.579384	1	Isoform0045816;Isoform0058819
GO:0009582	detection of abiotic stimulus	2	17	0.579384	1	Isoform0045816;Isoform0058819
GO:0009583	detection of light stimulus	2	17	0.579384	1	Isoform0045816;Isoform0058819
GO:0009832	plant-type cell wall biogenesis	2	17	0.579384	1	Isoform0016970;Isoform0047700
GO:0043087	regulation of GTPase activity	15	138	0.579955	1	Isoform0008158;Isoform0010363;Isoform0010498;Isoform0013368;Isoform0017052;Isoform0039674;Isoform0043634;Isoform0044550;Isoform0056095;Isoform0061698;Isoform0067761;Isoform0069701;Isoform0069860;Isoform0070306;Isoform0071143
GO:0022615	protein to membrane docking	3	27	0.591721	1	Isoform0008225;Isoform0031035;Isoform0060157
GO:0051606	detection of stimulus	3	27	0.591721	1	Isoform0045816;Isoform0058790;Isoform0058819
[truncated: 602 more rows]

## Sheet: G1-VS-G3.P
GO ID	Description	GeneRatio (5658)	BgRatio (18330)	pvalue	p.adjust	geneID
[truncated: 1,254 more rows]

[truncated: 4 more sheets: G2-VS-G3.P, C1-VS-G1.P, C2-VS-G2.P, C3-VS-G3.P]
