# Supplementary material for: Enhanced Activity of Genes Associated With Photosynthesis, Phytohormone Metabolism and Cell Wall Synthesis Is Involved in Gibberellin-Mediated Sugarcane Internode Growth
Source: Front Genet. 2020 Oct 28;11:570094. doi: 10.3389/fgene.2020.570094 (PMC7655795; doi:10.3389/fgene.2020.570094)
Supplement: Supplementary file 8 [file Table_6.XLSX]

## Sheet: C1-VS-C2
KEGG_A_class	KEGG_B_class	Pathway	C1-VS-C2 (874)	All (16841)	Pvalue	Qvalue	Pathway ID	Genes	K_IDs
Metabolism	Energy metabolism	Photosynthesis - antenna proteins	14	21	7.68953e-14	8.84296e-12	ko00196	Isoform0000046;Isoform0000589;Isoform0009663;Isoform0009859;Isoform0013161;Isoform0013280;Isoform0013311;Isoform0013493;Isoform0015771;Isoform0016005;Isoform0016132;Isoform0017131;Isoform0017200;Isoform0041056	K08912+K08908+K08912+K08909+K08909+K08915+K08917+K08917+K08913+K08912+K08916+K08913+K08908+K08916
Organismal Systems	Environmental adaptation	Circadian rhythm - plant	50	317	1.66084e-12	9.54981e-11	ko04712	Isoform0003077;Isoform0005475;Isoform0014808;Isoform0018512;Isoform0020113;Isoform0024339;Isoform0026328;Isoform0032963;Isoform0036236;Isoform0037924;Isoform0038945;Isoform0047884;Isoform0047962;Isoform0049199;Isoform0050256;Isoform0050270;Isoform0050843;Isoform0051333;Isoform0051999;Isoform0052039;Isoform0052194;Isoform0052968;Isoform0053465;Isoform0053495;Isoform0053682;Isoform0054363;Isoform00…	K12127+K12127+K12133+K12127+K12133+K12129+K12127+K12130+K12133+K12133+K00660+K12133+K12133+K12133+K12133+K12133+K12133+K12133+K12133+K12133+K12133+K12133+K12133+K12133+K12133+K12133+K12133+K12133+K12133+K12133+K12133+K12133+K12133+K12133+K12133+K12133+K12133+K12133+K12133+K12133+K12133+K12133+K12120+K12133+K12133+K12133+K12124+K12124+K12124+K12124
Metabolism	Global and Overview	Metabolic pathways	422	6664	4.99329e-08	1.44178e-06	ko01100	Isoform0000046;Isoform0000103;Isoform0000284;Isoform0000610;Isoform0000675;Isoform0000688;Isoform0000745;Isoform0000812;Isoform0000819;Isoform0000863;Isoform0001073;Isoform0001348;Isoform0001539;Isoform0001769;Isoform0001784;Isoform0001839;Isoform0001962;Isoform0002023;Isoform0002109;Isoform0002126;Isoform0002220;Isoform0002268;Isoform0002717;Isoform0002837;Isoform0002891;Isoform0003065;Isoform00…	K08912+K08901+K00588+K01602+K04123+K01623+K13366+K08678+K00850+K10960+K00121+K01580+K05298+K01176+K00261+K00012+K13811+K03146+K00121+K00850+K02291+K05298+K00800+K00800+K08678+K00655+K00430+K13508+K01687+K01858+K02144+K00549+K00789+K01937+K00814+K01580+K00261+K01188+K12666+K13508+K05546+K13366+K13065+K01099+K01723+K00695+K01723+K00975+K00737+K09754+K00819+K04123+K01805+K00789+K00161+K00695+K01772+…
Metabolism	Carbohydrate metabolism	Starch and sucrose metabolism	90	972	5.01489e-08	1.44178e-06	ko00500	Isoform0000812;Isoform0001769;Isoform0001839;Isoform0002891;Isoform0004852;Isoform0005931;Isoform0006017;Isoform0006776;Isoform0008081;Isoform0008164;Isoform0008452;Isoform0009203;Isoform0009212;Isoform0009907;Isoform0012170;Isoform0013633;Isoform0013921;Isoform0014284;Isoform0014992;Isoform0016346;Isoform0016588;Isoform0016592;Isoform0016797;Isoform0016810;Isoform0016834;Isoform0016979;Isoform00…	K08678+K01176+K00012+K08678+K01188+K00695+K00975+K00695+K00695+K16055+K01177+K00012+K08678+K01188+K01193+K00012+K01087+K08679+K05350+K00847+K05350+K08678+K00012+K00012+K00847+K08678+K00012+K00847+K00975+K05350+K01193+K01177+K00975+K01177+K05350+K00695+K05349+K00700+K01193+K00703+K01177+K00012+K01187+K01177+K00703+K00688+K08678+K00695+K00688+K16055+K00695+K16055+K08678+K01187+K13648+K08678+K00695+…
Metabolism	Metabolism of cofactors and vitamins	Porphyrin and chlorophyll metabolism	24	133	7.99291e-08	1.83837e-06	ko00860	Isoform0000863;Isoform0000963;Isoform0004701;Isoform0006871;Isoform0008619;Isoform0010355;Isoform0013518;Isoform0013763;Isoform0015516;Isoform0016647;Isoform0019745;Isoform0020402;Isoform0031110;Isoform0031878;Isoform0037340;Isoform0041200;Isoform0042309;Isoform0043332;Isoform0044211;Isoform0046542;Isoform0052299;Isoform0061390;Isoform0061438;Isoform0064245	K10960+K13071+K13071+K01772+K10960+K04035+K00218+K00218+K10960+K04035+K13600+K01885+K13600+K13071+K02492+K03403+K13600+K03403+K01772+K13600+K03403+K03403+K03403+K03403
Metabolism	Biosynthesis of other secondary metabolites	Phenylpropanoid biosynthesis	49	506	1.96554e-05	0.000374479	ko00940	Isoform0000284;Isoform0003216;Isoform0004852;Isoform0005268;Isoform0006099;Isoform0009907;Isoform0010011;Isoform0010765;Isoform0011613;Isoform0012326;Isoform0013227;Isoform0013684;Isoform0013699;Isoform0013917;Isoform0014992;Isoform0015458;Isoform0015984;Isoform0016122;Isoform0016210;Isoform0016588;Isoform0017205;Isoform0017429;Isoform0017680;Isoform0017754;Isoform0018378;Isoform0018937;Isoform00…	K00588+K00430+K01188+K13065+K09754+K01188+K00588+K13066+K10775+K01904+K00430+K00487+K09754+K13066+K05350+K09753+K13065+K09753+K09754+K05350+K00588+K10775+K05350+K13064+K09753+K13064+K05350+K13064+K05349+K00430+K10775+K13064+K10775+K10775+K09753+K13064+K10775+K10775+K01904+K13064+K10775+K10775+K13064+K01904+K10775+K10775+K10775+K10775+K13065
Metabolism	Amino acid metabolism	Phenylalanine metabolism	27	217	2.27944e-05	0.000374479	ko00360	Isoform0000284;Isoform0010011;Isoform0011613;Isoform0012326;Isoform0013684;Isoform0017205;Isoform0017429;Isoform0017754;Isoform0018937;Isoform0022082;Isoform0023536;Isoform0023821;Isoform0023941;Isoform0030135;Isoform0031428;Isoform0033372;Isoform0037251;Isoform0040426;Isoform0043200;Isoform0044214;Isoform0044360;Isoform0045764;Isoform0046172;Isoform0046272;Isoform0046339;Isoform0046977;Isoform00…	K00588+K00588+K10775+K01904+K00487+K00588+K10775+K13064+K13064+K13064+K10775+K13064+K10775+K10775+K13064+K10775+K10775+K01904+K13064+K10775+K10775+K13064+K01904+K10775+K10775+K10775+K10775
Metabolism	Global and Overview	Biosynthesis of secondary metabolites	238	3669	5.43758e-05	0.000781652	ko01110	Isoform0000284;Isoform0000675;Isoform0000688;Isoform0000808;Isoform0000819;Isoform0000853;Isoform0000863;Isoform0000963;Isoform0001073;Isoform0001179;Isoform0001348;Isoform0002109;Isoform0002115;Isoform0002126;Isoform0002220;Isoform0002717;Isoform0002837;Isoform0003065;Isoform0003216;Isoform0003379;Isoform0003446;Isoform0003666;Isoform0004312;Isoform0004390;Isoform0004701;Isoform0004728;Isoform00…	K00588+K04123+K01623+K04125+K00850+K13030+K10960+K13071+K00121+K04125+K01580+K00121+K13030+K00850+K02291+K00800+K00800+K00655+K00430+K13508+K04125+K01687+K00549+K00789+K13071+K01580+K01188+K13029+K13508+K13065+K15404+K01723+K01723+K00975+K09754+K00819+K04123+K00789+K00161+K04125+K01772+K15633+K14157+K01900+K15397+K13083+K01580+K10960+K01188+K00588+K04035+K00789+K13066+K00789+K10775+K01953+K01904+…
Metabolism	Metabolism of terpenoids and polyketides	Diterpenoid biosynthesis	11	55	0.000101175	0.0012928	ko00904	Isoform0000675;Isoform0000808;Isoform0001179;Isoform0003446;Isoform0006249;Isoform0006780;Isoform0016234;Isoform0023993;Isoform0049262;Isoform0051990;Isoform0054743	K04123+K04125+K04125+K04125+K04123+K04125+K04125+K04125+K04120+K04125+K04125
Environmental Information Processing	Signal transduction	Plant hormone signal transduction	69	853	0.000158114	0.00181831	ko04075	Isoform0002877;Isoform0003520;Isoform0004175;Isoform0004300;Isoform0004606;Isoform0005328;Isoform0005385;Isoform0006436;Isoform0006545;Isoform0007043;Isoform0008818;Isoform0008849;Isoform0009387;Isoform0009513;Isoform0009684;Isoform0012075;Isoform0013661;Isoform0013681;Isoform0013690;Isoform0014090;Isoform0015785;Isoform0015941;Isoform0016238;Isoform0016734;Isoform0018256;Isoform0018426;Isoform00…	K13946+K14515+K14432+K14497+K13464+K14515+K14504+K13464+K14497+K14515+K14492+K14486+K13464+K14515+K14504+K14497+K13464+K13946+K13464+K14432+K13464+K13464+K14497+K14504+K14509+K14515+K14504+K14486+K14497+K14515+K13464+K14515+K16189+K14515+K14515+K14432+K14506+K14486+K14486+K14486+K13422+K14486+K13946+K14497+K14497+K14515+K14515+K14486+K14487+K14515+K14497+K14486+K14515+K14510+K14486+K14515+K14509+…
Metabolism	Amino acid metabolism	Arginine and proline metabolism	32	315	0.000225539	0.00235791	ko00330	Isoform0000745;Isoform0005135;Isoform0006187;Isoform0013797;Isoform0013801;Isoform0014094;Isoform0016374;Isoform0017230;Isoform0017411;Isoform0019803;Isoform0020356;Isoform0026759;Isoform0027913;Isoform0028649;Isoform0028766;Isoform0033404;Isoform0033718;Isoform0034548;Isoform0040823;Isoform0040925;Isoform0043882;Isoform0045029;Isoform0045436;Isoform0051897;Isoform0053109;Isoform0053635;Isoform00…	K13366+K13366+K00819+K00294+K01583+K00797+K01611+K01583+K17839+K00128+K01611+K01583+K17839+K00819+K01583+K01583+K00128+K17839+K17839+K17839+K17839+K01611+K00819+K13366+K01583+K01583+K01583+K01583+K01583+K01583+K17839+K17839
Metabolism	Biosynthesis of other secondary metabolites	Stilbenoid, diarylheptanoid and gingerol biosynthesis	10	56	0.00054417	0.00521496	ko00945	Isoform0000284;Isoform0005268;Isoform0006099;Isoform0010011;Isoform0013684;Isoform0013699;Isoform0015984;Isoform0016210;Isoform0017205;Isoform0069326	K00588+K13065+K09754+K00588+K00487+K09754+K13065+K09754+K00588+K13065
Metabolism	Energy metabolism	Carbon fixation in photosynthetic organisms	25	243	0.000877122	0.00775916	ko00710	Isoform0000610;Isoform0000688;Isoform0001539;Isoform0002268;Isoform0004651;Isoform0007089;Isoform0007699;Isoform0010453;Isoform0013847;Isoform0015079;Isoform0016437;Isoform0017065;Isoform0019814;Isoform0023877;Isoform0033885;Isoform0034414;Isoform0038178;Isoform0039281;Isoform0043657;Isoform0046197;Isoform0051964;Isoform0053196;Isoform0053828;Isoform0059246;Isoform0060350	K01602+K01623+K05298+K05298+K00814+K01100+K05298+K00855+K05298+K05298+K05298+K01602+K01595+K01595+K00029+K01595+K00029+K01006+K00814+K00615+K01595+K01595+K01595+K01595+K01595
Metabolism	Lipid metabolism	Linoleic acid metabolism	22	242	0.00770302	0.0632748	ko00591	Isoform0006512;Isoform0017570;Isoform0018095;Isoform0021110;Isoform0022693;Isoform0025302;Isoform0027172;Isoform0033164;Isoform0033940;Isoform0034093;Isoform0036492;Isoform0039043;Isoform0040593;Isoform0043822;Isoform0048074;Isoform0048324;Isoform0051408;Isoform0052536;Isoform0057058;Isoform0059033;Isoform0059609;Isoform0059705	K15718+K15718+K00454+K15718+K15718+K15718+K15718+K15718+K15718+K15718+K15718+K15718+K15718+K15718+K15718+K00454+K15718+K15718+K15718+K15718+K00454+K00454
Metabolism	Biosynthesis of other secondary metabolites	Flavonoid biosynthesis	12	108	0.0101644	0.0779268	ko00941	Isoform0000284;Isoform0005268;Isoform0006099;Isoform0008294;Isoform0010011;Isoform0013684;Isoform0013699;Isoform0015984;Isoform0016210;Isoform0017205;Isoform0038945;Isoform0069326	K00588+K13065+K09754+K13083+K00588+K00487+K09754+K13065+K09754+K00588+K00660+K13065
Metabolism	Global and Overview	Carbon metabolism	66	977	0.01647	0.118378	ko01200	Isoform0000610;Isoform0000688;Isoform0000819;Isoform0001073;Isoform0001539;Isoform0001784;Isoform0002109;Isoform0002126;Isoform0002268;Isoform0004651;Isoform0004787;Isoform0006659;Isoform0007089;Isoform0007257;Isoform0007699;Isoform0007719;Isoform0009375;Isoform0009926;Isoform0010453;Isoform0012938;Isoform0013847;Isoform0014442;Isoform0014688;Isoform0014960;Isoform0015079;Isoform0015924;Isoform00…	K01602+K01623+K00850+K00121+K05298+K00261+K00121+K00850+K05298+K00814+K00261+K00161+K01100+K15633+K05298+K01900+K05605+K00131+K00855+K01689+K05298+K03781+K00261+K03781+K05298+K01689+K00131+K05298+K01602+K00850+K01595+K00850+K01595+K00164+K01681+K01689+K00029+K01595+K01754+K00600+K01754+K00029+K01895+K00234+K01754+K01006+K01681+K00261+K01895+K00814+K00297+K01681+K00615+K01681+K01681+K01681+K01595+…
Metabolism	Global and Overview	Degradation of aromatic compounds	3	15	0.0397159	0.263582	ko01220	Isoform0001073;Isoform0002109;Isoform0013684	K00121+K00121+K00487
Metabolism	Amino acid metabolism	Alanine, aspartate and glutamate metabolism	19	238	0.0415869	0.263582	ko00250	Isoform0001348;Isoform0001784;Isoform0004651;Isoform0004728;Isoform0004787;Isoform0008530;Isoform0009954;Isoform0011629;Isoform0013797;Isoform0014688;Isoform0019261;Isoform0020387;Isoform0021815;Isoform0040901;Isoform0043657;Isoform0043851;Isoform0051085;Isoform0061471;Isoform0071296	K01580+K00261+K00814+K01580+K00261+K01580+K16871+K01953+K00294+K00261+K01953+K01953+K00264+K00261+K00814+K01580+K00264+K00264+K00264
Metabolism	Metabolism of other amino acids	beta-Alanine metabolism	20	255	0.0435483	0.263582	ko00410	Isoform0000745;Isoform0001348;Isoform0004728;Isoform0005135;Isoform0008530;Isoform0009375;Isoform0014094;Isoform0017411;Isoform0019803;Isoform0027913;Isoform0029276;Isoform0033718;Isoform0034548;Isoform0040823;Isoform0040925;Isoform0043851;Isoform0043882;Isoform0051897;Isoform0061440;Isoform0067111	K13366+K01580+K01580+K13366+K01580+K05605+K00797+K17839+K00128+K17839+K01464+K00128+K17839+K17839+K17839+K01580+K17839+K13366+K17839+K17839
Metabolism	Carbohydrate metabolism	Ascorbate and aldarate metabolism	17	213	0.051903	0.298442	ko00053	Isoform0001839;Isoform0007813;Isoform0008425;Isoform0008734;Isoform0009203;Isoform0010677;Isoform0013633;Isoform0016797;Isoform0016810;Isoform0016998;Isoform0019803;Isoform0026439;Isoform0030258;Isoform0033718;Isoform0044906;Isoform0050015;Isoform0055900	K00012+K08232+K08232+K08232+K00012+K08232+K00012+K00012+K00012+K00012+K00128+K00012+K12447+K00128+K00012+K00012+K00012
Cellular Processes	Transport and catabolism	Regulation of autophagy	14	175	0.0715831	0.388094	ko04140	Isoform0001069;Isoform0002813;Isoform0003858;Isoform0005961;Isoform0011471;Isoform0015138;Isoform0015302;Isoform0016485;Isoform0020758;Isoform0029013;Isoform0034374;Isoform0044202;Isoform0044308;Isoform0044620	K07198+K07198+K07198+K07198+K07198+K07198+K07198+K07198+K07198+K07198+K07198+K07198+K07198+K07198
Metabolism	Carbohydrate metabolism	Amino sugar and nucleotide sugar metabolism	34	506	0.074244	0.388094	ko00520	Isoform0000812;Isoform0001839;Isoform0002891;Isoform0006017;Isoform0009203;Isoform0009212;Isoform0013633;Isoform0014284;Isoform0015745;Isoform0016346;Isoform0016592;Isoform0016797;Isoform0016810;Isoform0016834;Isoform0016979;Isoform0016998;Isoform0017213;Isoform0017649;Isoform0019555;Isoform0020794;Isoform0026439;Isoform0028852;Isoform0030258;Isoform0037431;Isoform0039255;Isoform0039443;Isoform00…	K08678+K00012+K08678+K00975+K00012+K08678+K00012+K08679+K13379+K00847+K08678+K00012+K00012+K00847+K08678+K00012+K00847+K00975+K00975+K01209+K00012+K08678+K12447+K08678+K13648+K08678+K13379+K00975+K00012+K13648+K00012+K00975+K08678+K00012
Metabolism	Energy metabolism	Photosynthesis	8	92	0.104667	0.523335	ko00195	Isoform0000103;Isoform0000216;Isoform0008005;Isoform0015735;Isoform0016415;Isoform0017328;Isoform0061100;Isoform0067694	K08901+K02638+K02641+K02716+K02716+K08901+K02112+K02689
Metabolism	Amino acid metabolism	Valine, leucine and isoleucine biosynthesis	6	64	0.113813	0.545352	ko00290	Isoform0003666;Isoform0015038;Isoform0035539;Isoform0036973;Isoform0039138;Isoform0046778	K01687+K01653+K01754+K01754+K01754+K01687
Metabolism	Global and Overview	Microbial metabolism in diverse environments	81	1374	0.122678	0.564321	ko01120	Isoform0000610;Isoform0000688;Isoform0000819;Isoform0001073;Isoform0001348;Isoform0001539;Isoform0001962;Isoform0002109;Isoform0002126;Isoform0002268;Isoform0004651;Isoform0004728;Isoform0006659;Isoform0007089;Isoform0007257;Isoform0007699;Isoform0007719;Isoform0008530;Isoform0009926;Isoform0009954;Isoform0010453;Isoform0011699;Isoform0011915;Isoform0012938;Isoform0013061;Isoform0013741;Isoform00…	K01602+K01623+K00850+K00121+K01580+K05298+K13811+K00121+K00850+K05298+K00814+K01580+K00161+K01100+K15633+K05298+K01900+K01580+K00131+K16871+K00855+K00387+K00392+K01689+K00365+K01648+K05298+K05298+K01689+K00131+K05298+K01602+K00850+K00128+K01595+K01885+K00264+K00850+K01595+K00164+K01681+K00895+K01689+K00128+K00029+K01595+K18857+K00600+K02492+K00029+K01895+K00234+K01006+K01681+K01785+K01895+K00106+…
Metabolism	Carbohydrate metabolism	Pentose and glucuronate interconversions	14	195	0.137313	0.607348	ko00040	Isoform0001839;Isoform0006299;Isoform0009203;Isoform0013633;Isoform0016797;Isoform0016810;Isoform0016998;Isoform0019803;Isoform0026439;Isoform0030258;Isoform0033718;Isoform0044906;Isoform0050015;Isoform0055900	K00012+K01805+K00012+K00012+K00012+K00012+K00012+K00128+K00012+K12447+K00128+K00012+K00012+K00012
Metabolism	Carbohydrate metabolism	Galactose metabolism	17	249	0.151495	0.645255	ko00052	Isoform0000819;Isoform0002126;Isoform0005389;Isoform0011469;Isoform0012170;Isoform0017555;Isoform0017840;Isoform0022766;Isoform0023244;Isoform0023777;Isoform0027302;Isoform0030258;Isoform0037944;Isoform0039828;Isoform0041450;Isoform0045372;Isoform0050948	K00850+K00850+K18819+K18819+K01193+K00850+K01193+K00850+K06617+K01193+K01187+K12447+K01187+K01785+K06617+K01193+K01190
Metabolism	Energy metabolism	Nitrogen metabolism	9	119	0.165326	0.679017	ko00910	Isoform0001784;Isoform0004787;Isoform0014688;Isoform0021815;Isoform0040901;Isoform0051085;Isoform0061471;Isoform0069794;Isoform0071296	K00261+K00261+K00261+K00264+K00261+K00264+K00264+K00284+K00264
Metabolism	Metabolism of other amino acids	Taurine and hypotaurine metabolism	5	62	0.218427	0.828184	ko00430	Isoform0001348;Isoform0004728;Isoform0008530;Isoform0014784;Isoform0043851	K01580+K01580+K01580+K10712+K01580
Metabolism	Amino acid metabolism	Arginine biosynthesis	7	95	0.223027	0.828184	ko00220	Isoform0001784;Isoform0004651;Isoform0004787;Isoform0014688;Isoform0040901;Isoform0043657;Isoform0064190	K00261+K00814+K00261+K00261+K00261+K00814+K00611
Metabolism	Carbohydrate metabolism	Citrate cycle (TCA cycle)	16	249	0.22325	0.828184	ko00020	Isoform0006659;Isoform0007719;Isoform0013741;Isoform0025643;Isoform0028756;Isoform0039070;Isoform0039349;Isoform0044990;Isoform0046983;Isoform0048250;Isoform0050457;Isoform0052035;Isoform0053083;Isoform0054031;Isoform0055925;Isoform0060552	K00161+K01900+K01648+K00164+K01681+K00234+K01681+K01681+K01681+K01681+K01681+K01681+K00164+K00164+K00164+K01681
Metabolism	Global and Overview	2-Oxocarboxylic acid metabolism	13	202	0.251075	0.887212	ko01210	Isoform0003666;Isoform0004651;Isoform0015038;Isoform0028756;Isoform0039349;Isoform0043657;Isoform0044990;Isoform0046778;Isoform0046983;Isoform0048250;Isoform0050457;Isoform0052035;Isoform0060552	K01687+K00814+K01653+K01681+K01681+K00814+K01681+K01687+K01681+K01681+K01681+K01681+K01681
Metabolism	Lipid metabolism	Fatty acid biosynthesis	17	274	0.257731	0.887212	ko00061	Isoform0013751;Isoform0025823;Isoform0029652;Isoform0030260;Isoform0032073;Isoform0035175;Isoform0035987;Isoform0036086;Isoform0039546;Isoform0042316;Isoform0045101;Isoform0064966;Isoform0066038;Isoform0071323;Isoform0071414;Isoform0072008;Isoform0072476	K03921+K01897+K01897+K01897+K01897+K01897+K01897+K01897+K01897+K01897+K01897+K11262+K11262+K11262+K11262+K11262+K11262
Metabolism	Carbohydrate metabolism	Butanoate metabolism	7	100	0.262306	0.887212	ko00650	Isoform0001348;Isoform0004728;Isoform0007140;Isoform0008530;Isoform0009954;Isoform0015038;Isoform0043851	K01580+K01580+K01640+K01580+K16871+K01653+K01580
Metabolism	Amino acid metabolism	Tryptophan metabolism	9	137	0.281613	0.91568	ko00380	Isoform0014442;Isoform0014960;Isoform0019803;Isoform0025643;Isoform0033718;Isoform0053083;Isoform0054031;Isoform0055925;Isoform0065785	K03781+K03781+K00128+K00164+K00128+K00164+K00164+K00164+K11817
Metabolism	Biosynthesis of other secondary metabolites	Caffeine metabolism	3	36	0.286648	0.91568	ko00232	Isoform0013061;Isoform0043421;Isoform0067421	K00365+K00106+K00106
Metabolism	Global and Overview	Biosynthesis of amino acids	47	833	0.294804	0.916284	ko01230	Isoform0000688;Isoform0000819;Isoform0002126;Isoform0002717;Isoform0002837;Isoform0003666;Isoform0004312;Isoform0004390;Isoform0004651;Isoform0006458;Isoform0007257;Isoform0010473;Isoform0011246;Isoform0012938;Isoform0013326;Isoform0015005;Isoform0015038;Isoform0015924;Isoform0016943;Isoform0017555;Isoform0021815;Isoform0022766;Isoform0025965;Isoform0027642;Isoform0028756;Isoform0031547;Isoform00…	K01623+K00850+K00850+K00800+K00800+K01687+K00549+K00789+K00814+K00789+K15633+K00789+K00789+K01689+K00549+K00789+K01653+K01689+K00789+K00850+K00264+K00850+K00789+K00789+K01681+K01689+K01754+K00600+K13832+K01754+K01754+K01681+K00814+K01681+K00615+K01687+K01681+K01681+K01681+K00264+K01681+K00789+K01663+K01681+K00264+K00611+K00264
Genetic Information Processing	Translation	Aminoacyl-tRNA biosynthesis	19	321	0.309919	0.924547	ko00970	Isoform0013891;Isoform0020402;Isoform0021464;Isoform0022253;Isoform0022785;Isoform0030824;Isoform0031717;Isoform0036761;Isoform0039617;Isoform0042253;Isoform0043684;Isoform0046367;Isoform0048739;Isoform0053813;Isoform0055696;Isoform0058943;Isoform0060480;Isoform0060614;Isoform0065538	K01873+K01885+K01890+K01890+K01873+K01870+K01873+K01872+K01886+K04567+K01890+K01893+K01872+K01870+K01870+K01870+K01873+K01869+K01872
Metabolism	Lipid metabolism	alpha-Linolenic acid metabolism	12	195	0.313542	0.924547	ko00592	Isoform0005876;Isoform0005932;Isoform0012366;Isoform0015171;Isoform0018095;Isoform0022366;Isoform0036020;Isoform0044524;Isoform0048324;Isoform0052375;Isoform0059609;Isoform0059705	K01723+K01723+K00232+K01723+K00454+K01723+K18857+K01723+K00454+K18857+K00454+K00454
Metabolism	Metabolism of cofactors and vitamins	Ubiquinone and other terpenoid-quinone biosynthesis	6	92	0.343304	0.986999	ko00130	Isoform0012326;Isoform0013684;Isoform0034024;Isoform0040426;Isoform0046172;Isoform0048967	K01904+K00487+K03809+K01904+K01904+K03809
Metabolism	Amino acid metabolism	Cysteine and methionine metabolism	19	332	0.36336	1	ko00270	Isoform0004312;Isoform0004390;Isoform0006458;Isoform0010102;Isoform0010473;Isoform0011246;Isoform0013326;Isoform0014094;Isoform0015005;Isoform0015788;Isoform0015854;Isoform0016306;Isoform0016374;Isoform0016943;Isoform0020356;Isoform0025965;Isoform0027642;Isoform0045029;Isoform0056771	K00549+K00789+K00789+K01761+K00789+K00789+K00549+K00797+K00789+K05933+K05933+K05933+K01611+K00789+K01611+K00789+K00789+K01611+K00789
Metabolism	Nucleotide metabolism	Pyrimidine metabolism	24	436	0.412647	1	ko00240	Isoform0003796;Isoform0004487;Isoform0004598;Isoform0011473;Isoform0024888;Isoform0026392;Isoform0028295;Isoform0029276;Isoform0033689;Isoform0037585;Isoform0038036;Isoform0040588;Isoform0043393;Isoform0047449;Isoform0051281;Isoform0054870;Isoform0057068;Isoform0061044;Isoform0061577;Isoform0064004;Isoform0065400;Isoform0067321;Isoform0068213;Isoform0070386	K14641+K14641+K01937+K00876+K01937+K02999+K14641+K01464+K01937+K14641+K01937+K01937+K13998+K00962+K03021+K03002+K01937+K02999+K03018+K03018+K03018+K03021+K02320+K03021
Cellular Processes	Transport and catabolism	Peroxisome	19	342	0.413301	1	ko04146	Isoform0007140;Isoform0012366;Isoform0014442;Isoform0014960;Isoform0019332;Isoform0025823;Isoform0025983;Isoform0029652;Isoform0030260;Isoform0032073;Isoform0035175;Isoform0035987;Isoform0036086;Isoform0039546;Isoform0042316;Isoform0043421;Isoform0045101;Isoform0048723;Isoform0067421	K01640+K00232+K03781+K03781+K12261+K01897+K00869+K01897+K01897+K01897+K01897+K01897+K01897+K01897+K01897+K00106+K01897+K13338+K00106
Metabolism	Metabolism of terpenoids and polyketides	Carotenoid biosynthesis	9	156	0.421202	1	ko00906	Isoform0002220;Isoform0017936;Isoform0018060;Isoform0018091;Isoform0024763;Isoform0026833;Isoform0030385;Isoform0037482;Isoform0046188	K02291+K09843+K09843+K09840+K09840+K09840+K09843+K09843+K09843
Metabolism	Energy metabolism	Oxidative phosphorylation	24	445	0.452896	1	ko00190	Isoform0004220;Isoform0009880;Isoform0013505;Isoform0014534;Isoform0017186;Isoform0018013;Isoform0018569;Isoform0020887;Isoform0024163;Isoform0026641;Isoform0034264;Isoform0037540;Isoform0039070;Isoform0041290;Isoform0042494;Isoform0043295;Isoform0045418;Isoform0050360;Isoform0053672;Isoform0058898;Isoform0059259;Isoform0059505;Isoform0060111;Isoform0061100	K02144+K01507+K02145+K01507+K01507+K01535+K05582+K02154+K01535+K02132+K01507+K01535+K00234+K01507+K01507+K02154+K01535+K01535+K01535+K02154+K01535+K01535+K01535+K02112
Metabolism	Lipid metabolism	Fatty acid degradation	17	312	0.453693	1	ko00071	Isoform0001073;Isoform0002109;Isoform0012366;Isoform0019803;Isoform0025823;Isoform0029652;Isoform0030260;Isoform0032073;Isoform0033718;Isoform0035175;Isoform0035987;Isoform0036020;Isoform0036086;Isoform0039546;Isoform0042316;Isoform0045101;Isoform0052375	K00121+K00121+K00232+K00128+K01897+K01897+K01897+K01897+K00128+K01897+K01897+K18857+K01897+K01897+K01897+K01897+K18857
Metabolism	Carbohydrate metabolism	Fructose and mannose metabolism	11	203	0.485725	1	ko00051	Isoform0000688;Isoform0000819;Isoform0001186;Isoform0002126;Isoform0006299;Isoform0016346;Isoform0016834;Isoform0017213;Isoform0017555;Isoform0022766;Isoform0029723	K01623+K00850+K19355+K00850+K01805+K00847+K00847+K00847+K00850+K00850+K00895
Metabolism	Carbohydrate metabolism	Pyruvate metabolism	23	436	0.498664	1	ko00620	Isoform0006659;Isoform0015978;Isoform0019803;Isoform0019814;Isoform0023877;Isoform0033718;Isoform0033885;Isoform0034414;Isoform0038178;Isoform0038598;Isoform0039281;Isoform0041345;Isoform0051964;Isoform0053196;Isoform0053828;Isoform0059246;Isoform0060350;Isoform0064966;Isoform0066038;Isoform0071323;Isoform0071414;Isoform0072008;Isoform0072476	K00161+K01759+K00128+K01595+K01595+K00128+K00029+K01595+K00029+K01895+K01006+K01895+K01595+K01595+K01595+K01595+K01595+K11262+K11262+K11262+K11262+K11262+K11262
Genetic Information Processing	Transcription	RNA polymerase	9	169	0.517038	1	ko03020	Isoform0026392;Isoform0051281;Isoform0054870;Isoform0061044;Isoform0061577;Isoform0064004;Isoform0065400;Isoform0067321;Isoform0070386	K02999+K03021+K03002+K02999+K03018+K03018+K03018+K03021+K03021
Metabolism	Global and Overview	Fatty acid metabolism	22	421	0.518315	1	ko01212	Isoform0004379;Isoform0004734;Isoform0007358;Isoform0012366;Isoform0013751;Isoform0025823;Isoform0029652;Isoform0030260;Isoform0032073;Isoform0035175;Isoform0035987;Isoform0036086;Isoform0039546;Isoform0042316;Isoform0043639;Isoform0045101;Isoform0064966;Isoform0066038;Isoform0071323;Isoform0071414;Isoform0072008;Isoform0072476	K10257+K10257+K10256+K00232+K03921+K01897+K01897+K01897+K01897+K01897+K01897+K01897+K01897+K01897+K10256+K01897+K11262+K11262+K11262+K11262+K11262+K11262
Genetic Information Processing	Replication and repair	Non-homologous end-joining	2	34	0.532902	1	ko03450	Isoform0045222;Isoform0061254	K10866+K10866
Metabolism	Metabolism of other amino acids	Cyanoamino acid metabolism	11	212	0.544311	1	ko00460	Isoform0000853;Isoform0002115;Isoform0004852;Isoform0004853;Isoform0009907;Isoform0014992;Isoform0016588;Isoform0017680;Isoform0021122;Isoform0023471;Isoform0036552	K13030+K13030+K01188+K13029+K01188+K05350+K05350+K05350+K05350+K05349+K00600
Metabolism	Carbohydrate metabolism	Inositol phosphate metabolism	15	292	0.554168	1	ko00562	Isoform0003760;Isoform0005744;Isoform0007253;Isoform0008654;Isoform0013632;Isoform0014807;Isoform0015731;Isoform0016167;Isoform0016805;Isoform0035049;Isoform0045119;Isoform0068492;Isoform0070045;Isoform0070692;Isoform0070717	K01858+K01099+K01858+K01858+K01858+K01858+K01858+K01858+K01858+K01858+K00921+K00921+K00921+K00921+K00921
Metabolism	Lipid metabolism	Biosynthesis of unsaturated fatty acids	6	117	0.570935	1	ko01040	Isoform0004379;Isoform0004734;Isoform0007358;Isoform0012366;Isoform0013751;Isoform0043639	K10257+K10257+K10256+K00232+K03921+K10256
Metabolism	Metabolism of terpenoids and polyketides	Brassinosteroid biosynthesis	1	16	0.573894	1	ko00905	Isoform0014221	K09589
Metabolism	Carbohydrate metabolism	Glyoxylate and dicarboxylate metabolism	14	277	0.579707	1	ko00630	Isoform0000610;Isoform0014442;Isoform0014960;Isoform0017065;Isoform0028756;Isoform0036552;Isoform0039349;Isoform0044990;Isoform0046983;Isoform0048250;Isoform0050457;Isoform0052035;Isoform0060552;Isoform0069794	K01602+K03781+K03781+K01602+K01681+K00600+K01681+K01681+K01681+K01681+K01681+K01681+K01681+K00284
Genetic Information Processing	Translation	Ribosome biogenesis in eukaryotes	17	338	0.588678	1	ko03008	Isoform0002956;Isoform0029568;Isoform0035685;Isoform0042547;Isoform0046444;Isoform0048687;Isoform0049362;Isoform0052399;Isoform0055185;Isoform0056829;Isoform0057429;Isoform0064274;Isoform0065590;Isoform0068223;Isoform0069451;Isoform0071362;Isoform0071686	K14565+K14569+K14569+K14572+K14559+K14521+K12619+K14572+K14573+K14572+K12619+K14572+K14572+K14572+K14550+K14550+K14572
Metabolism	Carbohydrate metabolism	Propanoate metabolism	10	202	0.606622	1	ko00640	Isoform0007719;Isoform0009375;Isoform0038598;Isoform0041345;Isoform0064966;Isoform0066038;Isoform0071323;Isoform0071414;Isoform0072008;Isoform0072476	K01900+K05605+K01895+K01895+K11262+K11262+K11262+K11262+K11262+K11262
Metabolism	Energy metabolism	Sulfur metabolism	3	60	0.608643	1	ko00920	Isoform0001962;Isoform0011699;Isoform0011915	K13811+K00387+K00392
Metabolism	Carbohydrate metabolism	Pentose phosphate pathway	8	163	0.615113	1	ko00030	Isoform0000688;Isoform0000819;Isoform0002126;Isoform0009926;Isoform0016355;Isoform0017555;Isoform0022766;Isoform0046197	K01623+K00850+K00850+K00131+K00131+K00850+K00850+K00615
Metabolism	Metabolism of other amino acids	Selenocompound metabolism	5	103	0.624385	1	ko00450	Isoform0001962;Isoform0004312;Isoform0010102;Isoform0010329;Isoform0013326	K13811+K00549+K01761+K11717+K00549
Metabolism	Carbohydrate metabolism	C5-Branched dibasic acid metabolism	1	19	0.636912	1	ko00660	Isoform0015038	K01653
Genetic Information Processing	Replication and repair	DNA replication	11	233	0.669623	1	ko03030	Isoform0021530;Isoform0025625;Isoform0029167;Isoform0029343;Isoform0029346;Isoform0038315;Isoform0038363;Isoform0041786;Isoform0064806;Isoform0066342;Isoform0068213	K07466+K02210+K02212+K07466+K02212+K07466+K07466+K07466+K07466+K07466+K02320
Metabolism	Lipid metabolism	Steroid biosynthesis	6	134	0.701156	1	ko00100	Isoform0020754;Isoform0021558;Isoform0028454;Isoform0039002;Isoform0041692;Isoform0043637	K01853+K09832+K09828+K09832+K09832+K09832
Metabolism	Metabolism of cofactors and vitamins	Pantothenate and CoA biosynthesis	4	91	0.701751	1	ko00770	Isoform0003666;Isoform0015038;Isoform0029276;Isoform0046778	K01687+K01653+K01464+K01687
Metabolism	Metabolism of cofactors and vitamins	One carbon pool by folate	3	70	0.711184	1	ko00670	Isoform0036552;Isoform0043393;Isoform0044578	K00600+K13998+K00297
Metabolism	Metabolism of terpenoids and polyketides	Terpenoid backbone biosynthesis	7	162	0.742102	1	ko00900	Isoform0000863;Isoform0008619;Isoform0015516;Isoform0025983;Isoform0046711;Isoform0055089;Isoform0063971	K10960+K10960+K10960+K00869+K00021+K03526+K01662
Metabolism	Metabolism of terpenoids and polyketides	Sesquiterpenoid and triterpenoid biosynthesis	1	26	0.750091	1	ko00909	Isoform0061669	K14174
Metabolism	Metabolism of cofactors and vitamins	Thiamine metabolism	2	51	0.750165	1	ko00730	Isoform0002023;Isoform0063971	K03146+K01662
Metabolism	Carbohydrate metabolism	Glycolysis / Gluconeogenesis	21	462	0.766006	1	ko00010	Isoform0000688;Isoform0000819;Isoform0001073;Isoform0002109;Isoform0002126;Isoform0006659;Isoform0007257;Isoform0009926;Isoform0012938;Isoform0015924;Isoform0016355;Isoform0017555;Isoform0019803;Isoform0022766;Isoform0031547;Isoform0033718;Isoform0036020;Isoform0038598;Isoform0039828;Isoform0041345;Isoform0052375	K01623+K00850+K00121+K00121+K00850+K00161+K15633+K00131+K01689+K01689+K00131+K00850+K00128+K00850+K01689+K00128+K18857+K01895+K01785+K01895+K18857
Metabolism	Lipid metabolism	Ether lipid metabolism	6	146	0.775363	1	ko00565	Isoform0027643;Isoform0039208;Isoform0046837;Isoform0049813;Isoform0059251;Isoform0060706	K01115+K01115+K01115+K01115+K01115+K01115
Metabolism	Glycan biosynthesis and metabolism	N-Glycan biosynthesis	8	190	0.775604	1	ko00510	Isoform0004891;Isoform0005108;Isoform0006047;Isoform0027239;Isoform0039128;Isoform0039945;Isoform0041113;Isoform0055460	K12666+K05546+K00737+K12667+K07151+K07151+K07151+K07151
Genetic Information Processing	Replication and repair	Homologous recombination	10	236	0.78753	1	ko03440	Isoform0021530;Isoform0029343;Isoform0038315;Isoform0038363;Isoform0041786;Isoform0045222;Isoform0061254;Isoform0061641;Isoform0064806;Isoform0066342	K07466+K07466+K07466+K07466+K07466+K10866+K10866+K10875+K07466+K07466
Metabolism	Lipid metabolism	Synthesis and degradation of ketone bodies	1	32	0.818585	1	ko00072	Isoform0007140	K01640
Metabolism	Glycan biosynthesis and metabolism	Other types of O-glycan biosynthesis	1	32	0.818585	1	ko00514	Isoform0059517	K09667
Metabolism	Amino acid metabolism	Histidine metabolism	3	87	0.836225	1	ko00340	Isoform0019803;Isoform0033718;Isoform0057418	K00128+K00128+K01663
Metabolism	Biosynthesis of other secondary metabolites	Monobactam biosynthesis	1	34	0.836961	1	ko00261	Isoform0001962	K13811
Metabolism	Biosynthesis of other secondary metabolites	Flavone and flavonol biosynthesis	1	34	0.836961	1	ko00944	Isoform0008294	K13083
Metabolism	Global and Overview	Biosynthesis of antibiotics	74	1582	0.847378	1	ko01130	Isoform0000688;Isoform0000819;Isoform0001073;Isoform0001962;Isoform0002109;Isoform0002126;Isoform0002717;Isoform0002837;Isoform0003666;Isoform0003760;Isoform0006187;Isoform0006659;Isoform0007253;Isoform0007257;Isoform0007350;Isoform0007719;Isoform0008654;Isoform0012938;Isoform0013632;Isoform0013741;Isoform0014442;Isoform0014807;Isoform0014960;Isoform0015038;Isoform0015731;Isoform0015924;Isoform00…	K01623+K00850+K00121+K13811+K00121+K00850+K00800+K00800+K01687+K01858+K00819+K00161+K01858+K15633+K14157+K01900+K01858+K01689+K01858+K01648+K03781+K01858+K03781+K01653+K01858+K01689+K01858+K01858+K00850+K00128+K00264+K00850+K00164+K00869+K00819+K01681+K00895+K12447+K01689+K00128+K01858+K01754+K00600+K13832+K01754+K01895+K00234+K01754+K01681+K01785+K01895+K01681+K00819+K00615+K00021+K01687+K01681+…
Metabolism	Amino acid metabolism	Lysine degradation	7	188	0.86207	1	ko00310	Isoform0007350;Isoform0019803;Isoform0025643;Isoform0033718;Isoform0053083;Isoform0054031;Isoform0055925	K14157+K00128+K00164+K00128+K00164+K00164+K00164
Genetic Information Processing	Replication and repair	Mismatch repair	7	194	0.882077	1	ko03430	Isoform0021530;Isoform0029343;Isoform0038315;Isoform0038363;Isoform0041786;Isoform0064806;Isoform0066342	K07466+K07466+K07466+K07466+K07466+K07466+K07466
Metabolism	Nucleotide metabolism	Purine metabolism	23	557	0.896611	1	ko00230	Isoform0001962;Isoform0003796;Isoform0004487;Isoform0013061;Isoform0026392;Isoform0028295;Isoform0037585;Isoform0043421;Isoform0047449;Isoform0051281;Isoform0054870;Isoform0056426;Isoform0061044;Isoform0061301;Isoform0061577;Isoform0064004;Isoform0064641;Isoform0065400;Isoform0067321;Isoform0067421;Isoform0067438;Isoform0068213;Isoform0070386	K13811+K14641+K14641+K00365+K02999+K14641+K14641+K00106+K00962+K03021+K03002+K01490+K02999+K01952+K03018+K03018+K01952+K03018+K03021+K00106+K01952+K02320+K03021
Metabolism	Lipid metabolism	Glycerophospholipid metabolism	15	382	0.897078	1	ko00564	Isoform0003065;Isoform0003379;Isoform0005080;Isoform0018399;Isoform0025767;Isoform0027643;Isoform0035556;Isoform0038298;Isoform0039208;Isoform0046837;Isoform0049813;Isoform0059251;Isoform0060706;Isoform0063476;Isoform0069240	K00655+K13508+K13508+K00901+K15728+K01115+K00006+K00901+K01115+K01115+K01115+K01115+K01115+K15728+K15728
Metabolism	Metabolism of terpenoids and polyketides	Limonene and pinene degradation	1	45	0.909407	1	ko00903	Isoform0033718	K00128
Cellular Processes	Transport and catabolism	Phagosome	16	412	0.91182	1	ko04145	Isoform0000974;Isoform0001741;Isoform0004092;Isoform0004220;Isoform0005241;Isoform0009959;Isoform0013505;Isoform0015407;Isoform0020887;Isoform0043295;Isoform0045119;Isoform0058898;Isoform0068492;Isoform0070045;Isoform0070692;Isoform0070717	K07374+K08057+K07374+K02144+K07374+K07374+K02145+K08054+K02154+K02154+K00921+K02154+K00921+K00921+K00921+K00921
Organismal Systems	Environmental adaptation	Plant-pathogen interaction	33	792	0.924648	1	ko04626	Isoform0001845;Isoform0006572;Isoform0010430;Isoform0026727;Isoform0027219;Isoform0032907;Isoform0033248;Isoform0033538;Isoform0034286;Isoform0042676;Isoform0042895;Isoform0047547;Isoform0047972;Isoform0048230;Isoform0048285;Isoform0050433;Isoform0051522;Isoform0052953;Isoform0053380;Isoform0053816;Isoform0053960;Isoform0054493;Isoform0056026;Isoform0057507;Isoform0059015;Isoform0059870;Isoform00…	K09487+K13457+K13412+K13457+K13457+K13457+K13412+K13457+K04079+K13457+K13447+K13457+K13457+K13457+K13457+K13457+K13457+K13457+K13457+K13457+K13457+K13457+K13457+K13457+K13447+K13447+K13457+K13457+K13457+K13457+K13457+K13457+K13459
Metabolism	Amino acid metabolism	Tyrosine metabolism	4	139	0.934544	1	ko00350	Isoform0001073;Isoform0002109;Isoform0036020;Isoform0052375	K00121+K00121+K18857+K18857
Genetic Information Processing	Folding, sorting and degradation	Protein processing in endoplasmic reticulum	31	764	0.940886	1	ko04141	Isoform0000272;Isoform0000612;Isoform0001741;Isoform0001845;Isoform0003820;Isoform0004891;Isoform0005108;Isoform0006559;Isoform0015407;Isoform0017022;Isoform0017430;Isoform0019055;Isoform0021980;Isoform0023182;Isoform0023425;Isoform0023665;Isoform0027239;Isoform0027339;Isoform0033997;Isoform0034286;Isoform0036876;Isoform0039128;Isoform0039945;Isoform0041113;Isoform0044051;Isoform0055460;Isoform00…	K13993+K13993+K08057+K09487+K09503+K12666+K05546+K09580+K08054+K09580+K09540+K03283+K03347+K09580+K14005+K10601+K12667+K03347+K11718+K04079+K03283+K07151+K07151+K07151+K03283+K07151+K09580+K03347+K11718+K14005+K11718
Environmental Information Processing	Signal transduction	Phosphatidylinositol signaling system	10	295	0.945785	1	ko04070	Isoform0005744;Isoform0018399;Isoform0038298;Isoform0045119;Isoform0049481;Isoform0054292;Isoform0068492;Isoform0070045;Isoform0070692;Isoform0070717	K01099+K00901+K00901+K00921+K13024+K13024+K00921+K00921+K00921+K00921
Metabolism	Lipid metabolism	Cutin, suberine and wax biosynthesis	1	56	0.949682	1	ko00073	Isoform0005771	K15404
Metabolism	Amino acid metabolism	Valine, leucine and isoleucine degradation	6	199	0.949727	1	ko00280	Isoform0007140;Isoform0009375;Isoform0019803;Isoform0033718;Isoform0034322;Isoform0045535	K01640+K05605+K00128+K00128+K18660+K18660
Metabolism	Biosynthesis of other secondary metabolites	Tropane, piperidine and pyridine alkaloid biosynthesis	1	57	0.952302	1	ko00960	Isoform0026876	K08081
Metabolism	Amino acid metabolism	Phenylalanine, tyrosine and tryptophan biosynthesis	3	122	0.955816	1	ko00400	Isoform0002717;Isoform0002837;Isoform0036866	K00800+K00800+K13832
Metabolism	Glycan biosynthesis and metabolism	Glycosaminoglycan degradation	1	60	0.959372	1	ko00531	Isoform0031159	K01205
Metabolism	Metabolism of cofactors and vitamins	Nicotinate and nicotinamide metabolism	1	60	0.959372	1	ko00760	Isoform0054791	K00858
Metabolism	Metabolism of cofactors and vitamins	Folate biosynthesis	1	60	0.959372	1	ko00790	Isoform0043393	K13998
Genetic Information Processing	Replication and repair	Nucleotide excision repair	9	282	0.959982	1	ko03420	Isoform0021530;Isoform0029343;Isoform0038315;Isoform0038363;Isoform0041786;Isoform0060141;Isoform0060686;Isoform0064806;Isoform0066342	K07466+K07466+K07466+K07466+K07466+K10848+K10610+K07466+K07466
Genetic Information Processing	Folding, sorting and degradation	Ubiquitin mediated proteolysis	20	548	0.965485	1	ko04120	Isoform0018437;Isoform0020291;Isoform0021980;Isoform0023665;Isoform0027339;Isoform0028813;Isoform0031351;Isoform0033490;Isoform0037440;Isoform0042152;Isoform0046337;Isoform0047086;Isoform0051950;Isoform0054614;Isoform0056571;Isoform0057454;Isoform0060080;Isoform0060686;Isoform0067745;Isoform0067773	K10590+K10144+K03347+K10601+K03347+K10598+K03349+K10599+K10590+K03178+K10144+K10599+K04706+K10590+K03178+K10592+K10592+K10610+K03347+K10592
Metabolism	Lipid metabolism	Glycerolipid metabolism	10	314	0.967324	1	ko00561	Isoform0003065;Isoform0003379;Isoform0005080;Isoform0018399;Isoform0019803;Isoform0025767;Isoform0033718;Isoform0038298;Isoform0063476;Isoform0069240	K00655+K13508+K13508+K00901+K00128+K15728+K00128+K00901+K15728+K15728
Metabolism	Lipid metabolism	Fatty acid elongation	1	65	0.968907	1	ko00062	Isoform0007915	K15397
Metabolism	Glycan biosynthesis and metabolism	Other glycan degradation	3	141	0.979489	1	ko00511	Isoform0049661;Isoform0050948;Isoform0059193	K01191+K01190+K01191
Metabolism	Amino acid metabolism	Glycine, serine and threonine metabolism	5	206	0.983991	1	ko00260	Isoform0007257;Isoform0035539;Isoform0036552;Isoform0036973;Isoform0039138	K15633+K01754+K00600+K01754+K01754
Genetic Information Processing	Folding, sorting and degradation	RNA degradation	20	613	0.9922	1	ko03018	Isoform0000819;Isoform0002126;Isoform0004375;Isoform0012938;Isoform0015924;Isoform0017555;Isoform0020549;Isoform0022766;Isoform0031547;Isoform0035622;Isoform0037910;Isoform0047449;Isoform0049362;Isoform0053088;Isoform0057429;Isoform0057683;Isoform0061866;Isoform0064767;Isoform0065868;Isoform0072419	K00850+K00850+K13126+K01689+K01689+K00850+K04077+K00850+K01689+K12617+K13126+K00962+K12619+K12616+K12619+K12617+K12617+K10643+K10643+K12604
Environmental Information Processing	Membrane transport	ABC transporters	3	168	0.993432	1	ko02010	Isoform0029089;Isoform0051543;Isoform0062891	K05658+K05658+K05658
Metabolism	Metabolism of other amino acids	Glutathione metabolism	5	235	0.994564	1	ko00480	Isoform0012430;Isoform0014094;Isoform0047824;Isoform0055843;Isoform0059363	K01469+K00797+K01256+K01256+K01256
Metabolism	Glycan biosynthesis and metabolism	Glycosylphosphatidylinositol(GPI)-anchor biosynthesis	1	99	0.994967	1	ko00563	Isoform0056296	K05291
Cellular Processes	Transport and catabolism	Endocytosis	28	829	0.995725	1	ko04144	Isoform0001992;Isoform0010378;Isoform0016521;Isoform0019055;Isoform0025805;Isoform0027643;Isoform0035196;Isoform0036876;Isoform0039208;Isoform0044051;Isoform0046837;Isoform0048040;Isoform0048633;Isoform0049244;Isoform0049813;Isoform0055760;Isoform0059251;Isoform0060706;Isoform0061313;Isoform0067600;Isoform0067860;Isoform0068149;Isoform0068435;Isoform0069844;Isoform0070244;Isoform0070347;Isoform00…	K19366+K19366+K19366+K03283+K04646+K01115+K01528+K03283+K01115+K03283+K01115+K04646+K04646+K04646+K01115+K19367+K01115+K01115+K04646+K04646+K04646+K18442+K04646+K04646+K04646+K04646+K04646+K04646
Genetic Information Processing	Folding, sorting and degradation	Proteasome	3	195	0.997987	1	ko03050	Isoform0005594;Isoform0014837;Isoform0068921	K02736+K03064+K06699
Genetic Information Processing	Folding, sorting and degradation	Protein export	1	128	0.998938	1	ko03060	Isoform0017430	K09540
Genetic Information Processing	Transcription	Basal transcription factors	1	152	0.999708	1	ko03022	Isoform0016535	K03136
Metabolism	Lipid metabolism	Sphingolipid metabolism	1	189	0.99996	1	ko00600	Isoform0050948	K01190
Genetic Information Processing	Transcription	Spliceosome	23	914	0.999986	1	ko03040	Isoform0001972;Isoform0019055;Isoform0033490;Isoform0035888;Isoform0036876;Isoform0038116;Isoform0041559;Isoform0044051;Isoform0044815;Isoform0045648;Isoform0047086;Isoform0047839;Isoform0051865;Isoform0052320;Isoform0056079;Isoform0056152;Isoform0061556;Isoform0063443;Isoform0067801;Isoform0067950;Isoform0069551;Isoform0070813;Isoform0072162	K12828+K03283+K10599+K12856+K03283+K12837+K12823+K03283+K12820+K12854+K10599+K12821+K12856+K12837+K12854+K11093+K12830+K12823+K12874+K12856+K12823+K12856+K12856
Genetic Information Processing	Translation	mRNA surveillance pathway	11	578	0.999988	1	ko03015	Isoform0004375;Isoform0006204;Isoform0018940;Isoform0028162;Isoform0034013;Isoform0037910;Isoform0045803;Isoform0048973;Isoform0052200;Isoform0057453;Isoform0057475	K13126+K14411+K14409+K13917+K11583+K13126+K03265+K14405+K03456+K04354+K13171
Genetic Information Processing	Translation	Ribosome	2	268	0.999991	1	ko03010	Isoform0004269;Isoform0006627	K02886+K02880
Genetic Information Processing	Translation	RNA transport	16	879	1	1	ko03013	Isoform0004375;Isoform0024484;Isoform0026288;Isoform0026712;Isoform0037910;Isoform0056020;Isoform0057475;Isoform0058990;Isoform0059261;Isoform0061250;Isoform0066478;Isoform0067391;Isoform0067432;Isoform0068431;Isoform0070892;Isoform0072660	K13126+K03240+K03254+K03254+K13126+K14314+K13171+K18213+K03243+K09291+K14300+K03260+K14303+K14310+K14310+K09291

## Sheet: C1-VS-C3
KEGG_A_class	KEGG_B_class	Pathway	C1-VS-C3 (606)	All (16841)	Pvalue	Qvalue	Pathway ID	Genes	K_IDs
Metabolism	Global and Overview	Biosynthesis of secondary metabolites	229	3669	5.62419e-20	5.9054e-18	ko01110	Isoform0000488;Isoform0000670;Isoform0000688;Isoform0000804;Isoform0000808;Isoform0000853;Isoform0000863;Isoform0000896;Isoform0000923;Isoform0001073;Isoform0001179;Isoform0001348;Isoform0001355;Isoform0001570;Isoform0001836;Isoform0002108;Isoform0002109;Isoform0002115;Isoform0002153;Isoform0002220;Isoform0002836;Isoform0002908;Isoform0003024;Isoform0003148;Isoform0003216;Isoform0003229;Isoform00…	K13082+K13082+K01623+K04125+K04125+K13030+K10960+K03781+K05280+K00121+K04125+K01580+K05280+K01592+K04125+K13030+K00121+K13030+K02291+K02291+K00511+K13082+K00422+K09755+K00430+K13082+K13508+K04125+K07513+K01687+K05280+K01188+K13029+K13508+K10528+K05280+K01723+K01723+K05933+K05280+K00789+K04125+K00430+K05933+K10528+K10960+K05280+K10775+K01792+K04125+K00511+K01580+K13082+K00430+K01115+K10775+K05280+…
Metabolism	Global and Overview	Metabolic pathways	346	6664	5.63466e-19	2.9582e-17	ko01100	Isoform0000046;Isoform0000103;Isoform0000488;Isoform0000610;Isoform0000670;Isoform0000688;Isoform0000812;Isoform0000863;Isoform0000923;Isoform0001073;Isoform0001348;Isoform0001355;Isoform0001479;Isoform0001539;Isoform0001570;Isoform0001769;Isoform0001839;Isoform0002023;Isoform0002109;Isoform0002153;Isoform0002220;Isoform0002268;Isoform0002591;Isoform0002836;Isoform0002891;Isoform0002908;Isoform00…	K08912+K08901+K13082+K01602+K13082+K01623+K08678+K10960+K05280+K00121+K01580+K05280+K01051+K05298+K01592+K01176+K00012+K03146+K00121+K02291+K02291+K05298+K08679+K00511+K08678+K13082+K00422+K09755+K00430+K13082+K13508+K08679+K07513+K01687+K05280+K01858+K01188+K01937+K13508+K00942+K01099+K05280+K01723+K01723+K01179+K05933+K05280+K00789+K01100+K00430+K01858+K12449+K05298+K05933+K10781+K08232+K10960+…
Organismal Systems	Environmental adaptation	Circadian rhythm - plant	45	317	2.64282e-15	9.24987e-14	ko04712	Isoform0003077;Isoform0014808;Isoform0019859;Isoform0020113;Isoform0024339;Isoform0031458;Isoform0035267;Isoform0037924;Isoform0038059;Isoform0047962;Isoform0049199;Isoform0050007;Isoform0050256;Isoform0050270;Isoform0050843;Isoform0051333;Isoform0051999;Isoform0052039;Isoform0052176;Isoform0052968;Isoform0053465;Isoform0053495;Isoform0053682;Isoform0054363;Isoform0054367;Isoform0054730;Isoform00…	K12127+K12133+K12133+K12133+K12129+K12116+K12116+K12133+K12133+K12133+K12133+K12133+K12133+K12133+K12133+K12133+K12133+K12133+K12124+K12133+K12133+K12133+K12133+K12133+K12133+K12124+K12133+K12133+K12133+K12133+K12133+K12133+K12133+K12133+K12133+K12133+K12133+K12133+K12133+K12133+K12133+K12133+K12133+K12124+K12124
Metabolism	Carbohydrate metabolism	Starch and sucrose metabolism	85	972	1.6274e-14	4.27192e-13	ko00500	Isoform0000812;Isoform0001479;Isoform0001769;Isoform0001839;Isoform0002591;Isoform0002891;Isoform0003395;Isoform0003954;Isoform0005937;Isoform0008452;Isoform0009203;Isoform0009212;Isoform0009797;Isoform0011354;Isoform0011536;Isoform0014047;Isoform0015628;Isoform0016346;Isoform0016588;Isoform0016592;Isoform0016625;Isoform0016797;Isoform0016834;Isoform0016979;Isoform0016998;Isoform0017840;Isoform00…	K08678+K01051+K01176+K00012+K08679+K08678+K08679+K01188+K01179+K01177+K00012+K08678+K08678+K08679+K08679+K08678+K08679+K00847+K05350+K08678+K05350+K00012+K00847+K08678+K00012+K01193+K00695+K00975+K00695+K01188+K01177+K01188+K15920+K00695+K00695+K15920+K00703+K01177+K01188+K00012+K08678+K15920+K00695+K08678+K00695+K00695+K01188+K01176+K08678+K08678+K08679+K08678+K05349+K01176+K08678+K08679+K00695+…
Metabolism	Energy metabolism	Photosynthesis - antenna proteins	10	21	8.33829e-10	1.75104e-08	ko00196	Isoform0000046;Isoform0000589;Isoform0009663;Isoform0013280;Isoform0013311;Isoform0015771;Isoform0016132;Isoform0017131;Isoform0017200;Isoform0041056	K08912+K08908+K08912+K08915+K08917+K08913+K08916+K08913+K08908+K08916
Metabolism	Metabolism of terpenoids and polyketides	Diterpenoid biosynthesis	14	55	5.85753e-09	1.02507e-07	ko00904	Isoform0000804;Isoform0000808;Isoform0001179;Isoform0001836;Isoform0003446;Isoform0006780;Isoform0009629;Isoform0013561;Isoform0016234;Isoform0023993;Isoform0034475;Isoform0051990;Isoform0053532;Isoform0054743	K04125+K04125+K04125+K04125+K04125+K04125+K04125+K04125+K04125+K04125+K04125+K04125+K04125+K04125
Metabolism	Lipid metabolism	alpha-Linolenic acid metabolism	25	195	3.6364e-08	5.4546e-07	ko00592	Isoform0003583;Isoform0005116;Isoform0005876;Isoform0005932;Isoform0008401;Isoform0015171;Isoform0015601;Isoform0015725;Isoform0016428;Isoform0016452;Isoform0018095;Isoform0022366;Isoform0024254;Isoform0024450;Isoform0029564;Isoform0037607;Isoform0041855;Isoform0048324;Isoform0048794;Isoform0052050;Isoform0053716;Isoform0058809;Isoform0059609;Isoform0059705;Isoform0060172	K07513+K10528+K01723+K01723+K10528+K01723+K07513+K01723+K10528+K10528+K00454+K01723+K01723+K00454+K00454+K01723+K00454+K00454+K00454+K00454+K00454+K00454+K00454+K00454+K00454
Metabolism	Biosynthesis of other secondary metabolites	Isoquinoline alkaloid biosynthesis	16	87	7.16826e-08	9.40834e-07	ko00950	Isoform0001570;Isoform0003024;Isoform0015930;Isoform0022581;Isoform0023123;Isoform0024842;Isoform0030256;Isoform0033775;Isoform0033822;Isoform0033922;Isoform0040484;Isoform0042405;Isoform0043319;Isoform0043645;Isoform0046389;Isoform0047230	K01592+K00422+K00422+K00422+K00422+K00422+K00422+K00422+K00422+K00422+K00422+K00422+K00422+K00422+K00276+K00276
Metabolism	Carbohydrate metabolism	Amino sugar and nucleotide sugar metabolism	41	506	1.12191e-06	1.30889e-05	ko00520	Isoform0000812;Isoform0001839;Isoform0002591;Isoform0002891;Isoform0003395;Isoform0007282;Isoform0009203;Isoform0009212;Isoform0009797;Isoform0011354;Isoform0011536;Isoform0013815;Isoform0014047;Isoform0015628;Isoform0016346;Isoform0016592;Isoform0016797;Isoform0016834;Isoform0016979;Isoform0016998;Isoform0019555;Isoform0019999;Isoform0020794;Isoform0021462;Isoform0024181;Isoform0026439;Isoform00…	K08678+K00012+K08679+K08678+K08679+K12449+K00012+K08678+K08678+K08679+K08679+K01784+K08678+K08679+K00847+K08678+K00012+K00847+K08678+K00012+K00975+K13379+K01209+K15920+K15920+K00012+K08678+K15920+K08678+K08678+K08678+K08679+K08678+K08678+K08679+K00975+K00012+K01835+K00012+K08678+K00012
Metabolism	Biosynthesis of other secondary metabolites	Flavone and flavonol biosynthesis	9	34	2.23219e-06	2.34379e-05	ko00944	Isoform0000923;Isoform0001355;Isoform0003750;Isoform0005869;Isoform0006431;Isoform0008806;Isoform0012093;Isoform0016807;Isoform0016894	K05280+K05280+K05280+K05280+K05280+K05280+K05280+K05280+K05280
Metabolism	Amino acid metabolism	Tyrosine metabolism	18	139	2.55743e-06	2.44118e-05	ko00350	Isoform0001073;Isoform0001570;Isoform0002109;Isoform0003024;Isoform0015930;Isoform0022581;Isoform0023123;Isoform0024842;Isoform0030256;Isoform0033775;Isoform0033822;Isoform0033922;Isoform0040484;Isoform0042405;Isoform0043319;Isoform0043645;Isoform0046389;Isoform0047230	K00121+K01592+K00121+K00422+K00422+K00422+K00422+K00422+K00422+K00422+K00422+K00422+K00422+K00422+K00422+K00422+K00276+K00276
Metabolism	Metabolism of cofactors and vitamins	Porphyrin and chlorophyll metabolism	17	133	5.78449e-06	5.06142e-05	ko00860	Isoform0000863;Isoform0008619;Isoform0013763;Isoform0015516;Isoform0016647;Isoform0019745;Isoform0031110;Isoform0037340;Isoform0041200;Isoform0042309;Isoform0043332;Isoform0044561;Isoform0046542;Isoform0052299;Isoform0061390;Isoform0061438;Isoform0064245	K10960+K10960+K00218+K10960+K04035+K13600+K13600+K02492+K03403+K13600+K03403+K10960+K13600+K03403+K03403+K03403+K03403
Metabolism	Biosynthesis of other secondary metabolites	Flavonoid biosynthesis	15	108	7.3183e-06	5.91093e-05	ko00941	Isoform0000488;Isoform0000670;Isoform0000923;Isoform0001355;Isoform0002908;Isoform0003229;Isoform0003750;Isoform0005869;Isoform0006431;Isoform0008806;Isoform0010885;Isoform0012093;Isoform0013185;Isoform0016807;Isoform0016894	K13082+K13082+K05280+K05280+K13082+K13082+K05280+K05280+K05280+K05280+K13082+K05280+K13065+K05280+K05280
Metabolism	Metabolism of other amino acids	beta-Alanine metabolism	23	255	5.13516e-05	0.000385137	ko00410	Isoform0001348;Isoform0009375;Isoform0010694;Isoform0011772;Isoform0011858;Isoform0016782;Isoform0017030;Isoform0017045;Isoform0017411;Isoform0027913;Isoform0029831;Isoform0033718;Isoform0038383;Isoform0040266;Isoform0040823;Isoform0046389;Isoform0047230;Isoform0047349;Isoform0057511;Isoform0061440;Isoform0061602;Isoform0066622;Isoform0067111	K01580+K05605+K01580+K05605+K05605+K01580+K00128+K01580+K17839+K17839+K05605+K00128+K05605+K01580+K17839+K00276+K00276+K17839+K17839+K17839+K17839+K17839+K17839
Metabolism	Metabolism of terpenoids and polyketides	Carotenoid biosynthesis	15	156	0.000515285	0.003607	ko00906	Isoform0002153;Isoform0002220;Isoform0017936;Isoform0018060;Isoform0022456;Isoform0022708;Isoform0023618;Isoform0024763;Isoform0024992;Isoform0026649;Isoform0026833;Isoform0030385;Isoform0037482;Isoform0044031;Isoform0046188	K02291+K02291+K09843+K09843+K09843+K09840+K09843+K09840+K09843+K09840+K09840+K09843+K09843+K09840+K09843
Metabolism	Metabolism of other amino acids	Cyanoamino acid metabolism	18	212	0.000674865	0.0044288	ko00460	Isoform0000853;Isoform0002108;Isoform0002115;Isoform0003954;Isoform0004853;Isoform0006714;Isoform0016298;Isoform0016588;Isoform0016625;Isoform0020288;Isoform0020843;Isoform0026168;Isoform0032869;Isoform0033780;Isoform0036552;Isoform0038541;Isoform0062349;Isoform0063857	K13030+K13030+K13030+K01188+K13029+K01455+K13030+K05350+K05350+K01188+K01188+K01188+K12153+K01188+K00600+K05349+K01188+K01188
Metabolism	Lipid metabolism	Ether lipid metabolism	13	146	0.00238174	0.0140514	ko00565	Isoform0011085;Isoform0016859;Isoform0030631;Isoform0033001;Isoform0039208;Isoform0042181;Isoform0044452;Isoform0045500;Isoform0046837;Isoform0046844;Isoform0046960;Isoform0060179;Isoform0060706	K01115+K01115+K01115+K01115+K01115+K01115+K01115+K01115+K01115+K01115+K01115+K01115+K01115
Metabolism	Amino acid metabolism	Arginine and proline metabolism	22	315	0.00240881	0.0140514	ko00330	Isoform0013801;Isoform0017030;Isoform0017411;Isoform0025725;Isoform0026759;Isoform0027913;Isoform0028766;Isoform0032274;Isoform0033404;Isoform0033718;Isoform0040823;Isoform0047349;Isoform0053109;Isoform0053635;Isoform0057511;Isoform0060374;Isoform0060472;Isoform0060530;Isoform0061440;Isoform0061602;Isoform0066622;Isoform0067111	K01583+K00128+K17839+K01583+K01583+K17839+K01583+K01583+K01583+K00128+K17839+K17839+K01583+K01583+K17839+K01583+K01583+K01583+K17839+K17839+K17839+K17839
Metabolism	Lipid metabolism	Linoleic acid metabolism	18	242	0.00297861	0.0164607	ko00591	Isoform0018095;Isoform0024450;Isoform0025302;Isoform0027172;Isoform0029564;Isoform0034093;Isoform0041855;Isoform0042479;Isoform0046925;Isoform0048324;Isoform0048794;Isoform0051077;Isoform0052050;Isoform0053716;Isoform0058809;Isoform0059609;Isoform0059705;Isoform0060172	K00454+K00454+K15718+K15718+K00454+K15718+K00454+K15718+K15718+K00454+K00454+K15718+K00454+K00454+K00454+K00454+K00454+K00454
Environmental Information Processing	Signal transduction	Plant hormone signal transduction	46	853	0.00406662	0.0213498	ko04075	Isoform0001029;Isoform0002877;Isoform0003520;Isoform0004606;Isoform0005328;Isoform0006685;Isoform0007043;Isoform0008849;Isoform0009513;Isoform0010672;Isoform0013440;Isoform0013548;Isoform0013661;Isoform0015785;Isoform0015941;Isoform0017423;Isoform0018426;Isoform0020372;Isoform0022584;Isoform0023934;Isoform0024268;Isoform0025501;Isoform0030951;Isoform0032016;Isoform0035199;Isoform0037153;Isoform00…	K13464+K13946+K14515+K13464+K14515+K13464+K14515+K14486+K14515+K13464+K13946+K13464+K13464+K13464+K13464+K14515+K14515+K14486+K14515+K14515+K14515+K14515+K14486+K14486+K13422+K14486+K13422+K14497+K14515+K14515+K14431+K13422+K14486+K14515+K14494+K14486+K13422+K14509+K14515+K14509+K14509+K14491+K14486+K14509+K14509+K14515
Metabolism	Biosynthesis of other secondary metabolites	Phenylpropanoid biosynthesis	29	506	0.00944319	0.0460452	ko00940	Isoform0003148;Isoform0003216;Isoform0003954;Isoform0007159;Isoform0009009;Isoform0010970;Isoform0011613;Isoform0012326;Isoform0013185;Isoform0014844;Isoform0016588;Isoform0016625;Isoform0017429;Isoform0019915;Isoform0020288;Isoform0020843;Isoform0023536;Isoform0023638;Isoform0026168;Isoform0033780;Isoform0038541;Isoform0040426;Isoform0044360;Isoform0046172;Isoform0046272;Isoform0046339;Isoform00…	K09755+K00430+K01188+K00430+K10775+K00430+K10775+K01904+K13065+K00430+K05350+K05350+K10775+K10775+K01188+K01188+K10775+K01904+K01188+K01188+K05349+K01904+K10775+K01904+K10775+K10775+K10775+K01188+K01188
Metabolism	Metabolism of cofactors and vitamins	Thiamine metabolism	6	51	0.00964756	0.0460452	ko00730	Isoform0002023;Isoform0011083;Isoform0018454;Isoform0020172;Isoform0047799;Isoform0061358	K03146+K03146+K03147+K03147+K03147+K03147
Metabolism	Carbohydrate metabolism	Ascorbate and aldarate metabolism	15	213	0.0103283	0.0471509	ko00053	Isoform0001839;Isoform0008425;Isoform0009203;Isoform0009273;Isoform0009841;Isoform0010373;Isoform0010677;Isoform0016797;Isoform0016998;Isoform0017030;Isoform0026439;Isoform0033718;Isoform0044906;Isoform0050015;Isoform0055900	K00012+K08232+K00012+K08232+K00469+K08232+K08232+K00012+K00012+K00128+K00012+K00128+K00012+K00012+K00012
Metabolism	Carbohydrate metabolism	Pentose and glucuronate interconversions	14	195	0.0110719	0.0484397	ko00040	Isoform0001479;Isoform0001839;Isoform0009203;Isoform0016797;Isoform0016998;Isoform0017030;Isoform0026439;Isoform0033718;Isoform0043721;Isoform0044171;Isoform0044906;Isoform0046175;Isoform0050015;Isoform0055900	K01051+K00012+K00012+K00012+K00012+K00128+K00012+K00128+K01051+K01051+K00012+K01051+K00012+K00012
Metabolism	Amino acid metabolism	Phenylalanine metabolism	15	217	0.0121048	0.0504878	ko00360	Isoform0009009;Isoform0011613;Isoform0012326;Isoform0017429;Isoform0019915;Isoform0023536;Isoform0023638;Isoform0040426;Isoform0044360;Isoform0046172;Isoform0046272;Isoform0046339;Isoform0046389;Isoform0046644;Isoform0047230	K10775+K10775+K01904+K10775+K10775+K10775+K01904+K01904+K10775+K01904+K10775+K10775+K00276+K10775+K00276
Metabolism	Amino acid metabolism	Alanine, aspartate and glutamate metabolism	16	238	0.0125017	0.0504878	ko00250	Isoform0001348;Isoform0010694;Isoform0014461;Isoform0014688;Isoform0016221;Isoform0016782;Isoform0017045;Isoform0019277;Isoform0020387;Isoform0021135;Isoform0021815;Isoform0038782;Isoform0040266;Isoform0046693;Isoform0061471;Isoform0071296	K01580+K01580+K01953+K00261+K01953+K01580+K01580+K01953+K01953+K01953+K00264+K01953+K01580+K01953+K00264+K00264
Metabolism	Lipid metabolism	Steroid biosynthesis	10	134	0.0229782	0.0893597	ko00100	Isoform0002836;Isoform0005337;Isoform0009939;Isoform0021558;Isoform0028454;Isoform0033376;Isoform0039002;Isoform0041692;Isoform0043637;Isoform0044242	K00511+K01052+K00511+K09832+K09828+K09832+K09832+K09832+K09832+K00511
Metabolism	Energy metabolism	Carbon fixation in photosynthetic organisms	15	243	0.0300955	0.112858	ko00710	Isoform0000610;Isoform0000688;Isoform0001539;Isoform0002268;Isoform0007089;Isoform0007699;Isoform0010453;Isoform0015079;Isoform0016437;Isoform0017065;Isoform0019814;Isoform0045805;Isoform0053196;Isoform0053828;Isoform0060350	K01602+K01623+K05298+K05298+K01100+K05298+K00855+K05298+K05298+K01602+K01595+K00029+K01595+K01595+K01595
Metabolism	Lipid metabolism	Glycerophospholipid metabolism	21	382	0.0363919	0.131764	ko00564	Isoform0003379;Isoform0005080;Isoform0011085;Isoform0016859;Isoform0030631;Isoform0033001;Isoform0035556;Isoform0038298;Isoform0039208;Isoform0041030;Isoform0042181;Isoform0044452;Isoform0044975;Isoform0045500;Isoform0046262;Isoform0046837;Isoform0046844;Isoform0046960;Isoform0048816;Isoform0060179;Isoform0060706	K13508+K13508+K01115+K01115+K01115+K01115+K00006+K00901+K01115+K00901+K01115+K01115+K00901+K01115+K13508+K01115+K01115+K01115+K00901+K01115+K01115
Metabolism	Lipid metabolism	Cutin, suberine and wax biosynthesis	5	56	0.0503961	0.175607	ko00073	Isoform0011064;Isoform0023585;Isoform0028386;Isoform0039810;Isoform0046084	K15402+K15404+K15404+K15404+K15404
Cellular Processes	Transport and catabolism	Regulation of autophagy	11	175	0.051846	0.175607	ko04140	Isoform0001069;Isoform0003858;Isoform0004357;Isoform0005961;Isoform0007116;Isoform0013517;Isoform0015138;Isoform0016485;Isoform0020758;Isoform0029013;Isoform0034374	K07198+K07198+K07198+K07198+K07198+K07198+K07198+K07198+K07198+K07198+K07198
Metabolism	Metabolism of terpenoids and polyketides	Sesquiterpenoid and triterpenoid biosynthesis	3	26	0.0653034	0.214277	ko00909	Isoform0002836;Isoform0009939;Isoform0044242	K00511+K00511+K00511
Metabolism	Metabolism of other amino acids	Taurine and hypotaurine metabolism	5	62	0.0719178	0.228829	ko00430	Isoform0001348;Isoform0010694;Isoform0016782;Isoform0017045;Isoform0040266	K01580+K01580+K01580+K01580+K01580
Metabolism	Global and Overview	Degradation of aromatic compounds	2	15	0.0996802	0.307836	ko01220	Isoform0001073;Isoform0002109	K00121+K00121
Metabolism	Metabolism of terpenoids and polyketides	Brassinosteroid biosynthesis	2	16	0.111306	0.329915	ko00905	Isoform0002207;Isoform0016198	K15639+K09588
Metabolism	Metabolism of cofactors and vitamins	Ubiquinone and other terpenoid-quinone biosynthesis	6	92	0.114046	0.329915	ko00130	Isoform0012326;Isoform0023638;Isoform0034024;Isoform0040426;Isoform0046172;Isoform0048967	K01904+K01904+K03809+K01904+K01904+K03809
Metabolism	Carbohydrate metabolism	Fructose and mannose metabolism	11	203	0.116256	0.329915	ko00051	Isoform0000688;Isoform0001186;Isoform0005327;Isoform0016346;Isoform0016834;Isoform0022097;Isoform0026238;Isoform0026553;Isoform0029405;Isoform0036262;Isoform0058199	K01623+K19355+K19355+K00847+K00847+K00895+K00895+K00895+K00895+K19355+K19355
Metabolism	Biosynthesis of other secondary metabolites	Glucosinolate biosynthesis	1	4	0.136362	0.376789	ko00966	Isoform0032869	K12153
Metabolism	Metabolism of cofactors and vitamins	Nicotinate and nicotinamide metabolism	4	60	0.169309	0.445071	ko00760	Isoform0021395;Isoform0041328;Isoform0045563;Isoform0054791	K03517+K03517+K03517+K00858
Metabolism	Carbohydrate metabolism	Inositol phosphate metabolism	14	292	0.169551	0.445071	ko00562	Isoform0003760;Isoform0005744;Isoform0007253;Isoform0008654;Isoform0009841;Isoform0013632;Isoform0014807;Isoform0015366;Isoform0015731;Isoform0016167;Isoform0016805;Isoform0035049;Isoform0036817;Isoform0039682	K01858+K01099+K01858+K01858+K00469+K01858+K01858+K01858+K01858+K01858+K01858+K01858+K01858+K01858
Metabolism	Energy metabolism	Photosynthesis	5	92	0.236604	0.605936	ko00195	Isoform0000103;Isoform0000216;Isoform0015735;Isoform0016415;Isoform0017328	K08901+K02638+K02716+K02716+K08901
Metabolism	Lipid metabolism	Biosynthesis of unsaturated fatty acids	6	117	0.245617	0.614043	ko01040	Isoform0003583;Isoform0004379;Isoform0004734;Isoform0015601;Isoform0028760;Isoform0068923	K07513+K10257+K10257+K07513+K10257+K10256
Metabolism	Energy metabolism	Nitrogen metabolism	6	119	0.257687	0.629236	ko00910	Isoform0006714;Isoform0014688;Isoform0021815;Isoform0045881;Isoform0061471;Isoform0071296	K01455+K00261+K00264+K00366+K00264+K00264
Metabolism	Amino acid metabolism	Valine, leucine and isoleucine degradation	9	199	0.289305	0.680284	ko00280	Isoform0003583;Isoform0009375;Isoform0011772;Isoform0011858;Isoform0015601;Isoform0017030;Isoform0029831;Isoform0033718;Isoform0038383	K07513+K05605+K05605+K05605+K07513+K00128+K05605+K00128+K05605
Metabolism	Carbohydrate metabolism	Butanoate metabolism	5	100	0.29155	0.680284	ko00650	Isoform0001348;Isoform0010694;Isoform0016782;Isoform0017045;Isoform0040266	K01580+K01580+K01580+K01580+K01580
Metabolism	Metabolism of terpenoids and polyketides	Terpenoid backbone biosynthesis	7	162	0.36562	0.834567	ko00900	Isoform0000863;Isoform0008619;Isoform0015516;Isoform0037687;Isoform0038630;Isoform0044561;Isoform0046711	K10960+K10960+K10960+K00099+K00099+K10960+K00021
Metabolism	Carbohydrate metabolism	Galactose metabolism	10	249	0.40712	0.909523	ko00052	Isoform0003280;Isoform0007113;Isoform0011469;Isoform0013815;Isoform0017840;Isoform0042902;Isoform0045372;Isoform0046105;Isoform0046476;Isoform0047446	K07407+K18819+K18819+K01784+K01193+K01187+K01193+K01835+K01193+K01193
Metabolism	Metabolism of terpenoids and polyketides	Limonene and pinene degradation	2	45	0.485162	1	ko00903	Isoform0017030;Isoform0033718	K00128+K00128
Metabolism	Biosynthesis of other secondary metabolites	Tropane, piperidine and pyridine alkaloid biosynthesis	2	57	0.613181	1	ko00960	Isoform0046389;Isoform0047230	K00276+K00276
Metabolism	Energy metabolism	Oxidative phosphorylation	15	445	0.639596	1	ko00190	Isoform0009880;Isoform0012947;Isoform0014534;Isoform0017186;Isoform0023098;Isoform0034264;Isoform0037540;Isoform0050227;Isoform0050360;Isoform0052276;Isoform0053672;Isoform0058898;Isoform0059259;Isoform0059505;Isoform0060111	K01507+K02132+K01507+K01507+K01535+K01507+K01535+K01535+K01535+K01535+K01535+K02154+K01535+K01535+K01535
Genetic Information Processing	Translation	Ribosome biogenesis in eukaryotes	11	338	0.675853	1	ko03008	Isoform0001394;Isoform0029568;Isoform0035685;Isoform0042547;Isoform0047732;Isoform0049362;Isoform0057206;Isoform0057429;Isoform0062885;Isoform0068223;Isoform0071686	K14564+K14569+K14569+K14572+K14544+K12619+K14544+K12619+K12619+K14572+K14572
Metabolism	Glycan biosynthesis and metabolism	Glycosphingolipid biosynthesis - globo series	1	32	0.690812	1	ko00603	Isoform0003280	K07407
Metabolism	Lipid metabolism	Glycerolipid metabolism	10	314	0.697561	1	ko00561	Isoform0003280;Isoform0003379;Isoform0005080;Isoform0017030;Isoform0033718;Isoform0038298;Isoform0041030;Isoform0044975;Isoform0046262;Isoform0048816	K07407+K13508+K13508+K00128+K00128+K00901+K00901+K00901+K13508+K00901
Genetic Information Processing	Replication and repair	Non-homologous end-joining	1	34	0.712704	1	ko03450	Isoform0018278	K10865
Metabolism	Amino acid metabolism	Tryptophan metabolism	4	137	0.731202	1	ko00380	Isoform0000896;Isoform0016463;Isoform0017030;Isoform0033718	K03781+K03781+K00128+K00128
Metabolism	Biosynthesis of other secondary metabolites	Caffeine metabolism	1	36	0.733049	1	ko00232	Isoform0069037	K00106
Metabolism	Carbohydrate metabolism	Glycolysis / Gluconeogenesis	14	462	0.781665	1	ko00010	Isoform0000688;Isoform0001073;Isoform0002109;Isoform0009417;Isoform0009926;Isoform0016355;Isoform0017030;Isoform0033718;Isoform0036938;Isoform0040854;Isoform0045244;Isoform0045660;Isoform0045979;Isoform0046105	K01623+K00121+K00121+K01792+K00131+K00131+K00128+K00128+K01568+K01568+K01568+K01568+K01568+K01835
Metabolism	Carbohydrate metabolism	Glyoxylate and dicarboxylate metabolism	8	277	0.783999	1	ko00630	Isoform0000610;Isoform0000896;Isoform0006714;Isoform0016463;Isoform0017065;Isoform0034319;Isoform0036552;Isoform0039349	K01602+K03781+K01455+K03781+K01602+K01681+K00600+K01681
Metabolism	Global and Overview	Carbon metabolism	31	977	0.792889	1	ko01200	Isoform0000610;Isoform0000688;Isoform0000896;Isoform0001073;Isoform0001539;Isoform0002109;Isoform0002268;Isoform0006714;Isoform0007089;Isoform0007699;Isoform0009375;Isoform0009926;Isoform0010453;Isoform0011772;Isoform0011858;Isoform0014688;Isoform0015079;Isoform0016355;Isoform0016437;Isoform0016463;Isoform0017065;Isoform0019814;Isoform0029831;Isoform0034319;Isoform0036552;Isoform0038383;Isoform00…	K01602+K01623+K03781+K00121+K05298+K00121+K05298+K01455+K01100+K05298+K05605+K00131+K00855+K05605+K05605+K00261+K05298+K00131+K05298+K03781+K01602+K01595+K05605+K01681+K00600+K05605+K01681+K00029+K01595+K01595+K01595
Metabolism	Nucleotide metabolism	Pyrimidine metabolism	13	436	0.793751	1	ko00240	Isoform0004487;Isoform0004598;Isoform0007551;Isoform0019470;Isoform0020833;Isoform0024087;Isoform0024888;Isoform0032018;Isoform0033689;Isoform0036653;Isoform0038036;Isoform0047449;Isoform0050901	K14641+K01937+K14641+K01937+K01937+K01937+K01937+K01937+K01937+K01937+K01937+K00962+K02335
Metabolism	Global and Overview	Biosynthesis of antibiotics	51	1582	0.818209	1	ko01130	Isoform0000688;Isoform0000896;Isoform0001073;Isoform0002109;Isoform0002836;Isoform0003583;Isoform0003666;Isoform0003760;Isoform0007253;Isoform0008654;Isoform0009417;Isoform0009939;Isoform0013632;Isoform0014807;Isoform0015366;Isoform0015601;Isoform0015731;Isoform0016167;Isoform0016463;Isoform0016805;Isoform0017030;Isoform0021815;Isoform0022097;Isoform0026238;Isoform0026553;Isoform0029405;Isoform00…	K01623+K03781+K00121+K00121+K00511+K07513+K01687+K01858+K01858+K01858+K01792+K00511+K01858+K01858+K01858+K07513+K01858+K01858+K03781+K01858+K00128+K00264+K00895+K00895+K00895+K00895+K01952+K00128+K01681+K01858+K00600+K01858+K01568+K00099+K00099+K01681+K01858+K01568+K00511+K01568+K01568+K01568+K01835+K00021+K01952+K01952+K00264+K01952+K01952+K01952+K00264
Metabolism	Amino acid metabolism	Histidine metabolism	2	87	0.82557	1	ko00340	Isoform0017030;Isoform0033718	K00128+K00128
Metabolism	Carbohydrate metabolism	Pentose phosphate pathway	4	163	0.842656	1	ko00030	Isoform0000688;Isoform0009926;Isoform0016355;Isoform0046105	K01623+K00131+K00131+K01835
Metabolism	Carbohydrate metabolism	Propanoate metabolism	5	202	0.856539	1	ko00640	Isoform0009375;Isoform0011772;Isoform0011858;Isoform0029831;Isoform0038383	K05605+K05605+K05605+K05605+K05605
Metabolism	Biosynthesis of other secondary metabolites	Stilbenoid, diarylheptanoid and gingerol biosynthesis	1	56	0.871991	1	ko00945	Isoform0013185	K13065
Metabolism	Amino acid metabolism	Valine, leucine and isoleucine biosynthesis	1	64	0.90462	1	ko00290	Isoform0003666	K01687
Metabolism	Lipid metabolism	Fatty acid elongation	1	65	0.908065	1	ko00062	Isoform0036820	K15397
Metabolism	Amino acid metabolism	Cysteine and methionine metabolism	8	332	0.914279	1	ko00270	Isoform0006348;Isoform0006458;Isoform0007731;Isoform0015788;Isoform0015854;Isoform0016306;Isoform0026985;Isoform0046112	K05933+K00789+K05933+K05933+K05933+K05933+K00789+K00549
Metabolism	Global and Overview	Microbial metabolism in diverse environments	41	1374	0.914633	1	ko01120	Isoform0000610;Isoform0000688;Isoform0001073;Isoform0001348;Isoform0001539;Isoform0002109;Isoform0002268;Isoform0007089;Isoform0007699;Isoform0009417;Isoform0009926;Isoform0010453;Isoform0010694;Isoform0015079;Isoform0016355;Isoform0016437;Isoform0016782;Isoform0017030;Isoform0017045;Isoform0017065;Isoform0019814;Isoform0021815;Isoform0022097;Isoform0026238;Isoform0026553;Isoform0029405;Isoform00…	K01602+K01623+K00121+K01580+K05298+K00121+K05298+K01100+K05298+K01792+K00131+K00855+K01580+K05298+K00131+K05298+K01580+K00128+K01580+K01602+K01595+K00264+K00895+K00895+K00895+K00895+K00128+K01681+K00600+K02492+K01681+K01580+K00029+K00366+K01835+K01595+K01595+K01595+K00264+K00106+K00264
Metabolism	Metabolism of cofactors and vitamins	One carbon pool by folate	1	70	0.923515	1	ko00670	Isoform0036552	K00600
Metabolism	Metabolism of other amino acids	Glutathione metabolism	5	235	0.928694	1	ko00480	Isoform0000370;Isoform0009594;Isoform0015886;Isoform0017324;Isoform0018838	K00799+K00799+K00799+K00799+K00799
Metabolism	Global and Overview	2-Oxocarboxylic acid metabolism	4	202	0.935757	1	ko01210	Isoform0003666;Isoform0032869;Isoform0034319;Isoform0039349	K01687+K12153+K01681+K01681
Metabolism	Metabolism of cofactors and vitamins	Pantothenate and CoA biosynthesis	1	91	0.964704	1	ko00770	Isoform0003666	K01687
Genetic Information Processing	Replication and repair	Base excision repair	1	92	0.965981	1	ko03410	Isoform0050901	K02335
Metabolism	Nucleotide metabolism	Purine metabolism	13	557	0.966441	1	ko00230	Isoform0004487;Isoform0005113;Isoform0007551;Isoform0030566;Isoform0046105;Isoform0047449;Isoform0050901;Isoform0061064;Isoform0061301;Isoform0064896;Isoform0066651;Isoform0067438;Isoform0069037	K14641+K00942+K14641+K01952+K01835+K00962+K02335+K01952+K01952+K01952+K01952+K01952+K00106
Cellular Processes	Transport and catabolism	Endocytosis	21	829	0.968153	1	ko04144	Isoform0001992;Isoform0010081;Isoform0010378;Isoform0011085;Isoform0016521;Isoform0016859;Isoform0019055;Isoform0028797;Isoform0030631;Isoform0033001;Isoform0036876;Isoform0039208;Isoform0042181;Isoform0044452;Isoform0045500;Isoform0046837;Isoform0046844;Isoform0046960;Isoform0060179;Isoform0060706;Isoform0069346	K19366+K19366+K19366+K01115+K19366+K01115+K03283+K12198+K01115+K01115+K03283+K01115+K01115+K01115+K01115+K01115+K01115+K01115+K01115+K01115+K04646
Metabolism	Global and Overview	Fatty acid metabolism	9	421	0.969222	1	ko01212	Isoform0003583;Isoform0004379;Isoform0004734;Isoform0007957;Isoform0015601;Isoform0018315;Isoform0028760;Isoform0030156;Isoform0068923	K07513+K10257+K10257+K10781+K07513+K10781+K10257+K10781+K10256
Metabolism	Amino acid metabolism	Arginine biosynthesis	1	95	0.969542	1	ko00220	Isoform0014688	K00261
Metabolism	Lipid metabolism	Fatty acid degradation	6	312	0.970556	1	ko00071	Isoform0001073;Isoform0002109;Isoform0003583;Isoform0015601;Isoform0017030;Isoform0033718	K00121+K00121+K07513+K07513+K00128+K00128
Metabolism	Metabolism of other amino acids	Selenocompound metabolism	1	103	0.977321	1	ko00450	Isoform0046112	K00549
Metabolism	Amino acid metabolism	Glycine, serine and threonine metabolism	3	206	0.980457	1	ko00260	Isoform0036552;Isoform0046389;Isoform0047230	K00600+K00276+K00276
Environmental Information Processing	Signal transduction	Phosphatidylinositol signaling system	5	295	0.982692	1	ko04070	Isoform0005744;Isoform0038298;Isoform0041030;Isoform0044975;Isoform0048816	K01099+K00901+K00901+K00901+K00901
Environmental Information Processing	Membrane transport	ABC transporters	2	168	0.984932	1	ko02010	Isoform0053581;Isoform0061594	K05658+K05665
Metabolism	Amino acid metabolism	Lysine degradation	2	188	0.99207	1	ko00310	Isoform0017030;Isoform0033718	K00128+K00128
Cellular Processes	Transport and catabolism	Peroxisome	5	342	0.994832	1	ko04146	Isoform0000896;Isoform0003583;Isoform0015601;Isoform0016463;Isoform0069037	K03781+K07513+K07513+K03781+K00106
Metabolism	Carbohydrate metabolism	Pyruvate metabolism	7	436	0.995991	1	ko00620	Isoform0017030;Isoform0019814;Isoform0033718;Isoform0045805;Isoform0053196;Isoform0053828;Isoform0060350	K00128+K01595+K00128+K00029+K01595+K01595+K01595
Genetic Information Processing	Transcription	Basal transcription factors	1	152	0.996287	1	ko03022	Isoform0016535	K03136
Genetic Information Processing	Translation	Aminoacyl-tRNA biosynthesis	4	321	0.997313	1	ko00970	Isoform0013235;Isoform0024295;Isoform0042253;Isoform0060188	K01880+K01880+K04567+K01872
Metabolism	Lipid metabolism	Fatty acid biosynthesis	3	274	0.997387	1	ko00061	Isoform0007957;Isoform0018315;Isoform0030156	K10781+K10781+K10781
Genetic Information Processing	Replication and repair	Homologous recombination	2	236	0.998362	1	ko03440	Isoform0018278;Isoform0050901	K10865+K02335
Metabolism	Carbohydrate metabolism	Citrate cycle (TCA cycle)	2	249	0.998939	1	ko00020	Isoform0034319;Isoform0039349	K01681+K01681
Metabolism	Lipid metabolism	Sphingolipid metabolism	1	189	0.999057	1	ko00600	Isoform0003280	K07407
Genetic Information Processing	Folding, sorting and degradation	Proteasome	1	195	0.999245	1	ko03050	Isoform0015199	K02727
Genetic Information Processing	Translation	Ribosome	2	268	0.99944	1	ko03010	Isoform0004269;Isoform0046676	K02886+K02886
Genetic Information Processing	Folding, sorting and degradation	Protein processing in endoplasmic reticulum	12	764	0.999797	1	ko04141	Isoform0000272;Isoform0000282;Isoform0000612;Isoform0006241;Isoform0006559;Isoform0017022;Isoform0019055;Isoform0019458;Isoform0036876;Isoform0041990;Isoform0044337;Isoform0064526	K13993+K13993+K13993+K08057+K09580+K09580+K03283+K04079+K03283+K10575+K04079+K16196
Genetic Information Processing	Replication and repair	DNA replication	1	233	0.999816	1	ko03030	Isoform0050901	K02335
Genetic Information Processing	Replication and repair	Nucleotide excision repair	1	282	0.99997	1	ko03420	Isoform0050901	K02335
Metabolism	Global and Overview	Biosynthesis of amino acids	11	833	0.999988	1	ko01230	Isoform0000688;Isoform0003666;Isoform0006458;Isoform0021815;Isoform0026985;Isoform0034319;Isoform0036552;Isoform0039349;Isoform0046112;Isoform0061471;Isoform0071296	K01623+K01687+K00789+K00264+K00789+K01681+K00600+K01681+K00549+K00264+K00264
Cellular Processes	Transport and catabolism	Phagosome	2	412	0.999996	1	ko04145	Isoform0006241;Isoform0058898	K08057+K02154
Organismal Systems	Environmental adaptation	Plant-pathogen interaction	8	792	0.999999	1	ko04626	Isoform0004544;Isoform0014240;Isoform0019458;Isoform0029435;Isoform0031578;Isoform0044337;Isoform0050277;Isoform0069156	K13412+K05391+K04079+K05391+K13412+K04079+K13457+K13457
Genetic Information Processing	Folding, sorting and degradation	RNA degradation	4	613	1	1	ko03018	Isoform0047449;Isoform0049362;Isoform0057429;Isoform0062885	K00962+K12619+K12619+K12619
Genetic Information Processing	Translation	mRNA surveillance pathway	3	578	1	1	ko03015	Isoform0024264;Isoform0028162;Isoform0037358	K14403+K13917+K14409
Genetic Information Processing	Translation	RNA transport	2	879	1	1	ko03013	Isoform0012317;Isoform0030432	K18213+K09291
Genetic Information Processing	Transcription	Spliceosome	3	914	1	1	ko03040	Isoform0019055;Isoform0036876;Isoform0070882	K03283+K03283+K12856
Genetic Information Processing	Folding, sorting and degradation	Ubiquitin mediated proteolysis	2	548	1	1	ko04120	Isoform0041990;Isoform0067501	K10575+K10581

## Sheet: C2-VS-C3
KEGG_A_class	KEGG_B_class	Pathway	C2-VS-C3 (163)	All (16841)	Pvalue	Qvalue	Pathway ID	Genes	K_IDs
Metabolism	Biosynthesis of other secondary metabolites	Isoquinoline alkaloid biosynthesis	12	87	4.25928e-11	3.57779e-09	ko00950	Isoform0015930;Isoform0022581;Isoform0023123;Isoform0024842;Isoform0030256;Isoform0033922;Isoform0037269;Isoform0042405;Isoform0043319;Isoform0043645;Isoform0046389;Isoform0047230	K00422+K00422+K00422+K00422+K00422+K00422+K00422+K00422+K00422+K00422+K00276+K00276
Metabolism	Global and Overview	Biosynthesis of secondary metabolites	70	3669	1.02731e-09	4.31469e-08	ko01110	Isoform0000488;Isoform0000670;Isoform0000853;Isoform0000923;Isoform0001131;Isoform0002092;Isoform0002871;Isoform0003229;Isoform0003750;Isoform0004658;Isoform0005652;Isoform0005771;Isoform0005869;Isoform0006431;Isoform0007394;Isoform0008806;Isoform0010885;Isoform0012366;Isoform0013003;Isoform0013064;Isoform0013326;Isoform0015930;Isoform0016298;Isoform0016428;Isoform0016807;Isoform0016894;Isoform00…	K13082+K13082+K13030+K05280+K01638+K00850+K00787+K13082+K05280+K03781+K00430+K15404+K05280+K05280+K00787+K05280+K13082+K00232+K00430+K00430+K00549+K00422+K13030+K10528+K05280+K05280+K00454+K01853+K01853+K00422+K00422+K00700+K15404+K10775+K00422+K01115+K15404+K09828+K01723+K00422+K12153+K10775+K00422+K01681+K00232+K00454+K01568+K00422+K15404+K01568+K00454+K00422+K00422+K01115+K00422+K15404+K01568+…
Metabolism	Biosynthesis of other secondary metabolites	Flavonoid biosynthesis	11	108	7.64422e-09	2.14038e-07	ko00941	Isoform0000488;Isoform0000670;Isoform0000923;Isoform0003229;Isoform0003750;Isoform0005869;Isoform0006431;Isoform0008806;Isoform0010885;Isoform0016807;Isoform0016894	K13082+K13082+K05280+K13082+K05280+K05280+K05280+K05280+K13082+K05280+K05280
Metabolism	Amino acid metabolism	Tyrosine metabolism	12	139	1.03823e-08	2.18029e-07	ko00350	Isoform0015930;Isoform0022581;Isoform0023123;Isoform0024842;Isoform0030256;Isoform0033922;Isoform0037269;Isoform0042405;Isoform0043319;Isoform0043645;Isoform0046389;Isoform0047230	K00422+K00422+K00422+K00422+K00422+K00422+K00422+K00422+K00422+K00422+K00276+K00276
Metabolism	Biosynthesis of other secondary metabolites	Flavone and flavonol biosynthesis	7	34	3.0196e-08	5.07293e-07	ko00944	Isoform0000923;Isoform0003750;Isoform0005869;Isoform0006431;Isoform0008806;Isoform0016807;Isoform0016894	K05280+K05280+K05280+K05280+K05280+K05280+K05280
Metabolism	Lipid metabolism	Linoleic acid metabolism	12	242	4.22366e-06	5.91312e-05	ko00591	Isoform0006512;Isoform0017415;Isoform0017570;Isoform0018095;Isoform0035573;Isoform0041855;Isoform0046893;Isoform0047217;Isoform0057058;Isoform0058787;Isoform0059609;Isoform0060172	K15718+K15718+K15718+K00454+K00454+K00454+K15718+K15718+K15718+K15718+K00454+K00454
Metabolism	Lipid metabolism	Cutin, suberine and wax biosynthesis	6	56	1.6315e-05	0.000195779	ko00073	Isoform0005771;Isoform0023585;Isoform0028386;Isoform0039810;Isoform0045196;Isoform0046084	K15404+K15404+K15404+K15404+K15404+K15404
Metabolism	Lipid metabolism	alpha-Linolenic acid metabolism	9	195	0.000120034	0.00126035	ko00592	Isoform0012366;Isoform0016428;Isoform0018095;Isoform0029858;Isoform0034705;Isoform0035573;Isoform0041855;Isoform0059609;Isoform0060172	K00232+K10528+K00454+K01723+K00232+K00454+K00454+K00454+K00454
Metabolism	Glycan biosynthesis and metabolism	Glycosphingolipid biosynthesis - globo series	4	32	0.000246193	0.0022978	ko00603	Isoform0002947;Isoform0003767;Isoform0008521;Isoform0010944	K07407+K12373+K07407+K12373
Metabolism	Global and Overview	Metabolic pathways	86	6664	0.000416229	0.00349632	ko01100	Isoform0000488;Isoform0000670;Isoform0000923;Isoform0001131;Isoform0001769;Isoform0002023;Isoform0002092;Isoform0002871;Isoform0003229;Isoform0003643;Isoform0003750;Isoform0003767;Isoform0004220;Isoform0005652;Isoform0005869;Isoform0005937;Isoform0006431;Isoform0007394;Isoform0007793;Isoform0008806;Isoform0010885;Isoform0010944;Isoform0011083;Isoform0011772;Isoform0012366;Isoform0013003;Isoform00…	K13082+K13082+K05280+K01638+K01176+K03146+K00850+K00787+K13082+K01915+K05280+K12373+K02144+K00430+K05280+K01179+K05280+K00787+K00012+K05280+K13082+K12373+K03146+K05605+K00232+K00430+K00430+K00549+K01087+K08679+K00422+K05280+K05280+K00847+K00454+K01853+K00423+K00695+K01853+K00422+K00422+K00700+K10775+K00422+K01115+K09828+K01464+K01897+K01723+K00422+K10775+K00422+K01681+K00232+K00454+K01568+K00422+…
Metabolism	Amino acid metabolism	Phenylalanine metabolism	7	217	0.0052436	0.038893	ko00360	Isoform0023941;Isoform0033372;Isoform0045764;Isoform0046389;Isoform0046977;Isoform0047080;Isoform0047230	K10775+K10775+K13064+K00276+K10775+K10775+K00276
Metabolism	Carbohydrate metabolism	Glyoxylate and dicarboxylate metabolism	8	277	0.0056217	0.038893	ko00630	Isoform0001131;Isoform0003643;Isoform0004658;Isoform0006714;Isoform0007037;Isoform0013896;Isoform0034319;Isoform0052035	K01638+K01915+K03781+K01455+K01455+K01455+K01681+K01681
Metabolism	Energy metabolism	Nitrogen metabolism	5	119	0.00601916	0.038893	ko00910	Isoform0003643;Isoform0006714;Isoform0007037;Isoform0013896;Isoform0051085	K01915+K01455+K01455+K01455+K00264
Metabolism	Metabolism of other amino acids	Cyanoamino acid metabolism	6	212	0.0172471	0.103483	ko00460	Isoform0000853;Isoform0006714;Isoform0007037;Isoform0013896;Isoform0016298;Isoform0032869	K13030+K01455+K01455+K01455+K13030+K12153
Metabolism	Glycan biosynthesis and metabolism	Glycosphingolipid biosynthesis - ganglio series	2	27	0.0278941	0.156207	ko00604	Isoform0003767;Isoform0010944	K12373+K12373
Metabolism	Biosynthesis of other secondary metabolites	Glucosinolate biosynthesis	1	4	0.0381599	0.20034	ko00966	Isoform0032869	K12153
Metabolism	Metabolism of cofactors and vitamins	Thiamine metabolism	2	51	0.0872904	0.414746	ko00730	Isoform0002023;Isoform0011083	K03146+K03146
Metabolism	Carbohydrate metabolism	Starch and sucrose metabolism	14	972	0.0888742	0.414746	ko00500	Isoform0001769;Isoform0002907;Isoform0005937;Isoform0007793;Isoform0013921;Isoform0014284;Isoform0017213;Isoform0021606;Isoform0023502;Isoform0041668;Isoform0045948;Isoform0046175;Isoform0047112;Isoform0047293	K01176+K01177+K01179+K00012+K01087+K08679+K00847+K00695+K00700+K00695+K01051+K01051+K01179+K00695
Metabolism	Lipid metabolism	Biosynthesis of unsaturated fatty acids	3	117	0.104689	0.428369	ko01040	Isoform0012366;Isoform0013751;Isoform0034705	K00232+K03921+K00232
Metabolism	Biosynthesis of other secondary metabolites	Tropane, piperidine and pyridine alkaloid biosynthesis	2	57	0.105318	0.428369	ko00960	Isoform0046389;Isoform0047230	K00276+K00276
Cellular Processes	Transport and catabolism	Endocytosis	12	829	0.107092	0.428369	ko04144	Isoform0027643;Isoform0035588;Isoform0043625;Isoform0045332;Isoform0049244;Isoform0049813;Isoform0055563;Isoform0055760;Isoform0061313;Isoform0067600;Isoform0068149;Isoform0071802	K01115+K04646+K01115+K12189+K04646+K01115+K04646+K19367+K04646+K04646+K18442+K04646
Metabolism	Glycan biosynthesis and metabolism	Glycosaminoglycan degradation	2	60	0.114678	0.433229	ko00531	Isoform0003767;Isoform0010944	K12373+K12373
Metabolism	Biosynthesis of other secondary metabolites	Phenylpropanoid biosynthesis	8	506	0.118622	0.433229	ko00940	Isoform0005652;Isoform0013003;Isoform0013064;Isoform0023941;Isoform0033372;Isoform0045764;Isoform0046977;Isoform0047080	K00430+K00430+K00430+K10775+K10775+K13064+K10775+K10775
Metabolism	Lipid metabolism	Steroid biosynthesis	3	134	0.140739	0.492585	ko00100	Isoform0020754;Isoform0022156;Isoform0028454	K01853+K01853+K09828
Metabolism	Lipid metabolism	Ether lipid metabolism	3	146	0.168343	0.565634	ko00565	Isoform0027643;Isoform0043625;Isoform0049813	K01115+K01115+K01115
Genetic Information Processing	Replication and repair	DNA replication	4	233	0.189806	0.613219	ko03030	Isoform0025625;Isoform0029167;Isoform0034254;Isoform0054787	K02210+K02212+K07466+K02541
Metabolism	Metabolism of other amino acids	beta-Alanine metabolism	4	255	0.234183	0.728568	ko00410	Isoform0011772;Isoform0029276;Isoform0046389;Isoform0047230	K05605+K01464+K00276+K00276
Metabolism	Carbohydrate metabolism	Pentose and glucuronate interconversions	3	195	0.292521	0.871535	ko00040	Isoform0007793;Isoform0045948;Isoform0046175	K00012+K01051+K01051
Metabolism	Global and Overview	2-Oxocarboxylic acid metabolism	3	202	0.311021	0.871535	ko01210	Isoform0032869;Isoform0034319;Isoform0052035	K12153+K01681+K01681
Metabolism	Lipid metabolism	Glycerophospholipid metabolism	5	382	0.311262	0.871535	ko00564	Isoform0006869;Isoform0010365;Isoform0027643;Isoform0043625;Isoform0049813	K05929+K05929+K01115+K01115+K01115
Metabolism	Carbohydrate metabolism	Amino sugar and nucleotide sugar metabolism	6	506	0.365646	0.990781	ko00520	Isoform0003767;Isoform0007793;Isoform0010944;Isoform0014284;Isoform0015745;Isoform0017213	K12373+K00012+K12373+K08679+K13379+K00847
Metabolism	Global and Overview	Fatty acid metabolism	5	421	0.385987	0.999893	ko01212	Isoform0012366;Isoform0013751;Isoform0029652;Isoform0034705;Isoform0072008	K00232+K03921+K01897+K00232+K11262
Metabolism	Glycan biosynthesis and metabolism	Other glycan degradation	2	141	0.397062	0.999893	ko00511	Isoform0003767;Isoform0010944	K12373+K12373
Cellular Processes	Transport and catabolism	Peroxisome	4	342	0.422912	0.999893	ko04146	Isoform0004658;Isoform0012366;Isoform0029652;Isoform0034705	K03781+K00232+K01897+K00232
Metabolism	Carbohydrate metabolism	Galactose metabolism	3	249	0.434205	0.999893	ko00052	Isoform0002092;Isoform0002947;Isoform0008521	K00850+K07407+K07407
Metabolism	Carbohydrate metabolism	Glycolysis / Gluconeogenesis	5	462	0.464158	0.999893	ko00010	Isoform0002092;Isoform0036938;Isoform0040854;Isoform0045244;Isoform0046823	K00850+K01568+K01568+K01568+K01568
Metabolism	Metabolism of terpenoids and polyketides	Terpenoid backbone biosynthesis	2	162	0.466446	0.999893	ko00900	Isoform0002871;Isoform0007394	K00787+K00787
Metabolism	Global and Overview	Carbon metabolism	10	977	0.474492	0.999893	ko01200	Isoform0001131;Isoform0002092;Isoform0004658;Isoform0006714;Isoform0007037;Isoform0011772;Isoform0013896;Isoform0034319;Isoform0044578;Isoform0052035	K01638+K00850+K03781+K01455+K01455+K05605+K01455+K01681+K00297+K01681
Metabolism	Metabolism of cofactors and vitamins	One carbon pool by folate	1	70	0.494506	0.999893	ko00670	Isoform0044578	K00297
Metabolism	Lipid metabolism	Fatty acid biosynthesis	3	274	0.496639	0.999893	ko00061	Isoform0013751;Isoform0029652;Isoform0072008	K03921+K01897+K11262
Organismal Systems	Environmental adaptation	Plant-pathogen interaction	8	792	0.502234	0.999893	ko04626	Isoform0038631;Isoform0048230;Isoform0048285;Isoform0050277;Isoform0052953;Isoform0053380;Isoform0054441;Isoform0055927	K13457+K13457+K13457+K13457+K13457+K13457+K13457+K13447
Metabolism	Lipid metabolism	Sphingolipid metabolism	2	189	0.54837	0.999893	ko00600	Isoform0002947;Isoform0008521	K07407+K07407
Metabolism	Lipid metabolism	Fatty acid degradation	3	312	0.584443	0.999893	ko00071	Isoform0012366;Isoform0029652;Isoform0034705	K00232+K01897+K00232
Metabolism	Carbohydrate metabolism	Propanoate metabolism	2	202	0.584579	0.999893	ko00640	Isoform0011772;Isoform0072008	K05605+K11262
Metabolism	Carbohydrate metabolism	Fructose and mannose metabolism	2	203	0.587275	0.999893	ko00051	Isoform0002092;Isoform0017213	K00850+K00847
Metabolism	Metabolism of cofactors and vitamins	Pantothenate and CoA biosynthesis	1	91	0.588293	0.999893	ko00770	Isoform0029276	K01464
Organismal Systems	Environmental adaptation	Circadian rhythm - plant	3	317	0.595258	0.999893	ko04712	Isoform0021914;Isoform0050007;Isoform0060789	K12124+K12133+K12133
Metabolism	Amino acid metabolism	Glycine, serine and threonine metabolism	2	206	0.595285	0.999893	ko00260	Isoform0046389;Isoform0047230	K00276+K00276
Metabolism	Amino acid metabolism	Arginine biosynthesis	1	95	0.604087	0.999893	ko00220	Isoform0003643	K01915
Metabolism	Carbohydrate metabolism	Ascorbate and aldarate metabolism	2	213	0.613523	0.999893	ko00053	Isoform0007793;Isoform0021428	K00012+K00423
Metabolism	Amino acid metabolism	Cysteine and methionine metabolism	3	332	0.626601	0.999893	ko00270	Isoform0013326;Isoform0045029;Isoform0052453	K00549+K01611+K00558
Metabolism	Metabolism of other amino acids	Selenocompound metabolism	1	103	0.633893	0.999893	ko00450	Isoform0013326	K00549
Metabolism	Amino acid metabolism	Alanine, aspartate and glutamate metabolism	2	238	0.673547	0.999893	ko00250	Isoform0003643;Isoform0051085	K01915+K00264
Metabolism	Carbohydrate metabolism	Citrate cycle (TCA cycle)	2	249	0.69748	0.999893	ko00020	Isoform0034319;Isoform0052035	K01681+K01681
Environmental Information Processing	Signal transduction	Plant hormone signal transduction	7	853	0.724831	0.999893	ko04075	Isoform0004984;Isoform0009684;Isoform0015681;Isoform0041505;Isoform0042177;Isoform0044225;Isoform0058695	K14504+K14504+K14497+K14487+K13464+K14510+K14509
Metabolism	Amino acid metabolism	Tryptophan metabolism	1	137	0.7376	0.999893	ko00380	Isoform0004658	K03781
Environmental Information Processing	Signal transduction	Phosphatidylinositol signaling system	2	295	0.78232	0.999893	ko04070	Isoform0054292;Isoform0070045	K13024+K00921
Metabolism	Carbohydrate metabolism	Pentose phosphate pathway	1	163	0.796692	0.999893	ko00030	Isoform0002092	K00850
Environmental Information Processing	Membrane transport	ABC transporters	1	168	0.806436	0.999893	ko02010	Isoform0051543	K05658
Metabolism	Lipid metabolism	Glycerolipid metabolism	2	314	0.810835	0.999893	ko00561	Isoform0002947;Isoform0008521	K07407+K07407
Genetic Information Processing	Translation	Aminoacyl-tRNA biosynthesis	2	321	0.820477	0.999893	ko00970	Isoform0036761;Isoform0060188	K01872+K01872
Metabolism	Global and Overview	Biosynthesis of amino acids	6	833	0.822641	0.999893	ko01230	Isoform0002092;Isoform0003643;Isoform0013326;Isoform0034319;Isoform0051085;Isoform0052035	K00850+K01915+K00549+K01681+K00264+K01681
Metabolism	Glycan biosynthesis and metabolism	N-Glycan biosynthesis	1	190	0.844081	0.999893	ko00510	Isoform0041113	K07151
Genetic Information Processing	Replication and repair	Mismatch repair	1	194	0.850098	0.999893	ko03430	Isoform0034254	K07466
Metabolism	Amino acid metabolism	Valine, leucine and isoleucine degradation	1	199	0.857295	0.999893	ko00280	Isoform0011772	K05605
Metabolism	Metabolism of other amino acids	Glutathione metabolism	1	235	0.899911	0.999893	ko00480	Isoform0015886	K00799
Genetic Information Processing	Replication and repair	Homologous recombination	1	236	0.900893	0.999893	ko03440	Isoform0034254	K07466
Metabolism	Global and Overview	Biosynthesis of antibiotics	11	1582	0.90815	0.999893	ko01130	Isoform0002092;Isoform0002871;Isoform0004658;Isoform0007394;Isoform0034319;Isoform0036938;Isoform0040854;Isoform0045244;Isoform0046823;Isoform0051085;Isoform0052035	K00850+K00787+K03781+K00787+K01681+K01568+K01568+K01568+K01568+K00264+K01681
Cellular Processes	Transport and catabolism	Phagosome	2	412	0.911277	0.999893	ko04145	Isoform0004220;Isoform0070045	K02144+K00921
Genetic Information Processing	Translation	mRNA surveillance pathway	3	578	0.921875	0.999893	ko03015	Isoform0004375;Isoform0018940;Isoform0037358	K13126+K14409+K14409
Metabolism	Nucleotide metabolism	Pyrimidine metabolism	2	436	0.926809	0.999893	ko00240	Isoform0007551;Isoform0029276	K14641+K01464
Metabolism	Carbohydrate metabolism	Pyruvate metabolism	2	436	0.926809	0.999893	ko00620	Isoform0001131;Isoform0072008	K01638+K11262
Genetic Information Processing	Translation	Ribosome	1	268	0.927743	0.999893	ko03010	Isoform0046676	K02886
Metabolism	Energy metabolism	Oxidative phosphorylation	2	445	0.931947	0.999893	ko00190	Isoform0004220;Isoform0052163	K02144+K03936
Genetic Information Processing	Replication and repair	Nucleotide excision repair	1	282	0.937084	0.999893	ko03420	Isoform0034254	K07466
Genetic Information Processing	Folding, sorting and degradation	RNA degradation	3	613	0.939184	0.999893	ko03018	Isoform0002092;Isoform0004375;Isoform0044876	K00850+K13126+K12617
Metabolism	Carbohydrate metabolism	Inositol phosphate metabolism	1	292	0.943012	0.999893	ko00562	Isoform0070045	K00921
Metabolism	Amino acid metabolism	Arginine and proline metabolism	1	315	0.954622	0.999893	ko00330	Isoform0045029	K01611
Genetic Information Processing	Folding, sorting and degradation	Ubiquitin mediated proteolysis	2	548	0.971021	0.999893	ko04120	Isoform0021980;Isoform0037440	K03347+K10590
Genetic Information Processing	Folding, sorting and degradation	Protein processing in endoplasmic reticulum	3	764	0.980477	0.999893	ko04141	Isoform0021980;Isoform0041113;Isoform0064526	K03347+K07151+K16196
Metabolism	Global and Overview	Microbial metabolism in diverse environments	7	1374	0.982425	0.999893	ko01120	Isoform0001131;Isoform0002092;Isoform0003643;Isoform0034319;Isoform0044578;Isoform0051085;Isoform0052035	K01638+K00850+K01915+K01681+K00297+K00264+K01681
Genetic Information Processing	Translation	RNA transport	3	879	0.992184	0.999893	ko03013	Isoform0004375;Isoform0030432;Isoform0067391	K13126+K09291+K03260
Metabolism	Nucleotide metabolism	Purine metabolism	1	557	0.995951	0.999893	ko00230	Isoform0007551	K14641
Genetic Information Processing	Transcription	Spliceosome	1	914	0.999893	0.999893	ko03040	Isoform0035888	K12856

## Sheet: G1-VS-G2
KEGG_A_class	KEGG_B_class	Pathway	G1-VS-G2 (1837)	All (16841)	Pvalue	Qvalue	Pathway ID	Genes	K_IDs
Metabolism	Global and Overview	Biosynthesis of secondary metabolites	562	3669	5.74425e-21	7.12287e-19	ko01110	Isoform0000284;Isoform0000633;Isoform0000661;Isoform0000675;Isoform0000690;Isoform0000730;Isoform0000731;Isoform0000738;Isoform0000781;Isoform0000804;Isoform0000808;Isoform0000819;Isoform0000825;Isoform0000863;Isoform0000896;Isoform0000963;Isoform0001009;Isoform0001073;Isoform0001131;Isoform0001179;Isoform0001246;Isoform0001249;Isoform0001301;Isoform0001311;Isoform0001343;Isoform0001563;Isoform00…	K00588+K14454+K00600+K04123+K01438+K01904+K01114+K15397+K14272+K04125+K04125+K00850+K04125+K10960+K03781+K13071+K01620+K00121+K01638+K04125+K00873+K00128+K04125+K00430+K00815+K00430+K04125+K03841+K15397+K05359+K04125+K00600+K00121+K00660+K00993+K09754+K01580+K01648+K04125+K01689+K00026+K00626+K00800+K01698+K00827+K01792+K00655+K00627+K00430+K08695+K13508+K09753+K04125+K07513+K15397+K00430+K13066+…
Metabolism	Biosynthesis of other secondary metabolites	Phenylpropanoid biosynthesis	124	506	1.12502e-18	6.97514e-17	ko00940	Isoform0000284;Isoform0000730;Isoform0001311;Isoform0001563;Isoform0002236;Isoform0003216;Isoform0003410;Isoform0004187;Isoform0004191;Isoform0004248;Isoform0004334;Isoform0004817;Isoform0004852;Isoform0004858;Isoform0005268;Isoform0005456;Isoform0005502;Isoform0005515;Isoform0005879;Isoform0005933;Isoform0006014;Isoform0006099;Isoform0006103;Isoform0006990;Isoform0007159;Isoform0007429;Isoform00…	K00588+K01904+K00430+K00430+K09754+K00430+K09753+K00430+K13066+K12355+K00430+K00430+K01188+K00430+K13065+K13066+K00430+K00430+K13065+K13066+K00430+K09754+K13066+K09753+K00430+K00430+K01188+K12355+K05350+K05350+K00430+K05350+K01188+K00588+K13066+K01904+K13066+K13065+K00430+K13066+K01188+K05350+K00430+K00430+K09753+K09753+K13066+K13066+K00430+K13066+K05350+K09753+K00083+K00430+K09753+K00430+K00430+…
Metabolism	Metabolism of terpenoids and polyketides	Diterpenoid biosynthesis	30	55	2.17743e-15	9.00005e-14	ko00904	Isoform0000675;Isoform0000804;Isoform0000808;Isoform0000825;Isoform0001179;Isoform0001301;Isoform0001643;Isoform0001836;Isoform0002521;Isoform0003446;Isoform0006780;Isoform0012974;Isoform0014752;Isoform0015418;Isoform0023499;Isoform0023993;Isoform0025131;Isoform0034475;Isoform0034576;Isoform0034784;Isoform0036846;Isoform0037020;Isoform0049262;Isoform0051990;Isoform0052110;Isoform0052852;Isoform00…	K04123+K04125+K04125+K04125+K04125+K04125+K04125+K04125+K04125+K04125+K04125+K04125+K04125+K04125+K04121+K04125+K04125+K04125+K04125+K04125+K04125+K04125+K04120+K04125+K04125+K04125+K04125+K04125+K04125+K04120
Metabolism	Carbohydrate metabolism	Starch and sucrose metabolism	185	972	7.83153e-15	2.42778e-13	ko00500	Isoform0000812;Isoform0001479;Isoform0001769;Isoform0001839;Isoform0002591;Isoform0002891;Isoform0002907;Isoform0003271;Isoform0004852;Isoform0005931;Isoform0005937;Isoform0006776;Isoform0007508;Isoform0008081;Isoform0008164;Isoform0008320;Isoform0008325;Isoform0008452;Isoform0008453;Isoform0009014;Isoform0009203;Isoform0009212;Isoform0009306;Isoform0009714;Isoform0009797;Isoform0009907;Isoform00…	K08678+K01051+K01176+K00012+K08679+K08678+K01177+K01177+K01188+K00695+K01179+K00695+K01188+K00695+K16055+K01513+K05350+K01177+K08678+K05350+K00012+K08678+K08679+K05350+K08678+K01188+K01051+K08679+K08679+K13648+K01188+K05350+K00847+K01193+K08678+K01193+K08678+K05350+K01179+K08679+K01177+K01177+K08678+K05350+K00012+K00012+K08678+K00012+K01193+K01193+K01177+K01193+K00695+K01193+K01193+K05350+K01177+…
Metabolism	Global and Overview	Metabolic pathways	870	6664	4.25529e-13	1.05531e-11	ko01100	Isoform0000046;Isoform0000076;Isoform0000103;Isoform0000284;Isoform0000610;Isoform0000633;Isoform0000652;Isoform0000661;Isoform0000675;Isoform0000690;Isoform0000730;Isoform0000731;Isoform0000781;Isoform0000812;Isoform0000819;Isoform0000863;Isoform0001009;Isoform0001073;Isoform0001131;Isoform0001150;Isoform0001210;Isoform0001246;Isoform0001249;Isoform0001311;Isoform0001343;Isoform0001344;Isoform00…	K08912+K02699+K08901+K00588+K01602+K14454+K00814+K00600+K04123+K01438+K01904+K01114+K14272+K08678+K00850+K10960+K01620+K00121+K01638+K15398+K13421+K00873+K00128+K00430+K00815+K01099+K01051+K05298+K00430+K12448+K03841+K01176+K00261+K05359+K00451+K00012+K00600+K00121+K00660+K00008+K15398+K00993+K09754+K01580+K13366+K12666+K01648+K01689+K08679+K00026+K00626+K00800+K01698+K08678+K00827+K01634+K01792+…
Metabolism	Lipid metabolism	Cutin, suberine and wax biosynthesis	27	56	2.72146e-12	5.62436e-11	ko00073	Isoform0000922;Isoform0001150;Isoform0002201;Isoform0003678;Isoform0005028;Isoform0007894;Isoform0010068;Isoform0011064;Isoform0011233;Isoform0013792;Isoform0014268;Isoform0019647;Isoform0021347;Isoform0021571;Isoform0023585;Isoform0025041;Isoform0025593;Isoform0027192;Isoform0028386;Isoform0037204;Isoform0039810;Isoform0040312;Isoform0043268;Isoform0044241;Isoform0046084;Isoform0046252;Isoform00…	K15401+K15398+K15398+K15398+K15400+K15400+K15400+K15402+K15398+K15398+K15402+K15398+K15404+K15398+K15404+K15398+K15398+K15398+K15404+K15398+K15404+K15398+K15403+K15402+K15404+K15404+K15404
Metabolism	Amino acid metabolism	Phenylalanine metabolism	60	217	5.28877e-12	9.36869e-11	ko00360	Isoform0000284;Isoform0000633;Isoform0000730;Isoform0001343;Isoform0004692;Isoform0010011;Isoform0010756;Isoform0011968;Isoform0017145;Isoform0017205;Isoform0017277;Isoform0017426;Isoform0017428;Isoform0017429;Isoform0017603;Isoform0018291;Isoform0018937;Isoform0019302;Isoform0019915;Isoform0019923;Isoform0022441;Isoform0023536;Isoform0026576;Isoform0027205;Isoform0030135;Isoform0030532;Isoform00…	K00588+K14454+K01904+K00815+K00276+K00588+K01904+K00815+K00588+K00588+K00588+K13064+K13064+K10775+K01904+K13064+K13064+K13064+K10775+K14454+K13064+K10775+K13064+K13064+K10775+K10775+K13064+K13064+K13064+K13064+K10775+K10775+K10775+K13064+K13064+K10775+K13064+K13064+K13064+K13064+K13064+K01904+K10775+K13064+K13064+K10775+K10775+K00276+K13064+K01904+K13064+K13064+K10775+K13064+K13064+K01904+K13064+…
Environmental Information Processing	Signal transduction	Plant hormone signal transduction	157	853	1.58623e-11	2.45866e-10	ko04075	Isoform0000053;Isoform0000786;Isoform0001945;Isoform0002877;Isoform0002957;Isoform0003079;Isoform0003515;Isoform0003520;Isoform0003770;Isoform0003774;Isoform0003776;Isoform0004175;Isoform0004300;Isoform0005328;Isoform0005789;Isoform0006545;Isoform0006734;Isoform0006904;Isoform0007043;Isoform0007082;Isoform0008193;Isoform0008312;Isoform0008662;Isoform0008719;Isoform0008818;Isoform0009684;Isoform00…	K14484+K14498+K14497+K13946+K16189+K14500+K14432+K14515+K14497+K14432+K13946+K14432+K14497+K14515+K14484+K14497+K14497+K14515+K14515+K14508+K14497+K14497+K14497+K14497+K14492+K14504+K14504+K14514+K14515+K14484+K14503+K14504+K14484+K14488+K14486+K14492+K13946+K14497+K13946+K14504+K14497+K14432+K13946+K14497+K14497+K14432+K14489+K14498+K14484+K13464+K14484+K13464+K14497+K14432+K14497+K14504+K14515+…
Organismal Systems	Environmental adaptation	Circadian rhythm - plant	73	317	3.57527e-10	4.92593e-09	ko04712	Isoform0002157;Isoform0003077;Isoform0005475;Isoform0006300;Isoform0012809;Isoform0014808;Isoform0015280;Isoform0018512;Isoform0019859;Isoform0020113;Isoform0021235;Isoform0021914;Isoform0026328;Isoform0027749;Isoform0029411;Isoform0031458;Isoform0031570;Isoform0032963;Isoform0033247;Isoform0035267;Isoform0037924;Isoform0045816;Isoform0046826;Isoform0047962;Isoform0048603;Isoform0048711;Isoform00…	K00660+K12127+K12127+K12124+K03097+K12133+K12124+K12127+K12133+K12133+K12127+K12124+K12127+K12121+K12124+K12116+K12126+K12130+K12133+K12116+K12133+K12120+K12126+K12133+K12124+K12129+K12124+K12133+K12133+K12133+K12133+K12133+K12133+K12133+K12133+K12133+K00660+K12133+K12133+K12133+K12133+K12133+K00660+K12124+K12133+K12133+K12133+K12133+K12133+K12133+K12118+K12133+K12129+K12133+K12133+K12133+K12121+…
Metabolism	Energy metabolism	Photosynthesis - antenna proteins	14	21	1.78263e-09	2.21046e-08	ko00196	Isoform0000046;Isoform0000589;Isoform0009663;Isoform0009859;Isoform0013161;Isoform0013280;Isoform0013311;Isoform0015771;Isoform0016005;Isoform0016132;Isoform0017071;Isoform0017131;Isoform0017200;Isoform0041056	K08912+K08908+K08912+K08909+K08909+K08915+K08917+K08913+K08912+K08916+K08912+K08913+K08908+K08916
Metabolism	Carbohydrate metabolism	Galactose metabolism	51	249	6.3974e-06	7.21161e-05	ko00052	Isoform0000760;Isoform0000819;Isoform0002258;Isoform0002947;Isoform0003533;Isoform0005389;Isoform0006410;Isoform0007113;Isoform0008521;Isoform0010220;Isoform0011469;Isoform0011625;Isoform0012309;Isoform0013606;Isoform0013708;Isoform0013815;Isoform0014583;Isoform0017555;Isoform0017840;Isoform0017860;Isoform0018307;Isoform0018762;Isoform0018797;Isoform0019428;Isoform0019893;Isoform0022766;Isoform00…	K18819+K00850+K06617+K07407+K07407+K18819+K07407+K18819+K07407+K18819+K18819+K01785+K01784+K01784+K01193+K01784+K01193+K00850+K01193+K01193+K01193+K01193+K01193+K06617+K01187+K00850+K06617+K01187+K06617+K01187+K01193+K01187+K01193+K01193+K01193+K01785+K06617+K01193+K01187+K01193+K06617+K01193+K01193+K00850+K01193+K01193+K01784+K01187+K01193+K01190+K06617
Metabolism	Amino acid metabolism	Alanine, aspartate and glutamate metabolism	47	238	3.85369e-05	0.000398214	ko00250	Isoform0000633;Isoform0000652;Isoform0000781;Isoform0001784;Isoform0002331;Isoform0002932;Isoform0004651;Isoform0007854;Isoform0008530;Isoform0009954;Isoform0009998;Isoform0010694;Isoform0011294;Isoform0011629;Isoform0013514;Isoform0013529;Isoform0013756;Isoform0016763;Isoform0016782;Isoform0016828;Isoform0017044;Isoform0019923;Isoform0020709;Isoform0021815;Isoform0022952;Isoform0023257;Isoform00…	K14454+K00814+K14272+K00261+K01580+K00827+K00814+K00294+K01580+K16871+K01580+K01580+K01580+K01953+K00814+K14272+K00814+K01580+K01580+K01580+K01580+K14454+K01953+K00264+K01953+K01953+K00814+K01580+K16871+K01953+K00814+K01953+K01580+K00261+K14272+K00814+K01580+K14454+K01955+K01955+K00264+K00264+K00264+K01955+K01955+K00264+K00264
Metabolism	Metabolism of other amino acids	beta-Alanine metabolism	49	255	5.54188e-05	0.00052861	ko00410	Isoform0001249;Isoform0001527;Isoform0002215;Isoform0002331;Isoform0002426;Isoform0004692;Isoform0005851;Isoform0006682;Isoform0006764;Isoform0007600;Isoform0008530;Isoform0009465;Isoform0009998;Isoform0010694;Isoform0010974;Isoform0011294;Isoform0011476;Isoform0016457;Isoform0016545;Isoform0016763;Isoform0016782;Isoform0016828;Isoform0017044;Isoform0018841;Isoform0019812;Isoform0020222;Isoform00…	K00128+K17839+K17839+K01580+K13366+K00276+K13366+K17839+K05605+K00797+K01580+K17839+K01580+K01580+K00128+K01580+K00797+K00128+K00128+K01580+K01580+K01580+K01580+K00128+K01464+K00128+K01464+K00128+K01580+K00128+K00128+K00128+K17839+K01580+K00128+K00128+K17839+K00128+K00128+K01580+K17839+K00276+K17839+K13366+K17839+K00276+K13366+K00128+K17839
Metabolism	Metabolism of terpenoids and polyketides	Brassinosteroid biosynthesis	8	16	0.000113354	0.00100399	ko00905	Isoform0002207;Isoform0012243;Isoform0016198;Isoform0016315;Isoform0026405;Isoform0032353;Isoform0036215;Isoform0049689	K15639+K09589+K09588+K09588+K15639+K09589+K15639+K09588
Metabolism	Metabolism of cofactors and vitamins	Porphyrin and chlorophyll metabolism	29	133	0.000197028	0.00162876	ko00860	Isoform0000863;Isoform0000963;Isoform0002867;Isoform0006515;Isoform0006871;Isoform0008619;Isoform0010355;Isoform0011886;Isoform0012548;Isoform0012654;Isoform0013518;Isoform0013763;Isoform0015516;Isoform0016647;Isoform0019745;Isoform0031110;Isoform0037340;Isoform0040194;Isoform0041200;Isoform0042309;Isoform0043332;Isoform0044211;Isoform0044561;Isoform0045197;Isoform0051726;Isoform0052299;Isoform00…	K10960+K13071+K01698+K01885+K01772+K10960+K04035+K00218+K02492+K00218+K00218+K00218+K10960+K04035+K13600+K13600+K02492+K03403+K03403+K13600+K03403+K01772+K10960+K02492+K03403+K03403+K03403+K03403+K03403
Metabolism	Carbohydrate metabolism	Fructose and mannose metabolism	37	203	0.00119407	0.00925408	ko00051	Isoform0000819;Isoform0001186;Isoform0001687;Isoform0001908;Isoform0002171;Isoform0002691;Isoform0003981;Isoform0004518;Isoform0005327;Isoform0009062;Isoform0009529;Isoform0009873;Isoform0013431;Isoform0014422;Isoform0015329;Isoform0016383;Isoform0016724;Isoform0017555;Isoform0019705;Isoform0020900;Isoform0021868;Isoform0022097;Isoform0022766;Isoform0024331;Isoform0026238;Isoform0026553;Isoform00…	K00850+K19355+K03841+K19355+K00008+K19355+K19355+K01623+K19355+K00895+K19355+K00895+K00847+K00966+K01805+K19355+K19355+K00850+K00895+K00895+K00895+K00895+K00850+K19355+K00895+K00895+K00895+K00895+K00895+K00895+K00895+K00895+K00850+K19355+K19355+K01103+K01809
Metabolism	Amino acid metabolism	Arginine and proline metabolism	52	315	0.00152427	0.0111182	ko00330	Isoform0000633;Isoform0001249;Isoform0001527;Isoform0002215;Isoform0002426;Isoform0005851;Isoform0006682;Isoform0007600;Isoform0007854;Isoform0009149;Isoform0009465;Isoform0010974;Isoform0011476;Isoform0016457;Isoform0016545;Isoform0018841;Isoform0019923;Isoform0020222;Isoform0021187;Isoform0021335;Isoform0023130;Isoform0027115;Isoform0028766;Isoform0030235;Isoform0031886;Isoform0032870;Isoform00…	K14454+K00128+K17839+K17839+K13366+K13366+K17839+K00797+K00294+K01611+K17839+K00128+K00797+K00128+K00128+K00128+K14454+K00128+K12657+K12657+K12657+K00128+K01583+K12657+K00128+K00128+K00128+K17839+K12657+K00128+K01611+K00128+K12657+K01611+K17839+K00128+K00128+K01611+K17839+K12657+K12657+K17839+K14454+K13366+K17839+K13366+K00128+K01583+K01583+K01583+K12657+K17839
Metabolism	Global and Overview	2-Oxocarboxylic acid metabolism	36	202	0.00206616	0.0142335	ko01210	Isoform0000633;Isoform0000652;Isoform0000690;Isoform0000781;Isoform0004469;Isoform0004651;Isoform0008140;Isoform0013514;Isoform0013529;Isoform0013756;Isoform0015054;Isoform0018012;Isoform0019923;Isoform0025343;Isoform0029068;Isoform0030894;Isoform0031275;Isoform0032869;Isoform0036505;Isoform0041806;Isoform0043327;Isoform0043657;Isoform0046965;Isoform0047838;Isoform0047971;Isoform0048250;Isoform00…	K14454+K00814+K01438+K14272+K01681+K00814+K00133+K00814+K14272+K00814+K01681+K01649+K14454+K01681+K00814+K01681+K00814+K12153+K01703+K14272+K01681+K00814+K01681+K01681+K01681+K01681+K14454+K01681+K01681+K01681+K01681+K01681+K01681+K01681+K01681+K01681
Metabolism	Carbohydrate metabolism	Glyoxylate and dicarboxylate metabolism	46	277	0.00244415	0.0159513	ko00630	Isoform0000610;Isoform0000661;Isoform0000781;Isoform0000896;Isoform0001131;Isoform0001900;Isoform0002617;Isoform0002659;Isoform0004469;Isoform0006714;Isoform0011140;Isoform0011276;Isoform0011361;Isoform0012952;Isoform0013529;Isoform0015054;Isoform0016463;Isoform0017065;Isoform0018831;Isoform0019258;Isoform0020468;Isoform0025343;Isoform0030894;Isoform0041806;Isoform0042354;Isoform0043327;Isoform00…	K01602+K00600+K14272+K03781+K01638+K00600+K00026+K00626+K01681+K01455+K00026+K00600+K00382+K00600+K14272+K01681+K03781+K01602+K00600+K00600+K00600+K01681+K01681+K14272+K11517+K01681+K01681+K00281+K01681+K01681+K01681+K15919+K15919+K01681+K00281+K01681+K01681+K03781+K01681+K01681+K01681+K01681+K00281+K01681+K01681+K00284
Metabolism	Lipid metabolism	Fatty acid degradation	50	312	0.00345594	0.0214268	ko00071	Isoform0001073;Isoform0001249;Isoform0002109;Isoform0002659;Isoform0003583;Isoform0010241;Isoform0010974;Isoform0012366;Isoform0013655;Isoform0015339;Isoform0016457;Isoform0016545;Isoform0018551;Isoform0018841;Isoform0019274;Isoform0020191;Isoform0020222;Isoform0020617;Isoform0021837;Isoform0023061;Isoform0025823;Isoform0026860;Isoform0027115;Isoform0027785;Isoform0030113;Isoform0030352;Isoform00…	K00121+K00128+K00121+K00626+K07513+K18857+K00128+K00232+K18857+K01897+K00128+K00128+K10527+K00128+K01897+K01897+K00128+K10527+K10527+K01897+K01897+K01897+K00128+K00232+K01897+K00232+K01897+K00128+K00232+K00128+K00128+K01897+K01897+K00232+K01897+K01897+K00128+K00128+K00128+K00128+K01897+K01897+K01897+K10527+K18857+K00128+K00232+K01897+K00232+K01897
Metabolism	Biosynthesis of other secondary metabolites	Flavonoid biosynthesis	21	108	0.00600054	0.0354317	ko00941	Isoform0000284;Isoform0002157;Isoform0002236;Isoform0003338;Isoform0005268;Isoform0005879;Isoform0006099;Isoform0006399;Isoform0009585;Isoform0010011;Isoform0010299;Isoform0010941;Isoform0012479;Isoform0017145;Isoform0017205;Isoform0017277;Isoform0026574;Isoform0037230;Isoform0053429;Isoform0054463;Isoform0069326	K00588+K00660+K09754+K08695+K13065+K13065+K09754+K05278+K01859+K00588+K05278+K13065+K13083+K00588+K00588+K00588+K05280+K01859+K00660+K00660+K13065
Metabolism	Metabolism of other amino acids	Selenocompound metabolism	20	103	0.00732782	0.0413023	ko00450	Isoform0007186;Isoform0010102;Isoform0010329;Isoform0011940;Isoform0022775;Isoform0029331;Isoform0030722;Isoform0034783;Isoform0042620;Isoform0045882;Isoform0046112;Isoform0046898;Isoform0046913;Isoform0046954;Isoform0047071;Isoform0047160;Isoform0047285;Isoform0050842;Isoform0053729;Isoform0058151	K00384+K01761+K11717+K00549+K08247+K00549+K01874+K00549+K00549+K00549+K00549+K00549+K00549+K00549+K00549+K00549+K00549+K00549+K08247+K08247
Metabolism	Metabolism of terpenoids and polyketides	Carotenoid biosynthesis	27	156	0.0102706	0.055372	ko00906	Isoform0004280;Isoform0008751;Isoform0012200;Isoform0015815;Isoform0017936;Isoform0018060;Isoform0018091;Isoform0019694;Isoform0022243;Isoform0022456;Isoform0022708;Isoform0024763;Isoform0026649;Isoform0026833;Isoform0028219;Isoform0029477;Isoform0030385;Isoform0033596;Isoform0034193;Isoform0037447;Isoform0037482;Isoform0037849;Isoform0044031;Isoform0046188;Isoform0046727;Isoform0054435;Isoform00…	K09843+K17913+K09840+K15746+K09843+K09843+K09840+K09843+K09843+K09843+K09840+K09840+K09840+K09840+K09843+K09843+K09843+K09843+K09838+K09843+K09843+K09843+K09840+K09843+K09843+K17913+K09842
Metabolism	Lipid metabolism	alpha-Linolenic acid metabolism	32	195	0.0121094	0.0625653	ko00592	Isoform0003583;Isoform0004747;Isoform0005116;Isoform0005738;Isoform0005932;Isoform0010241;Isoform0012366;Isoform0013010;Isoform0013283;Isoform0013655;Isoform0015381;Isoform0016753;Isoform0018551;Isoform0020617;Isoform0021545;Isoform0021837;Isoform0024254;Isoform0027785;Isoform0030006;Isoform0030352;Isoform0032269;Isoform0035811;Isoform0037306;Isoform0039464;Isoform0048324;Isoform0048995;Isoform00…	K07513+K01723+K10528+K10525+K01723+K18857+K00232+K05894+K10525+K18857+K05894+K01723+K10527+K10527+K10526+K10527+K01723+K00232+K10526+K00232+K00232+K00454+K00232+K00454+K00454+K14674+K00454+K10527+K18857+K00232+K00232+K01723
Metabolism	Global and Overview	Biosynthesis of amino acids	111	833	0.0142606	0.0707326	ko01230	Isoform0000633;Isoform0000652;Isoform0000661;Isoform0000690;Isoform0000781;Isoform0000819;Isoform0001009;Isoform0001246;Isoform0001343;Isoform0001803;Isoform0001900;Isoform0002526;Isoform0002837;Isoform0004469;Isoform0004518;Isoform0004651;Isoform0006220;Isoform0006458;Isoform0008140;Isoform0008803;Isoform0009222;Isoform0009365;Isoform0010473;Isoform0011276;Isoform0011940;Isoform0011968;Isoform00…	K14454+K00814+K00600+K01438+K14272+K00850+K01620+K00873+K00815+K05359+K00600+K01689+K00800+K01681+K01623+K00814+K01609+K00789+K00133+K06001+K00873+K00800+K00789+K00600+K00549+K00815+K00600+K01850+K00814+K14272+K01689+K00789+K00814+K00789+K01681+K00789+K00789+K00789+K01689+K00850+K00873+K01649+K00600+K00600+K01738+K14454+K00600+K12657+K12657+K00264+K00850+K12657+K01681+K00789+K00814+K00549+K12657+…
Metabolism	Metabolism of other amino acids	Taurine and hypotaurine metabolism	13	62	0.0149292	0.0712008	ko00430	Isoform0002331;Isoform0008530;Isoform0009998;Isoform0010694;Isoform0011294;Isoform0014784;Isoform0016763;Isoform0016782;Isoform0016828;Isoform0017044;Isoform0029927;Isoform0040266;Isoform0045731	K01580+K01580+K01580+K01580+K01580+K10712+K01580+K01580+K01580+K01580+K01580+K01580+K01580
Metabolism	Lipid metabolism	Fatty acid elongation	13	65	0.0217399	0.0998425	ko00062	Isoform0000738;Isoform0001802;Isoform0004147;Isoform0006042;Isoform0006432;Isoform0010585;Isoform0010986;Isoform0018680;Isoform0029838;Isoform0036471;Isoform0036820;Isoform0040495;Isoform0045608	K15397+K15397+K15397+K15397+K15397+K15397+K15397+K15397+K15397+K15397+K15397+K15397+K15397
Metabolism	Amino acid metabolism	Histidine metabolism	16	87	0.02496	0.110537	ko00340	Isoform0001249;Isoform0010974;Isoform0011805;Isoform0016457;Isoform0016545;Isoform0018841;Isoform0020222;Isoform0027115;Isoform0031886;Isoform0032870;Isoform0033718;Isoform0040705;Isoform0042461;Isoform0044248;Isoform0044305;Isoform0058274	K00128+K00128+K01590+K00128+K00128+K00128+K00128+K00128+K00128+K00128+K00128+K00128+K00128+K00128+K00128+K00128
Metabolism	Amino acid metabolism	Arginine biosynthesis	17	95	0.0271921	0.11627	ko00220	Isoform0000633;Isoform0000652;Isoform0000690;Isoform0000781;Isoform0001784;Isoform0004651;Isoform0013514;Isoform0013529;Isoform0013756;Isoform0019923;Isoform0029068;Isoform0029926;Isoform0031275;Isoform0040901;Isoform0041806;Isoform0043657;Isoform0048983	K14454+K00814+K01438+K14272+K00261+K00814+K00814+K14272+K00814+K14454+K00814+K01427+K00814+K00261+K14272+K00814+K14454
Metabolism	Amino acid metabolism	Cysteine and methionine metabolism	47	332	0.0372478	0.14571	ko00270	Isoform0000633;Isoform0001343;Isoform0002617;Isoform0002932;Isoform0003393;Isoform0005497;Isoform0006458;Isoform0007600;Isoform0008140;Isoform0009149;Isoform0009604;Isoform0010102;Isoform0010473;Isoform0011140;Isoform0011476;Isoform0011940;Isoform0011968;Isoform0013740;Isoform0014559;Isoform0015531;Isoform0016794;Isoform0017001;Isoform0019906;Isoform0019923;Isoform0023424;Isoform0027642;Isoform00…	K14454+K00815+K00026+K00827+K01920+K05933+K00789+K00797+K00133+K01611+K05933+K01761+K00789+K00026+K00797+K00549+K00815+K00789+K00789+K00789+K00789+K00789+K01738+K14454+K01920+K00789+K00549+K00549+K01611+K00549+K01919+K01611+K00549+K01611+K00549+K00549+K00549+K00549+K00549+K00549+K00549+K14454+K00549+K01920+K00789+K12524+K00558
Metabolism	Biosynthesis of other secondary metabolites	Stilbenoid, diarylheptanoid and gingerol biosynthesis	11	56	0.0373599	0.14571	ko00945	Isoform0000284;Isoform0002236;Isoform0005268;Isoform0005879;Isoform0006099;Isoform0010011;Isoform0010941;Isoform0017145;Isoform0017205;Isoform0017277;Isoform0069326	K00588+K09754+K13065+K13065+K09754+K00588+K13065+K00588+K00588+K00588+K13065
Metabolism	Carbohydrate metabolism	Inositol phosphate metabolism	42	292	0.0376026	0.14571	ko00562	Isoform0000731;Isoform0001344;Isoform0001614;Isoform0003760;Isoform0005744;Isoform0006417;Isoform0007253;Isoform0008654;Isoform0009841;Isoform0012438;Isoform0013571;Isoform0013632;Isoform0014760;Isoform0014807;Isoform0015366;Isoform0015731;Isoform0016167;Isoform0016740;Isoform0016805;Isoform0023497;Isoform0024989;Isoform0026376;Isoform0031413;Isoform0035049;Isoform0036817;Isoform0039682;Isoform00…	K01114+K01099+K00469+K01858+K01099+K01114+K01858+K01858+K00469+K01099+K01114+K01858+K01114+K01858+K01858+K01858+K01858+K01858+K01858+K05857+K01858+K01114+K00921+K01858+K01858+K01858+K01114+K00889+K00921+K00914+K00921+K00889+K00889+K00921+K00921+K00888+K00921+K00921+K00921+K00921+K00921+K00921
Metabolism	Global and Overview	Microbial metabolism in diverse environments	170	1374	0.0398417	0.149708	ko01120	Isoform0000610;Isoform0000633;Isoform0000652;Isoform0000661;Isoform0000781;Isoform0000819;Isoform0001009;Isoform0001073;Isoform0001131;Isoform0001246;Isoform0001249;Isoform0001539;Isoform0001687;Isoform0001824;Isoform0001900;Isoform0002109;Isoform0002331;Isoform0002483;Isoform0002526;Isoform0002617;Isoform0002659;Isoform0002671;Isoform0002867;Isoform0002875;Isoform0003026;Isoform0003110;Isoform00…	K01602+K14454+K00814+K00600+K14272+K00850+K01620+K00121+K01638+K00873+K00128+K05298+K03841+K00451+K00600+K00121+K01580+K01648+K01689+K00026+K00626+K15889+K01698+K15889+K01792+K00627+K01681+K01623+K00814+K01557+K01885+K05298+K01792+K00133+K01580+K00895+K00873+K01792+K18151+K01057+K00895+K16871+K01580+K18857+K00029+K00855+K01580+K00128+K00026+K00600+K01580+K00382+K01785+K00387+K02492+K00600+K00814+…
Metabolism	Carbohydrate metabolism	Butanoate metabolism	17	100	0.0421328	0.153661	ko00650	Isoform0002331;Isoform0002659;Isoform0005139;Isoform0007140;Isoform0008530;Isoform0009954;Isoform0009998;Isoform0010694;Isoform0011294;Isoform0016763;Isoform0016782;Isoform0016828;Isoform0017044;Isoform0029927;Isoform0030220;Isoform0040266;Isoform0045731	K01580+K00626+K01641+K01640+K01580+K16871+K01580+K01580+K01580+K01580+K01580+K01580+K01580+K01580+K16871+K01580+K01580
Metabolism	Metabolism of terpenoids and polyketides	Limonene and pinene degradation	9	45	0.0511883	0.177103	ko00903	Isoform0016545;Isoform0018841;Isoform0027115;Isoform0031886;Isoform0032870;Isoform0033718;Isoform0042461;Isoform0044305;Isoform0058274	K00128+K00128+K00128+K00128+K00128+K00128+K00128+K00128+K00128
Metabolism	Carbohydrate metabolism	Pentose and glucuronate interconversions	29	195	0.0519465	0.177103	ko00040	Isoform0001249;Isoform0001479;Isoform0001839;Isoform0002171;Isoform0009203;Isoform0010974;Isoform0011044;Isoform0015329;Isoform0016457;Isoform0016545;Isoform0016632;Isoform0016797;Isoform0016998;Isoform0018841;Isoform0020222;Isoform0026439;Isoform0027115;Isoform0031886;Isoform0032870;Isoform0033718;Isoform0037759;Isoform0040705;Isoform0042461;Isoform0043721;Isoform0044248;Isoform0044305;Isoform00…	K00128+K01051+K00012+K00008+K00012+K00128+K01051+K01805+K00128+K00128+K00012+K00012+K00012+K00128+K00128+K00012+K00128+K00128+K00128+K00128+K01728+K00128+K00128+K01051+K00128+K00128+K00012+K00012+K00128
Metabolism	Energy metabolism	Carbon fixation in photosynthetic organisms	35	243	0.0528453	0.177103	ko00710	Isoform0000610;Isoform0000633;Isoform0000652;Isoform0000781;Isoform0001539;Isoform0001687;Isoform0002617;Isoform0004518;Isoform0004651;Isoform0007699;Isoform0010362;Isoform0010453;Isoform0011140;Isoform0013514;Isoform0013529;Isoform0013756;Isoform0015079;Isoform0015483;Isoform0017065;Isoform0019923;Isoform0023838;Isoform0026659;Isoform0029068;Isoform0030562;Isoform0031275;Isoform0032615;Isoform00…	K01602+K14454+K00814+K14272+K05298+K03841+K00026+K01623+K00814+K05298+K00029+K00855+K00026+K00814+K14272+K00814+K05298+K00028+K01602+K14454+K00029+K01595+K00814+K00029+K00814+K00029+K00029+K00029+K14272+K00814+K00615+K14454+K01595+K01595+K01595
Metabolism	Metabolism of cofactors and vitamins	Ubiquinone and other terpenoid-quinone biosynthesis	15	92	0.0727612	0.234265	ko00130	Isoform0000730;Isoform0001343;Isoform0010756;Isoform0011968;Isoform0013433;Isoform0017603;Isoform0019850;Isoform0034024;Isoform0044001;Isoform0046636;Isoform0047263;Isoform0047582;Isoform0048967;Isoform0055305;Isoform0068031	K01904+K00815+K01904+K00815+K12502+K01904+K01661+K03809+K01904+K01904+K01904+K03809+K03809+K06127+K14759
Metabolism	Lipid metabolism	Linoleic acid metabolism	34	242	0.07368	0.234265	ko00591	Isoform0000253;Isoform0005886;Isoform0020348;Isoform0020694;Isoform0020802;Isoform0024175;Isoform0026579;Isoform0029533;Isoform0030254;Isoform0033068;Isoform0033164;Isoform0033424;Isoform0033777;Isoform0035358;Isoform0035811;Isoform0039464;Isoform0042479;Isoform0043219;Isoform0044261;Isoform0044471;Isoform0045713;Isoform0046270;Isoform0046831;Isoform0046834;Isoform0046857;Isoform0047169;Isoform00…	K15718+K15718+K15718+K15718+K15718+K15718+K15718+K15718+K15718+K15718+K15718+K15718+K15718+K15718+K00454+K00454+K15718+K15718+K15718+K15718+K15718+K15718+K15718+K15718+K15718+K15718+K15718+K15718+K00454+K14674+K00454+K15718+K15718+K15718
Metabolism	Glycan biosynthesis and metabolism	Other glycan degradation	21	141	0.0864638	0.262431	ko00511	Isoform0000829;Isoform0007176;Isoform0023378;Isoform0023846;Isoform0025976;Isoform0042582;Isoform0047397;Isoform0048819;Isoform0049661;Isoform0052376;Isoform0052855;Isoform0053341;Isoform0054611;Isoform0056057;Isoform0056478;Isoform0058578;Isoform0059193;Isoform0059495;Isoform0060070;Isoform0060546;Isoform0060629	K01206+K01206+K01191+K15923+K17108+K17108+K17108+K17108+K01191+K01227+K01191+K01191+K17108+K17108+K17108+K01191+K01191+K17108+K17108+K01191+K01190
Metabolism	Biosynthesis of other secondary metabolites	Tropane, piperidine and pyridine alkaloid biosynthesis	10	57	0.0870266	0.262431	ko00960	Isoform0000633;Isoform0001343;Isoform0004692;Isoform0011968;Isoform0015107;Isoform0019923;Isoform0026876;Isoform0046389;Isoform0048983;Isoform0053781	K14454+K00815+K00276+K00815+K08081+K14454+K08081+K00276+K14454+K00276
Metabolism	Amino acid metabolism	Glycine, serine and threonine metabolism	29	206	0.0907823	0.262431	ko00260	Isoform0000661;Isoform0000781;Isoform0001009;Isoform0001900;Isoform0002932;Isoform0004692;Isoform0008140;Isoform0008803;Isoform0011276;Isoform0011361;Isoform0012952;Isoform0013529;Isoform0018831;Isoform0019258;Isoform0020468;Isoform0029294;Isoform0030940;Isoform0031240;Isoform0039138;Isoform0041806;Isoform0046389;Isoform0046953;Isoform0047376;Isoform0048770;Isoform0048919;Isoform0049298;Isoform00…	K00600+K14272+K01620+K00600+K00827+K00276+K00133+K06001+K00600+K00382+K00600+K14272+K00600+K00600+K00600+K12235+K12235+K15634+K01754+K14272+K00276+K01754+K00281+K15919+K15919+K00281+K00276+K12524+K00281
Metabolism	Carbohydrate metabolism	Amino sugar and nucleotide sugar metabolism	65	506	0.0910044	0.262431	ko00520	Isoform0000812;Isoform0001615;Isoform0001839;Isoform0002591;Isoform0002891;Isoform0006438;Isoform0006484;Isoform0006803;Isoform0007282;Isoform0008453;Isoform0009203;Isoform0009212;Isoform0009306;Isoform0009632;Isoform0009797;Isoform0011081;Isoform0011354;Isoform0011536;Isoform0012018;Isoform0012309;Isoform0013266;Isoform0013431;Isoform0013606;Isoform0013815;Isoform0014047;Isoform0014422;Isoform00…	K08678+K12448+K00012+K08679+K08678+K13379+K01183+K12449+K12449+K08678+K00012+K08678+K08679+K01183+K08678+K13379+K08679+K08679+K13648+K01784+K13379+K00847+K01784+K01784+K08678+K00966+K08678+K08679+K01183+K13379+K08678+K00012+K00012+K08678+K00012+K00975+K15920+K13648+K08679+K00012+K08678+K13648+K00975+K01209+K08678+K08678+K12450+K15920+K08678+K01209+K13379+K01209+K00012+K15920+K15920+K12446+K15920+…
Metabolism	Lipid metabolism	Ether lipid metabolism	21	146	0.113744	0.320551	ko00565	Isoform0000731;Isoform0002222;Isoform0006417;Isoform0013571;Isoform0014760;Isoform0026376;Isoform0030631;Isoform0034822;Isoform0036940;Isoform0043815;Isoform0044394;Isoform0045500;Isoform0046837;Isoform0046844;Isoform0046849;Isoform0047738;Isoform0048265;Isoform0048995;Isoform0053184;Isoform0059251;Isoform0060706	K01114+K00993+K01114+K01114+K01114+K01114+K01115+K01115+K01115+K01114+K01115+K01115+K01115+K01115+K01115+K01115+K01115+K14674+K01115+K01115+K01115
Metabolism	Amino acid metabolism	Tryptophan metabolism	19	137	0.163111	0.434256	ko00380	Isoform0000896;Isoform0001249;Isoform0002659;Isoform0010974;Isoform0016457;Isoform0016463;Isoform0016545;Isoform0018841;Isoform0020222;Isoform0027115;Isoform0031886;Isoform0032870;Isoform0033718;Isoform0040705;Isoform0042461;Isoform0044248;Isoform0044305;Isoform0054543;Isoform0058274	K03781+K00128+K00626+K00128+K00128+K03781+K00128+K00128+K00128+K00128+K00128+K00128+K00128+K00128+K00128+K00128+K00128+K03781+K00128
Metabolism	Metabolism of terpenoids and polyketides	Terpenoid backbone biosynthesis	22	162	0.165272	0.434256	ko00900	Isoform0000863;Isoform0002659;Isoform0002671;Isoform0002875;Isoform0005139;Isoform0008619;Isoform0009110;Isoform0009302;Isoform0015516;Isoform0025025;Isoform0025604;Isoform0028428;Isoform0034931;Isoform0040618;Isoform0041934;Isoform0044561;Isoform0044983;Isoform0045429;Isoform0045464;Isoform0046711;Isoform0057394;Isoform0068359	K10960+K00626+K15889+K15889+K01641+K10960+K00021+K05356+K10960+K00021+K00021+K00021+K00021+K00021+K11778+K10960+K01662+K00021+K00021+K00021+K15889+K15889
Metabolism	Metabolism of other amino acids	Cyanoamino acid metabolism	28	212	0.165343	0.434256	ko00460	Isoform0000661;Isoform0001900;Isoform0004852;Isoform0006252;Isoform0006714;Isoform0007508;Isoform0008325;Isoform0009014;Isoform0009714;Isoform0009907;Isoform0011276;Isoform0012828;Isoform0012891;Isoform0012952;Isoform0014143;Isoform0015353;Isoform0016625;Isoform0018831;Isoform0019011;Isoform0019258;Isoform0020468;Isoform0021122;Isoform0021726;Isoform0032869;Isoform0033780;Isoform0041879;Isoform00…	K00600+K00600+K01188+K13029+K01455+K01188+K05350+K05350+K05350+K01188+K00600+K01188+K05350+K00600+K13030+K05350+K05350+K00600+K05350+K00600+K00600+K05350+K05349+K12153+K01188+K01188+K05349+K05349
Metabolism	Lipid metabolism	Glycerolipid metabolism	40	314	0.168099	0.434256	ko00561	Isoform0001249;Isoform0002947;Isoform0003065;Isoform0003379;Isoform0003533;Isoform0003726;Isoform0005080;Isoform0006337;Isoform0006410;Isoform0008521;Isoform0010974;Isoform0016457;Isoform0016545;Isoform0017806;Isoform0018841;Isoform0019138;Isoform0020222;Isoform0024084;Isoform0027115;Isoform0029787;Isoform0030427;Isoform0031886;Isoform0032870;Isoform0033718;Isoform0037814;Isoform0038298;Isoform00…	K00128+K07407+K00655+K13508+K07407+K00864+K13508+K13508+K07407+K07407+K00128+K00128+K00128+K00901+K00128+K00901+K00128+K00901+K00128+K00901+K00901+K00128+K00128+K00128+K00901+K00901+K00128+K00128+K00128+K00128+K00901+K00901+K00901+K00901+K14674+K15728+K00901+K00128+K00901+K15728
Metabolism	Carbohydrate metabolism	Ascorbate and aldarate metabolism	28	213	0.171656	0.434395	ko00053	Isoform0001249;Isoform0001614;Isoform0001839;Isoform0009203;Isoform0009282;Isoform0009841;Isoform0010373;Isoform0010677;Isoform0010974;Isoform0016457;Isoform0016545;Isoform0016632;Isoform0016797;Isoform0016998;Isoform0018841;Isoform0020222;Isoform0026439;Isoform0027115;Isoform0031886;Isoform0032870;Isoform0033718;Isoform0040705;Isoform0042461;Isoform0044248;Isoform0044305;Isoform0044906;Isoform00…	K00128+K00469+K00012+K00012+K00434+K00469+K08232+K08232+K00128+K00128+K00128+K00012+K00012+K00012+K00128+K00128+K00012+K00128+K00128+K00128+K00128+K00128+K00128+K00128+K00128+K00012+K00012+K00128
Metabolism	Metabolism of cofactors and vitamins	Thiamine metabolism	8	51	0.187255	0.464392	ko00730	Isoform0018454;Isoform0019012;Isoform0020172;Isoform0034349;Isoform0044983;Isoform0047799;Isoform0054404;Isoform0061358	K03147+K03147+K03147+K03147+K01662+K03147+K03147+K03147
Metabolism	Lipid metabolism	Biosynthesis of unsaturated fatty acids	16	117	0.203727	0.495337	ko01040	Isoform0003583;Isoform0009280;Isoform0012366;Isoform0016552;Isoform0016656;Isoform0016774;Isoform0027785;Isoform0030352;Isoform0032269;Isoform0037306;Isoform0043639;Isoform0052616;Isoform0055230;Isoform0058357;Isoform0062313;Isoform0067909	K07513+K10256+K00232+K10256+K10256+K10256+K00232+K00232+K00232+K00232+K10256+K03921+K10256+K00232+K00232+K10256
Metabolism	Global and Overview	Fatty acid metabolism	51	421	0.231427	0.551865	ko01212	Isoform0002659;Isoform0003583;Isoform0004827;Isoform0007957;Isoform0009280;Isoform0012193;Isoform0012366;Isoform0015339;Isoform0016552;Isoform0016656;Isoform0016774;Isoform0018315;Isoform0018551;Isoform0019274;Isoform0020191;Isoform0020617;Isoform0021837;Isoform0023061;Isoform0025823;Isoform0026860;Isoform0027785;Isoform0029988;Isoform0030113;Isoform0030156;Isoform0030352;Isoform0030563;Isoform00…	K00626+K07513+K10781+K10781+K10256+K10781+K00232+K01897+K10256+K10256+K10256+K10781+K10527+K01897+K01897+K10527+K10527+K01897+K01897+K01897+K00232+K10781+K01897+K10781+K00232+K01897+K00232+K01897+K01897+K00232+K01897+K01897+K10256+K01897+K01897+K10781+K01897+K10527+K03921+K10256+K00232+K10781+K01897+K00232+K11262+K01897+K10256+K11262+K11262+K11262+K11262
Metabolism	Amino acid metabolism	Phenylalanine, tyrosine and tryptophan biosynthesis	16	122	0.254237	0.594819	ko00400	Isoform0000633;Isoform0001343;Isoform0001803;Isoform0002837;Isoform0006220;Isoform0008803;Isoform0009365;Isoform0011968;Isoform0013097;Isoform0019923;Isoform0032379;Isoform0037579;Isoform0042129;Isoform0043804;Isoform0043841;Isoform0048983	K14454+K00815+K05359+K00800+K01609+K06001+K00800+K00815+K01850+K14454+K01626+K01736+K01626+K13832+K01626+K14454
Metabolism	Global and Overview	Biosynthesis of antibiotics	180	1582	0.276391	0.634675	ko01130	Isoform0000633;Isoform0000661;Isoform0000690;Isoform0000781;Isoform0000819;Isoform0000896;Isoform0001009;Isoform0001073;Isoform0001246;Isoform0001249;Isoform0001343;Isoform0001687;Isoform0001803;Isoform0001900;Isoform0002109;Isoform0002483;Isoform0002526;Isoform0002617;Isoform0002659;Isoform0002671;Isoform0002837;Isoform0002875;Isoform0003026;Isoform0003110;Isoform0003583;Isoform0003760;Isoform00…	K14454+K00600+K01438+K14272+K00850+K03781+K01620+K00121+K00873+K00128+K00815+K03841+K05359+K00600+K00121+K01648+K01689+K00026+K00626+K15889+K00800+K15889+K01792+K00627+K07513+K01858+K00559+K01681+K01623+K01641+K05917+K01609+K01858+K01792+K00133+K01858+K05917+K06001+K00895+K00021+K00873+K00800+K01792+K01057+K00895+K00511+K00128+K00026+K00600+K00382+K01785+K00815+K00600+K01850+K14272+K01858+K01689+…
Metabolism	Amino acid metabolism	Valine, leucine and isoleucine degradation	24	199	0.332059	0.748641	ko00280	Isoform0001249;Isoform0002659;Isoform0002932;Isoform0003583;Isoform0005139;Isoform0006598;Isoform0006764;Isoform0007140;Isoform0010974;Isoform0011361;Isoform0016457;Isoform0016545;Isoform0018841;Isoform0020222;Isoform0027115;Isoform0031886;Isoform0032870;Isoform0033718;Isoform0040705;Isoform0042461;Isoform0044248;Isoform0044305;Isoform0045535;Isoform0058274	K00128+K00626+K00827+K07513+K01641+K00253+K05605+K01640+K00128+K00382+K00128+K00128+K00128+K00128+K00128+K00128+K00128+K00128+K00128+K00128+K00128+K00128+K18660+K00128
Cellular Processes	Transport and catabolism	Regulation of autophagy	21	175	0.355235	0.784856	ko04140	Isoform0000876;Isoform0001069;Isoform0004357;Isoform0004887;Isoform0005961;Isoform0006209;Isoform0007116;Isoform0009323;Isoform0011471;Isoform0014602;Isoform0015138;Isoform0015839;Isoform0016485;Isoform0018565;Isoform0034374;Isoform0040284;Isoform0043923;Isoform0044202;Isoform0044620;Isoform0052227;Isoform0062054	K07198+K07198+K07198+K07198+K07198+K07198+K07198+K08341+K07198+K07198+K07198+K07198+K07198+K07198+K07198+K07198+K07198+K07198+K07198+K00914+K07198
Metabolism	Lipid metabolism	Fatty acid biosynthesis	32	274	0.368025	0.784856	ko00061	Isoform0004827;Isoform0007957;Isoform0012193;Isoform0015339;Isoform0018315;Isoform0018452;Isoform0019274;Isoform0020191;Isoform0023061;Isoform0025823;Isoform0026860;Isoform0029988;Isoform0030113;Isoform0030156;Isoform0030563;Isoform0035227;Isoform0036863;Isoform0038418;Isoform0039177;Isoform0044698;Isoform0045709;Isoform0046227;Isoform0050198;Isoform0052616;Isoform0058382;Isoform0058895;Isoform00…	K10781+K10781+K10781+K01897+K10781+K10782+K01897+K01897+K01897+K01897+K01897+K10781+K01897+K10781+K01897+K01897+K01897+K01897+K01897+K01897+K01897+K10781+K01897+K03921+K10781+K01897+K11262+K01897+K11262+K11262+K11262+K11262
Metabolism	Biosynthesis of other secondary metabolites	Glucosinolate biosynthesis	1	4	0.370004	0.784856	ko00966	Isoform0032869	K12153
Metabolism	Lipid metabolism	Glycerophospholipid metabolism	44	382	0.373439	0.784856	ko00564	Isoform0000731;Isoform0002222;Isoform0003065;Isoform0003379;Isoform0005080;Isoform0006337;Isoform0006417;Isoform0007556;Isoform0013571;Isoform0014760;Isoform0016678;Isoform0017806;Isoform0019138;Isoform0024084;Isoform0026376;Isoform0029787;Isoform0030427;Isoform0030631;Isoform0034822;Isoform0036940;Isoform0037814;Isoform0038298;Isoform0040697;Isoform0042822;Isoform0043815;Isoform0044394;Isoform00…	K01114+K00993+K00655+K13508+K13508+K13508+K01114+K00006+K01114+K01114+K06130+K00901+K00901+K00901+K01114+K00901+K00901+K01115+K01115+K01115+K00901+K00901+K05929+K05929+K01114+K01115+K00901+K00901+K00901+K01115+K01115+K01115+K01115+K01115+K01115+K00901+K14674+K01115+K15728+K00901+K00901+K01115+K01115+K15728
Environmental Information Processing	Signal transduction	Phosphatidylinositol signaling system	34	295	0.393132	0.801598	ko04070	Isoform0001344;Isoform0005744;Isoform0012438;Isoform0017353;Isoform0017806;Isoform0019138;Isoform0023497;Isoform0024084;Isoform0029787;Isoform0030427;Isoform0031413;Isoform0037814;Isoform0038298;Isoform0044687;Isoform0044835;Isoform0044975;Isoform0048816;Isoform0050135;Isoform0050596;Isoform0052227;Isoform0056553;Isoform0056940;Isoform0057601;Isoform0059103;Isoform0059377;Isoform0061404;Isoform00…	K01099+K01099+K01099+K02183+K00901+K00901+K05857+K00901+K00901+K00901+K00921+K00901+K00901+K00901+K00901+K00901+K00901+K00889+K00921+K00914+K00921+K00889+K00901+K00901+K00889+K00921+K00921+K00888+K00921+K00921+K00921+K00921+K00921+K00921
Cellular Processes	Transport and catabolism	Phagosome	47	412	0.394335	0.801598	ko04145	Isoform0000664;Isoform0001530;Isoform0003017;Isoform0003564;Isoform0003593;Isoform0004778;Isoform0004939;Isoform0004975;Isoform0005214;Isoform0005935;Isoform0006241;Isoform0007147;Isoform0007240;Isoform0007587;Isoform0008408;Isoform0008722;Isoform0010029;Isoform0011577;Isoform0013662;Isoform0014577;Isoform0015190;Isoform0015585;Isoform0016621;Isoform0016716;Isoform0016718;Isoform0016769;Isoform00…	K08057+K07375+K07375+K07375+K08057+K08488+K07374+K07374+K07374+K07374+K08057+K07375+K08057+K07374+K02147+K07374+K07375+K07375+K07374+K07374+K02154+K07374+K07374+K07374+K07374+K07375+K07374+K07374+K07374+K00921+K02145+K02148+K02154+K02145+K07375+K00921+K00914+K00921+K02154+K00921+K00921+K00921+K00921+K00921+K00921+K00921+K00921
Metabolism	Amino acid metabolism	Tyrosine metabolism	16	139	0.449395	0.89879	ko00350	Isoform0000633;Isoform0001073;Isoform0001343;Isoform0001824;Isoform0002109;Isoform0004692;Isoform0005476;Isoform0010241;Isoform0011968;Isoform0013655;Isoform0019923;Isoform0030256;Isoform0046389;Isoform0048983;Isoform0052375;Isoform0053781	K14454+K00121+K00815+K00451+K00121+K00276+K01557+K18857+K00815+K18857+K14454+K00422+K00276+K14454+K18857+K00276
Metabolism	Glycan biosynthesis and metabolism	Glycosphingolipid biosynthesis - globo series	4	32	0.467481	0.920121	ko00603	Isoform0002947;Isoform0003533;Isoform0006410;Isoform0008521	K07407+K07407+K07407+K07407
Metabolism	Global and Overview	Degradation of aromatic compounds	2	15	0.498463	0.926493	ko01220	Isoform0001073;Isoform0002109	K00121+K00121
Metabolism	Lipid metabolism	Sphingolipid metabolism	21	189	0.498847	0.926493	ko00600	Isoform0002947;Isoform0002988;Isoform0003533;Isoform0006410;Isoform0008521;Isoform0021864;Isoform0024706;Isoform0025976;Isoform0027222;Isoform0031482;Isoform0038191;Isoform0042582;Isoform0043041;Isoform0047397;Isoform0048819;Isoform0054611;Isoform0056057;Isoform0056478;Isoform0059495;Isoform0060070;Isoform0060629	K07407+K01634+K07407+K07407+K07407+K12349+K12349+K17108+K04715+K04708+K01634+K17108+K04708+K17108+K17108+K17108+K17108+K17108+K17108+K17108+K01190
Metabolism	Metabolism of other amino acids	Glutathione metabolism	26	235	0.500522	0.926493	ko00480	Isoform0000110;Isoform0000370;Isoform0002773;Isoform0003393;Isoform0005435;Isoform0007600;Isoform0009282;Isoform0009594;Isoform0009751;Isoform0011476;Isoform0012430;Isoform0013031;Isoform0014216;Isoform0015886;Isoform0016412;Isoform0016731;Isoform0017324;Isoform0023424;Isoform0028152;Isoform0039605;Isoform0040147;Isoform0041228;Isoform0043687;Isoform0051251;Isoform0059072;Isoform0059404	K00799+K00799+K01469+K01920+K00383+K00797+K00434+K00799+K00799+K00797+K01469+K00799+K00036+K00799+K00033+K00033+K00799+K01920+K00036+K00799+K01256+K01255+K01919+K01920+K00432+K01256
Metabolism	Metabolism of cofactors and vitamins	One carbon pool by folate	8	70	0.500605	0.926493	ko00670	Isoform0000661;Isoform0001900;Isoform0011276;Isoform0012952;Isoform0018831;Isoform0019258;Isoform0020468;Isoform0046355	K00600+K00600+K00600+K00600+K00600+K00600+K00600+K13998
Metabolism	Energy metabolism	Nitrogen metabolism	13	119	0.541386	0.987233	ko00910	Isoform0001784;Isoform0004570;Isoform0006714;Isoform0012719;Isoform0021815;Isoform0028580;Isoform0040901;Isoform0061471;Isoform0061479;Isoform0064160;Isoform0069794;Isoform0071296;Isoform0072220	K00261+K02575+K01455+K02575+K00264+K10534+K00261+K00264+K00264+K00264+K00284+K00264+K00264
Metabolism	Lipid metabolism	Steroid biosynthesis	14	134	0.609333	1	ko00100	Isoform0004261;Isoform0006057;Isoform0008790;Isoform0009939;Isoform0016322;Isoform0023436;Isoform0029630;Isoform0031857;Isoform0037068;Isoform0044282;Isoform0044328;Isoform0048995;Isoform0052332;Isoform0053204	K00559+K05917+K05917+K00511+K08242+K09828+K01853+K09828+K09828+K00227+K00511+K14674+K09828+K01824
Metabolism	Biosynthesis of other secondary metabolites	Isoquinoline alkaloid biosynthesis	9	87	0.618113	1	ko00950	Isoform0000633;Isoform0001343;Isoform0004692;Isoform0011968;Isoform0019923;Isoform0030256;Isoform0046389;Isoform0048983;Isoform0053781	K14454+K00815+K00276+K00815+K14454+K00422+K00276+K14454+K00276
Metabolism	Carbohydrate metabolism	Citrate cycle (TCA cycle)	26	249	0.624304	1	ko00020	Isoform0002483;Isoform0002617;Isoform0003110;Isoform0004469;Isoform0011140;Isoform0011361;Isoform0013741;Isoform0015054;Isoform0019531;Isoform0025343;Isoform0030894;Isoform0043327;Isoform0046965;Isoform0047838;Isoform0047971;Isoform0048250;Isoform0049056;Isoform0049478;Isoform0054037;Isoform0057658;Isoform0058089;Isoform0059125;Isoform0059466;Isoform0060158;Isoform0060414;Isoform0067059	K01648+K00026+K00627+K01681+K00026+K00382+K01648+K01681+K01648+K01681+K01681+K01681+K01681+K01681+K01681+K01681+K01681+K01681+K01681+K01681+K01681+K01681+K01681+K01681+K01681+K01648
Metabolism	Carbohydrate metabolism	Glycolysis / Gluconeogenesis	48	462	0.663766	1	ko00010	Isoform0000819;Isoform0001073;Isoform0001246;Isoform0001249;Isoform0001687;Isoform0002109;Isoform0002526;Isoform0003026;Isoform0003110;Isoform0004518;Isoform0008061;Isoform0009222;Isoform0009417;Isoform0010241;Isoform0010974;Isoform0011361;Isoform0011625;Isoform0013655;Isoform0013679;Isoform0016457;Isoform0016545;Isoform0017025;Isoform0017555;Isoform0017780;Isoform0018841;Isoform0020222;Isoform00…	K00850+K00121+K00873+K00128+K03841+K00121+K01689+K01792+K00627+K01623+K01792+K00873+K01792+K18857+K00128+K00382+K01785+K18857+K01689+K00128+K00128+K01689+K00850+K00873+K00128+K00128+K00850+K00128+K01895+K15634+K00128+K00128+K00128+K01785+K00128+K01568+K00128+K00128+K00128+K01568+K01568+K00873+K00850+K01568+K18857+K01568+K00128+K01792
Metabolism	Lipid metabolism	Synthesis and degradation of ketone bodies	3	32	0.693618	1	ko00072	Isoform0002659;Isoform0005139;Isoform0007140	K00626+K01641+K01640
Cellular Processes	Transport and catabolism	Peroxisome	34	342	0.743607	1	ko04146	Isoform0000896;Isoform0003583;Isoform0007140;Isoform0012366;Isoform0015339;Isoform0016463;Isoform0019274;Isoform0020191;Isoform0023061;Isoform0025823;Isoform0026860;Isoform0027785;Isoform0030113;Isoform0030352;Isoform0030563;Isoform0032269;Isoform0035227;Isoform0036863;Isoform0037306;Isoform0038418;Isoform0039177;Isoform0042354;Isoform0044698;Isoform0045709;Isoform0048837;Isoform0050198;Isoform00…	K03781+K07513+K01640+K00232+K01897+K03781+K01897+K01897+K01897+K01897+K01897+K00232+K01897+K00232+K01897+K00232+K01897+K01897+K00232+K01897+K01897+K11517+K01897+K01897+K13338+K01897+K03781+K00232+K01897+K00232+K00106+K01897+K00106+K00106
Environmental Information Processing	Membrane transport	ABC transporters	16	168	0.753765	1	ko02010	Isoform0032077;Isoform0039080;Isoform0053581;Isoform0054138;Isoform0061328;Isoform0061594;Isoform0061733;Isoform0061989;Isoform0064094;Isoform0065937;Isoform0066459;Isoform0066749;Isoform0067128;Isoform0067158;Isoform0067593;Isoform0069306	K05658+K05658+K05658+K05665+K05658+K05665+K05658+K05658+K05658+K05658+K05658+K05658+K05658+K05666+K05658+K05658
Metabolism	Amino acid metabolism	Lysine degradation	18	188	0.755606	1	ko00310	Isoform0001249;Isoform0002659;Isoform0010974;Isoform0016457;Isoform0016545;Isoform0018841;Isoform0020222;Isoform0027115;Isoform0031386;Isoform0031886;Isoform0032870;Isoform0033718;Isoform0040705;Isoform0042461;Isoform0044248;Isoform0044305;Isoform0058274;Isoform0066189	K00128+K00626+K00128+K00128+K00128+K00128+K00128+K00128+K11423+K00128+K00128+K00128+K00128+K00128+K00128+K00128+K00128+K14157
Metabolism	Biosynthesis of other secondary metabolites	Caffeine metabolism	3	36	0.768043	1	ko00232	Isoform0064002;Isoform0067421;Isoform0071585	K00106+K00106+K00106
Metabolism	Global and Overview	Carbon metabolism	100	977	0.771025	1	ko01200	Isoform0000610;Isoform0000633;Isoform0000652;Isoform0000661;Isoform0000781;Isoform0000819;Isoform0000896;Isoform0001073;Isoform0001131;Isoform0001246;Isoform0001539;Isoform0001687;Isoform0001784;Isoform0001900;Isoform0002109;Isoform0002526;Isoform0002617;Isoform0002659;Isoform0003110;Isoform0004469;Isoform0004518;Isoform0004651;Isoform0006714;Isoform0006764;Isoform0007699;Isoform0009222;Isoform00…	K01602+K14454+K00814+K00600+K14272+K00850+K03781+K00121+K01638+K00873+K05298+K03841+K00261+K00600+K00121+K01689+K00026+K00626+K00627+K01681+K01623+K00814+K01455+K05605+K05298+K00873+K01057+K00029+K00855+K00026+K00600+K00382+K00600+K00814+K14272+K01689+K00814+K00036+K01681+K05298+K00028+K00033+K03781+K00033+K01689+K01602+K00850+K00873+K00600+K00600+K01738+K14454+K00600+K00850+K00029+K01681+K01595+…
Metabolism	Carbohydrate metabolism	Pyruvate metabolism	43	436	0.782337	1	ko00620	Isoform0001131;Isoform0001246;Isoform0001249;Isoform0002617;Isoform0002659;Isoform0003110;Isoform0009222;Isoform0010362;Isoform0010974;Isoform0011140;Isoform0011361;Isoform0015483;Isoform0016457;Isoform0016545;Isoform0017780;Isoform0018012;Isoform0018841;Isoform0020222;Isoform0023838;Isoform0026659;Isoform0027115;Isoform0028329;Isoform0030562;Isoform0031886;Isoform0032615;Isoform0032870;Isoform00…	K01638+K00873+K00128+K00026+K00626+K00627+K00873+K00029+K00128+K00026+K00382+K00028+K00128+K00128+K00873+K01649+K00128+K00128+K00029+K01595+K00128+K01895+K00029+K00128+K00029+K00128+K00128+K00029+K00029+K00128+K00128+K00128+K00128+K00873+K01595+K01595+K00128+K01595+K11262+K11262+K11262+K11262+K11262
Metabolism	Metabolism of terpenoids and polyketides	Sesquiterpenoid and triterpenoid biosynthesis	2	26	0.792575	1	ko00909	Isoform0009939;Isoform0044328	K00511+K00511
Metabolism	Glycan biosynthesis and metabolism	Other types of O-glycan biosynthesis	2	32	0.878163	1	ko00514	Isoform0017665;Isoform0023074	K09667+K09667
Metabolism	Energy metabolism	Photosynthesis	7	92	0.886841	1	ko00195	Isoform0000076;Isoform0000103;Isoform0000216;Isoform0015735;Isoform0016415;Isoform0017049;Isoform0017328	K02699+K08901+K02638+K02716+K02716+K08901+K08901
Metabolism	Carbohydrate metabolism	C5-Branched dibasic acid metabolism	1	19	0.888723	1	ko00660	Isoform0036505	K01703
Metabolism	Metabolism of cofactors and vitamins	Vitamin B6 metabolism	1	19	0.888723	1	ko00750	Isoform0051029	K13248
Metabolism	Metabolism of terpenoids and polyketides	Zeatin biosynthesis	1	19	0.888723	1	ko00908	Isoform0002797	K00279
Metabolism	Lipid metabolism	Arachidonic acid metabolism	2	33	0.888769	1	ko00590	Isoform0048995;Isoform0059072	K14674+K00432
Metabolism	Biosynthesis of other secondary metabolites	Monobactam biosynthesis	2	34	0.898513	1	ko00261	Isoform0008140;Isoform0059303	K00133+K12524
Metabolism	Biosynthesis of other secondary metabolites	Flavone and flavonol biosynthesis	2	34	0.898513	1	ko00944	Isoform0012479;Isoform0026574	K13083+K05280
Genetic Information Processing	Replication and repair	Non-homologous end-joining	2	34	0.898513	1	ko03450	Isoform0023517;Isoform0037681	K10866+K10865
Metabolism	Metabolism of cofactors and vitamins	Nicotinate and nicotinamide metabolism	4	60	0.904865	1	ko00760	Isoform0008320;Isoform0024527;Isoform0041328;Isoform0054791	K01513+K00858+K03517+K00858
Genetic Information Processing	Replication and repair	Mismatch repair	16	194	0.909454	1	ko03430	Isoform0003211;Isoform0015359;Isoform0018765;Isoform0021177;Isoform0024338;Isoform0030453;Isoform0033102;Isoform0038184;Isoform0041057;Isoform0043874;Isoform0045668;Isoform0047890;Isoform0048470;Isoform0051334;Isoform0054109;Isoform0069641	K07466+K07466+K07466+K07466+K07466+K07466+K07466+K07466+K07466+K07466+K07466+K08735+K07466+K07466+K10747+K07466
Metabolism	Nucleotide metabolism	Pyrimidine metabolism	39	436	0.923871	1	ko00240	Isoform0001210;Isoform0004487;Isoform0004598;Isoform0006604;Isoform0007186;Isoform0007551;Isoform0010577;Isoform0011473;Isoform0018414;Isoform0019470;Isoform0019812;Isoform0020833;Isoform0022185;Isoform0023609;Isoform0024087;Isoform0024751;Isoform0024888;Isoform0025364;Isoform0025453;Isoform0025595;Isoform0028295;Isoform0032018;Isoform0033689;Isoform0036145;Isoform0036653;Isoform0037146;Isoform00…	K13421+K14641+K01937+K03021+K00384+K14641+K01937+K00876+K01937+K01937+K01464+K01937+K01464+K01937+K01937+K13421+K01937+K14721+K01937+K01937+K14641+K01937+K01937+K00943+K01937+K03040+K01937+K01937+K13421+K13998+K00962+K02335+K01955+K03002+K01955+K01937+K01955+K01955+K03006
Metabolism	Amino acid metabolism	Valine, leucine and isoleucine biosynthesis	4	64	0.929189	1	ko00290	Isoform0018012;Isoform0036505;Isoform0039138;Isoform0046953	K01649+K01703+K01754+K01754
Metabolism	Energy metabolism	Oxidative phosphorylation	39	445	0.942659	1	ko00190	Isoform0008408;Isoform0009880;Isoform0015190;Isoform0015203;Isoform0017186;Isoform0018013;Isoform0020490;Isoform0021021;Isoform0032327;Isoform0033692;Isoform0034264;Isoform0035156;Isoform0035252;Isoform0035342;Isoform0036901;Isoform0038974;Isoform0039360;Isoform0040283;Isoform0040909;Isoform0041159;Isoform0042494;Isoform0042844;Isoform0043599;Isoform0044711;Isoform0046897;Isoform0047028;Isoform00…	K02147+K01507+K02154+K01535+K01507+K01535+K01535+K01535+K01507+K02145+K01507+K02148+K02154+K01507+K03881+K01535+K01535+K02132+K01507+K01507+K01507+K02145+K01507+K01507+K01507+K01507+K01535+K01507+K01535+K01535+K02154+K01535+K01535+K01535+K01535+K01535+K03884+K03884+K03881
Genetic Information Processing	Replication and repair	Base excision repair	6	92	0.944964	1	ko03410	Isoform0010807;Isoform0020005;Isoform0043675;Isoform0050063;Isoform0050901;Isoform0054109	K01246+K01246+K01246+K01246+K02335+K10747
Metabolism	Carbohydrate metabolism	Pentose phosphate pathway	12	163	0.95019	1	ko00030	Isoform0000819;Isoform0001687;Isoform0004518;Isoform0009504;Isoform0014216;Isoform0016412;Isoform0016731;Isoform0017555;Isoform0022766;Isoform0028152;Isoform0045924;Isoform0046211	K00850+K03841+K01623+K01057+K00036+K00033+K00033+K00850+K00850+K00036+K00850+K00615
Metabolism	Amino acid metabolism	Lysine biosynthesis	2	45	0.964169	1	ko00300	Isoform0008140;Isoform0059303	K00133+K12524
Metabolism	Glycan biosynthesis and metabolism	Glycosaminoglycan degradation	3	60	0.96611	1	ko00531	Isoform0010385;Isoform0017872;Isoform0020442	K07964+K07964+K07964
Metabolism	Energy metabolism	Sulfur metabolism	3	60	0.96611	1	ko00920	Isoform0010707;Isoform0011699;Isoform0019906	K17725+K00387+K01738
Genetic Information Processing	Replication and repair	Homologous recombination	17	236	0.979062	1	ko03440	Isoform0003211;Isoform0015359;Isoform0018765;Isoform0021177;Isoform0023517;Isoform0024338;Isoform0030453;Isoform0033102;Isoform0037681;Isoform0038184;Isoform0041057;Isoform0043874;Isoform0045668;Isoform0048470;Isoform0050901;Isoform0051334;Isoform0069641	K07466+K07466+K07466+K07466+K10866+K07466+K07466+K07466+K10865+K07466+K07466+K07466+K07466+K07466+K02335+K07466+K07466
Genetic Information Processing	Replication and repair	DNA replication	16	233	0.986532	1	ko03030	Isoform0003211;Isoform0015359;Isoform0018765;Isoform0021177;Isoform0024338;Isoform0030453;Isoform0033102;Isoform0038184;Isoform0041057;Isoform0043874;Isoform0045668;Isoform0048470;Isoform0050901;Isoform0051334;Isoform0054109;Isoform0069641	K07466+K07466+K07466+K07466+K07466+K07466+K07466+K07466+K07466+K07466+K07466+K07466+K02335+K07466+K10747+K07466
Organismal Systems	Environmental adaptation	Plant-pathogen interaction	68	792	0.988261	1	ko04626	Isoform0003726;Isoform0004544;Isoform0004907;Isoform0008399;Isoform0012213;Isoform0016513;Isoform0017353;Isoform0019458;Isoform0021733;Isoform0028761;Isoform0030316;Isoform0031560;Isoform0031578;Isoform0032003;Isoform0032566;Isoform0033125;Isoform0034131;Isoform0036746;Isoform0037267;Isoform0038389;Isoform0041530;Isoform0043686;Isoform0044337;Isoform0045725;Isoform0047354;Isoform0047408;Isoform00…	K00864+K13412+K09487+K13412+K05391+K13424+K02183+K04079+K04079+K05391+K13447+K13457+K13412+K13447+K13412+K13412+K13447+K13412+K13412+K09487+K13430+K13412+K04079+K13457+K13420+K13457+K13457+K13457+K13457+K13459+K13457+K13457+K13457+K13447+K13414+K13447+K13457+K13457+K13457+K13457+K13447+K13457+K13457+K13447+K13457+K13457+K13447+K13420+K13457+K13447+K13457+K13447+K13447+K13447+K13457+K13447+K13447+…
Genetic Information Processing	Replication and repair	Nucleotide excision repair	20	282	0.988687	1	ko03420	Isoform0003211;Isoform0015359;Isoform0018765;Isoform0019870;Isoform0021177;Isoform0024338;Isoform0030453;Isoform0033102;Isoform0038184;Isoform0041057;Isoform0043874;Isoform0045668;Isoform0048470;Isoform0050901;Isoform0051334;Isoform0052914;Isoform0054109;Isoform0060068;Isoform0060686;Isoform0069641	K07466+K07466+K07466+K03868+K07466+K07466+K07466+K07466+K07466+K07466+K07466+K07466+K07466+K02335+K07466+K10610+K10747+K10848+K10610+K07466
Genetic Information Processing	Translation	Aminoacyl-tRNA biosynthesis	22	321	0.995095	1	ko00970	Isoform0006515;Isoform0010358;Isoform0012849;Isoform0013235;Isoform0014377;Isoform0017776;Isoform0022253;Isoform0023658;Isoform0024426;Isoform0030065;Isoform0030722;Isoform0031360;Isoform0034586;Isoform0034761;Isoform0037276;Isoform0042253;Isoform0049489;Isoform0053813;Isoform0054666;Isoform0058943;Isoform0060239;Isoform0060521	K01885+K01893+K01893+K01880+K01868+K01893+K01890+K04567+K01870+K01883+K01874+K01866+K01866+K01868+K01876+K04567+K01872+K01870+K01873+K01870+K01872+K01869
Genetic Information Processing	Folding, sorting and degradation	SNARE interactions in vesicular transport	1	50	0.996923	1	ko04130	Isoform0004778	K08488
Cellular Processes	Transport and catabolism	Endocytosis	67	829	0.997698	1	ko04144	Isoform0005092;Isoform0007284;Isoform0009240;Isoform0010363;Isoform0011870;Isoform0017052;Isoform0018679;Isoform0019055;Isoform0024171;Isoform0025014;Isoform0026507;Isoform0026686;Isoform0027955;Isoform0028797;Isoform0029832;Isoform0030631;Isoform0031977;Isoform0032130;Isoform0034822;Isoform0036876;Isoform0036940;Isoform0038619;Isoform0039674;Isoform0040116;Isoform0042427;Isoform0042691;Isoform00…	K18443+K12486+K11866+K12486+K12486+K18442+K03283+K03283+K03283+K11824+K03283+K11824+K03283+K12198+K01528+K01115+K03283+K03283+K01115+K03283+K01115+K03283+K18442+K03283+K03283+K03283+K12486+K11866+K03283+K12483+K01115+K18442+K01115+K03283+K12483+K01115+K01115+K01115+K01115+K01115+K04646+K12471+K00889+K03283+K12472+K18465+K01115+K04646+K00889+K01115+K00889+K01528+K11824+K01115+K18443+K18442+K18443+…
Metabolism	Metabolism of cofactors and vitamins	Pantothenate and CoA biosynthesis	3	91	0.998035	1	ko00770	Isoform0008320;Isoform0019812;Isoform0022185	K01513+K01464+K01464
Genetic Information Processing	Translation	Ribosome	16	268	0.998247	1	ko03010	Isoform0002316;Isoform0002539;Isoform0011047;Isoform0012063;Isoform0017102;Isoform0020233;Isoform0032424;Isoform0032679;Isoform0036333;Isoform0043903;Isoform0046676;Isoform0047457;Isoform0050522;Isoform0051505;Isoform0053285;Isoform0065389	K02910+K02880+K02929+K02924+K02883+K02963+K02993+K02878+K02986+K02988+K02886+K02982+K02878+K02982+K02982+K02952
Genetic Information Processing	Folding, sorting and degradation	Protein export	5	128	0.998836	1	ko03060	Isoform0020787;Isoform0024662;Isoform0027892;Isoform0029878;Isoform0037622	K03217+K13431+K09490+K09490+K03217
Metabolism	Metabolism of cofactors and vitamins	Folate biosynthesis	1	60	0.999035	1	ko00790	Isoform0046355	K13998
Metabolism	Carbohydrate metabolism	Propanoate metabolism	9	202	0.999694	1	ko00640	Isoform0002659;Isoform0006764;Isoform0011361;Isoform0028329;Isoform0063667;Isoform0069434;Isoform0071682;Isoform0072236;Isoform0072324	K00626+K05605+K00382+K01895+K11262+K11262+K11262+K11262+K11262
Genetic Information Processing	Folding, sorting and degradation	Proteasome	8	195	0.999829	1	ko03050	Isoform0012536;Isoform0015199;Isoform0016191;Isoform0018021;Isoform0024117;Isoform0058941;Isoform0067346;Isoform0071178	K03065+K02727+K03064+K03028+K03028+K03032+K06699+K06699
Metabolism	Glycan biosynthesis and metabolism	Glycosylphosphatidylinositol(GPI)-anchor biosynthesis	2	99	0.999862	1	ko00563	Isoform0034387;Isoform0039206	K05291+K05283
Genetic Information Processing	Translation	Ribosome biogenesis in eukaryotes	18	338	0.999904	1	ko03008	Isoform0000127;Isoform0001091;Isoform0012809;Isoform0022209;Isoform0033077;Isoform0037548;Isoform0049094;Isoform0049362;Isoform0052399;Isoform0056829;Isoform0057007;Isoform0057429;Isoform0059793;Isoform0064274;Isoform0065489;Isoform0065590;Isoform0068223;Isoform0071686	K14560+K11883+K03097+K14571+K14572+K03538+K14550+K12619+K14572+K14572+K12619+K12619+K14561+K14572+K14550+K14572+K14572+K14572
Genetic Information Processing	Transcription	RNA polymerase	5	169	0.999972	1	ko03020	Isoform0006604;Isoform0025364;Isoform0037146;Isoform0054870;Isoform0069978	K03021+K14721+K03040+K03002+K03006
Genetic Information Processing	Folding, sorting and degradation	Protein processing in endoplasmic reticulum	51	764	0.999983	1	ko04141	Isoform0000136;Isoform0000272;Isoform0000612;Isoform0000664;Isoform0002440;Isoform0003593;Isoform0004907;Isoform0006206;Isoform0006241;Isoform0007240;Isoform0012823;Isoform0013913;Isoform0015514;Isoform0017401;Isoform0018679;Isoform0019055;Isoform0019458;Isoform0019870;Isoform0021733;Isoform0023024;Isoform0024171;Isoform0026507;Isoform0027892;Isoform0027955;Isoform0029483;Isoform0029878;Isoform00…	K13993+K13993+K13993+K08057+K12666+K08057+K09487+K09503+K08057+K08057+K09503+K09503+K13525+K13249+K03283+K03283+K04079+K03868+K04079+K14007+K03283+K03283+K09490+K03283+K07151+K09490+K03283+K03283+K14018+K03283+K09487+K03283+K03283+K03347+K09580+K03283+K03283+K03283+K07151+K04079+K03347+K03347+K03283+K09580+K03283+K10661+K14007+K11718+K07953+K14005+K11718
Genetic Information Processing	Folding, sorting and degradation	Ubiquitin mediated proteolysis	29	548	0.999999	1	ko04120	Isoform0004681;Isoform0005202;Isoform0009224;Isoform0011301;Isoform0017853;Isoform0018549;Isoform0018928;Isoform0019870;Isoform0027809;Isoform0028388;Isoform0030675;Isoform0031351;Isoform0033006;Isoform0033490;Isoform0038731;Isoform0040175;Isoform0042588;Isoform0045823;Isoform0046280;Isoform0046888;Isoform0047792;Isoform0047818;Isoform0052914;Isoform0058474;Isoform0060686;Isoform0061154;Isoform00…	K03875+K10581+K04706+K03869+K03363+K10592+K03349+K03868+K03352+K10684+K03352+K03349+K10685+K10599+K03869+K03347+K03869+K03347+K03347+K10599+K10581+K10144+K10610+K03178+K10610+K10590+K10592+K10581+K10592
Metabolism	Glycan biosynthesis and metabolism	N-Glycan biosynthesis	4	190	0.999999	1	ko00510	Isoform0002440;Isoform0022251;Isoform0029483;Isoform0044126	K12666+K00737+K07151+K07151
Genetic Information Processing	Transcription	Spliceosome	57	914	1	1	ko03040	Isoform0000130;Isoform0001659;Isoform0003851;Isoform0006555;Isoform0009806;Isoform0011296;Isoform0018679;Isoform0018995;Isoform0019055;Isoform0021672;Isoform0024171;Isoform0025839;Isoform0026507;Isoform0027507;Isoform0027955;Isoform0031977;Isoform0032130;Isoform0033490;Isoform0036876;Isoform0038619;Isoform0040116;Isoform0042298;Isoform0042427;Isoform0042691;Isoform0044051;Isoform0044815;Isoform00…	K11098+K12812+K12882+K12872+K12741+K12837+K03283+K12878+K03283+K12837+K03283+K11096+K03283+K12842+K03283+K03283+K03283+K10599+K03283+K03283+K03283+K12823+K03283+K03283+K03283+K12820+K03283+K10599+K12837+K12823+K03283+K12821+K12874+K12830+K12813+K12830+K12842+K12811+K12822+K12856+K12823+K12854+K12856+K12856+K12854+K12830+K12818+K12854+K12856+K12879+K12856+K12879+K12856+K12874+K12856+K12854+K12856
Metabolism	Nucleotide metabolism	Purine metabolism	27	557	1	1	ko00230	Isoform0001246;Isoform0004487;Isoform0006604;Isoform0007551;Isoform0008320;Isoform0009222;Isoform0009478;Isoform0012428;Isoform0013356;Isoform0017780;Isoform0025364;Isoform0028295;Isoform0029926;Isoform0033200;Isoform0037146;Isoform0045866;Isoform0047449;Isoform0049603;Isoform0050901;Isoform0052310;Isoform0054870;Isoform0064002;Isoform0064896;Isoform0067421;Isoform0067438;Isoform0069978;Isoform00…	K00873+K14641+K03021+K14641+K01513+K00873+K18151+K00942+K00759+K00873+K14721+K14641+K01427+K01945+K03040+K00873+K00962+K01490+K02335+K00759+K03002+K00106+K01952+K00106+K01952+K03006+K00106
Genetic Information Processing	Folding, sorting and degradation	RNA degradation	31	613	1	1	ko03018	Isoform0000390;Isoform0000819;Isoform0002526;Isoform0006679;Isoform0009041;Isoform0013679;Isoform0017025;Isoform0017555;Isoform0022766;Isoform0025873;Isoform0034683;Isoform0039793;Isoform0039900;Isoform0042481;Isoform0045924;Isoform0047449;Isoform0049362;Isoform0049731;Isoform0051315;Isoform0052746;Isoform0053088;Isoform0053567;Isoform0053841;Isoform0057007;Isoform0057429;Isoform0059532;Isoform00…	K03681+K00850+K01689+K04077+K12616+K01689+K01689+K00850+K00850+K12617+K12617+K12616+K12617+K12591+K00850+K00962+K12619+K12617+K12616+K03654+K12616+K12599+K12604+K12619+K12619+K12617+K12604+K14442+K12617+K12617+K12598
Genetic Information Processing	Translation	RNA transport	44	879	1	1	ko03013	Isoform0000413;Isoform0000473;Isoform0001659;Isoform0003851;Isoform0004356;Isoform0005649;Isoform0006769;Isoform0009165;Isoform0016630;Isoform0018995;Isoform0020980;Isoform0024753;Isoform0027348;Isoform0035325;Isoform0036151;Isoform0037548;Isoform0045754;Isoform0047489;Isoform0048222;Isoform0050097;Isoform0051728;Isoform0051846;Isoform0052872;Isoform0054141;Isoform0054843;Isoform0055842;Isoform00…	K03231+K14320+K12812+K12882+K03238+K03252+K03251+K03254+K03231+K12878+K13171+K14328+K03680+K03254+K03680+K03538+K02516+K14297+K14310+K14293+K05749+K00784+K05749+K14297+K03231+K14297+K14293+K14293+K03243+K14297+K14297+K13171+K14310+K14310+K03260+K14317+K14300+K14310+K14310+K14312+K14314+K12879+K12879+K14312
Genetic Information Processing	Translation	mRNA surveillance pathway	28	578	1	1	ko03015	Isoform0000344;Isoform0001659;Isoform0002692;Isoform0003851;Isoform0004623;Isoform0017477;Isoform0017539;Isoform0017651;Isoform0018940;Isoform0019209;Isoform0020980;Isoform0024753;Isoform0028199;Isoform0031084;Isoform0037393;Isoform0040196;Isoform0040858;Isoform0044553;Isoform0045803;Isoform0049051;Isoform0053063;Isoform0054635;Isoform0056146;Isoform0060460;Isoform0060636;Isoform0062703;Isoform00…	K14411+K12812+K11584+K12882+K03456+K04354+K03265+K03267+K14409+K14376+K13171+K14328+K14408+K11584+K14416+K14402+K03265+K14402+K03265+K14376+K14409+K14376+K14376+K13171+K14376+K14403+K14401+K14376
Genetic Information Processing	Transcription	Basal transcription factors	1	152	1	1	ko03022	Isoform0063195	K03128

## Sheet: G1-VS-G3
KEGG_A_class	KEGG_B_class	Pathway	G1-VS-G3 (5408)	All (16841)	Pvalue	Qvalue	Pathway ID	Genes	K_IDs
Metabolism	Global and Overview	Biosynthesis of secondary metabolites	1357	3669	7.79828e-13	1.00598e-10	ko01110	Isoform0000234;Isoform0000284;Isoform0000410;Isoform0000488;Isoform0000622;Isoform0000633;Isoform0000645;Isoform0000661;Isoform0000666;Isoform0000670;Isoform0000675;Isoform0000690;Isoform0000730;Isoform0000731;Isoform0000732;Isoform0000738;Isoform0000762;Isoform0000801;Isoform0000804;Isoform0000808;Isoform0000819;Isoform0000853;Isoform0000863;Isoform0000866;Isoform0000896;Isoform0000923;Isoform00…	K05359+K00588+K18857+K13082+K00844+K14454+K01647+K00600+K01940+K13082+K04123+K01438+K01904+K01114+K00166+K15397+K01188+K10206+K04125+K04125+K00850+K13030+K10960+K00128+K03781+K05280+K00559+K01620+K00121+K10526+K01638+K04125+K01703+K00873+K00128+K00660+K04125+K00660+K14677+K00815+K05280+K01755+K00789+K00128+K14066+K04125+K15397+K05359+K15397+K04125+K00850+K00869+K00600+K00016+K00487+K01689+K15634+…
Metabolism	Biosynthesis of other secondary metabolites	Phenylpropanoid biosynthesis	231	506	7.70764e-11	4.97143e-09	ko00940	Isoform0000284;Isoform0000730;Isoform0000762;Isoform0001955;Isoform0002221;Isoform0002236;Isoform0002818;Isoform0002923;Isoform0003148;Isoform0003216;Isoform0003298;Isoform0003410;Isoform0003531;Isoform0003835;Isoform0004187;Isoform0004191;Isoform0004248;Isoform0004334;Isoform0004498;Isoform0004817;Isoform0004852;Isoform0004858;Isoform0005268;Isoform0005456;Isoform0005502;Isoform0005515;Isoform00…	K00588+K01904+K01188+K00487+K01188+K09754+K01904+K05349+K09755+K00430+K01188+K09753+K13065+K00083+K00430+K13066+K12355+K00430+K10775+K00430+K01188+K00430+K13065+K13066+K00430+K00430+K13065+K13066+K00430+K09754+K13066+K00083+K00430+K00430+K09753+K13065+K00430+K00430+K00430+K10775+K01188+K05350+K01188+K12355+K05350+K05350+K10775+K05350+K00430+K00430+K05350+K13066+K01188+K00588+K05350+K13066+K13066+…
Metabolism	Carbohydrate metabolism	Starch and sucrose metabolism	399	972	9.90618e-10	4.25966e-08	ko00500	Isoform0000622;Isoform0000737;Isoform0000762;Isoform0000812;Isoform0000852;Isoform0001077;Isoform0001479;Isoform0001769;Isoform0001839;Isoform0002010;Isoform0002221;Isoform0002591;Isoform0002795;Isoform0002891;Isoform0002907;Isoform0002923;Isoform0002996;Isoform0003271;Isoform0003298;Isoform0003395;Isoform0004169;Isoform0004405;Isoform0004483;Isoform0004852;Isoform0005678;Isoform0005931;Isoform00…	K00844+K08678+K01188+K08678+K00847+K08679+K01051+K01176+K00012+K16055+K01188+K08679+K00847+K08678+K01177+K05349+K00012+K01177+K01188+K08679+K00012+K13648+K13648+K01188+K00847+K00695+K00975+K00695+K01188+K00844+K00012+K05350+K01188+K16055+K01513+K05350+K00696+K08678+K01177+K08678+K00012+K05350+K05350+K00012+K08678+K08679+K05350+K08678+K01188+K00975+K05350+K00844+K00012+K05349+K05350+K00844+K01051+…
Metabolism	Global and Overview	Metabolic pathways	2303	6664	2.18403e-08	7.04351e-07	ko01100	Isoform0000046;Isoform0000103;Isoform0000105;Isoform0000158;Isoform0000234;Isoform0000284;Isoform0000410;Isoform0000488;Isoform0000610;Isoform0000622;Isoform0000633;Isoform0000645;Isoform0000652;Isoform0000661;Isoform0000666;Isoform0000670;Isoform0000675;Isoform0000690;Isoform0000730;Isoform0000731;Isoform0000732;Isoform0000737;Isoform0000745;Isoform0000762;Isoform0000797;Isoform0000801;Isoform00…
Isoform0063154;Isoform0063162;Isoform0063318;Isoform0063361;Isoform0063388;Isoform0063463;Isoform0063475;Isoform0063476;Isoform0063667;Isoform0063764;Isoform0063799;Isoform0063971;Isoform0064002;Isoform0064004;Isoform0064005;Isoform0064049;Isoform0064160;Isoform0064190;Isoform0064245;Isoform0064360;Isoform0064417;Isoform0064641;Isoform0064697;Isoform0064781;Isoform0064787;Isoform0064800;Isoform00…	K08912+K08901+K02155+K01800+K05359+K00588+K18857+K13082+K01602+K00844+K14454+K01647+K00814+K00600+K01940+K13082+K04123+K01438+K01904+K01114+K00166+K08678+K13366+K01188+K00972+K10206+K08678+K00850+K00847+K10960+K00128+K01251+K01969+K05280+K00559+K00140+K03027+K01620+K00121+K08679+K01082+K10526+K01638+K15398+K13421+K00387+K01703+K00873+K00128+K01255+K10781+K00660+K00660+K14677+K00815+K01099+K05280+…
Metabolism	Amino acid metabolism	Phenylalanine metabolism	106	217	1.881e-07	4.85298e-06	ko00360	Isoform0000284;Isoform0000633;Isoform0000730;Isoform0001343;Isoform0001955;Isoform0002549;Isoform0002818;Isoform0004498;Isoform0004692;Isoform0007463;Isoform0008557;Isoform0009009;Isoform0009287;Isoform0010011;Isoform0010756;Isoform0011968;Isoform0012326;Isoform0013684;Isoform0015464;Isoform0015504;Isoform0017145;Isoform0017205;Isoform0017277;Isoform0017426;Isoform0017428;Isoform0017429;Isoform00…	K00588+K14454+K01904+K00815+K00487+K00817+K01904+K10775+K00276+K10775+K00457+K10775+K14455+K00588+K01904+K00815+K01904+K00487+K15849+K01426+K00588+K00588+K00588+K13064+K13064+K10775+K01904+K13064+K13064+K13064+K13064+K10775+K13064+K10775+K14454+K00487+K13064+K10775+K13064+K10775+K00276+K00276+K13064+K13064+K10775+K10775+K13064+K13064+K13064+K13064+K13064+K13064+K10775+K13064+K10775+K10775+K13064+…
Genetic Information Processing	Translation	Ribosome biogenesis in eukaryotes	152	338	4.15009e-07	8.9227e-06	ko03008	Isoform0000112;Isoform0000127;Isoform0000452;Isoform0000456;Isoform0001091;Isoform0001353;Isoform0001394;Isoform0002537;Isoform0002956;Isoform0005453;Isoform0005996;Isoform0006114;Isoform0007577;Isoform0007993;Isoform0008367;Isoform0009171;Isoform0009697;Isoform0011741;Isoform0011784;Isoform0012809;Isoform0012824;Isoform0013096;Isoform0013848;Isoform0013979;Isoform0015327;Isoform0017185;Isoform00…	K07936+K14560+K12845+K03097+K11883+K14521+K14564+K14568+K14565+K03115+K14553+K11883+K14539+K14290+K12619+K14553+K03264+K14563+K14563+K03097+K06943+K14546+K03097+K07179+K06943+K14539+K14570+K11883+K14556+K06943+K14570+K07179+K14557+K14565+K12619+K14571+K07178+K14565+K14539+K14571+K12619+K14550+K14555+K14552+K14570+K12619+K03538+K14521+K12619+K14556+K06943+K14569+K03539+K14557+K14565+K14521+K14555+…
Organismal Systems	Environmental adaptation	Circadian rhythm - plant	140	317	3.91441e-06	7.21371e-05	ko04712	Isoform0000456;Isoform0001293;Isoform0001310;Isoform0002157;Isoform0003077;Isoform0005453;Isoform0005475;Isoform0006300;Isoform0007605;Isoform0010386;Isoform0012809;Isoform0013572;Isoform0013848;Isoform0014808;Isoform0015280;Isoform0016624;Isoform0018512;Isoform0019859;Isoform0020113;Isoform0021235;Isoform0021383;Isoform0021503;Isoform0022508;Isoform0024981;Isoform0026305;Isoform0026328;Isoform00…	K03097+K00660+K00660+K00660+K12127+K03115+K12127+K12124+K12126+K12115+K03097+K00660+K03097+K12133+K12124+K00660+K12127+K12133+K12133+K12127+K12133+K10143+K12126+K12129+K12115+K12127+K12130+K12130+K12121+K12130+K12124+K12116+K12126+K12121+K12130+K12130+K12133+K12115+K12125+K12116+K12115+K12125+K12119+K12126+K12133+K12120+K12133+K00660+K12130+K12115+K12129+K12120+K12130+K12124+K12126+K12126+K12129+…
Metabolism	Metabolism of terpenoids and polyketides	Diterpenoid biosynthesis	34	55	5.55137e-06	8.95158e-05	ko00904	Isoform0000675;Isoform0000804;Isoform0000808;Isoform0001179;Isoform0001301;Isoform0001643;Isoform0001836;Isoform0002507;Isoform0003446;Isoform0004311;Isoform0006249;Isoform0006780;Isoform0007715;Isoform0008412;Isoform0011367;Isoform0012974;Isoform0014752;Isoform0015418;Isoform0021905;Isoform0023499;Isoform0023993;Isoform0029353;Isoform0034461;Isoform0034576;Isoform0034784;Isoform0036846;Isoform00…	K04123+K04125+K04125+K04125+K04125+K04125+K04125+K04125+K04125+K04125+K04123+K04125+K04122+K04122+K04122+K04125+K04125+K04125+K04125+K04121+K04125+K04121+K04121+K04125+K04125+K04125+K04125+K04120+K04125+K04125+K04125+K04125+K04125+K04125
Metabolism	Biosynthesis of other secondary metabolites	Flavonoid biosynthesis	54	108	8.14575e-05	0.00116756	ko00941	Isoform0000284;Isoform0000488;Isoform0000670;Isoform0000923;Isoform0001293;Isoform0001310;Isoform0001355;Isoform0001955;Isoform0002157;Isoform0002236;Isoform0002908;Isoform0003229;Isoform0003338;Isoform0003531;Isoform0003750;Isoform0005268;Isoform0005879;Isoform0006099;Isoform0006399;Isoform0006431;Isoform0007003;Isoform0008294;Isoform0008806;Isoform0009585;Isoform0010011;Isoform0010299;Isoform00…	K00588+K13082+K13082+K05280+K00660+K00660+K05280+K00487+K00660+K09754+K13082+K13082+K08695+K13065+K05280+K13065+K13065+K09754+K05278+K05280+K13065+K13083+K05280+K01859+K00588+K05278+K13065+K13065+K13065+K13083+K00660+K00487+K13065+K13065+K13065+K09754+K00660+K05280+K05280+K00588+K00588+K00588+K00487+K13065+K05280+K01859+K05280+K00660+K00660+K00660+K00660+K00487+K13065+K13065
Metabolism	Lipid metabolism	Cutin, suberine and wax biosynthesis	32	56	9.54315e-05	0.00123107	ko00073	Isoform0000922;Isoform0001150;Isoform0002201;Isoform0003678;Isoform0005028;Isoform0007894;Isoform0010068;Isoform0011064;Isoform0011233;Isoform0013792;Isoform0014268;Isoform0017107;Isoform0019647;Isoform0021347;Isoform0021571;Isoform0023585;Isoform0025041;Isoform0025593;Isoform0027192;Isoform0028386;Isoform0037204;Isoform0039810;Isoform0040312;Isoform0044241;Isoform0045196;Isoform0046084;Isoform00…	K15401+K15398+K15398+K15398+K15400+K15400+K15400+K15402+K15398+K15398+K15402+K17991+K15398+K15404+K15398+K15404+K15398+K15398+K15398+K15404+K15398+K15404+K15398+K15402+K15404+K15404+K15404+K15404+K15404+K15404+K15404+K15404
Metabolism	Energy metabolism	Photosynthesis - antenna proteins	15	21	0.000252604	0.00296235	ko00196	Isoform0000046;Isoform0000589;Isoform0009663;Isoform0009859;Isoform0013161;Isoform0013280;Isoform0013311;Isoform0015771;Isoform0016005;Isoform0016132;Isoform0017071;Isoform0017131;Isoform0017200;Isoform0017377;Isoform0041056	K08912+K08908+K08912+K08909+K08909+K08915+K08917+K08913+K08912+K08916+K08912+K08913+K08908+K08912+K08916
Metabolism	Metabolism of other amino acids	beta-Alanine metabolism	108	255	0.000346973	0.00372996	ko00410	Isoform0000745;Isoform0000866;Isoform0000959;Isoform0001249;Isoform0001458;Isoform0001527;Isoform0002426;Isoform0004692;Isoform0004728;Isoform0005135;Isoform0005326;Isoform0005851;Isoform0005882;Isoform0006682;Isoform0006719;Isoform0006764;Isoform0007030;Isoform0007600;Isoform0008328;Isoform0008530;Isoform0009316;Isoform0009375;Isoform0009541;Isoform0009998;Isoform0010112;Isoform0010694;Isoform00…	K13366+K00128+K00140+K00128+K00128+K17839+K13366+K00276+K01580+K13366+K01580+K13366+K05605+K17839+K17839+K05605+K14085+K00797+K00128+K01580+K01580+K05605+K14085+K01580+K00128+K01580+K00128+K00797+K01580+K00797+K00797+K01431+K00797+K01580+K05605+K00797+K00140+K00128+K00128+K01580+K01580+K01580+K17839+K17839+K00140+K01580+K01580+K00128+K00128+K01464+K00128+K17839+K05605+K01464+K00276+K00276+K05605+…
Metabolism	Amino acid metabolism	Arginine and proline metabolism	129	315	0.000533233	0.00529131	ko00330	Isoform0000633;Isoform0000745;Isoform0000866;Isoform0001249;Isoform0001458;Isoform0001527;Isoform0002426;Isoform0004204;Isoform0005135;Isoform0005851;Isoform0005938;Isoform0006187;Isoform0006682;Isoform0006719;Isoform0007030;Isoform0007600;Isoform0007797;Isoform0007854;Isoform0008328;Isoform0008445;Isoform0008529;Isoform0009149;Isoform0009287;Isoform0009541;Isoform0010112;Isoform0010974;Isoform00…	K14454+K13366+K00128+K00128+K00128+K17839+K13366+K13427+K13366+K13366+K00819+K00819+K17839+K17839+K14085+K00797+K00819+K00294+K00128+K00819+K01611+K01611+K14455+K14085+K00128+K00128+K00797+K00797+K00797+K00797+K00294+K01583+K00797+K01426+K12251+K01611+K01476+K00128+K00128+K01611+K17839+K17839+K12657+K00128+K00128+K14454+K00128+K17839+K01611+K12657+K12657+K12657+K12657+K00472+K01583+K00128+K00128+…
Metabolism	Global and Overview	Biosynthesis of amino acids	310	833	0.000779914	0.00718635	ko01230	Isoform0000234;Isoform0000633;Isoform0000645;Isoform0000652;Isoform0000661;Isoform0000666;Isoform0000690;Isoform0000801;Isoform0000819;Isoform0001009;Isoform0001240;Isoform0001246;Isoform0001316;Isoform0001343;Isoform0001359;Isoform0001402;Isoform0001803;Isoform0001883;Isoform0001900;Isoform0001965;Isoform0001975;Isoform0002005;Isoform0002126;Isoform0002526;Isoform0002549;Isoform0002590;Isoform00…	K05359+K14454+K01647+K00814+K00600+K01940+K01438+K10206+K00850+K01620+K01703+K00873+K14677+K00815+K01755+K00789+K05359+K00850+K00600+K01689+K15634+K00145+K00850+K01689+K00817+K05359+K00800+K00800+K01626+K01738+K01755+K00600+K01687+K00927+K01755+K00789+K01681+K01623+K00814+K01738+K00789+K00948+K01626+K01736+K01696+K00873+K00616+K01609+K00134+K00789+K13832+K14085+K00873+K00814+K00053+K00133+K01738+…
Metabolism	Amino acid metabolism	Valine, leucine and isoleucine biosynthesis	32	64	0.00217429	0.0186989	ko00290	Isoform0001240;Isoform0003666;Isoform0008128;Isoform0012107;Isoform0014141;Isoform0014670;Isoform0014919;Isoform0015038;Isoform0018012;Isoform0020643;Isoform0023371;Isoform0024863;Isoform0025322;Isoform0026247;Isoform0032023;Isoform0035443;Isoform0035539;Isoform0036362;Isoform0036505;Isoform0036749;Isoform0036973;Isoform0037697;Isoform0038909;Isoform0039006;Isoform0039138;Isoform0039514;Isoform00…	K01703+K01687+K00053+K00053+K01687+K00053+K00052+K01653+K01649+K01652+K01649+K01652+K01649+K01754+K01649+K01652+K01754+K01652+K01703+K01649+K01754+K01687+K01754+K01754+K01754+K01649+K00053+K00053+K00053+K01649+K01754+K01687
Genetic Information Processing	Translation	Ribosome	108	268	0.00269761	0.0217495	ko03010	Isoform0000029;Isoform0000036;Isoform0000070;Isoform0000075;Isoform0000080;Isoform0000085;Isoform0000111;Isoform0000114;Isoform0000122;Isoform0000154;Isoform0000157;Isoform0000161;Isoform0000163;Isoform0000189;Isoform0000212;Isoform0000214;Isoform0000227;Isoform0000228;Isoform0000260;Isoform0000275;Isoform0000279;Isoform0000308;Isoform0000330;Isoform0000363;Isoform0000418;Isoform0000531;Isoform00…	K02947+K02995+K02865+K02883+K02974+K02885+K02995+K02896+K02942+K02927+K02949+K02989+K02882+K02964+K02974+K02938+K02893+K02893+K02892+K02991+K02866+K02940+K02884+K02973+K02997+K02919+K02924+K02920+K02930+K02992+K02930+K02943+K02910+K02880+K02978+K02996+K02996+K02941+K02925+K02949+K02895+K02948+K02925+K02996+K02880+K02945+K02930+K02925+K02988+K02993+K02929+K02975+K02924+K02992+K02896+K02984+K02885+…
Metabolism	Biosynthesis of other secondary metabolites	Stilbenoid, diarylheptanoid and gingerol biosynthesis	28	56	0.00400651	0.0304023	ko00945	Isoform0000284;Isoform0001955;Isoform0002236;Isoform0003531;Isoform0005268;Isoform0005879;Isoform0006099;Isoform0007003;Isoform0010011;Isoform0010828;Isoform0010941;Isoform0011690;Isoform0011929;Isoform0013684;Isoform0014136;Isoform0015488;Isoform0015609;Isoform0015984;Isoform0016210;Isoform0017145;Isoform0017205;Isoform0017277;Isoform0020750;Isoform0023081;Isoform0030470;Isoform0057884;Isoform00…	K00588+K00487+K09754+K13065+K13065+K13065+K09754+K13065+K00588+K13065+K13065+K00517+K13065+K00487+K13065+K13065+K00517+K13065+K09754+K00588+K00588+K00588+K00487+K13065+K00517+K00487+K13065+K13065
Metabolism	Global and Overview	2-Oxocarboxylic acid metabolism	83	202	0.00429232	0.0307616	ko01210	Isoform0000633;Isoform0000645;Isoform0000652;Isoform0000690;Isoform0001240;Isoform0001316;Isoform0002005;Isoform0003666;Isoform0004469;Isoform0004651;Isoform0008109;Isoform0008128;Isoform0008140;Isoform0009287;Isoform0009319;Isoform0010195;Isoform0012107;Isoform0013514;Isoform0013529;Isoform0013756;Isoform0014141;Isoform0014670;Isoform0014804;Isoform0014919;Isoform0015038;Isoform0015054;Isoform00…	K14454+K01647+K00814+K01438+K01703+K14677+K00145+K01687+K01681+K00814+K00814+K00053+K00133+K14455+K14682+K14677+K00053+K00814+K14272+K00814+K01687+K00053+K00031+K00052+K01653+K01681+K01681+K01649+K14454+K01652+K00814+K13027+K01649+K01652+K01681+K01649+K00620+K01681+K01681+K01649+K12153+K14682+K01652+K00133+K01652+K01703+K01649+K01687+K01649+K00053+K00053+K01681+K00814+K00053+K01681+K01649+K14454+…
Metabolism	Amino acid metabolism	Cysteine and methionine metabolism	129	332	0.00516646	0.0350775	ko00270	Isoform0000633;Isoform0000887;Isoform0001343;Isoform0001402;Isoform0001924;Isoform0002617;Isoform0002918;Isoform0002932;Isoform0003393;Isoform0004390;Isoform0004669;Isoform0005260;Isoform0005271;Isoform0005971;Isoform0005983;Isoform0006451;Isoform0006458;Isoform0007600;Isoform0007731;Isoform0008140;Isoform0008529;Isoform0008588;Isoform0009149;Isoform0009189;Isoform0009287;Isoform0009604;Isoform00…	K14454+K01251+K00815+K00789+K00016+K00026+K01738+K00827+K01920+K00789+K08963+K01738+K00789+K05933+K01251+K01761+K00789+K00797+K05933+K00133+K01611+K01738+K01611+K01738+K14455+K05933+K00789+K01761+K00789+K00789+K00026+K00789+K00789+K00797+K00797+K00797+K00797+K00789+K00549+K00815+K00016+K00789+K00789+K00797+K00827+K00789+K08967+K00549+K00789+K05933+K05933+K05933+K01611+K00789+K00789+K00789+K00789+…
Metabolism	Amino acid metabolism	Phenylalanine, tyrosine and tryptophan biosynthesis	53	122	0.00553045	0.0356714	ko00400	Isoform0000234;Isoform0000633;Isoform0001343;Isoform0001803;Isoform0002549;Isoform0002590;Isoform0002717;Isoform0002837;Isoform0002846;Isoform0005815;Isoform0005842;Isoform0005940;Isoform0006220;Isoform0006972;Isoform0008803;Isoform0009287;Isoform0009365;Isoform0010346;Isoform0011968;Isoform0012067;Isoform0012445;Isoform0012682;Isoform0013097;Isoform0014932;Isoform0015129;Isoform0015464;Isoform00…	K05359+K14454+K00815+K05359+K00817+K05359+K00800+K00800+K01626+K01626+K01736+K01696+K01609+K13832+K06001+K14455+K00800+K05359+K00815+K01626+K01626+K05359+K01850+K01736+K01626+K15849+K00891+K00891+K01626+K01626+K13832+K14454+K13832+K13832+K01626+K01626+K01626+K13832+K01626+K13832+K01736+K01695+K01626+K13832+K01626+K14454+K01626+K00815+K14454+K01626+K01626+K01850+K01626
Metabolism	Carbohydrate metabolism	Fructose and mannose metabolism	82	203	0.00756514	0.0464716	ko00051	Isoform0000622;Isoform0000819;Isoform0000852;Isoform0001883;Isoform0001908;Isoform0002126;Isoform0002171;Isoform0002418;Isoform0002691;Isoform0002795;Isoform0004518;Isoform0005301;Isoform0005678;Isoform0006143;Isoform0006321;Isoform0006753;Isoform0007561;Isoform0007952;Isoform0008677;Isoform0009062;Isoform0009529;Isoform0009873;Isoform0010238;Isoform0010924;Isoform0011223;Isoform0012373;Isoform00…	K00844+K00850+K00847+K00850+K19355+K00850+K00008+K01805+K19355+K00847+K01623+K00008+K00847+K00895+K01805+K00895+K00844+K19355+K00966+K00895+K19355+K00895+K00844+K00844+K19355+K01805+K01623+K01803+K00847+K00847+K03841+K00895+K00966+K01805+K00847+K19355+K19355+K00847+K01805+K00844+K00850+K00850+K00850+K00895+K00895+K00895+K00895+K00850+K00850+K19355+K00895+K00895+K00844+K00008+K00895+K00895+K01623+…
Metabolism	Lipid metabolism	alpha-Linolenic acid metabolism	79	195	0.00792894	0.0464924	ko00592	Isoform0000410;Isoform0001113;Isoform0002278;Isoform0003392;Isoform0003583;Isoform0003789;Isoform0005116;Isoform0005876;Isoform0005932;Isoform0006531;Isoform0006768;Isoform0007979;Isoform0009164;Isoform0009891;Isoform0010241;Isoform0012366;Isoform0013010;Isoform0013014;Isoform0013655;Isoform0014817;Isoform0015324;Isoform0015381;Isoform0015601;Isoform0015725;Isoform0016032;Isoform0016391;Isoform00…	K18857+K10526+K07513+K07513+K07513+K00232+K10528+K01723+K01723+K07513+K10526+K00232+K18857+K10525+K18857+K00232+K05894+K10527+K18857+K07513+K18857+K05894+K07513+K01723+K10525+K07513+K10528+K01723+K07513+K00454+K10527+K10527+K10526+K10527+K00454+K00232+K00232+K00454+K10526+K10526+K00232+K00232+K00232+K00454+K00232+K00232+K00454+K00232+K01723+K00454+K10527+K00454+K18857+K05894+K00232+K01723+K00454+…
Metabolism	Metabolism of other amino acids	Selenocompound metabolism	45	103	0.00888231	0.0498181	ko00450	Isoform0001962;Isoform0003554;Isoform0006451;Isoform0010102;Isoform0010329;Isoform0011940;Isoform0014129;Isoform0015528;Isoform0015697;Isoform0017417;Isoform0017419;Isoform0018432;Isoform0022420;Isoform0022775;Isoform0024412;Isoform0029331;Isoform0029442;Isoform0029462;Isoform0030702;Isoform0030722;Isoform0031199;Isoform0034783;Isoform0037920;Isoform0039619;Isoform0040908;Isoform0041566;Isoform00…	K13811+K11717+K01761+K01761+K11717+K00549+K13811+K00549+K01874+K01874+K00549+K01874+K00549+K08247+K00549+K00549+K08247+K00549+K00549+K01874+K00549+K00549+K00549+K08247+K00549+K00549+K01874+K00549+K00549+K01874+K00549+K00549+K00549+K00549+K00549+K00549+K00549+K00549+K00549+K08247+K08247+K00549+K08247+K08247+K08247
Metabolism	Metabolism of cofactors and vitamins	One carbon pool by folate	32	70	0.0117913	0.0633781	ko00670	Isoform0000661;Isoform0001900;Isoform0002133;Isoform0002442;Isoform0003010;Isoform0008711;Isoform0011276;Isoform0012952;Isoform0014483;Isoform0016409;Isoform0018831;Isoform0019258;Isoform0020468;Isoform0021068;Isoform0021310;Isoform0023009;Isoform0023927;Isoform0028151;Isoform0034140;Isoform0035027;Isoform0036552;Isoform0037321;Isoform0037825;Isoform0037990;Isoform0038562;Isoform0041243;Isoform00…	K00600+K00600+K01934+K01938+K00600+K01934+K00600+K00600+K00600+K00600+K00600+K00600+K00600+K00602+K00297+K00600+K13998+K00600+K00602+K00602+K00600+K00297+K00600+K00602+K01938+K13998+K13998+K01938+K00297+K00297+K13998+K00600
Metabolism	Amino acid metabolism	Valine, leucine and isoleucine degradation	79	199	0.0139318	0.0685364	ko00280	Isoform0000732;Isoform0000866;Isoform0000911;Isoform0000959;Isoform0001249;Isoform0001458;Isoform0002278;Isoform0002484;Isoform0002659;Isoform0002932;Isoform0002981;Isoform0003392;Isoform0003583;Isoform0004211;Isoform0004814;Isoform0005119;Isoform0005139;Isoform0005882;Isoform0006092;Isoform0006531;Isoform0006598;Isoform0006764;Isoform0007030;Isoform0007134;Isoform0007140;Isoform0008328;Isoform00…	K00166+K00128+K01969+K00140+K00128+K00128+K07513+K00626+K00626+K00827+K00626+K07513+K07513+K00166+K00626+K00626+K01641+K05605+K01640+K07513+K00253+K05605+K14085+K00626+K01640+K00128+K05605+K14085+K00128+K01640+K00128+K01641+K00020+K00382+K05605+K18660+K00827+K00626+K00140+K07513+K00166+K07513+K01640+K07513+K00128+K00128+K07513+K00140+K00128+K00128+K00128+K05605+K00626+K00167+K05605+K00128+K00128+…
Genetic Information Processing	Translation	Aminoacyl-tRNA biosynthesis	122	321	0.0139347	0.0685364	ko00970	Isoform0000236;Isoform0004667;Isoform0004865;Isoform0004936;Isoform0005041;Isoform0005211;Isoform0006157;Isoform0006377;Isoform0006515;Isoform0007305;Isoform0007482;Isoform0007530;Isoform0008880;Isoform0010358;Isoform0011052;Isoform0011224;Isoform0011410;Isoform0012849;Isoform0012977;Isoform0013235;Isoform0013825;Isoform0013984;Isoform0014035;Isoform0014377;Isoform0014858;Isoform0015697;Isoform00…	K01875+K01880+K02435+K01881+K01880+K01880+K01867+K01887+K01885+K01873+K01880+K01883+K01887+K01893+K01885+K01869+K01876+K01893+K01866+K01880+K01875+K01890+K01866+K01868+K02433+K01874+K01885+K01874+K01893+K01874+K01875+K01873+K01890+K01890+K01885+K01868+K01890+K01890+K01873+K01873+K04567+K01880+K01880+K01870+K01872+K04567+K01868+K01890+K01883+K01874+K01870+K01866+K01873+K01872+K01885+K01885+K01866+…
Metabolism	Metabolism of cofactors and vitamins	Ubiquinone and other terpenoid-quinone biosynthesis	40	92	0.0143448	0.0685364	ko00130	Isoform0000730;Isoform0001343;Isoform0001955;Isoform0002818;Isoform0007354;Isoform0008557;Isoform0010756;Isoform0011968;Isoform0012326;Isoform0012422;Isoform0013133;Isoform0013433;Isoform0013684;Isoform0017603;Isoform0019850;Isoform0020750;Isoform0029868;Isoform0032427;Isoform0034024;Isoform0037103;Isoform0040426;Isoform0042193;Isoform0044001;Isoform0046172;Isoform0046636;Isoform0047263;Isoform00…	K01904+K00815+K00487+K01904+K06125+K00457+K01904+K00815+K01904+K09834+K05928+K12502+K00487+K01904+K01661+K00487+K05928+K05928+K03809+K00457+K01904+K09833+K01904+K01904+K01904+K01904+K01661+K00815+K03809+K14759+K14760+K14760+K03809+K06127+K09833+K00487+K14759+K01904+K14759+K14759
Metabolism	Metabolism of other amino acids	Cyanoamino acid metabolism	83	212	0.0174938	0.0793134	ko00460	Isoform0000661;Isoform0000762;Isoform0000853;Isoform0001900;Isoform0002108;Isoform0002115;Isoform0002221;Isoform0002923;Isoform0003010;Isoform0003298;Isoform0004852;Isoform0006252;Isoform0006714;Isoform0007508;Isoform0007883;Isoform0008054;Isoform0008325;Isoform0008831;Isoform0009014;Isoform0009714;Isoform0009907;Isoform0010207;Isoform0010562;Isoform0010890;Isoform0011068;Isoform0011269;Isoform00…	K00600+K01188+K13030+K00600+K13030+K13030+K01188+K05349+K00600+K01188+K01188+K13029+K01455+K01188+K05350+K01188+K05350+K05350+K05350+K05350+K01188+K05350+K05349+K05350+K05350+K01188+K00600+K13029+K05350+K00600+K13030+K01188+K00600+K05350+K05350+K13030+K00600+K05350+K05350+K01188+K05350+K05350+K01455+K00600+K05350+K00600+K05350+K05350+K01188+K00600+K05349+K05350+K13027+K00600+K05349+K05349+K00600+…
Metabolism	Carbohydrate metabolism	Galactose metabolism	96	249	0.0178301	0.0793134	ko00052	Isoform0000622;Isoform0000760;Isoform0000819;Isoform0001742;Isoform0001883;Isoform0002126;Isoform0002258;Isoform0002947;Isoform0005389;Isoform0006410;Isoform0007113;Isoform0007561;Isoform0007925;Isoform0009383;Isoform0010220;Isoform0010238;Isoform0010924;Isoform0011469;Isoform0012309;Isoform0013544;Isoform0013606;Isoform0013708;Isoform0013815;Isoform0014583;Isoform0017457;Isoform0017555;Isoform00…	K00844+K18819+K00850+K18819+K00850+K00850+K06617+K07407+K18819+K07407+K18819+K00844+K01190+K07407+K18819+K00844+K00844+K18819+K01784+K07407+K01784+K01193+K01784+K01193+K00844+K00850+K01193+K01193+K01193+K00850+K01193+K01193+K00850+K06617+K06617+K01187+K01785+K00850+K00850+K06617+K06617+K06617+K01193+K06617+K06617+K12309+K01193+K06617+K01187+K00844+K06617+K06617+K01187+K12447+K06617+K01193+K06617+…
Metabolism	Carbohydrate metabolism	Butanoate metabolism	42	100	0.0235751	0.101373	ko00650	Isoform0002087;Isoform0002484;Isoform0002659;Isoform0002981;Isoform0004728;Isoform0004814;Isoform0005119;Isoform0005139;Isoform0005326;Isoform0006092;Isoform0007134;Isoform0007140;Isoform0008530;Isoform0009316;Isoform0009954;Isoform0009998;Isoform0010668;Isoform0010694;Isoform0011024;Isoform0011294;Isoform0011710;Isoform0014452;Isoform0014565;Isoform0015038;Isoform0016187;Isoform0016782;Isoform00…	K16871+K00626+K00626+K00626+K01580+K00626+K00626+K01641+K01580+K01640+K00626+K01640+K01580+K01580+K16871+K01580+K01640+K01580+K01641+K01580+K01580+K16871+K00626+K01653+K01640+K01580+K01580+K01580+K01580+K01580+K01652+K00626+K01652+K16871+K16871+K01580+K16871+K01652+K01580+K01652+K01580+K01580
Metabolism	Lipid metabolism	Fatty acid degradation	114	312	0.0527743	0.219609	ko00071	Isoform0000410;Isoform0000866;Isoform0001073;Isoform0001249;Isoform0001458;Isoform0002109;Isoform0002278;Isoform0002484;Isoform0002631;Isoform0002659;Isoform0002981;Isoform0003392;Isoform0003583;Isoform0003789;Isoform0004183;Isoform0004814;Isoform0005119;Isoform0006524;Isoform0006531;Isoform0007030;Isoform0007134;Isoform0007979;Isoform0008328;Isoform0009164;Isoform0009541;Isoform0010112;Isoform00…	K18857+K00128+K00121+K00128+K00128+K00121+K07513+K00626+K01897+K00626+K00626+K07513+K07513+K00232+K00001+K00626+K00626+K01897+K07513+K14085+K00626+K00232+K00128+K18857+K14085+K00128+K18857+K00128+K00232+K10527+K18857+K00626+K07513+K18857+K01897+K07513+K07513+K00128+K00128+K07513+K01897+K10527+K00128+K01897+K00128+K01897+K00128+K10527+K01897+K10527+K00626+K01897+K01897+K01897+K01897+K01897+K00232+…
Metabolism	Amino acid metabolism	Glycine, serine and threonine metabolism	77	206	0.0614313	0.247645	ko00260	Isoform0000661;Isoform0001009;Isoform0001900;Isoform0001975;Isoform0002253;Isoform0002932;Isoform0003010;Isoform0003978;Isoform0004692;Isoform0005940;Isoform0007030;Isoform0008140;Isoform0008652;Isoform0008739;Isoform0008803;Isoform0009078;Isoform0009541;Isoform0009902;Isoform0011276;Isoform0011361;Isoform0012952;Isoform0013529;Isoform0014227;Isoform0014474;Isoform0014483;Isoform0014504;Isoform00…	K00600+K01620+K00600+K15634+K00130+K00827+K00600+K15893+K00276+K01696+K14085+K00133+K01834+K01079+K06001+K00872+K14085+K00130+K00600+K00382+K00600+K14272+K00827+K01620+K00600+K15919+K00872+K00600+K15633+K00600+K00600+K00600+K00600+K00276+K00276+K01754+K12524+K00600+K12235+K00499+K15634+K00058+K01754+K00499+K00133+K00130+K00600+K01754+K12524+K00600+K01695+K01754+K01754+K01754+K00276+K00499+K14085+…
Metabolism	Amino acid metabolism	Alanine, aspartate and glutamate metabolism	87	238	0.0805673	0.314945	ko00250	Isoform0000633;Isoform0000652;Isoform0000666;Isoform0001359;Isoform0001784;Isoform0002087;Isoform0002932;Isoform0002943;Isoform0004044;Isoform0004651;Isoform0004728;Isoform0004835;Isoform0005261;Isoform0005326;Isoform0006969;Isoform0007854;Isoform0008109;Isoform0008343;Isoform0008530;Isoform0009283;Isoform0009287;Isoform0009316;Isoform0009954;Isoform0009998;Isoform0010204;Isoform0010694;Isoform00…	K14454+K00814+K01940+K01755+K00261+K16871+K00827+K01755+K01755+K00814+K01580+K01953+K01956+K01580+K01953+K00294+K00814+K00609+K01580+K01939+K14455+K01580+K16871+K01580+K01953+K01580+K01953+K01580+K01953+K01580+K00764+K00814+K14272+K00814+K00294+K00827+K16871+K01953+K00261+K01953+K00609+K01580+K01580+K01580+K01953+K01580+K01580+K00278+K01953+K14454+K01953+K01955+K00814+K00264+K00262+K16871+K16871+…
Metabolism	Metabolism of cofactors and vitamins	Biotin metabolism	16	37	0.102854	0.390242	ko00780	Isoform0002250;Isoform0002755;Isoform0008041;Isoform0009554;Isoform0012958;Isoform0015184;Isoform0017237;Isoform0019245;Isoform0025413;Isoform0037806;Isoform0039957;Isoform0042168;Isoform0050029;Isoform0052084;Isoform0056880;Isoform0058008	K00208+K00208+K09458+K00208+K00208+K00208+K00059+K19562+K00208+K19562+K09458+K00208+K19562+K19562+K19562+K09458
Metabolism	Lipid metabolism	Synthesis and degradation of ketone bodies	14	32	0.112448	0.409645	ko00072	Isoform0002484;Isoform0002659;Isoform0002981;Isoform0004814;Isoform0005119;Isoform0005139;Isoform0006092;Isoform0007134;Isoform0007140;Isoform0010668;Isoform0011024;Isoform0014565;Isoform0016187;Isoform0022401	K00626+K00626+K00626+K00626+K00626+K01641+K01640+K00626+K01640+K01640+K01641+K00626+K01640+K00626
Metabolism	Biosynthesis of other secondary metabolites	Tropane, piperidine and pyridine alkaloid biosynthesis	23	57	0.117665	0.409645	ko00960	Isoform0000633;Isoform0001343;Isoform0002549;Isoform0004692;Isoform0005800;Isoform0009287;Isoform0011907;Isoform0011968;Isoform0015107;Isoform0015464;Isoform0019923;Isoform0023441;Isoform0024173;Isoform0025124;Isoform0026876;Isoform0029816;Isoform0039977;Isoform0045699;Isoform0046389;Isoform0047230;Isoform0048395;Isoform0048983;Isoform0053781	K14454+K00815+K00817+K00276+K08081+K14455+K08081+K00815+K08081+K15849+K14454+K08081+K00276+K00276+K08081+K08081+K00276+K14454+K00276+K00276+K00815+K14454+K00276
Metabolism	Metabolism of cofactors and vitamins	Pantothenate and CoA biosynthesis	35	91	0.118275	0.409645	ko00770	Isoform0001574;Isoform0002623;Isoform0003666;Isoform0007041;Isoform0008128;Isoform0008320;Isoform0011528;Isoform0012107;Isoform0012307;Isoform0013454;Isoform0013455;Isoform0014141;Isoform0014670;Isoform0015038;Isoform0019669;Isoform0019812;Isoform0020643;Isoform0022185;Isoform0024863;Isoform0028237;Isoform0029276;Isoform0030907;Isoform0035443;Isoform0036362;Isoform0037697;Isoform0040546;Isoform00…	K01922+K01922+K01687+K01922+K00053+K01513+K01431+K00053+K06133+K06133+K01922+K01687+K00053+K01653+K01922+K01464+K01652+K01464+K01652+K09680+K01464+K01922+K01652+K01652+K01687+K00053+K09680+K00053+K01431+K09680+K00053+K01464+K01687+K01922+K09680
Metabolism	Metabolism of terpenoids and polyketides	Zeatin biosynthesis	9	19	0.12067	0.409645	ko00908	Isoform0002797;Isoform0017794;Isoform0036447;Isoform0041255;Isoform0043377;Isoform0044046;Isoform0050390;Isoform0058048;Isoform0062812	K00279+K00279+K00279+K00279+K00279+K00279+K00279+K00279+K00791
Metabolism	Metabolism of cofactors and vitamins	Porphyrin and chlorophyll metabolism	49	133	0.140459	0.464597	ko00860	Isoform0000863;Isoform0002867;Isoform0003830;Isoform0004701;Isoform0006515;Isoform0006575;Isoform0006871;Isoform0008212;Isoform0008619;Isoform0008820;Isoform0009096;Isoform0010355;Isoform0010688;Isoform0011052;Isoform0011886;Isoform0012548;Isoform0012654;Isoform0013518;Isoform0013763;Isoform0015361;Isoform0015516;Isoform0015778;Isoform0016573;Isoform0016647;Isoform0019745;Isoform0020402;Isoform00…	K10960+K01698+K04040+K13071+K01885+K13606+K01772+K00231+K10960+K01772+K00231+K04035+K04040+K01885+K00218+K02492+K00218+K00218+K00218+K01772+K10960+K01885+K13606+K04035+K13600+K01885+K03404+K13600+K01885+K01885+K01885+K02492+K01885+K02492+K03403+K03403+K01885+K13600+K01885+K03403+K01772+K10960+K13606+K01885+K03403+K03403+K03403+K03403+K03403
Metabolism	Amino acid metabolism	Histidine metabolism	33	87	0.147	0.474076	ko00340	Isoform0000866;Isoform0001249;Isoform0001458;Isoform0002549;Isoform0007030;Isoform0008328;Isoform0009541;Isoform0009740;Isoform0010112;Isoform0010888;Isoform0010974;Isoform0011264;Isoform0016457;Isoform0016545;Isoform0018841;Isoform0019803;Isoform0020222;Isoform0022574;Isoform0027115;Isoform0027633;Isoform0031886;Isoform0033718;Isoform0033882;Isoform0037420;Isoform0037541;Isoform0040705;Isoform00…	K00128+K00128+K00128+K00817+K14085+K00128+K14085+K01693+K00128+K00765+K00128+K01814+K00128+K00128+K00128+K00128+K00128+K01663+K00128+K00128+K00128+K00128+K11755+K00128+K01663+K00128+K01663+K00128+K01663+K00128+K14085+K01663+K18649
Cellular Processes	Transport and catabolism	Regulation of autophagy	63	175	0.152535	0.479929	ko04140	Isoform0000876;Isoform0001001;Isoform0001069;Isoform0002237;Isoform0002813;Isoform0003858;Isoform0004357;Isoform0004887;Isoform0005409;Isoform0005961;Isoform0006209;Isoform0007116;Isoform0009244;Isoform0010821;Isoform0011471;Isoform0012853;Isoform0013517;Isoform0013597;Isoform0014543;Isoform0014602;Isoform0015138;Isoform0015302;Isoform0015839;Isoform0016485;Isoform0018565;Isoform0018788;Isoform00…	K07198+K07198+K07198+K07198+K07198+K07198+K07198+K07198+K08343+K07198+K07198+K07198+K17890+K07198+K07198+K07198+K07198+K07198+K07198+K07198+K07198+K07198+K07198+K07198+K07198+K07198+K08331+K07198+K07198+K08269+K07198+K07198+K08337+K07198+K07198+K17890+K07198+K07198+K17888+K07198+K00914+K08337+K07198+K07198+K00914+K07198+K07198+K07198+K07198+K07198+K17890+K07198+K08331+K07198+K00914+K08337+K08337+…
Metabolism	Nucleotide metabolism	Pyrimidine metabolism	150	436	0.161923	0.481444	ko00240	Isoform0000983;Isoform0001210;Isoform0001925;Isoform0002243;Isoform0002391;Isoform0003796;Isoform0003823;Isoform0004000;Isoform0004116;Isoform0004161;Isoform0004487;Isoform0004598;Isoform0004933;Isoform0005261;Isoform0005817;Isoform0006485;Isoform0006604;Isoform0006771;Isoform0006981;Isoform0007137;Isoform0007335;Isoform0007551;Isoform0008331;Isoform0008343;Isoform0008502;Isoform0009193;Isoform00…	K03027+K13421+K02328+K01465+K13800+K14641+K03006+K02324+K02684+K14641+K14641+K01937+K03006+K01956+K02999+K03021+K03021+K02324+K03005+K13800+K14641+K14641+K13421+K00609+K02324+K00876+K01489+K13421+K01937+K03011+K00876+K01431+K01489+K01510+K00940+K13800+K13421+K01240+K13800+K03005+K00609+K03011+K03006+K13800+K03005+K03013+K00876+K00876+K01937+K02684+K14721+K01464+K10807+K01937+K01955+K03021+K01464+…
Metabolism	Metabolism of other amino acids	Taurine and hypotaurine metabolism	24	62	0.163683	0.481444	ko00430	Isoform0004728;Isoform0005326;Isoform0008530;Isoform0009316;Isoform0009998;Isoform0010694;Isoform0010708;Isoform0011294;Isoform0011710;Isoform0014784;Isoform0016782;Isoform0016828;Isoform0017044;Isoform0017752;Isoform0018372;Isoform0024815;Isoform0029927;Isoform0030487;Isoform0035492;Isoform0040266;Isoform0043851;Isoform0065045;Isoform0068697;Isoform0068857	K01580+K01580+K01580+K01580+K01580+K01580+K10712+K01580+K01580+K10712+K01580+K01580+K01580+K01580+K01580+K10712+K01580+K18592+K01580+K01580+K01580+K10712+K10712+K10712
Metabolism	Lipid metabolism	Fatty acid elongation	25	65	0.166835	0.481444	ko00062	Isoform0000738;Isoform0001802;Isoform0001806;Isoform0004147;Isoform0006042;Isoform0006432;Isoform0010585;Isoform0010986;Isoform0013216;Isoform0015236;Isoform0018680;Isoform0021099;Isoform0024144;Isoform0027048;Isoform0029838;Isoform0036471;Isoform0036820;Isoform0040495;Isoform0040694;Isoform0043213;Isoform0045294;Isoform0045608;Isoform0046805;Isoform0046812;Isoform0050401	K15397+K15397+K15397+K15397+K15397+K15397+K15397+K15397+K15397+K15397+K15397+K15397+K15397+K15397+K15397+K15397+K15397+K15397+K15397+K15397+K15397+K15397+K15397+K15397+K10251
Metabolism	Metabolism of cofactors and vitamins	Thiamine metabolism	20	51	0.173524	0.481444	ko00730	Isoform0002023;Isoform0008481;Isoform0008624;Isoform0011083;Isoform0012961;Isoform0018454;Isoform0020172;Isoform0020609;Isoform0021232;Isoform0026870;Isoform0029220;Isoform0034349;Isoform0042688;Isoform0044604;Isoform0047799;Isoform0054404;Isoform0056530;Isoform0058505;Isoform0061358;Isoform0063971	K03146+K14153+K14153+K03146+K04487+K03147+K03147+K03147+K01662+K01662+K01662+K03147+K01662+K01662+K03147+K03147+K03147+K01662+K03147+K01662
Metabolism	Global and Overview	Degradation of aromatic compounds	7	15	0.174599	0.481444	ko01220	Isoform0001073;Isoform0001955;Isoform0002109;Isoform0004183;Isoform0013684;Isoform0020750;Isoform0057884	K00121+K00487+K00121+K00001+K00487+K00487+K00487
Metabolism	Global and Overview	Biosynthesis of antibiotics	525	1582	0.17541	0.481444	ko01130	Isoform0000234;Isoform0000622;Isoform0000633;Isoform0000645;Isoform0000661;Isoform0000666;Isoform0000690;Isoform0000732;Isoform0000797;Isoform0000801;Isoform0000819;Isoform0000866;Isoform0000896;Isoform0000927;Isoform0001009;Isoform0001073;Isoform0001083;Isoform0001246;Isoform0001249;Isoform0001316;Isoform0001343;Isoform0001359;Isoform0001458;Isoform0001471;Isoform0001803;Isoform0001883;Isoform00…	K05359+K00844+K14454+K01647+K00600+K01940+K01438+K00166+K00972+K10206+K00850+K00128+K03781+K00559+K01620+K00121+K01082+K00873+K00128+K14677+K00815+K01755+K00128+K14066+K05359+K00850+K00869+K00600+K00016+K13811+K01689+K15634+K00145+K00121+K00850+K07513+K01648+K00626+K01689+K00817+K05359+K00026+K00626+K15889+K00800+K00800+K01626+K15889+K01738+K01755+K00626+K00600+K01792+K01895+K00658+K00627+K01923+…
Metabolism	Amino acid metabolism	Arginine biosynthesis	35	95	0.188633	0.503987	ko00220	Isoform0000633;Isoform0000652;Isoform0000666;Isoform0000690;Isoform0001316;Isoform0001359;Isoform0001784;Isoform0002005;Isoform0002943;Isoform0004044;Isoform0004204;Isoform0004651;Isoform0008109;Isoform0008956;Isoform0009287;Isoform0009319;Isoform0010195;Isoform0013514;Isoform0013529;Isoform0013756;Isoform0014688;Isoform0016402;Isoform0019923;Isoform0021565;Isoform0024659;Isoform0028551;Isoform00…	K14454+K00814+K01940+K01438+K14677+K01755+K00261+K00145+K01755+K01755+K13427+K00814+K00814+K00611+K14455+K14682+K14677+K00814+K14272+K00814+K00261+K01476+K14454+K00814+K00262+K00620+K01427+K14682+K01476+K00261+K13427+K00814+K14454+K14454+K00611
Metabolism	Carbohydrate metabolism	Amino sugar and nucleotide sugar metabolism	172	506	0.191437	0.503987	ko00520	Isoform0000622;Isoform0000737;Isoform0000797;Isoform0000812;Isoform0000852;Isoform0001077;Isoform0001615;Isoform0001839;Isoform0002591;Isoform0002795;Isoform0002891;Isoform0002996;Isoform0003395;Isoform0003421;Isoform0004169;Isoform0004392;Isoform0004405;Isoform0004483;Isoform0004543;Isoform0005192;Isoform0005678;Isoform0006017;Isoform0006438;Isoform0006803;Isoform0007561;Isoform0007793;Isoform00…	K00844+K08678+K00972+K08678+K00847+K08679+K12448+K00012+K08679+K00847+K08678+K00012+K08679+K06118+K00012+K06118+K13648+K13648+K12448+K18677+K00847+K00975+K13379+K12449+K00844+K00012+K08678+K08678+K00966+K00012+K06118+K00012+K08678+K08679+K01183+K08678+K00975+K00844+K00012+K00844+K13379+K13379+K08679+K08679+K13648+K01784+K13648+K08678+K13379+K00847+K01784+K00012+K00847+K08678+K01784+K08678+K08679+…
Metabolism	Carbohydrate metabolism	C5-Branched dibasic acid metabolism	8	19	0.241329	0.622628	ko00660	Isoform0001240;Isoform0014919;Isoform0015038;Isoform0020643;Isoform0024863;Isoform0035443;Isoform0036362;Isoform0036505	K01703+K00052+K01653+K01652+K01652+K01652+K01652+K01703
Environmental Information Processing	Signal transduction	Plant hormone signal transduction	283	853	0.258377	0.653543	ko04075	Isoform0000871;Isoform0001029;Isoform0001078;Isoform0001374;Isoform0001478;Isoform0001773;Isoform0001945;Isoform0002763;Isoform0002877;Isoform0002957;Isoform0003052;Isoform0003520;Isoform0003770;Isoform0003774;Isoform0003865;Isoform0004175;Isoform0004300;Isoform0004606;Isoform0004984;Isoform0005095;Isoform0005328;Isoform0005385;Isoform0005789;Isoform0005897;Isoform0006402;Isoform0006501;Isoform00…	K14500+K13464+K14493+K14498+K14498+K14497+K14497+K14498+K13946+K16189+K14509+K14515+K14497+K14432+K13415+K14432+K14497+K13464+K14504+K14497+K14515+K14504+K14484+K14431+K14497+K14498+K14497+K14431+K13464+K14497+K14502+K14515+K14508+K12126+K13464+K14431+K14500+K14497+K14497+K14497+K14497+K14492+K14515+K14504+K14496+K14498+K14504+K14432+K13464+K14498+K14514+K14431+K13464+K14504+K14432+K14498+K14515+…
Metabolism	Biosynthesis of other secondary metabolites	Flavone and flavonol biosynthesis	13	34	0.275806	0.671505	ko00944	Isoform0000923;Isoform0001355;Isoform0003750;Isoform0006431;Isoform0008294;Isoform0008806;Isoform0012479;Isoform0016727;Isoform0016807;Isoform0016894;Isoform0016925;Isoform0026574;Isoform0038249	K05280+K05280+K05280+K05280+K13083+K05280+K13083+K05279+K05280+K05280+K05279+K05280+K05280
Metabolism	Carbohydrate metabolism	Glyoxylate and dicarboxylate metabolism	94	277	0.27589	0.671505	ko00630	Isoform0000610;Isoform0000645;Isoform0000661;Isoform0000896;Isoform0001131;Isoform0001900;Isoform0002484;Isoform0002617;Isoform0002659;Isoform0002981;Isoform0003010;Isoform0003978;Isoform0004469;Isoform0004814;Isoform0005119;Isoform0006466;Isoform0006714;Isoform0007134;Isoform0011140;Isoform0011276;Isoform0011361;Isoform0011949;Isoform0012952;Isoform0013284;Isoform0013529;Isoform0014442;Isoform00…	K01602+K01647+K00600+K03781+K01638+K00600+K00626+K00026+K00626+K00626+K00600+K15893+K01681+K00626+K00626+K11517+K01455+K00626+K00026+K00600+K00382+K11517+K00600+K19269+K14272+K03781+K00600+K15919+K00626+K01681+K11517+K01681+K00600+K03781+K03781+K01602+K01455+K00600+K00600+K00600+K00626+K01638+K00600+K01681+K00284+K00600+K01681+K01681+K00600+K00284+K00600+K01681+K01681+K01681+K01681+K01681+K01681+…
Genetic Information Processing	Folding, sorting and degradation	Sulfur relay system	7	18	0.348767	0.833166	ko04122	Isoform0003625;Isoform0009150;Isoform0012961;Isoform0013916;Isoform0022332;Isoform0029793;Isoform0036389	K11996+K14169+K04487+K03639+K14168+K11996+K11996
Metabolism	Metabolism of cofactors and vitamins	Riboflavin metabolism	11	30	0.359783	0.83492	ko00740	Isoform0017909;Isoform0018369;Isoform0027437;Isoform0029378;Isoform0033545;Isoform0034144;Isoform0036327;Isoform0036360;Isoform0039848;Isoform0042735;Isoform0045295	K14652+K14652+K18453+K00861+K14652+K11752+K14652+K14652+K11752+K14652+K14652
Metabolism	Amino acid metabolism	Lysine biosynthesis	16	45	0.362446	0.83492	ko00300	Isoform0000801;Isoform0007030;Isoform0008140;Isoform0009541;Isoform0010834;Isoform0011579;Isoform0013736;Isoform0015087;Isoform0027311;Isoform0036357;Isoform0037637;Isoform0044659;Isoform0056774;Isoform0059303;Isoform0060470;Isoform0060571	K10206+K14085+K00133+K14085+K10206+K10206+K01586+K01586+K12524+K00133+K12524+K14085+K12524+K12524+K12524+K12524
Metabolism	Lipid metabolism	Fatty acid biosynthesis	91	274	0.369025	0.835161	ko00061	Isoform0001287;Isoform0002250;Isoform0002631;Isoform0002755;Isoform0004827;Isoform0006524;Isoform0007345;Isoform0007957;Isoform0008041;Isoform0009011;Isoform0009554;Isoform0011485;Isoform0012193;Isoform0012958;Isoform0014637;Isoform0015184;Isoform0015339;Isoform0017237;Isoform0017934;Isoform0018315;Isoform0018452;Isoform0019274;Isoform0019287;Isoform0020191;Isoform0020743;Isoform0022665;Isoform00…	K10781+K00208+K01897+K00208+K10781+K01897+K10781+K10781+K09458+K03921+K00208+K10781+K10781+K00208+K10781+K00208+K01897+K00059+K01897+K10781+K10782+K01897+K11262+K01897+K01897+K01897+K01897+K11262+K01897+K00208+K01897+K01897+K01897+K01897+K01897+K01897+K10781+K01897+K10781+K01897+K01897+K01897+K01897+K01897+K01897+K01897+K01897+K03921+K01897+K01897+K01897+K01897+K01897+K01897+K09458+K01897+K00208+…
Metabolism	Biosynthesis of other secondary metabolites	Glucosinolate biosynthesis	2	4	0.385702	0.857855	ko00966	Isoform0022355;Isoform0032869	K13027+K12153
Metabolism	Carbohydrate metabolism	Propanoate metabolism	67	202	0.399035	0.872465	ko00640	Isoform0000732;Isoform0000959;Isoform0001924;Isoform0002484;Isoform0002659;Isoform0002981;Isoform0003060;Isoform0004211;Isoform0004814;Isoform0004919;Isoform0005119;Isoform0005882;Isoform0006764;Isoform0007134;Isoform0009375;Isoform0011361;Isoform0011858;Isoform0012504;Isoform0014565;Isoform0014636;Isoform0015367;Isoform0017695;Isoform0019287;Isoform0020067;Isoform0020379;Isoform0022401;Isoform00…	K00166+K00140+K00016+K00626+K00626+K00626+K01895+K00166+K00626+K01895+K00626+K05605+K05605+K00626+K05605+K00382+K05605+K00016+K00626+K00140+K00166+K00140+K11262+K01895+K05605+K00626+K11262+K00167+K01895+K05605+K01895+K05605+K00166+K05605+K00166+K05605+K01895+K00249+K01895+K00140+K05605+K00140+K00140+K01895+K00166+K01895+K11262+K01895+K11262+K11262+K01895+K00249+K11262+K11262+K11262+K11262+K00166+…
Genetic Information Processing	Replication and repair	Non-homologous end-joining	12	34	0.407302	0.875698	ko03450	Isoform0018278;Isoform0023517;Isoform0031243;Isoform0034854;Isoform0036221;Isoform0037681;Isoform0045222;Isoform0060969;Isoform0061254;Isoform0062899;Isoform0065146;Isoform0067177	K10865+K10866+K10865+K10885+K10885+K10865+K10866+K10866+K10866+K10866+K10777+K10777
Genetic Information Processing	Replication and repair	Mismatch repair	64	194	0.422847	0.894218	ko03430	Isoform0000424;Isoform0001116;Isoform0001925;Isoform0003095;Isoform0005552;Isoform0007233;Isoform0007420;Isoform0009481;Isoform0010844;Isoform0010942;Isoform0012478;Isoform0013323;Isoform0015359;Isoform0018765;Isoform0019360;Isoform0019799;Isoform0020341;Isoform0020411;Isoform0020942;Isoform0021177;Isoform0021530;Isoform0022152;Isoform0022398;Isoform0024338;Isoform0024483;Isoform0025535;Isoform00…	K10756+K10755+K02328+K10756+K10756+K10755+K07466+K07466+K07466+K10755+K10756+K10739+K07466+K07466+K07466+K07466+K07466+K07466+K07466+K07466+K07466+K07466+K07466+K07466+K07466+K08734+K07466+K07466+K07466+K03504+K07466+K08734+K08737+K07466+K07466+K07466+K10858+K10739+K07466+K07466+K08736+K07466+K07466+K07456+K07466+K07466+K08735+K07466+K08736+K10858+K07466+K07456+K10747+K07466+K10754+K08737+K08739+…
Metabolism	Global and Overview	Fatty acid metabolism	137	421	0.442701	0.915104	ko01212	Isoform0001287;Isoform0002250;Isoform0002278;Isoform0002484;Isoform0002631;Isoform0002659;Isoform0002755;Isoform0002981;Isoform0003392;Isoform0003583;Isoform0003789;Isoform0004379;Isoform0004734;Isoform0004814;Isoform0004827;Isoform0005119;Isoform0006524;Isoform0006531;Isoform0007134;Isoform0007345;Isoform0007957;Isoform0007979;Isoform0008041;Isoform0009011;Isoform0009280;Isoform0009554;Isoform00…	K10781+K00208+K07513+K00626+K01897+K00626+K00208+K00626+K07513+K07513+K00232+K10257+K10257+K00626+K10781+K00626+K01897+K07513+K00626+K10781+K10781+K00232+K09458+K03921+K10256+K00208+K10781+K10781+K00232+K00208+K10527+K00626+K10781+K07513+K00208+K01897+K07513+K07513+K10256+K00059+K07513+K01897+K10781+K10527+K01897+K11262+K01897+K10527+K01897+K10527+K00626+K01897+K01897+K11262+K01897+K00208+K01897+…
Metabolism	Amino acid metabolism	Tryptophan metabolism	45	137	0.458703	0.915104	ko00380	Isoform0000866;Isoform0000896;Isoform0001249;Isoform0001458;Isoform0002484;Isoform0002659;Isoform0002981;Isoform0004814;Isoform0005119;Isoform0007030;Isoform0007134;Isoform0008328;Isoform0009541;Isoform0010112;Isoform0010974;Isoform0014442;Isoform0014565;Isoform0015504;Isoform0016457;Isoform0016463;Isoform0016545;Isoform0016652;Isoform0018841;Isoform0019803;Isoform0020222;Isoform0022401;Isoform00…	K00128+K03781+K00128+K00128+K00626+K00626+K00626+K00626+K00626+K14085+K00626+K00128+K14085+K00128+K00128+K03781+K00626+K01426+K00128+K03781+K00128+K03781+K00128+K00128+K00128+K00626+K00128+K00128+K00128+K00128+K00164+K00128+K00128+K00164+K00128+K00128+K14085+K00164+K00164+K00164+K03781+K00164+K00164+K00164+K11817
Metabolism	Carbohydrate metabolism	Inositol phosphate metabolism	95	292	0.460239	0.915104	ko00562	Isoform0000731;Isoform0000959;Isoform0001344;Isoform0003760;Isoform0003892;Isoform0005744;Isoform0006225;Isoform0006417;Isoform0007253;Isoform0008654;Isoform0010388;Isoform0011533;Isoform0012438;Isoform0013022;Isoform0013571;Isoform0013632;Isoform0014636;Isoform0014760;Isoform0014807;Isoform0015366;Isoform0015731;Isoform0016167;Isoform0016740;Isoform0016805;Isoform0017695;Isoform0023497;Isoform00…	K01114+K00140+K01099+K01858+K00889+K01099+K05857+K01114+K01858+K01858+K01858+K00921+K01099+K01803+K01114+K01858+K00140+K01114+K01858+K01858+K01858+K01858+K01858+K01858+K00140+K05857+K05857+K00921+K00921+K01114+K05857+K00921+K00889+K00921+K00888+K00889+K01803+K05857+K01858+K00914+K01858+K00921+K01858+K05857+K01858+K00140+K00140+K00921+K00140+K00914+K01114+K00921+K00921+K00921+K00889+K00889+K00921+…
Metabolism	Global and Overview	Microbial metabolism in diverse environments	443	1374	0.468064	0.915104	ko01120	Isoform0000158;Isoform0000410;Isoform0000610;Isoform0000622;Isoform0000633;Isoform0000645;Isoform0000652;Isoform0000661;Isoform0000819;Isoform0000866;Isoform0001009;Isoform0001073;Isoform0001083;Isoform0001131;Isoform0001234;Isoform0001246;Isoform0001249;Isoform0001458;Isoform0001539;Isoform0001824;Isoform0001883;Isoform0001900;Isoform0001924;Isoform0001962;Isoform0001965;Isoform0001975;Isoform00…	K01800+K18857+K01602+K00844+K14454+K01647+K00814+K00600+K00850+K00128+K01620+K00121+K01082+K01638+K00387+K00873+K00128+K00128+K05298+K00451+K00850+K00600+K00016+K13811+K01689+K15634+K16871+K00121+K00850+K05298+K00387+K01938+K01648+K00626+K01689+K02083+K00026+K00626+K15889+K01698+K15889+K01738+K00626+K00600+K01792+K01895+K00658+K00627+K00161+K00927+K00161+K00001+K01648+K01681+K01623+K00814+K01580+…
Metabolism	Metabolism of terpenoids and polyketides	Carotenoid biosynthesis	51	156	0.468193	0.915104	ko00906	Isoform0002220;Isoform0002997;Isoform0005362;Isoform0008751;Isoform0010616;Isoform0012200;Isoform0014024;Isoform0014599;Isoform0015815;Isoform0015846;Isoform0016372;Isoform0017936;Isoform0018060;Isoform0018091;Isoform0018729;Isoform0020115;Isoform0022243;Isoform0022456;Isoform0022708;Isoform0023618;Isoform0024763;Isoform0025039;Isoform0026649;Isoform0026737;Isoform0026833;Isoform0028219;Isoform00…	K02291+K02291+K09840+K17913+K09838+K09840+K02291+K15746+K15746+K02291+K02291+K09843+K09843+K09840+K09840+K09838+K09843+K09843+K09840+K09843+K09840+K00514+K09840+K09838+K09840+K09843+K17913+K09843+K09843+K09843+K09838+K02291+K09838+K09843+K09843+K09843+K02291+K09840+K09843+K09843+K02291+K09838+K09842+K02291+K02291+K09842+K09842+K09842+K09842+K09842+K09842
Metabolism	Carbohydrate metabolism	Ascorbate and aldarate metabolism	69	213	0.490609	0.944604	ko00053	Isoform0000866;Isoform0001249;Isoform0001458;Isoform0001839;Isoform0002893;Isoform0002996;Isoform0003047;Isoform0003668;Isoform0004169;Isoform0006422;Isoform0007030;Isoform0007793;Isoform0007813;Isoform0008328;Isoform0008425;Isoform0008734;Isoform0008812;Isoform0009203;Isoform0009273;Isoform0009282;Isoform0009541;Isoform0010112;Isoform0010373;Isoform0010377;Isoform0010677;Isoform0010974;Isoform00…	K00128+K00128+K00128+K00012+K08232+K00012+K00225+K08232+K00012+K08232+K14085+K00012+K08232+K00128+K08232+K08232+K00012+K00012+K08232+K00434+K14085+K00128+K08232+K00012+K08232+K00128+K00434+K14190+K00434+K00012+K08232+K00128+K00128+K00012+K00012+K00012+K00012+K00012+K00012+K00012+K00128+K00128+K00128+K00423+K10046+K00012+K00128+K00128+K00012+K00225+K00225+K12447+K00012+K00128+K00128+K08232+K00128+…
Metabolism	Biosynthesis of other secondary metabolites	Caffeine metabolism	12	36	0.5	0.948529	ko00232	Isoform0013061;Isoform0027486;Isoform0061175;Isoform0064002;Isoform0066615;Isoform0067421;Isoform0068310;Isoform0069037;Isoform0069856;Isoform0070006;Isoform0071585;Isoform0072091	K00365+K00106+K00106+K00106+K00106+K00106+K00106+K00106+K00106+K00106+K00106+K00106
Metabolism	Energy metabolism	Carbon fixation in photosynthetic organisms	78	243	0.526179	0.983725	ko00710	Isoform0000610;Isoform0000633;Isoform0000652;Isoform0001539;Isoform0002268;Isoform0002617;Isoform0003925;Isoform0004518;Isoform0004651;Isoform0006334;Isoform0007089;Isoform0007699;Isoform0008109;Isoform0009287;Isoform0010362;Isoform0010453;Isoform0011096;Isoform0011140;Isoform0012443;Isoform0012888;Isoform0013022;Isoform0013395;Isoform0013514;Isoform0013529;Isoform0013756;Isoform0013999;Isoform00…	K01602+K14454+K00814+K05298+K05298+K00026+K00927+K01623+K00814+K00134+K01100+K05298+K00814+K14455+K00029+K00855+K00029+K00026+K00051+K01623+K01803+K01807+K00814+K14272+K00814+K03841+K00927+K00134+K05298+K00028+K01602+K00029+K00615+K14454+K00615+K00029+K00814+K01595+K00028+K01595+K00615+K01595+K00028+K00029+K01623+K01807+K00029+K00615+K00029+K00029+K01803+K01595+K01610+K01595+K01006+K00029+K00134+…
Metabolism	Lipid metabolism	Steroid biosynthesis	43	134	0.534897	0.985738	ko00100	Isoform0000927;Isoform0002395;Isoform0003684;Isoform0004261;Isoform0005337;Isoform0006057;Isoform0007090;Isoform0007311;Isoform0007385;Isoform0008790;Isoform0013473;Isoform0020754;Isoform0021558;Isoform0022156;Isoform0023436;Isoform0024074;Isoform0028454;Isoform0029630;Isoform0030269;Isoform0031357;Isoform0031851;Isoform0031857;Isoform0032458;Isoform0032478;Isoform0033376;Isoform0041061;Isoform00…	K00559+K00213+K07748+K00559+K01052+K05917+K01853+K00801+K09828+K05917+K09828+K01853+K09832+K01853+K09828+K09828+K09828+K01853+K09832+K00511+K09828+K09828+K07748+K00511+K09832+K09832+K09832+K00213+K09828+K09832+K00511+K00227+K00511+K09828+K09828+K07748+K01853+K09828+K09828+K14674+K09828+K01824+K09828
Metabolism	Amino acid metabolism	Tyrosine metabolism	44	139	0.577997	1	ko00350	Isoform0000158;Isoform0000410;Isoform0000633;Isoform0001073;Isoform0001343;Isoform0001824;Isoform0002109;Isoform0002549;Isoform0004183;Isoform0004692;Isoform0005476;Isoform0007492;Isoform0008557;Isoform0009164;Isoform0009287;Isoform0010241;Isoform0011968;Isoform0012142;Isoform0013655;Isoform0015324;Isoform0015464;Isoform0019811;Isoform0019923;Isoform0023123;Isoform0024173;Isoform0025124;Isoform00…	K01800+K18857+K14454+K00121+K00815+K00451+K00121+K00817+K00001+K00276+K01557+K00451+K00457+K18857+K14455+K18857+K00815+K00451+K18857+K18857+K15849+K00422+K14454+K00422+K00276+K00276+K00422+K00422+K00422+K00457+K00276+K00422+K18857+K01800+K14454+K00422+K00276+K00276+K00815+K14454+K18857+K01800+K00276+K01800
Metabolism	Metabolism of cofactors and vitamins	Vitamin B6 metabolism	6	19	0.605099	1	ko00750	Isoform0003414;Isoform0003522;Isoform0007771;Isoform0013889;Isoform0018628;Isoform0070825	K06215+K06215+K05275+K06215+K05275+K05275
Metabolism	Metabolism of terpenoids and polyketides	Limonene and pinene degradation	14	45	0.612484	1	ko00903	Isoform0001458;Isoform0008328;Isoform0010112;Isoform0011690;Isoform0015609;Isoform0016545;Isoform0018841;Isoform0027115;Isoform0027633;Isoform0030470;Isoform0031886;Isoform0033718;Isoform0037420;Isoform0042461	K00128+K00128+K00128+K00517+K00517+K00128+K00128+K00128+K00128+K00517+K00128+K00128+K00128+K00128
Metabolism	Metabolism of terpenoids and polyketides	Brassinosteroid biosynthesis	5	16	0.621883	1	ko00905	Isoform0002207;Isoform0012243;Isoform0014221;Isoform0032353;Isoform0036215	K15639+K09589+K09589+K09589+K15639
Metabolism	Glycan biosynthesis and metabolism	Other glycan degradation	44	141	0.622594	1	ko00511	Isoform0000829;Isoform0007176;Isoform0007925;Isoform0017433;Isoform0023378;Isoform0023846;Isoform0026076;Isoform0036401;Isoform0039152;Isoform0042582;Isoform0042851;Isoform0044154;Isoform0045216;Isoform0045972;Isoform0047310;Isoform0047334;Isoform0047397;Isoform0048135;Isoform0048819;Isoform0049661;Isoform0050948;Isoform0051016;Isoform0052376;Isoform0052855;Isoform0053341;Isoform0053553;Isoform00…	K01206+K01206+K01190+K15923+K01191+K15923+K12309+K17108+K12373+K17108+K17108+K12373+K12309+K17108+K17108+K01190+K17108+K01227+K17108+K01191+K01190+K17108+K01227+K01191+K01191+K17108+K01191+K17108+K17108+K17108+K17108+K17108+K01191+K01191+K01191+K01191+K17108+K17108+K01191+K01190+K17108+K17108+K17108+K01190
Metabolism	Metabolism of terpenoids and polyketides	Sesquiterpenoid and triterpenoid biosynthesis	8	26	0.63057	1	ko00909	Isoform0007311;Isoform0028155;Isoform0031357;Isoform0032478;Isoform0036012;Isoform0044242;Isoform0044328;Isoform0068527	K00801+K19011+K00511+K00511+K19011+K00511+K00511+K15891
Metabolism	Lipid metabolism	Biosynthesis of unsaturated fatty acids	36	117	0.655972	1	ko01040	Isoform0002278;Isoform0003392;Isoform0003583;Isoform0003789;Isoform0004379;Isoform0004734;Isoform0006531;Isoform0007979;Isoform0009011;Isoform0009280;Isoform0012366;Isoform0014817;Isoform0015601;Isoform0016391;Isoform0016774;Isoform0017237;Isoform0017607;Isoform0026746;Isoform0027785;Isoform0028760;Isoform0030352;Isoform0030397;Isoform0032269;Isoform0034705;Isoform0034864;Isoform0037181;Isoform00…	K07513+K07513+K07513+K00232+K10257+K10257+K07513+K00232+K03921+K10256+K00232+K07513+K07513+K07513+K10256+K00059+K07513+K00232+K00232+K10257+K00232+K00232+K00232+K00232+K00232+K03921+K00232+K00232+K10256+K03921+K10251+K03921+K00232+K00232+K10256+K10256
Metabolism	Biosynthesis of other secondary metabolites	Monobactam biosynthesis	10	34	0.692887	1	ko00261	Isoform0001962;Isoform0008140;Isoform0014129;Isoform0027311;Isoform0036357;Isoform0037637;Isoform0056774;Isoform0059303;Isoform0060470;Isoform0060571	K13811+K00133+K13811+K12524+K00133+K12524+K12524+K12524+K12524+K12524
Metabolism	Amino acid metabolism	Lysine degradation	57	188	0.726432	1	ko00310	Isoform0000866;Isoform0001249;Isoform0001458;Isoform0002484;Isoform0002659;Isoform0002981;Isoform0003071;Isoform0004814;Isoform0005119;Isoform0007030;Isoform0007134;Isoform0007350;Isoform0008328;Isoform0009541;Isoform0010112;Isoform0010974;Isoform0014565;Isoform0016457;Isoform0016545;Isoform0018841;Isoform0019803;Isoform0020222;Isoform0020983;Isoform0021160;Isoform0022401;Isoform0024138;Isoform00…	K00128+K00128+K00128+K00626+K00626+K00626+K00658+K00626+K00626+K14085+K00626+K14157+K00128+K14085+K00128+K00128+K00626+K00128+K00128+K00128+K00128+K00128+K11420+K11420+K00626+K11420+K11420+K00128+K00128+K11420+K11420+K00128+K00128+K00164+K00128+K00128+K00164+K00128+K11420+K00128+K11423+K14085+K11420+K14157+K14157+K14157+K14157+K00164+K00164+K00164+K11420+K00164+K00164+K11420+K00164+K11420+K14157
Genetic Information Processing	Transcription	RNA polymerase	51	169	0.731723	1	ko03020	Isoform0000983;Isoform0003823;Isoform0004933;Isoform0005817;Isoform0006485;Isoform0006604;Isoform0006981;Isoform0010705;Isoform0015102;Isoform0016399;Isoform0016984;Isoform0017342;Isoform0017403;Isoform0019105;Isoform0021776;Isoform0022580;Isoform0022901;Isoform0024003;Isoform0024864;Isoform0025364;Isoform0025783;Isoform0026392;Isoform0031435;Isoform0036434;Isoform0037146;Isoform0042036;Isoform00…	K03027+K03006+K03006+K02999+K03021+K03021+K03005+K03011+K03005+K03011+K03006+K03005+K03013+K14721+K03021+K03021+K03015+K03006+K03002+K14721+K03023+K02999+K03010+K03010+K03040+K03023+K03018+K03021+K03002+K03023+K03002+K03010+K02999+K03018+K03018+K02999+K03021+K03018+K03018+K03026+K03018+K03021+K03018+K03006+K02999+K03006+K02999+K03006+K03021+K03006+K03006
Genetic Information Processing	Transcription	Spliceosome	285	914	0.743356	1	ko03040	Isoform0000130;Isoform0000359;Isoform0000452;Isoform0000476;Isoform0000658;Isoform0000671;Isoform0000794;Isoform0001034;Isoform0001438;Isoform0001659;Isoform0001716;Isoform0001722;Isoform0001972;Isoform0001995;Isoform0002081;Isoform0003461;Isoform0003524;Isoform0003601;Isoform0003631;Isoform0003769;Isoform0003851;Isoform0004042;Isoform0004252;Isoform0004686;Isoform0005052;Isoform0005083;Isoform00…	K11098+K12871+K12845+K03283+K10599+K10599+K12741+K12872+K12823+K12812+K12885+K12741+K12828+K12897+K12893+K12837+K12827+K12842+K12741+K03283+K12882+K12812+K12897+K12872+K12844+K12741+K12881+K12891+K12823+K12872+K12879+K12741+K12900+K12893+K12870+K12741+K12893+K12741+K12900+K10599+K12812+K12837+K11093+K12662+K12844+K12831+K12828+K12896+K12893+K03283+K12836+K12893+K12881+K12662+K11086+K12824+K12883+…
Metabolism	Glycan biosynthesis and metabolism	Other types of O-glycan biosynthesis	9	32	0.745137	1	ko00514	Isoform0017665;Isoform0023074;Isoform0024748;Isoform0041886;Isoform0049471;Isoform0053927;Isoform0057149;Isoform0059517;Isoform0060538	K09667+K09667+K09667+K09667+K09667+K09667+K09667+K09667+K09667
Metabolism	Metabolism of other amino acids	Glutathione metabolism	71	235	0.756169	1	ko00480	Isoform0000023;Isoform0000370;Isoform0001254;Isoform0002773;Isoform0003393;Isoform0005435;Isoform0005706;Isoform0007295;Isoform0007600;Isoform0009282;Isoform0009594;Isoform0010030;Isoform0010366;Isoform0011255;Isoform0011335;Isoform0011476;Isoform0011481;Isoform0011526;Isoform0011530;Isoform0011545;Isoform0012430;Isoform0013075;Isoform0014094;Isoform0014107;Isoform0014804;Isoform0015487;Isoform00…	K00799+K00799+K01255+K01469+K01920+K00383+K00799+K00432+K00797+K00434+K00799+K00033+K00033+K00797+K01256+K00797+K00797+K00036+K00434+K00797+K01469+K00434+K00797+K01256+K00031+K00799+K00799+K01255+K00033+K00033+K00799+K00799+K00799+K00799+K00799+K00432+K10807+K00033+K01256+K01920+K00799+K00036+K00036+K01920+K01581+K18592+K00799+K01469+K01919+K00383+K00799+K01920+K01256+K01920+K00036+K00383+K01919+…
Metabolism	Metabolism of cofactors and vitamins	Nicotinate and nicotinamide metabolism	17	60	0.776143	1	ko00760	Isoform0008320;Isoform0014757;Isoform0018879;Isoform0021395;Isoform0023630;Isoform0024527;Isoform0025119;Isoform0026215;Isoform0028909;Isoform0034085;Isoform0034160;Isoform0041328;Isoform0042361;Isoform0042644;Isoform0045563;Isoform0048515;Isoform0054791	K01513+K01240+K00278+K03517+K00858+K00858+K01950+K00858+K00858+K00858+K00763+K03517+K00278+K01950+K03517+K00858+K00858
Metabolism	Nucleotide metabolism	Purine metabolism	171	557	0.779297	1	ko00230	Isoform0000983;Isoform0001246;Isoform0001925;Isoform0001962;Isoform0002611;Isoform0003232;Isoform0003796;Isoform0003823;Isoform0004000;Isoform0004116;Isoform0004161;Isoform0004487;Isoform0004933;Isoform0005113;Isoform0005350;Isoform0005817;Isoform0005985;Isoform0006070;Isoform0006485;Isoform0006553;Isoform0006604;Isoform0006771;Isoform0006981;Isoform0007335;Isoform0007444;Isoform0007471;Isoform00…	K03027+K00873+K02328+K13811+K02083+K01923+K14641+K03006+K02324+K02684+K14641+K14641+K03006+K00942+K00948+K02999+K00873+K00088+K03021+K00856+K03021+K02324+K03005+K14641+K01933+K00873+K14641+K01513+K02324+K02083+K00873+K01939+K00873+K01923+K03011+K01933+K00873+K00856+K01510+K00942+K00365+K00940+K00764+K00759+K13811+K00088+K03005+K00856+K03011+K00856+K00856+K03006+K03005+K03013+K00873+K11808+K13484+…
Environmental Information Processing	Signal transduction	Phosphatidylinositol signaling system	89	295	0.782595	1	ko04070	Isoform0001344;Isoform0002085;Isoform0003303;Isoform0003892;Isoform0005744;Isoform0006225;Isoform0011533;Isoform0012435;Isoform0012438;Isoform0017353;Isoform0017806;Isoform0019138;Isoform0023497;Isoform0024084;Isoform0025187;Isoform0025366;Isoform0026040;Isoform0027872;Isoform0028183;Isoform0028881;Isoform0029787;Isoform0030427;Isoform0030769;Isoform0031413;Isoform0031467;Isoform0032441;Isoform00…	K01099+K00981+K00901+K00889+K01099+K05857+K00921+K00901+K01099+K02183+K00901+K00901+K05857+K00901+K05857+K00921+K00921+K05857+K00921+K00901+K00901+K00901+K00889+K00921+K00888+K00889+K00901+K05857+K00914+K00901+K00901+K00921+K00901+K05857+K00901+K00921+K00914+K00901+K00901+K00901+K00901+K00921+K00921+K00901+K00921+K00889+K00889+K00921+K00914+K00889+K13024+K00889+K00889+K00901+K00921+K00921+K00889+…
Metabolism	Carbohydrate metabolism	Pentose phosphate pathway	48	163	0.791876	1	ko00030	Isoform0000819;Isoform0001883;Isoform0002126;Isoform0004518;Isoform0005039;Isoform0005350;Isoform0006010;Isoform0009504;Isoform0009926;Isoform0010030;Isoform0010366;Isoform0010466;Isoform0011526;Isoform0012888;Isoform0013395;Isoform0013999;Isoform0016355;Isoform0016412;Isoform0016731;Isoform0017555;Isoform0018603;Isoform0019305;Isoform0019596;Isoform0020533;Isoform0022455;Isoform0022766;Isoform00…	K00850+K00850+K00850+K01623+K00131+K00948+K00616+K01057+K00131+K00033+K00033+K00852+K00036+K01623+K01807+K03841+K00131+K00033+K00033+K00850+K00850+K00850+K00615+K00615+K00033+K00850+K00850+K00615+K00036+K00036+K01810+K01623+K01807+K00615+K01835+K01810+K00850+K00036+K01810+K00036+K00850+K01835+K00850+K00033+K01835+K00615+K01783+K00033
Metabolism	Lipid metabolism	Linoleic acid metabolism	72	242	0.804898	1	ko00591	Isoform0000253;Isoform0006512;Isoform0010160;Isoform0017345;Isoform0017570;Isoform0018095;Isoform0018559;Isoform0020348;Isoform0021110;Isoform0022693;Isoform0024450;Isoform0025302;Isoform0025962;Isoform0027172;Isoform0027759;Isoform0028299;Isoform0028855;Isoform0029356;Isoform0029533;Isoform0029564;Isoform0030254;Isoform0033068;Isoform0033164;Isoform0033251;Isoform0033424;Isoform0033940;Isoform00…	K15718+K15718+K15718+K15718+K15718+K00454+K15718+K15718+K15718+K15718+K00454+K15718+K15718+K15718+K15718+K15718+K15718+K15718+K15718+K00454+K15718+K15718+K15718+K15718+K15718+K15718+K00454+K15718+K00454+K15718+K00454+K15718+K15718+K00454+K15718+K15718+K15718+K00454+K00454+K15718+K15718+K15718+K15718+K15718+K00454+K15718+K00454+K14674+K00454+K15718+K15718+K00454+K15718+K15718+K00454+K15718+K15718+…
Organismal Systems	Environmental adaptation	Plant-pathogen interaction	243	792	0.821596	1	ko04626	Isoform0000565;Isoform0000728;Isoform0000861;Isoform0001325;Isoform0001719;Isoform0001845;Isoform0001981;Isoform0002517;Isoform0003726;Isoform0004204;Isoform0004544;Isoform0004907;Isoform0005375;Isoform0005546;Isoform0005711;Isoform0006572;Isoform0006761;Isoform0007174;Isoform0007403;Isoform0008399;Isoform0008787;Isoform0010430;Isoform0011270;Isoform0011853;Isoform0012096;Isoform0012213;Isoform00…	K04079+K13412+K13412+K13412+K13412+K09487+K13412+K13436+K00864+K13427+K13412+K09487+K13448+K13457+K13412+K13457+K00864+K13412+K13436+K13412+K13412+K13412+K13457+K05391+K13412+K05391+K13430+K05391+K05391+K13448+K13473+K13424+K02183+K04079+K09487+K13457+K13412+K13429+K09487+K09487+K13457+K13430+K04079+K13412+K00864+K09487+K05391+K13412+K13412+K05391+K13412+K13457+K13457+K13457+K13412+K13414+K04079+…
Cellular Processes	Transport and catabolism	Phagosome	124	412	0.826297	1	ko04145	Isoform0000105;Isoform0000389;Isoform0000974;Isoform0001530;Isoform0001672;Isoform0001741;Isoform0003564;Isoform0003679;Isoform0004092;Isoform0004778;Isoform0004939;Isoform0004975;Isoform0005214;Isoform0005610;Isoform0005850;Isoform0005935;Isoform0006241;Isoform0006293;Isoform0007147;Isoform0007587;Isoform0007728;Isoform0007789;Isoform0008275;Isoform0008408;Isoform0009278;Isoform0009766;Isoform00…	K02155+K07375+K07374+K07375+K07374+K08057+K07375+K02147+K07374+K08488+K07374+K07374+K07374+K07375+K07375+K07374+K08057+K07374+K07375+K07374+K02145+K02149+K08057+K02147+K07374+K07375+K07374+K07374+K07374+K07375+K07375+K00921+K02147+K08057+K02145+K07374+K07374+K02147+K07375+K02154+K08054+K07374+K08057+K07375+K07375+K07374+K07374+K07374+K07374+K07374+K07374+K02147+K07374+K02155+K02154+K07342+K02145+…
Metabolism	Lipid metabolism	Ether lipid metabolism	42	146	0.83088	1	ko00565	Isoform0000731;Isoform0002222;Isoform0006417;Isoform0007021;Isoform0010088;Isoform0013571;Isoform0014760;Isoform0020284;Isoform0026376;Isoform0027643;Isoform0028487;Isoform0030631;Isoform0034822;Isoform0036004;Isoform0036940;Isoform0039063;Isoform0040722;Isoform0043176;Isoform0044394;Isoform0044452;Isoform0045500;Isoform0045546;Isoform0046837;Isoform0046844;Isoform0046849;Isoform0047738;Isoform00…	K01114+K00993+K01114+K16860+K16860+K01114+K01114+K01115+K01114+K01115+K01115+K01115+K01115+K13510+K01115+K01115+K01115+K01114+K01115+K01115+K01115+K13510+K01115+K01115+K01115+K01115+K01115+K14674+K01115+K01115+K01115+K01115+K01115+K01115+K01115+K01115+K01114+K01115+K01115+K01115+K01115+K01115
Cellular Processes	Transport and catabolism	Peroxisome	102	342	0.834871	1	ko04146	Isoform0000896;Isoform0001884;Isoform0002278;Isoform0002385;Isoform0002631;Isoform0003392;Isoform0003583;Isoform0003789;Isoform0004251;Isoform0006092;Isoform0006466;Isoform0006524;Isoform0006531;Isoform0007140;Isoform0007979;Isoform0010668;Isoform0011949;Isoform0012366;Isoform0012753;Isoform0013071;Isoform0014442;Isoform0014804;Isoform0014817;Isoform0014998;Isoform0015304;Isoform0015339;Isoform00…	K03781+K00869+K07513+K13346+K01897+K07513+K07513+K00232+K13346+K01640+K11517+K01897+K07513+K01640+K00232+K01640+K11517+K00232+K04565+K00477+K03781+K00031+K07513+K04565+K11517+K01897+K07513+K01640+K07513+K03781+K03781+K07513+K01897+K01897+K12261+K01897+K01897+K12261+K01897+K01897+K01897+K01897+K00869+K01897+K00232+K00106+K00232+K01897+K01897+K01897+K01897+K01897+K01897+K00232+K00232+K01897+K01897+…
Metabolism	Carbohydrate metabolism	Pyruvate metabolism	131	436	0.83845	1	ko00620	Isoform0000483;Isoform0000866;Isoform0001131;Isoform0001246;Isoform0001249;Isoform0001458;Isoform0001924;Isoform0002484;Isoform0002617;Isoform0002659;Isoform0002981;Isoform0003060;Isoform0003110;Isoform0003429;Isoform0004143;Isoform0004814;Isoform0004919;Isoform0005119;Isoform0005985;Isoform0006659;Isoform0007030;Isoform0007134;Isoform0007471;Isoform0008328;Isoform0008448;Isoform0009222;Isoform00…	K01759+K00128+K01638+K00873+K00128+K00128+K00016+K00626+K00026+K00626+K00626+K01895+K00627+K00161+K00161+K00626+K01895+K00626+K00873+K00161+K14085+K00626+K00873+K00128+K00102+K00873+K14085+K00873+K00128+K00029+K00128+K00029+K00026+K00382+K00873+K00627+K00051+K00016+K00626+K00028+K01759+K00128+K00128+K00873+K00029+K01649+K00128+K11262+K00128+K01895+K00128+K00029+K01595+K00028+K00626+K01638+K11262+…
Metabolism	Lipid metabolism	Glycerophospholipid metabolism	114	382	0.845313	1	ko00564	Isoform0000731;Isoform0001792;Isoform0002085;Isoform0002222;Isoform0003065;Isoform0003251;Isoform0003303;Isoform0003379;Isoform0004186;Isoform0004322;Isoform0004803;Isoform0005080;Isoform0005293;Isoform0006086;Isoform0006337;Isoform0006417;Isoform0006488;Isoform0007021;Isoform0007556;Isoform0008420;Isoform0009077;Isoform0009157;Isoform0010088;Isoform0012435;Isoform0013571;Isoform0014760;Isoform00…	K01114+K06130+K00981+K00993+K00655+K13511+K00901+K13508+K01126+K00006+K01126+K13508+K13508+K00006+K13508+K01114+K14156+K16860+K00006+K06129+K06129+K13511+K16860+K00901+K01114+K01114+K00006+K01094+K06130+K00901+K13508+K08744+K00901+K13513+K01115+K00111+K05929+K00630+K00901+K13511+K15728+K01613+K01114+K15728+K01115+K01115+K00901+K00901+K00901+K01115+K08730+K00901+K01115+K13511+K00006+K13510+K01126+…
Metabolism	Metabolism of terpenoids and polyketides	Monoterpenoid biosynthesis	1	5	0.855842	1	ko00902	Isoform0069516	K15086
Environmental Information Processing	Membrane transport	ABC transporters	48	168	0.858266	1	ko02010	Isoform0018325;Isoform0021780;Isoform0024445;Isoform0025912;Isoform0029089;Isoform0032077;Isoform0038281;Isoform0039080;Isoform0039762;Isoform0051543;Isoform0053448;Isoform0053522;Isoform0053581;Isoform0054138;Isoform0054800;Isoform0055005;Isoform0055851;Isoform0059003;Isoform0061042;Isoform0061326;Isoform0061328;Isoform0061520;Isoform0061568;Isoform0061733;Isoform0061989;Isoform0062368;Isoform00…	K05658+K05658+K05663+K05658+K05658+K05658+K05665+K05658+K05665+K05658+K05658+K05658+K05658+K05665+K05658+K05663+K05658+K05658+K05658+K05674+K05658+K05658+K05674+K05658+K05658+K05658+K05658+K05658+K05658+K05658+K05658+K05674+K05658+K05663+K05658+K05658+K05658+K05658+K05674+K05658+K05658+K05658+K05658+K05666+K05658+K05658+K05658+K05665
Metabolism	Carbohydrate metabolism	Pentose and glucuronate interconversions	56	195	0.864401	1	ko00040	Isoform0000866;Isoform0001249;Isoform0001458;Isoform0001479;Isoform0001839;Isoform0002171;Isoform0002418;Isoform0002996;Isoform0004169;Isoform0005301;Isoform0006321;Isoform0007793;Isoform0008328;Isoform0008812;Isoform0009203;Isoform0010112;Isoform0010377;Isoform0010974;Isoform0011044;Isoform0012373;Isoform0013633;Isoform0015329;Isoform0016457;Isoform0016545;Isoform0016632;Isoform0016797;Isoform00…	K00128+K00128+K00128+K01051+K00012+K00008+K01805+K00012+K00012+K00008+K01805+K00012+K00128+K00012+K00012+K00128+K00012+K00128+K01051+K01805+K00012+K01805+K00128+K00128+K00012+K00012+K00012+K00012+K00012+K00012+K01805+K00012+K00128+K00128+K00128+K00012+K00128+K00128+K00012+K00008+K12447+K00012+K00128+K00128+K00128+K01728+K00128+K00128+K00963+K01805+K01051+K00128+K00012+K01728+K00012+K01783
Metabolism	Biosynthesis of other secondary metabolites	Isoquinoline alkaloid biosynthesis	23	87	0.896334	1	ko00950	Isoform0000633;Isoform0001343;Isoform0004692;Isoform0009287;Isoform0011968;Isoform0015464;Isoform0019811;Isoform0019923;Isoform0023123;Isoform0024173;Isoform0025124;Isoform0033821;Isoform0033822;Isoform0033922;Isoform0039977;Isoform0040481;Isoform0045699;Isoform0046274;Isoform0046389;Isoform0047230;Isoform0048395;Isoform0048983;Isoform0053781	K14454+K00815+K00276+K14455+K00815+K15849+K00422+K14454+K00422+K00276+K00276+K00422+K00422+K00422+K00276+K00422+K14454+K00422+K00276+K00276+K00815+K14454+K00276
Metabolism	Global and Overview	Carbon metabolism	296	977	0.901469	1	ko01200	Isoform0000610;Isoform0000622;Isoform0000633;Isoform0000645;Isoform0000652;Isoform0000661;Isoform0000819;Isoform0000896;Isoform0000959;Isoform0001073;Isoform0001131;Isoform0001246;Isoform0001539;Isoform0001784;Isoform0001883;Isoform0001900;Isoform0001965;Isoform0001975;Isoform0002109;Isoform0002126;Isoform0002268;Isoform0002442;Isoform0002484;Isoform0002526;Isoform0002617;Isoform0002659;Isoform00…	K01602+K00844+K14454+K01647+K00814+K00600+K00850+K03781+K00140+K00121+K01638+K00873+K05298+K00261+K00850+K00600+K01689+K15634+K00121+K00850+K05298+K01938+K00626+K01689+K00026+K00626+K01738+K00626+K00600+K01895+K00658+K00627+K00161+K00927+K15893+K00161+K01681+K01623+K00814+K00626+K01895+K00131+K00626+K01738+K00948+K05605+K00873+K00616+K00134+K11517+K00161+K01455+K05605+K01100+K00626+K00873+K00844+…
Genetic Information Processing	Replication and repair	Nucleotide excision repair	81	282	0.903014	1	ko03420	Isoform0000424;Isoform0000818;Isoform0001067;Isoform0001116;Isoform0001876;Isoform0001925;Isoform0002058;Isoform0003095;Isoform0004000;Isoform0005552;Isoform0006611;Isoform0006771;Isoform0007154;Isoform0007233;Isoform0007420;Isoform0008502;Isoform0009481;Isoform0010814;Isoform0010844;Isoform0010942;Isoform0012478;Isoform0013323;Isoform0015359;Isoform0018765;Isoform0019360;Isoform0019799;Isoform00…	K10756+K10839+K10839+K10755+K06634+K02328+K10839+K10756+K02324+K10756+K03142+K02324+K10848+K10755+K07466+K02324+K07466+K10609+K07466+K10755+K10756+K10739+K07466+K07466+K07466+K07466+K03868+K07466+K07466+K03141+K07466+K07466+K07466+K10843+K07466+K07466+K07466+K07466+K10839+K10839+K03144+K07466+K07466+K10843+K07466+K03504+K07466+K07466+K07466+K07466+K10739+K10570+K07466+K07466+K07466+K07466+K07466+…
Genetic Information Processing	Replication and repair	Homologous recombination	67	236	0.904885	1	ko03440	Isoform0001925;Isoform0004766;Isoform0007420;Isoform0008550;Isoform0009481;Isoform0010844;Isoform0013323;Isoform0015359;Isoform0017973;Isoform0018278;Isoform0018765;Isoform0019360;Isoform0019799;Isoform0020341;Isoform0020411;Isoform0020942;Isoform0021177;Isoform0021530;Isoform0022152;Isoform0022336;Isoform0022398;Isoform0023517;Isoform0024338;Isoform0024483;Isoform0025745;Isoform0027652;Isoform00…	K02328+K03553+K07466+K03553+K07466+K07466+K10739+K07466+K10867+K10865+K07466+K07466+K07466+K07466+K07466+K07466+K07466+K07466+K07466+K10875+K07466+K10866+K07466+K07466+K03165+K07466+K07466+K07466+K10865+K03504+K07466+K10875+K10867+K10867+K10901+K10865+K07466+K07466+K07466+K10739+K07466+K03165+K07466+K10901+K07466+K07466+K07466+K10866+K10867+K07466+K07466+K10875+K02335+K07466+K10875+K07466+K10866+…
Genetic Information Processing	Replication and repair	Base excision repair	24	92	0.914042	1	ko03410	Isoform0000313;Isoform0000607;Isoform0001421;Isoform0001925;Isoform0003011;Isoform0003310;Isoform0004000;Isoform0006771;Isoform0008502;Isoform0010372;Isoform0010807;Isoform0011825;Isoform0012767;Isoform0016118;Isoform0020005;Isoform0031264;Isoform0043675;Isoform0044179;Isoform0047798;Isoform0050063;Isoform0050901;Isoform0054109;Isoform0063154;Isoform0066943	K10802+K10802+K01246+K02328+K01246+K01246+K02324+K02324+K02324+K01142+K01246+K03575+K01142+K01246+K01246+K03504+K01246+K01246+K10798+K01246+K02335+K10747+K02335+K10798
Metabolism	Metabolism of terpenoids and polyketides	Terpenoid backbone biosynthesis	44	162	0.926891	1	ko00900	Isoform0000863;Isoform0001471;Isoform0001884;Isoform0002484;Isoform0002659;Isoform0002671;Isoform0002875;Isoform0002981;Isoform0004365;Isoform0004814;Isoform0005119;Isoform0005139;Isoform0007134;Isoform0007205;Isoform0007310;Isoform0008619;Isoform0011024;Isoform0014565;Isoform0015516;Isoform0018302;Isoform0021232;Isoform0022401;Isoform0025025;Isoform0025604;Isoform0025983;Isoform0026870;Isoform00…	K10960+K14066+K00869+K00626+K00626+K15889+K15889+K00626+K14066+K00626+K00626+K01641+K00626+K06013+K05906+K10960+K01641+K00626+K10960+K13789+K01662+K00626+K00021+K00021+K00869+K01662+K01662+K00787+K15889+K00021+K00021+K11778+K01662+K10960+K01662+K00021+K00021+K14066+K15889+K01662+K01662+K15889+K15889+K15891
Genetic Information Processing	Replication and repair	DNA replication	65	233	0.929028	1	ko03030	Isoform0000424;Isoform0001116;Isoform0001925;Isoform0003095;Isoform0004000;Isoform0004116;Isoform0005552;Isoform0006771;Isoform0007233;Isoform0007420;Isoform0008502;Isoform0009481;Isoform0010844;Isoform0010942;Isoform0012478;Isoform0013323;Isoform0014714;Isoform0015359;Isoform0018536;Isoform0018765;Isoform0019360;Isoform0019799;Isoform0020341;Isoform0020411;Isoform0020942;Isoform0021177;Isoform00…	K10756+K10755+K02328+K10756+K02324+K02684+K10756+K02324+K10755+K07466+K02324+K07466+K07466+K10755+K10756+K10739+K02209+K07466+K02684+K07466+K07466+K07466+K07466+K07466+K07466+K07466+K07466+K07466+K07466+K07466+K07466+K07466+K07466+K02684+K07466+K03504+K10743+K07466+K02540+K07466+K07466+K07466+K10739+K07466+K07466+K07466+K07466+K07466+K07466+K07466+K02335+K07466+K02320+K10747+K07466+K10754+K02335+…
Metabolism	Lipid metabolism	Glycerolipid metabolism	89	314	0.935032	1	ko00561	Isoform0000866;Isoform0001249;Isoform0001458;Isoform0002947;Isoform0003065;Isoform0003303;Isoform0003379;Isoform0003421;Isoform0003726;Isoform0004392;Isoform0005080;Isoform0005293;Isoform0006337;Isoform0006410;Isoform0006761;Isoform0007030;Isoform0008328;Isoform0008872;Isoform0009383;Isoform0009541;Isoform0010112;Isoform0010974;Isoform0012435;Isoform0013544;Isoform0016457;Isoform0016545;Isoform00…	K00128+K00128+K00128+K07407+K00655+K00901+K13508+K06118+K00864+K06118+K13508+K13508+K13508+K07407+K00864+K14085+K00128+K06118+K07407+K14085+K00128+K00128+K00901+K07407+K00128+K00128+K00901+K00128+K13508+K00901+K13513+K00128+K00128+K00864+K00630+K06119+K00901+K00679+K15728+K00128+K15728+K00128+K00863+K00901+K00901+K06119+K00901+K09480+K00128+K00128+K00901+K00679+K00901+K00128+K00901+K03715+K00901+…
Metabolism	Energy metabolism	Nitrogen metabolism	31	119	0.93792	1	ko00910	Isoform0001784;Isoform0004570;Isoform0006714;Isoform0010783;Isoform0012719;Isoform0013615;Isoform0014688;Isoform0018673;Isoform0020912;Isoform0021815;Isoform0023076;Isoform0024659;Isoform0026485;Isoform0037777;Isoform0040901;Isoform0044700;Isoform0046871;Isoform0051085;Isoform0052036;Isoform0052494;Isoform0053787;Isoform0060485;Isoform0061479;Isoform0062435;Isoform0064160;Isoform0069794;Isoform00…	K00261+K02575+K01455+K10534+K02575+K10534+K00261+K01455+K10534+K00264+K10534+K00262+K00284+K00284+K00261+K00366+K00366+K00264+K10534+K01455+K10534+K10534+K00264+K00284+K00264+K00284+K00264+K00264+K00264+K00264+K00264
Metabolism	Lipid metabolism	Arachidonic acid metabolism	7	33	0.941706	1	ko00590	Isoform0003739;Isoform0007295;Isoform0020413;Isoform0030487;Isoform0048995;Isoform0059072;Isoform0068849	K01254+K00432+K00432+K18592+K14674+K00432+K00432
Metabolism	Carbohydrate metabolism	Citrate cycle (TCA cycle)	69	249	0.942925	1	ko00020	Isoform0000645;Isoform0002483;Isoform0002617;Isoform0003071;Isoform0003110;Isoform0003429;Isoform0004143;Isoform0004464;Isoform0004469;Isoform0006659;Isoform0009898;Isoform0011140;Isoform0011361;Isoform0011591;Isoform0013741;Isoform0014561;Isoform0014804;Isoform0015054;Isoform0016037;Isoform0016635;Isoform0019531;Isoform0024289;Isoform0025062;Isoform0028756;Isoform0029592;Isoform0030894;Isoform00…	K01647+K01648+K00026+K00658+K00627+K00161+K00161+K01648+K01681+K00161+K01648+K00026+K00382+K00627+K01648+K01648+K00031+K01681+K01681+K01648+K01648+K00627+K01681+K01681+K01648+K01681+K01648+K00164+K01648+K01610+K00627+K00234+K00164+K01681+K01648+K01681+K01681+K01681+K01681+K01681+K01681+K01681+K01681+K01681+K01681+K01681+K01681+K00164+K01681+K01681+K01681+K00164+K00164+K01681+K00164+K00164+K01681+…
Genetic Information Processing	Translation	RNA transport	258	879	0.967676	1	ko03013	Isoform0000112;Isoform0000232;Isoform0000365;Isoform0000413;Isoform0000473;Isoform0000625;Isoform0000878;Isoform0001054;Isoform0001659;Isoform0001767;Isoform0001801;Isoform0002667;Isoform0003361;Isoform0003436;Isoform0003851;Isoform0004042;Isoform0004375;Isoform0004412;Isoform0004646;Isoform0005298;Isoform0005444;Isoform0005637;Isoform0005649;Isoform0006154;Isoform0006528;Isoform0006608;Isoform00…	K07936+K03231+K03231+K03231+K14320+K03250+K03231+K14325+K12812+K14325+K14312+K14321+K03260+K13114+K12882+K12812+K13126+K03251+K03241+K03260+K12881+K03247+K03252+K05749+K03257+K12879+K14308+K03251+K13151+K13137+K03231+K14290+K03231+K03231+K03254+K14314+K18213+K03237+K13114+K14303+K14308+K13151+K13151+K12812+K14325+K18213+K13175+K09291+K03231+K03257+K12881+K03231+K00784+K03231+K13114+K14320+K03231+…
Genetic Information Processing	Folding, sorting and degradation	Protein export	32	128	0.968268	1	ko03060	Isoform0000243;Isoform0001888;Isoform0010034;Isoform0010247;Isoform0010731;Isoform0012804;Isoform0014219;Isoform0014232;Isoform0017430;Isoform0018299;Isoform0020787;Isoform0021771;Isoform0023806;Isoform0024662;Isoform0025765;Isoform0026546;Isoform0027892;Isoform0028624;Isoform0028647;Isoform0031711;Isoform0035551;Isoform0035604;Isoform0036597;Isoform0037622;Isoform0038661;Isoform0042570;Isoform00…	K13280+K03070+K03100+K13280+K03107+K03107+K03217+K03217+K09540+K09490+K03217+K07342+K03217+K13431+K13431+K03100+K09490+K13431+K03217+K03070+K03070+K03070+K09490+K03217+K03217+K03106+K13431+K03217+K03070+K09540+K03118+K09540
Metabolism	Glycan biosynthesis and metabolism	Glycosphingolipid biosynthesis - globo series	6	32	0.970197	1	ko00603	Isoform0002947;Isoform0006410;Isoform0009383;Isoform0013544;Isoform0039152;Isoform0044154	K07407+K07407+K07407+K07407+K12373+K12373
Metabolism	Metabolism of cofactors and vitamins	Folate biosynthesis	13	60	0.973095	1	ko00790	Isoform0004258;Isoform0004676;Isoform0013916;Isoform0019219;Isoform0020825;Isoform0023927;Isoform0039170;Isoform0041243;Isoform0043393;Isoform0046355;Isoform0053999;Isoform0056784;Isoform0057867	K01495+K01495+K03639+K18482+K13941+K13998+K18482+K13998+K13998+K13998+K13950+K13950+K13950
Metabolism	Energy metabolism	Sulfur metabolism	13	60	0.973095	1	ko00920	Isoform0001083;Isoform0001234;Isoform0001962;Isoform0002423;Isoform0002918;Isoform0005260;Isoform0008588;Isoform0009189;Isoform0011699;Isoform0014129;Isoform0019906;Isoform0039075;Isoform0041942	K01082+K00387+K13811+K00387+K01738+K01738+K01738+K01738+K00387+K13811+K01738+K00392+K00392
Genetic Information Processing	Folding, sorting and degradation	RNA degradation	175	613	0.976402	1	ko03018	Isoform0000390;Isoform0000819;Isoform0001607;Isoform0001883;Isoform0001965;Isoform0002104;Isoform0002126;Isoform0002526;Isoform0003806;Isoform0003987;Isoform0004375;Isoform0005664;Isoform0006679;Isoform0008056;Isoform0008367;Isoform0009041;Isoform0009643;Isoform0010620;Isoform0011901;Isoform0012006;Isoform0012938;Isoform0013679;Isoform0013762;Isoform0014871;Isoform0016460;Isoform0017025;Isoform00…	K03681+K00850+K12606+K00850+K01689+K04077+K00850+K01689+K04077+K12614+K13126+K12581+K04077+K12613+K12619+K12616+K12586+K12605+K12603+K12611+K01689+K01689+K01689+K11600+K01689+K01689+K00850+K03514+K04077+K12603+K00850+K00850+K04077+K14442+K01148+K12619+K03678+K04077+K00850+K00850+K10643+K12604+K12617+K12605+K12619+K12614+K12587+K12603+K12617+K13126+K12613+K12619+K12598+K01148+K12619+K12603+K12586+…
Metabolism	Lipid metabolism	Sphingolipid metabolism	48	189	0.982216	1	ko00600	Isoform0002947;Isoform0002988;Isoform0003336;Isoform0004307;Isoform0004562;Isoform0006410;Isoform0006680;Isoform0007925;Isoform0009019;Isoform0009383;Isoform0010194;Isoform0013544;Isoform0021864;Isoform0024706;Isoform0026076;Isoform0027222;Isoform0030646;Isoform0031039;Isoform0031482;Isoform0034365;Isoform0036401;Isoform0038191;Isoform0041689;Isoform0042582;Isoform0042851;Isoform0043041;Isoform00…	K07407+K01634+K01634+K00654+K00654+K07407+K00654+K01190+K00654+K07407+K04716+K07407+K12349+K12349+K12309+K04715+K12349+K12349+K04708+K04715+K17108+K01634+K04708+K17108+K17108+K04708+K12309+K17108+K17108+K01190+K17108+K17108+K01190+K17108+K17108+K17108+K17108+K17108+K17108+K04708+K17108+K17108+K17108+K01190+K17108+K17108+K17108+K01190
Metabolism	Carbohydrate metabolism	Glycolysis / Gluconeogenesis	128	462	0.983379	1	ko00010	Isoform0000410;Isoform0000622;Isoform0000819;Isoform0000866;Isoform0001073;Isoform0001246;Isoform0001249;Isoform0001458;Isoform0001883;Isoform0001924;Isoform0001965;Isoform0001975;Isoform0002109;Isoform0002126;Isoform0002526;Isoform0003026;Isoform0003060;Isoform0003110;Isoform0003429;Isoform0003925;Isoform0004143;Isoform0004183;Isoform0004518;Isoform0004919;Isoform0005039;Isoform0005985;Isoform00…	K18857+K00844+K00850+K00128+K00121+K00873+K00128+K00128+K00850+K00016+K01689+K15634+K00121+K00850+K01689+K01792+K01895+K00627+K00161+K00927+K00161+K00001+K01623+K01895+K00131+K00873+K00134+K00161+K14085+K00873+K00844+K01792+K01792+K00128+K01834+K18857+K00873+K01792+K14085+K00131+K00873+K00128+K00844+K18857+K00844+K00128+K00382+K00873+K00627+K00016+K01623+K01689+K01803+K18857+K01689+K01689+K03841+…
Metabolism	Glycan biosynthesis and metabolism	Glycosphingolipid biosynthesis - ganglio series	4	27	0.988503	1	ko00604	Isoform0026076;Isoform0039152;Isoform0044154;Isoform0045216	K12309+K12373+K12373+K12309
Metabolism	Glycan biosynthesis and metabolism	Glycosaminoglycan degradation	11	60	0.994491	1	ko00531	Isoform0006023;Isoform0006819;Isoform0010156;Isoform0017872;Isoform0020442;Isoform0026076;Isoform0031159;Isoform0037248;Isoform0039152;Isoform0044154;Isoform0045216	K07964+K10532+K10532+K07964+K07964+K12309+K01205+K07964+K12373+K12373+K12309
Metabolism	Glycan biosynthesis and metabolism	N-Glycan biosynthesis	45	190	0.995892	1	ko00510	Isoform0001828;Isoform0002440;Isoform0003407;Isoform0004891;Isoform0005108;Isoform0005741;Isoform0007857;Isoform0009438;Isoform0010061;Isoform0010096;Isoform0012613;Isoform0014775;Isoform0016609;Isoform0019864;Isoform0022236;Isoform0023355;Isoform0023883;Isoform0024413;Isoform0027239;Isoform0029483;Isoform0031225;Isoform0032927;Isoform0036909;Isoform0038083;Isoform0038492;Isoform0038746;Isoform00…	K01001+K12666+K03849+K12666+K05546+K01231+K12666+K03847+K00737+K12670+K03843+K07151+K00737+K12667+K00902+K03842+K07151+K03842+K12667+K07151+K01230+K12666+K01230+K07151+K07151+K01230+K07151+K07151+K07151+K07151+K07151+K07151+K12666+K07151+K01230+K01230+K12666+K07151+K01231+K01228+K01230+K01231+K07151+K01231+K12666
Genetic Information Processing	Folding, sorting and degradation	Proteasome	46	195	0.996598	1	ko03050	Isoform0000453;Isoform0000649;Isoform0000678;Isoform0000830;Isoform0001807;Isoform0001851;Isoform0005594;Isoform0005679;Isoform0006793;Isoform0008612;Isoform0009029;Isoform0010954;Isoform0011022;Isoform0012134;Isoform0012532;Isoform0012536;Isoform0013189;Isoform0013583;Isoform0014837;Isoform0015199;Isoform0015248;Isoform0015772;Isoform0016191;Isoform0016450;Isoform0018021;Isoform0021394;Isoform00…	K02729+K03063+K03039+K03065+K03064+K03035+K02736+K03035+K03029+K03066+K03032+K03064+K03037+K03028+K03039+K03065+K03038+K03062+K03064+K02727+K03035+K03066+K03064+K03066+K03028+K02731+K03033+K03028+K03065+K02739+K03066+K03063+K03065+K03032+K03065+K03063+K03028+K03029+K02735+K03032+K03032+K03032+K06699+K06699+K06699+K06699
Metabolism	Energy metabolism	Oxidative phosphorylation	113	445	0.999282	1	ko00190	Isoform0000105;Isoform0002668;Isoform0002670;Isoform0003679;Isoform0004010;Isoform0004213;Isoform0007503;Isoform0007728;Isoform0007789;Isoform0008408;Isoform0009880;Isoform0011749;Isoform0012947;Isoform0013053;Isoform0013148;Isoform0013505;Isoform0014534;Isoform0014676;Isoform0015190;Isoform0015203;Isoform0017016;Isoform0017186;Isoform0017249;Isoform0017688;Isoform0018013;Isoform0019051;Isoform00…	K02155+K01507+K03884+K02147+K01535+K03934+K01507+K02145+K02149+K02147+K01507+K02147+K02132+K05582+K01535+K02145+K01507+K02147+K02154+K01535+K02147+K01507+K02155+K02133+K01535+K03878+K01535+K01507+K02154+K01535+K05575+K01535+K03884+K01535+K02145+K01507+K02154+K01507+K01507+K01507+K01507+K01535+K01507+K01507+K02154+K02154+K02261+K01507+K02152+K02145+K01507+K02145+K02148+K02154+K01507+K01507+K03881+…
Genetic Information Processing	Translation	mRNA surveillance pathway	151	578	0.999392	1	ko03015	Isoform0000344;Isoform0000892;Isoform0000945;Isoform0001021;Isoform0001054;Isoform0001483;Isoform0001625;Isoform0001659;Isoform0001767;Isoform0002692;Isoform0003436;Isoform0003470;Isoform0003529;Isoform0003573;Isoform0003851;Isoform0004042;Isoform0004375;Isoform0004623;Isoform0004822;Isoform0005248;Isoform0005444;Isoform0006204;Isoform0007286;Isoform0007788;Isoform0008184;Isoform0009567;Isoform00…	K14411+K11583+K14411+K14962+K14325+K03265+K14411+K12812+K14325+K11584+K13114+K14399+K14962+K14962+K12882+K12812+K13126+K03456+K14404+K11584+K12881+K14411+K04382+K00565+K06269+K14402+K14962+K13114+K12812+K14406+K14325+K14411+K14962+K14962+K12881+K14411+K14411+K13114+K00565+K12883+K04354+K03267+K14376+K14404+K11584+K12875+K14403+K03456+K12875+K12882+K13917+K14328+K14416+K13171+K14416+K03265+K12875+…
Genetic Information Processing	Folding, sorting and degradation	SNARE interactions in vesicular transport	5	50	0.999947	1	ko04130	Isoform0004423;Isoform0004778;Isoform0037984;Isoform0056346;Isoform0061800	K08490+K08488+K08488+K08488+K08488
Genetic Information Processing	Transcription	Basal transcription factors	28	152	0.999952	1	ko03022	Isoform0001876;Isoform0004683;Isoform0005142;Isoform0006439;Isoform0006611;Isoform0009400;Isoform0010931;Isoform0016219;Isoform0016535;Isoform0016882;Isoform0020852;Isoform0021260;Isoform0021567;Isoform0026253;Isoform0026537;Isoform0027251;Isoform0029489;Isoform0036230;Isoform0055645;Isoform0055721;Isoform0056493;Isoform0056679;Isoform0057741;Isoform0058400;Isoform0058918;Isoform0063195;Isoform00…	K06634+K03131+K14649+K03132+K03142+K03124+K03136+K03131+K03136+K03131+K03141+K03129+K10843+K03136+K03129+K03144+K10843+K03136+K03131+K03128+K03129+K03128+K03129+K03141+K03129+K03128+K03131+K03129
Metabolism	Glycan biosynthesis and metabolism	Glycosylphosphatidylinositol(GPI)-anchor biosynthesis	14	99	0.999989	1	ko00563	Isoform0009597;Isoform0014957;Isoform0033670;Isoform0039206;Isoform0039720;Isoform0039987;Isoform0040474;Isoform0041226;Isoform0042408;Isoform0044750;Isoform0051117;Isoform0051860;Isoform0056296;Isoform0058704	K03859+K03857+K05292+K05283+K05283+K03860+K05292+K07542+K05291+K05292+K05310+K05288+K05291+K05283
Genetic Information Processing	Folding, sorting and degradation	Protein processing in endoplasmic reticulum	191	764	0.999996	1	ko04141	Isoform0000272;Isoform0000282;Isoform0000361;Isoform0000476;Isoform0000565;Isoform0000612;Isoform0000818;Isoform0001067;Isoform0001741;Isoform0001845;Isoform0002058;Isoform0002170;Isoform0002440;Isoform0003234;Isoform0003504;Isoform0003769;Isoform0004377;Isoform0004592;Isoform0004891;Isoform0004907;Isoform0005108;Isoform0005296;Isoform0006206;Isoform0006241;Isoform0006559;Isoform0007786;Isoform00…	K13993+K13993+K09503+K03283+K04079+K13993+K10839+K10839+K08057+K09487+K10839+K08852+K12666+K09518+K11718+K03283+K09562+K09503+K12666+K09487+K05546+K10666+K09503+K08057+K09580+K14016+K12666+K08057+K09518+K06689+K11863+K03237+K09580+K12670+K13525+K14026+K09503+K03283+K08057+K10088+K09503+K10636+K09580+K07151+K08288+K08054+K13525+K11718+K08057+K09580+K09580+K13249+K09540+K04079+K09487+K09490+K09487+…
Genetic Information Processing	Folding, sorting and degradation	Ubiquitin mediated proteolysis	129	548	0.999997	1	ko04120	Isoform0000658;Isoform0000671;Isoform0000855;Isoform0001543;Isoform0002070;Isoform0002849;Isoform0003420;Isoform0003720;Isoform0004681;Isoform0005202;Isoform0006411;Isoform0006958;Isoform0007027;Isoform0007884;Isoform0008393;Isoform0008899;Isoform0009893;Isoform0010814;Isoform0010817;Isoform0011301;Isoform0011627;Isoform0015015;Isoform0017190;Isoform0017853;Isoform0018437;Isoform0018549;Isoform00…	K10599+K10599+K10581+K10581+K10686+K10260+K03875+K10580+K03875+K10581+K03875+K10592+K10590+K03875+K03178+K06689+K10581+K10609+K10599+K03869+K10581+K10144+K10579+K03363+K10590+K10592+K03363+K03349+K10598+K03354+K03868+K03351+K03363+K03355+K10143+K03352+K10601+K10684+K03349+K03355+K10601+K10601+K10601+K10590+K10573+K03347+K03347+K03352+K10684+K10598+K04706+K03349+K03352+K04706+K04706+K03349+K03094+…
Metabolism	Energy metabolism	Photosynthesis	11	92	0.999998	1	ko00195	Isoform0000103;Isoform0000216;Isoform0011309;Isoform0015735;Isoform0016415;Isoform0017049;Isoform0017181;Isoform0017328;Isoform0053263;Isoform0063799;Isoform0068163	K08901+K02638+K02641+K02716+K02716+K08901+K02717+K08901+K02639+K02108+K02690
Cellular Processes	Transport and catabolism	Endocytosis	196	829	1	1	ko04144	Isoform0000476;Isoform0000978;Isoform0001489;Isoform0001513;Isoform0003557;Isoform0003682;Isoform0003769;Isoform0003892;Isoform0003955;Isoform0004890;Isoform0005092;Isoform0005623;Isoform0007284;Isoform0007647;Isoform0008959;Isoform0009240;Isoform0009536;Isoform0010363;Isoform0010607;Isoform0011870;Isoform0013270;Isoform0013355;Isoform0013859;Isoform0014196;Isoform0014304;Isoform0014668;Isoform00…	K03283+K12493+K01528+K12486+K19476+K15053+K03283+K00889+K12188+K05758+K18443+K07901+K12486+K12190+K11866+K11866+K12194+K12486+K12493+K12486+K07904+K03283+K12493+K12200+K11824+K18468+K18442+K18466+K12472+K03283+K03283+K01115+K12189+K03283+K12472+K04646+K12471+K03283+K11824+K11824+K05747+K12189+K01115+K12486+K01115+K12198+K12471+K01115+K11824+K00889+K03283+K00889+K18443+K18442+K01115+K01528+K12472+…

## Sheet: G2-VS-G3
KEGG_A_class	KEGG_B_class	Pathway	G2-VS-G3 (205)	All (16841)	Pvalue	Qvalue	Pathway ID	Genes	K_IDs
Metabolism	Lipid metabolism	Linoleic acid metabolism	21	242	1.9525e-12	1.69868e-10	ko00591	Isoform0006706;Isoform0017570;Isoform0020694;Isoform0020802;Isoform0022693;Isoform0028299;Isoform0033777;Isoform0033940;Isoform0035358;Isoform0035574;Isoform0042479;Isoform0044471;Isoform0044802;Isoform0046857;Isoform0047169;Isoform0048074;Isoform0052536;Isoform0057058;Isoform0059033;Isoform0059705;Isoform0060611	K15718+K15718+K15718+K15718+K15718+K15718+K15718+K15718+K15718+K15718+K15718+K15718+K00454+K15718+K15718+K15718+K15718+K15718+K15718+K00454+K15718
Metabolism	Biosynthesis of other secondary metabolites	Isoquinoline alkaloid biosynthesis	8	87	1.07851e-05	0.000469154	ko00950	Isoform0023123;Isoform0033775;Isoform0033822;Isoform0033922;Isoform0039977;Isoform0046274;Isoform0046389;Isoform0047230	K00422+K00422+K00422+K00422+K00276+K00422+K00276+K00276
Metabolism	Lipid metabolism	alpha-Linolenic acid metabolism	10	195	0.000141141	0.0033763	ko00592	Isoform0002278;Isoform0003583;Isoform0005876;Isoform0006531;Isoform0015601;Isoform0016032;Isoform0016391;Isoform0025869;Isoform0044802;Isoform0059705	K07513+K07513+K01723+K07513+K07513+K10525+K07513+K01723+K00454+K00454
Metabolism	Global and Overview	Metabolic pathways	107	6664	0.000155232	0.0033763	ko01100	Isoform0000670;Isoform0000745;Isoform0001769;Isoform0001962;Isoform0002023;Isoform0002278;Isoform0002923;Isoform0002981;Isoform0003060;Isoform0003429;Isoform0003531;Isoform0003583;Isoform0004817;Isoform0005135;Isoform0005201;Isoform0005876;Isoform0006531;Isoform0007003;Isoform0007793;Isoform0009605;Isoform0010677;Isoform0011083;Isoform0011246;Isoform0011629;Isoform0011858;Isoform0013064;Isoform00…	K13082+K13366+K01176+K13811+K03146+K07513+K05349+K00626+K01895+K00161+K13065+K07513+K00430+K13366+K00430+K01723+K07513+K13065+K00012+K00134+K08232+K03146+K00789+K01953+K05605+K00430+K13811+K08679+K05350+K12349+K07513+K05933+K05933+K10525+K05933+K07513+K00789+K00012+K01953+K00278+K10775+K01953+K01006+K01638+K00422+K01193+K10775+K01681+K01723+K00029+K10775+K15634+K00029+K00422+K01583+K00422+K00029+…
Metabolism	Amino acid metabolism	Tyrosine metabolism	8	139	0.000303243	0.00527643	ko00350	Isoform0023123;Isoform0033775;Isoform0033822;Isoform0033922;Isoform0039977;Isoform0046274;Isoform0046389;Isoform0047230	K00422+K00422+K00422+K00422+K00276+K00422+K00276+K00276
Metabolism	Energy metabolism	Carbon fixation in photosynthetic organisms	10	243	0.000808116	0.0116205	ko00710	Isoform0009605;Isoform0019805;Isoform0027687;Isoform0033308;Isoform0033904;Isoform0034414;Isoform0035220;Isoform0039425;Isoform0042592;Isoform0045805	K00134+K01006+K00029+K00029+K00029+K01595+K00029+K00029+K00029+K00029
Metabolism	Carbohydrate metabolism	Pyruvate metabolism	14	436	0.000934983	0.0116205	ko00620	Isoform0002981;Isoform0003060;Isoform0003429;Isoform0019805;Isoform0022578;Isoform0027687;Isoform0033308;Isoform0033904;Isoform0034414;Isoform0035220;Isoform0039425;Isoform0042592;Isoform0045805;Isoform0072008	K00626+K01895+K00161+K01006+K01638+K00029+K00029+K00029+K01595+K00029+K00029+K00029+K00029+K11262
Metabolism	Global and Overview	Microbial metabolism in diverse environments	30	1374	0.00125377	0.0136348	ko01120	Isoform0001962;Isoform0002981;Isoform0003060;Isoform0003429;Isoform0009605;Isoform0014129;Isoform0019805;Isoform0022578;Isoform0023076;Isoform0025062;Isoform0026485;Isoform0027687;Isoform0028580;Isoform0031240;Isoform0033308;Isoform0033904;Isoform0034414;Isoform0035220;Isoform0036552;Isoform0039425;Isoform0042592;Isoform0043851;Isoform0045805;Isoform0051085;Isoform0052035;Isoform0053787;Isoform00…	K13811+K00626+K01895+K00161+K00134+K13811+K01006+K01638+K10534+K01681+K00284+K00029+K10534+K15634+K00029+K00029+K01595+K00029+K00600+K00029+K00029+K01580+K00029+K00264+K01681+K10534+K10534+K01681+K00106+K00106
Metabolism	Metabolism of other amino acids	Selenocompound metabolism	6	103	0.00162397	0.0156984	ko00450	Isoform0001962;Isoform0007186;Isoform0010102;Isoform0014129;Isoform0015697;Isoform0029442	K13811+K00384+K01761+K13811+K01874+K08247
Metabolism	Global and Overview	Biosynthesis of secondary metabolites	62	3669	0.00278403	0.0235149	ko01110	Isoform0000670;Isoform0000853;Isoform0002115;Isoform0002278;Isoform0002923;Isoform0002981;Isoform0003060;Isoform0003429;Isoform0003531;Isoform0003583;Isoform0004817;Isoform0005201;Isoform0005876;Isoform0006531;Isoform0007003;Isoform0009605;Isoform0011246;Isoform0011629;Isoform0013064;Isoform0014992;Isoform0015601;Isoform0015788;Isoform0015854;Isoform0016032;Isoform0016306;Isoform0016391;Isoform00…	K13082+K13030+K13030+K07513+K05349+K00626+K01895+K00161+K13065+K07513+K00430+K00430+K01723+K07513+K13065+K00134+K00789+K01953+K00430+K05350+K07513+K05933+K05933+K10525+K05933+K07513+K00789+K01953+K10775+K01953+K01638+K00422+K10775+K01681+K01723+K10775+K15634+K00422+K00422+K00422+K01754+K00006+K00600+K00276+K01580+K00454+K13064+K00422+K00276+K10775+K00276+K14157+K01115+K00264+K01681+K01115+K00454+…
Metabolism	Amino acid metabolism	Valine, leucine and isoleucine degradation	8	199	0.00307362	0.0235149	ko00280	Isoform0002278;Isoform0002981;Isoform0003583;Isoform0006531;Isoform0011858;Isoform0015601;Isoform0016391;Isoform0034976	K07513+K00626+K07513+K07513+K05605+K07513+K07513+K05605
Metabolism	Energy metabolism	Nitrogen metabolism	6	119	0.00335937	0.0235149	ko00910	Isoform0023076;Isoform0026485;Isoform0028580;Isoform0051085;Isoform0053787;Isoform0060485	K10534+K00284+K10534+K00264+K10534+K10534
Metabolism	Carbohydrate metabolism	Galactose metabolism	9	249	0.00351372	0.0235149	ko00052	Isoform0008521;Isoform0023777;Isoform0024670;Isoform0025496;Isoform0027227;Isoform0038558;Isoform0043012;Isoform0044383;Isoform0050384	K07407+K01193+K06617+K06617+K06617+K06617+K01193+K01193+K06617
Metabolism	Global and Overview	Carbon metabolism	22	977	0.00399331	0.0238157	ko01200	Isoform0002981;Isoform0003060;Isoform0003429;Isoform0009605;Isoform0011858;Isoform0019805;Isoform0022578;Isoform0025062;Isoform0027687;Isoform0031240;Isoform0033308;Isoform0033904;Isoform0034414;Isoform0034976;Isoform0035220;Isoform0035539;Isoform0036552;Isoform0039425;Isoform0042592;Isoform0045805;Isoform0052035;Isoform0060703	K00626+K01895+K00161+K00134+K05605+K01006+K01638+K01681+K00029+K15634+K00029+K00029+K01595+K05605+K00029+K01754+K00600+K00029+K00029+K00029+K01681+K01681
Metabolism	Metabolism of other amino acids	beta-Alanine metabolism	9	255	0.00410615	0.0238157	ko00410	Isoform0000745;Isoform0005135;Isoform0011858;Isoform0034976;Isoform0039977;Isoform0043851;Isoform0046389;Isoform0047230;Isoform0051897	K13366+K13366+K05605+K05605+K00276+K01580+K00276+K00276+K13366
Metabolism	Amino acid metabolism	Phenylalanine metabolism	8	217	0.00517251	0.0281255	ko00360	Isoform0019081;Isoform0023941;Isoform0030532;Isoform0039977;Isoform0045764;Isoform0046389;Isoform0046644;Isoform0047230	K10775+K10775+K10775+K00276+K13064+K00276+K10775+K00276
Metabolism	Carbohydrate metabolism	Starch and sucrose metabolism	21	972	0.00773069	0.0395629	ko00500	Isoform0001769;Isoform0002923;Isoform0007793;Isoform0014284;Isoform0014992;Isoform0017155;Isoform0023777;Isoform0026871;Isoform0036083;Isoform0041434;Isoform0043012;Isoform0044383;Isoform0044946;Isoform0046820;Isoform0047024;Isoform0047112;Isoform0050085;Isoform0050758;Isoform0054664;Isoform0055492;Isoform0056673	K01176+K05349+K00012+K08679+K05350+K00012+K01193+K01177+K16055+K15920+K01193+K01193+K16055+K00695+K00695+K01179+K00696+K16055+K16055+K00695+K00695
Metabolism	Lipid metabolism	Biosynthesis of unsaturated fatty acids	5	117	0.0142259	0.0687584	ko01040	Isoform0002278;Isoform0003583;Isoform0006531;Isoform0015601;Isoform0016391	K07513+K07513+K07513+K07513+K07513
Metabolism	Biosynthesis of other secondary metabolites	Phenylpropanoid biosynthesis	12	506	0.0213509	0.0977647	ko00940	Isoform0002923;Isoform0003531;Isoform0004817;Isoform0005201;Isoform0007003;Isoform0013064;Isoform0014992;Isoform0019081;Isoform0023941;Isoform0030532;Isoform0045764;Isoform0046644	K05349+K13065+K00430+K00430+K13065+K00430+K05350+K10775+K10775+K10775+K13064+K10775
Metabolism	Amino acid metabolism	Alanine, aspartate and glutamate metabolism	7	238	0.02675	0.116363	ko00250	Isoform0011629;Isoform0017647;Isoform0018879;Isoform0019261;Isoform0042361;Isoform0043851;Isoform0051085	K01953+K01953+K00278+K01953+K00278+K01580+K00264
Metabolism	Biosynthesis of other secondary metabolites	Tropane, piperidine and pyridine alkaloid biosynthesis	3	57	0.0321696	0.133274	ko00960	Isoform0039977;Isoform0046389;Isoform0047230	K00276+K00276+K00276
Metabolism	Amino acid metabolism	Glycine, serine and threonine metabolism	6	206	0.040484	0.160096	ko00260	Isoform0031240;Isoform0035539;Isoform0036552;Isoform0039977;Isoform0046389;Isoform0047230	K15634+K01754+K00600+K00276+K00276+K00276
Metabolism	Carbohydrate metabolism	Glyoxylate and dicarboxylate metabolism	7	277	0.0532174	0.201301	ko00630	Isoform0002981;Isoform0022578;Isoform0025062;Isoform0026485;Isoform0036552;Isoform0052035;Isoform0060703	K00626+K01638+K01681+K00284+K00600+K01681+K01681
Cellular Processes	Transport and catabolism	Peroxisome	8	342	0.0583471	0.211508	ko04146	Isoform0002278;Isoform0003583;Isoform0006531;Isoform0015601;Isoform0016391;Isoform0042316;Isoform0061175;Isoform0069037	K07513+K07513+K07513+K07513+K07513+K01897+K00106+K00106
Metabolism	Biosynthesis of other secondary metabolites	Monobactam biosynthesis	2	34	0.0641527	0.223251	ko00261	Isoform0001962;Isoform0014129	K13811+K13811
Metabolism	Biosynthesis of other secondary metabolites	Caffeine metabolism	2	36	0.070927	0.237333	ko00232	Isoform0061175;Isoform0069037	K00106+K00106
Metabolism	Lipid metabolism	Fatty acid degradation	7	312	0.087505	0.281961	ko00071	Isoform0002278;Isoform0002981;Isoform0003583;Isoform0006531;Isoform0015601;Isoform0016391;Isoform0042316	K07513+K00626+K07513+K07513+K07513+K07513+K01897
Metabolism	Carbohydrate metabolism	Propanoate metabolism	5	202	0.100944	0.313647	ko00640	Isoform0002981;Isoform0003060;Isoform0011858;Isoform0034976;Isoform0072008	K00626+K01895+K05605+K05605+K11262
Metabolism	Metabolism of other amino acids	Cyanoamino acid metabolism	5	212	0.117357	0.352072	ko00460	Isoform0000853;Isoform0002115;Isoform0002923;Isoform0014992;Isoform0036552	K13030+K13030+K05349+K05350+K00600
Metabolism	Metabolism of cofactors and vitamins	Thiamine metabolism	2	51	0.127816	0.370668	ko00730	Isoform0002023;Isoform0011083	K03146+K03146
Metabolism	Global and Overview	Fatty acid metabolism	8	421	0.142823	0.391731	ko01212	Isoform0002278;Isoform0002981;Isoform0003583;Isoform0006531;Isoform0015601;Isoform0016391;Isoform0042316;Isoform0072008	K07513+K00626+K07513+K07513+K07513+K07513+K01897+K11262
Metabolism	Biosynthesis of other secondary metabolites	Flavonoid biosynthesis	3	108	0.14477	0.391731	ko00941	Isoform0000670;Isoform0003531;Isoform0007003	K13082+K13065+K13065
Metabolism	Biosynthesis of other secondary metabolites	Stilbenoid, diarylheptanoid and gingerol biosynthesis	2	56	0.148588	0.391731	ko00945	Isoform0003531;Isoform0007003	K13065+K13065
Metabolism	Metabolism of cofactors and vitamins	Nicotinate and nicotinamide metabolism	2	60	0.165657	0.400338	ko00760	Isoform0018879;Isoform0042361	K00278+K00278
Metabolism	Metabolism of cofactors and vitamins	Folate biosynthesis	2	60	0.165657	0.400338	ko00790	Isoform0019219;Isoform0039170	K18482+K18482
Metabolism	Energy metabolism	Sulfur metabolism	2	60	0.165657	0.400338	ko00920	Isoform0001962;Isoform0014129	K13811+K13811
Metabolism	Amino acid metabolism	Cysteine and methionine metabolism	6	332	0.218887	0.514679	ko00270	Isoform0010102;Isoform0011246;Isoform0015788;Isoform0015854;Isoform0016306;Isoform0016943	K01761+K00789+K05933+K05933+K05933+K00789
Metabolism	Metabolism of terpenoids and polyketides	Sesquiterpenoid and triterpenoid biosynthesis	1	26	0.272884	0.614889	ko00909	Isoform0037188	K19011
Metabolism	Carbohydrate metabolism	Amino sugar and nucleotide sugar metabolism	8	506	0.27564	0.614889	ko00520	Isoform0007793;Isoform0014284;Isoform0017155;Isoform0019999;Isoform0041434;Isoform0048836;Isoform0056132;Isoform0062964	K00012+K08679+K00012+K13379+K15920+K12446+K12446+K12446
Cellular Processes	Transport and catabolism	Endocytosis	12	829	0.310256	0.656515	ko04144	Isoform0017797;Isoform0022020;Isoform0026507;Isoform0028797;Isoform0035196;Isoform0042691;Isoform0046667;Isoform0049813;Isoform0051040;Isoform0052937;Isoform0067600;Isoform0069346	K12472+K03283+K03283+K12198+K01528+K03283+K03283+K01115+K03283+K01115+K04646+K04646
Metabolism	Lipid metabolism	Synthesis and degradation of ketone bodies	1	32	0.324485	0.656515	ko00072	Isoform0002981	K00626
Metabolism	Glycan biosynthesis and metabolism	Other types of O-glycan biosynthesis	1	32	0.324485	0.656515	ko00514	Isoform0059517	K09667
Metabolism	Glycan biosynthesis and metabolism	Glycosphingolipid biosynthesis - globo series	1	32	0.324485	0.656515	ko00603	Isoform0008521	K07407
Environmental Information Processing	Membrane transport	ABC transporters	3	168	0.335618	0.663609	ko02010	Isoform0025137;Isoform0051543;Isoform0053522	K05658+K05658+K05658
Metabolism	Carbohydrate metabolism	Butanoate metabolism	2	100	0.344303	0.665652	ko00650	Isoform0002981;Isoform0043851	K00626+K01580
Metabolism	Carbohydrate metabolism	Citrate cycle (TCA cycle)	4	249	0.35978	0.680453	ko00020	Isoform0003429;Isoform0025062;Isoform0052035;Isoform0060703	K00161+K01681+K01681+K01681
Organismal Systems	Environmental adaptation	Plant-pathogen interaction	11	792	0.370681	0.686155	ko04626	Isoform0015977;Isoform0025982;Isoform0033125;Isoform0033538;Isoform0038324;Isoform0047547;Isoform0048230;Isoform0050433;Isoform0053380;Isoform0063034;Isoform0066350	K13448+K13457+K13412+K13457+K18835+K13457+K13457+K13457+K13457+K13457+K13457
Metabolism	Global and Overview	2-Oxocarboxylic acid metabolism	3	202	0.447023	0.81023	ko01210	Isoform0025062;Isoform0052035;Isoform0060703	K01681+K01681+K01681
Metabolism	Global and Overview	Biosynthesis of antibiotics	20	1582	0.464018	0.823869	ko01130	Isoform0001962;Isoform0002278;Isoform0002981;Isoform0003060;Isoform0003429;Isoform0003583;Isoform0006531;Isoform0009605;Isoform0014129;Isoform0015601;Isoform0016391;Isoform0025062;Isoform0031240;Isoform0035539;Isoform0036552;Isoform0047651;Isoform0051085;Isoform0052035;Isoform0060703;Isoform0067438	K13811+K07513+K00626+K01895+K00161+K07513+K07513+K00134+K13811+K07513+K07513+K01681+K15634+K01754+K00600+K14157+K00264+K01681+K01681+K01952
Metabolism	Carbohydrate metabolism	Ascorbate and aldarate metabolism	3	213	0.481604	0.837991	ko00053	Isoform0007793;Isoform0010677;Isoform0017155	K00012+K08232+K00012
Metabolism	Amino acid metabolism	Tryptophan metabolism	2	137	0.498778	0.845177	ko00380	Isoform0002981;Isoform0062376	K00626+K11817
Metabolism	Metabolism of other amino acids	Taurine and hypotaurine metabolism	1	62	0.532672	0.845177	ko00430	Isoform0043851	K01580
Metabolism	Lipid metabolism	Ether lipid metabolism	2	146	0.532786	0.845177	ko00565	Isoform0049813;Isoform0052937	K01115+K01115
Metabolism	Amino acid metabolism	Arginine and proline metabolism	4	315	0.536151	0.845177	ko00330	Isoform0000745;Isoform0005135;Isoform0033797;Isoform0051897	K13366+K13366+K01583+K13366
Organismal Systems	Environmental adaptation	Circadian rhythm - plant	4	317	0.541156	0.845177	ko04712	Isoform0019859;Isoform0060820;Isoform0065327;Isoform0065507	K12133+K12120+K12124+K12124
Metabolism	Amino acid metabolism	Valine, leucine and isoleucine biosynthesis	1	64	0.544022	0.845177	ko00290	Isoform0035539	K01754
Metabolism	Global and Overview	Biosynthesis of amino acids	10	833	0.563862	0.860631	ko01230	Isoform0009605;Isoform0011246;Isoform0016943;Isoform0025062;Isoform0031240;Isoform0035539;Isoform0036552;Isoform0051085;Isoform0052035;Isoform0060703	K00134+K00789+K00789+K01681+K15634+K01754+K00600+K00264+K01681+K01681
Metabolism	Metabolism of cofactors and vitamins	One carbon pool by folate	1	70	0.576452	0.864678	ko00670	Isoform0036552	K00600
Genetic Information Processing	Folding, sorting and degradation	Protein processing in endoplasmic reticulum	9	764	0.587998	0.867048	ko04141	Isoform0000136;Isoform0010594;Isoform0022020;Isoform0023425;Isoform0026507;Isoform0041113;Isoform0042691;Isoform0046667;Isoform0051040	K13993+K08057+K03283+K14005+K03283+K07151+K03283+K03283+K03283
Cellular Processes	Transport and catabolism	Regulation of autophagy	2	175	0.631332	0.915431	ko04140	Isoform0040284;Isoform0044620	K07198+K07198
Metabolism	Amino acid metabolism	Lysine degradation	2	188	0.669978	0.922737	ko00310	Isoform0002981;Isoform0047651	K00626+K14157
Metabolism	Lipid metabolism	Sphingolipid metabolism	2	189	0.672811	0.922737	ko00600	Isoform0008521;Isoform0015241	K07407+K12349
Metabolism	Nucleotide metabolism	Purine metabolism	6	557	0.675879	0.922737	ko00230	Isoform0001962;Isoform0014129;Isoform0037747;Isoform0061175;Isoform0067438;Isoform0069037	K13811+K13811+K01951+K00106+K01952+K00106
Metabolism	Lipid metabolism	Glycerophospholipid metabolism	4	382	0.687014	0.922737	ko00564	Isoform0035556;Isoform0040697;Isoform0049813;Isoform0052937	K00006+K05929+K01115+K01115
Metabolism	Carbohydrate metabolism	Pentose and glucuronate interconversions	2	195	0.689401	0.922737	ko00040	Isoform0007793;Isoform0017155	K00012+K00012
Metabolism	Carbohydrate metabolism	Glycolysis / Gluconeogenesis	4	462	0.817534	0.999804	ko00010	Isoform0003060;Isoform0003429;Isoform0009605;Isoform0031240	K01895+K00161+K00134+K15634
Environmental Information Processing	Signal transduction	Plant hormone signal transduction	8	853	0.820971	0.999804	ko04075	Isoform0003515;Isoform0009684;Isoform0016734;Isoform0017923;Isoform0019552;Isoform0028304;Isoform0029629;Isoform0033468	K14432+K14504+K14504+K14508+K14487+K14508+K14487+K14487
Metabolism	Lipid metabolism	Fatty acid biosynthesis	2	274	0.849596	0.999804	ko00061	Isoform0042316;Isoform0072008	K01897+K11262
Metabolism	Metabolism of terpenoids and polyketides	Terpenoid backbone biosynthesis	1	162	0.863806	0.999804	ko00900	Isoform0002981	K00626
Cellular Processes	Transport and catabolism	Phagosome	3	412	0.881232	0.999804	ko04145	Isoform0009766;Isoform0010594;Isoform0063004	K07375+K08057+K00921
Metabolism	Glycan biosynthesis and metabolism	N-Glycan biosynthesis	1	190	0.903695	0.999804	ko00510	Isoform0041113	K07151
Genetic Information Processing	Replication and repair	Mismatch repair	1	194	0.908351	0.999804	ko03430	Isoform0043874	K07466
Metabolism	Energy metabolism	Oxidative phosphorylation	3	445	0.910634	0.999804	ko00190	Isoform0041469;Isoform0045418;Isoform0060666	K01535+K01535+K01535
Genetic Information Processing	Replication and repair	DNA replication	1	233	0.943505	0.999804	ko03030	Isoform0043874	K07466
Genetic Information Processing	Replication and repair	Homologous recombination	1	236	0.945571	0.999804	ko03440	Isoform0043874	K07466
Genetic Information Processing	Translation	Ribosome	1	268	0.963438	0.999804	ko03010	Isoform0065389	K02952
Genetic Information Processing	Replication and repair	Nucleotide excision repair	1	282	0.969287	0.999804	ko03420	Isoform0043874	K07466
Genetic Information Processing	Transcription	Spliceosome	6	914	0.969385	0.999804	ko03040	Isoform0022020;Isoform0026507;Isoform0042691;Isoform0046667;Isoform0051040;Isoform0071308	K03283+K03283+K03283+K03283+K03283+K12854
Metabolism	Nucleotide metabolism	Pyrimidine metabolism	2	436	0.970872	0.999804	ko00240	Isoform0007186;Isoform0057042	K00384+K01937
Metabolism	Carbohydrate metabolism	Inositol phosphate metabolism	1	292	0.972885	0.999804	ko00562	Isoform0063004	K00921
Environmental Information Processing	Signal transduction	Phosphatidylinositol signaling system	1	295	0.973881	0.999804	ko04070	Isoform0063004	K00921
Metabolism	Lipid metabolism	Glycerolipid metabolism	1	314	0.979392	0.999804	ko00561	Isoform0008521	K07407
Genetic Information Processing	Translation	Aminoacyl-tRNA biosynthesis	1	321	0.981117	0.999804	ko00970	Isoform0015697	K01874
Genetic Information Processing	Folding, sorting and degradation	Ubiquitin mediated proteolysis	2	548	0.991317	0.999804	ko04120	Isoform0038123;Isoform0038731	K10590+K03869
Genetic Information Processing	Translation	mRNA surveillance pathway	1	578	0.999256	0.999804	ko03015	Isoform0004375	K13126
Genetic Information Processing	Folding, sorting and degradation	RNA degradation	1	613	0.999523	0.999804	ko03018	Isoform0004375	K13126
Genetic Information Processing	Translation	RNA transport	2	879	0.999804	0.999804	ko03013	Isoform0004375;Isoform0006154	K13126+K05749

## Sheet: C1-VS-G1
KEGG_A_class	KEGG_B_class	Pathway	C1-VS-G1 (139)	All (16841)	Pvalue	Qvalue	Pathway ID	Genes	K_IDs
Metabolism	Lipid metabolism	Linoleic acid metabolism	7	242	0.00397913	0.22308	ko00591	Isoform0006512;Isoform0029533;Isoform0033424;Isoform0044261;Isoform0046270;Isoform0046831;Isoform0046925	K15718+K15718+K15718+K15718+K15718+K15718+K15718
Metabolism	Carbohydrate metabolism	Glyoxylate and dicarboxylate metabolism	7	277	0.00817947	0.22308	ko00630	Isoform0015054;Isoform0016652;Isoform0026485;Isoform0043327;Isoform0046965;Isoform0047838;Isoform0059466	K01681+K03781+K00284+K01681+K01681+K01681+K01681
Metabolism	Amino acid metabolism	Phenylalanine metabolism	6	217	0.00929499	0.22308	ko00360	Isoform0031428;Isoform0033372;Isoform0033796;Isoform0037373;Isoform0039140;Isoform0045763	K13064+K10775+K13064+K13064+K10775+K13064
Metabolism	Carbohydrate metabolism	Citrate cycle (TCA cycle)	6	249	0.0173256	0.283044	ko00020	Isoform0003110;Isoform0015054;Isoform0043327;Isoform0046965;Isoform0047838;Isoform0059466	K00627+K01681+K01681+K01681+K01681+K01681
Cellular Processes	Transport and catabolism	Endocytosis	13	829	0.0196558	0.283044	ko04144	Isoform0001992;Isoform0016859;Isoform0028026;Isoform0029832;Isoform0039208;Isoform0039674;Isoform0043625;Isoform0048633;Isoform0049244;Isoform0055803;Isoform0061313;Isoform0067761;Isoform0071105	K19366+K01115+K18442+K01528+K01115+K18442+K01115+K04646+K04646+K04646+K04646+K18442+K04646
Metabolism	Global and Overview	2-Oxocarboxylic acid metabolism	5	202	0.0261498	0.313797	ko01210	Isoform0015054;Isoform0043327;Isoform0046965;Isoform0047838;Isoform0059466	K01681+K01681+K01681+K01681+K01681
Metabolism	Global and Overview	Biosynthesis of amino acids	12	833	0.0428972	0.394954	ko01230	Isoform0001965;Isoform0003558;Isoform0013326;Isoform0015054;Isoform0021708;Isoform0043327;Isoform0045924;Isoform0046898;Isoform0046965;Isoform0047838;Isoform0059466;Isoform0071296	K01689+K12657+K00549+K01681+K12657+K01681+K00850+K00549+K01681+K01681+K01681+K00264
Environmental Information Processing	Signal transduction	Plant hormone signal transduction	12	853	0.0497599	0.394954	ko04075	Isoform0009836;Isoform0011482;Isoform0018426;Isoform0023934;Isoform0024268;Isoform0031207;Isoform0044121;Isoform0054110;Isoform0054213;Isoform0055816;Isoform0059382;Isoform0069379	K14504+K14514+K14515+K14515+K14515+K14509+K14515+K13946+K14509+K14509+K14515+K14489
Metabolism	Metabolism of other amino acids	Selenocompound metabolism	3	103	0.0536155	0.394954	ko00450	Isoform0007186;Isoform0013326;Isoform0046898	K00384+K00549+K00549
Metabolism	Biosynthesis of other secondary metabolites	Phenylpropanoid biosynthesis	8	506	0.0586557	0.394954	ko00940	Isoform0005456;Isoform0012322;Isoform0031428;Isoform0033372;Isoform0033796;Isoform0037373;Isoform0039140;Isoform0045763	K13066+K13066+K13064+K10775+K13064+K13064+K10775+K13064
Metabolism	Global and Overview	Carbon metabolism	13	977	0.0603402	0.394954	ko01200	Isoform0001965;Isoform0003110;Isoform0010362;Isoform0015054;Isoform0016652;Isoform0016731;Isoform0028329;Isoform0039425;Isoform0043327;Isoform0045924;Isoform0046965;Isoform0047838;Isoform0059466	K01689+K00627+K00029+K01681+K03781+K00033+K01895+K00029+K01681+K00850+K01681+K01681+K01681
Metabolism	Global and Overview	Biosynthesis of secondary metabolites	38	3669	0.0709063	0.402126	ko01110	Isoform0001965;Isoform0002153;Isoform0002157;Isoform0003110;Isoform0003558;Isoform0004728;Isoform0005456;Isoform0012322;Isoform0013326;Isoform0013473;Isoform0014422;Isoform0015054;Isoform0015171;Isoform0016457;Isoform0016652;Isoform0016731;Isoform0016753;Isoform0016859;Isoform0020617;Isoform0021708;Isoform0028329;Isoform0031428;Isoform0032269;Isoform0033372;Isoform0033796;Isoform0037373;Isoform00…	K01689+K02291+K00660+K00627+K12657+K01580+K13066+K13066+K00549+K09828+K00966+K01681+K01723+K00128+K03781+K00033+K01723+K01115+K10527+K12657+K01895+K13064+K00232+K10775+K13064+K13064+K10775+K01115+K01681+K01115+K13064+K00850+K00549+K01681+K01681+K15728+K01681+K00264
Metabolism	Energy metabolism	Oxidative phosphorylation	7	445	0.075906	0.402126	ko00190	Isoform0015203;Isoform0021813;Isoform0024163;Isoform0038974;Isoform0040909;Isoform0041469;Isoform0044711	K01535+K01535+K01535+K01535+K01507+K01535+K01507
Metabolism	Lipid metabolism	alpha-Linolenic acid metabolism	4	195	0.0781911	0.402126	ko00592	Isoform0015171;Isoform0016753;Isoform0020617;Isoform0032269	K01723+K01723+K10527+K00232
Metabolism	Global and Overview	Microbial metabolism in diverse environments	16	1374	0.101629	0.487822	ko01120	Isoform0001965;Isoform0003110;Isoform0004728;Isoform0010362;Isoform0015054;Isoform0016457;Isoform0016731;Isoform0026485;Isoform0028329;Isoform0039425;Isoform0043327;Isoform0045924;Isoform0046965;Isoform0047838;Isoform0059466;Isoform0071296	K01689+K00627+K01580+K00029+K01681+K00128+K00033+K00284+K01895+K00029+K01681+K00850+K01681+K01681+K01681+K00264
Metabolism	Amino acid metabolism	Arginine and proline metabolism	5	315	0.119853	0.488772	ko00330	Isoform0003558;Isoform0005851;Isoform0016457;Isoform0021708;Isoform0045985	K12657+K13366+K00128+K12657+K01611
Metabolism	Lipid metabolism	Ether lipid metabolism	3	146	0.120123	0.488772	ko00565	Isoform0016859;Isoform0039208;Isoform0043625	K01115+K01115+K01115
Organismal Systems	Environmental adaptation	Circadian rhythm - plant	5	317	0.122193	0.488772	ko04712	Isoform0002157;Isoform0029411;Isoform0048603;Isoform0058841;Isoform0062978	K00660+K12124+K12124+K12129+K12124
Environmental Information Processing	Membrane transport	ABC transporters	3	168	0.161909	0.613551	ko02010	Isoform0061989;Isoform0066459;Isoform0067593	K05658+K05658+K05658
Metabolism	Glycan biosynthesis and metabolism	Other types of O-glycan biosynthesis	1	32	0.233146	0.772869	ko00514	Isoform0023074	K09667
Metabolism	Carbohydrate metabolism	Fructose and mannose metabolism	3	203	0.235429	0.772869	ko00051	Isoform0002691;Isoform0014422;Isoform0045924	K19355+K00966+K00850
Cellular Processes	Transport and catabolism	Phagosome	5	412	0.254027	0.772869	ko04145	Isoform0011533;Isoform0013662;Isoform0016621;Isoform0017014;Isoform0056849	K00921+K07374+K07374+K07374+K00921
Metabolism	Lipid metabolism	Fatty acid degradation	4	312	0.257325	0.772869	ko00071	Isoform0016457;Isoform0020617;Isoform0032269;Isoform0065008	K00128+K10527+K00232+K01897
Metabolism	Energy metabolism	Nitrogen metabolism	2	119	0.257623	0.772869	ko00910	Isoform0026485;Isoform0071296	K00284+K00264
Metabolism	Carbohydrate metabolism	Pyruvate metabolism	5	436	0.291924	0.801656	ko00620	Isoform0003110;Isoform0010362;Isoform0016457;Isoform0028329;Isoform0039425	K00627+K00029+K00128+K01895+K00029
Genetic Information Processing	Folding, sorting and degradation	Ubiquitin mediated proteolysis	6	548	0.299257	0.801656	ko04120	Isoform0008393;Isoform0035087;Isoform0037440;Isoform0039536;Isoform0040175;Isoform0058474	K03178+K10592+K10590+K10592+K03347+K03178
Metabolism	Metabolism of other amino acids	Glutathione metabolism	3	235	0.306778	0.801656	ko00480	Isoform0016125;Isoform0016731;Isoform0040147	K01255+K00033+K01256
Metabolism	Amino acid metabolism	Tryptophan metabolism	2	137	0.312592	0.801656	ko00380	Isoform0016457;Isoform0016652	K00128+K03781
Metabolism	Glycan biosynthesis and metabolism	Other glycan degradation	2	141	0.324722	0.801656	ko00511	Isoform0023846;Isoform0060629	K15923+K01190
Metabolism	Carbohydrate metabolism	Glycolysis / Gluconeogenesis	5	462	0.334023	0.801656	ko00010	Isoform0001965;Isoform0003110;Isoform0016457;Isoform0028329;Isoform0045924	K01689+K00627+K00128+K01895+K00850
Metabolism	Metabolism of other amino acids	beta-Alanine metabolism	3	255	0.351945	0.81742	ko00410	Isoform0004728;Isoform0005851;Isoform0016457	K01580+K13366+K00128
Metabolism	Lipid metabolism	Glycerophospholipid metabolism	4	382	0.387486	0.827738	ko00564	Isoform0016859;Isoform0039208;Isoform0043625;Isoform0057545	K01115+K01115+K01115+K15728
Metabolism	Carbohydrate metabolism	Pentose phosphate pathway	2	163	0.390233	0.827738	ko00030	Isoform0016731;Isoform0045924	K00033+K00850
Genetic Information Processing	Folding, sorting and degradation	RNA degradation	6	613	0.39467	0.827738	ko03018	Isoform0001965;Isoform0004375;Isoform0025873;Isoform0034683;Isoform0045924;Isoform0061801	K01689+K13126+K12617+K12617+K00850+K12617
Metabolism	Metabolism of other amino acids	Taurine and hypotaurine metabolism	1	62	0.402373	0.827738	ko00430	Isoform0004728	K01580
Metabolism	Global and Overview	Fatty acid metabolism	4	421	0.459626	0.889167	ko01212	Isoform0007345;Isoform0020617;Isoform0032269;Isoform0065008	K10781+K10527+K00232+K01897
Metabolism	Global and Overview	Metabolic pathways	56	6664	0.463135	0.889167	ko01100	Isoform0001965;Isoform0002153;Isoform0002157;Isoform0003110;Isoform0003558;Isoform0004598;Isoform0004728;Isoform0005456;Isoform0005851;Isoform0007345;Isoform0010362;Isoform0012322;Isoform0013326;Isoform0013473;Isoform0014422;Isoform0015054;Isoform0015171;Isoform0016125;Isoform0016457;Isoform0016731;Isoform0016753;Isoform0016859;Isoform0020617;Isoform0021708;Isoform0024003;Isoform0027844;Isoform00…	K01689+K02291+K00660+K00627+K12657+K01937+K01580+K13066+K13366+K10781+K00029+K13066+K00549+K09828+K00966+K01681+K01723+K01255+K00128+K00033+K01723+K01115+K10527+K12657+K03006+K00695+K01895+K13064+K00232+K10775+K13064+K00695+K13064+K10775+K05283+K01115+K00029+K01256+K01681+K01115+K16055+K00695+K13064+K00850+K01611+K01179+K00695+K00549+K01681+K01681+K15728+K01681+K00696+K01190+K01897+K00264
Genetic Information Processing	Folding, sorting and degradation	Proteasome	2	195	0.480066	0.889167	ko03050	Isoform0018021;Isoform0024117	K03028+K03028
Organismal Systems	Environmental adaptation	Plant-pathogen interaction	7	792	0.481632	0.889167	ko04626	Isoform0001845;Isoform0004907;Isoform0005711;Isoform0047458;Isoform0047865;Isoform0056736;Isoform0059380	K09487+K09487+K13412+K13457+K13457+K13457+K13447
Metabolism	Amino acid metabolism	Histidine metabolism	1	87	0.514659	0.893238	ko00340	Isoform0016457	K00128
Metabolism	Amino acid metabolism	Cysteine and methionine metabolism	3	332	0.518693	0.893238	ko00270	Isoform0013326;Isoform0045985;Isoform0046898	K00549+K01611+K00549
Cellular Processes	Transport and catabolism	Peroxisome	3	342	0.538748	0.893238	ko04146	Isoform0016652;Isoform0032269;Isoform0065008	K03781+K00232+K01897
Metabolism	Global and Overview	Biosynthesis of antibiotics	13	1582	0.549393	0.893238	ko01130	Isoform0001965;Isoform0003110;Isoform0015054;Isoform0016457;Isoform0016652;Isoform0016731;Isoform0028329;Isoform0043327;Isoform0045924;Isoform0046965;Isoform0047838;Isoform0059466;Isoform0071296	K01689+K00627+K01681+K00128+K03781+K00033+K01895+K01681+K00850+K01681+K01681+K01681+K00264
Metabolism	Glycan biosynthesis and metabolism	Glycosylphosphatidylinositol(GPI)-anchor biosynthesis	1	99	0.560848	0.893238	ko00563	Isoform0039206	K05283
Metabolism	Carbohydrate metabolism	Butanoate metabolism	1	100	0.564494	0.893238	ko00650	Isoform0004728	K01580
Metabolism	Amino acid metabolism	Alanine, aspartate and glutamate metabolism	2	238	0.587248	0.893238	ko00250	Isoform0004728;Isoform0071296	K01580+K00264
Metabolism	Biosynthesis of other secondary metabolites	Flavonoid biosynthesis	1	108	0.592601	0.893238	ko00941	Isoform0002157	K00660
Metabolism	Energy metabolism	Carbon fixation in photosynthetic organisms	2	243	0.598608	0.893238	ko00710	Isoform0010362;Isoform0039425	K00029+K00029
Metabolism	Carbohydrate metabolism	Galactose metabolism	2	249	0.611931	0.893238	ko00052	Isoform0045924;Isoform0060629	K00850+K01190
Metabolism	Lipid metabolism	Biosynthesis of unsaturated fatty acids	1	117	0.622073	0.893238	ko01040	Isoform0032269	K00232
Metabolism	Lipid metabolism	Fatty acid biosynthesis	2	274	0.663833	0.893238	ko00061	Isoform0007345;Isoform0065008	K10781+K01897
Metabolism	Lipid metabolism	Steroid biosynthesis	1	134	0.672087	0.893238	ko00100	Isoform0013473	K09828
Metabolism	Carbohydrate metabolism	Inositol phosphate metabolism	2	292	0.697669	0.893238	ko00562	Isoform0011533;Isoform0056849	K00921+K00921
Metabolism	Carbohydrate metabolism	Starch and sucrose metabolism	7	972	0.697703	0.893238	ko00500	Isoform0027844;Isoform0036710;Isoform0044946;Isoform0045050;Isoform0046657;Isoform0046820;Isoform0059964	K00695+K00695+K16055+K00695+K01179+K00695+K00696
Metabolism	Nucleotide metabolism	Pyrimidine metabolism	3	436	0.701883	0.893238	ko00240	Isoform0004598;Isoform0007186;Isoform0024003	K01937+K00384+K03006
Environmental Information Processing	Signal transduction	Phosphatidylinositol signaling system	2	295	0.703028	0.893238	ko04070	Isoform0011533;Isoform0056849	K00921+K00921
Genetic Information Processing	Translation	mRNA surveillance pathway	4	578	0.707147	0.893238	ko03015	Isoform0004375;Isoform0024264;Isoform0037358;Isoform0060636	K13126+K14403+K14409+K14376
Metabolism	Metabolism of terpenoids and polyketides	Carotenoid biosynthesis	1	156	0.727176	0.897161	ko00906	Isoform0002153	K02291
Metabolism	Lipid metabolism	Glycerolipid metabolism	2	314	0.735173	0.897161	ko00561	Isoform0016457;Isoform0057545	K00128+K15728
Genetic Information Processing	Transcription	RNA polymerase	1	169	0.7553	0.902127	ko03020	Isoform0024003	K03006
Metabolism	Amino acid metabolism	Lysine degradation	1	188	0.791305	0.902127	ko00310	Isoform0016457	K00128
Metabolism	Lipid metabolism	Sphingolipid metabolism	1	189	0.793047	0.902127	ko00600	Isoform0060629	K01190
Metabolism	Carbohydrate metabolism	Pentose and glucuronate interconversions	1	195	0.803199	0.902127	ko00040	Isoform0016457	K00128
Metabolism	Amino acid metabolism	Valine, leucine and isoleucine degradation	1	199	0.809692	0.902127	ko00280	Isoform0016457	K00128
Metabolism	Carbohydrate metabolism	Propanoate metabolism	1	202	0.814421	0.902127	ko00640	Isoform0028329	K01895
Metabolism	Carbohydrate metabolism	Ascorbate and aldarate metabolism	1	213	0.830784	0.90631	ko00053	Isoform0016457	K00128
Genetic Information Processing	Folding, sorting and degradation	Protein processing in endoplasmic reticulum	4	764	0.880879	0.946616	ko04141	Isoform0001845;Isoform0004907;Isoform0012823;Isoform0040175	K09487+K09487+K09503+K03347
Genetic Information Processing	Translation	Aminoacyl-tRNA biosynthesis	1	321	0.931856	0.986671	ko00970	Isoform0007305	K01873
Genetic Information Processing	Translation	RNA transport	3	879	0.978459	0.990856	ko03013	Isoform0001801;Isoform0004375;Isoform0016630	K14312+K13126+K03231
Genetic Information Processing	Transcription	Spliceosome	3	914	0.982956	0.990856	ko03040	Isoform0018784;Isoform0045648;Isoform0052540	K12856+K12854+K12874
Metabolism	Carbohydrate metabolism	Amino sugar and nucleotide sugar metabolism	1	506	0.985851	0.990856	ko00520	Isoform0014422	K00966
Metabolism	Nucleotide metabolism	Purine metabolism	1	557	0.990856	0.990856	ko00230	Isoform0024003	K03006

## Sheet: C2-VS-G2
KEGG_A_class	KEGG_B_class	Pathway	C2-VS-G2 (385)	All (16841)	Pvalue	Qvalue	Pathway ID	Genes	K_IDs
Metabolism	Lipid metabolism	Linoleic acid metabolism	36	242	2.70611e-19	2.70611e-17	ko00591	Isoform0005886;Isoform0006706;Isoform0017570;Isoform0018559;Isoform0020694;Isoform0020802;Isoform0022693;Isoform0024175;Isoform0025302;Isoform0025962;Isoform0026579;Isoform0027250;Isoform0030254;Isoform0033251;Isoform0033424;Isoform0033777;Isoform0033940;Isoform0035358;Isoform0035574;Isoform0039299;Isoform0043219;Isoform0043394;Isoform0044471;Isoform0045894;Isoform0046011;Isoform0046857;Isoform00…	K15718+K15718+K15718+K15718+K15718+K15718+K15718+K15718+K15718+K15718+K15718+K15718+K15718+K15718+K15718+K15718+K15718+K15718+K15718+K15718+K15718+K15718+K15718+K15718+K15718+K15718+K15718+K15718+K15718+K15718+K15718+K15718+K15718+K00454+K15718+K15718
Metabolism	Carbohydrate metabolism	Galactose metabolism	31	249	1.46805e-14	7.34023e-13	ko00052	Isoform0001085;Isoform0002092;Isoform0002947;Isoform0003309;Isoform0003696;Isoform0006683;Isoform0008521;Isoform0011625;Isoform0012309;Isoform0014583;Isoform0014708;Isoform0017860;Isoform0018307;Isoform0018762;Isoform0018797;Isoform0023777;Isoform0024670;Isoform0027227;Isoform0032007;Isoform0035620;Isoform0037374;Isoform0038449;Isoform0042329;Isoform0043012;Isoform0044020;Isoform0044383;Isoform00…	K07407+K00850+K07407+K07407+K07407+K07407+K07407+K01785+K01784+K01193+K06617+K01193+K01193+K01193+K01193+K01193+K06617+K06617+K01187+K01784+K01193+K01193+K01193+K01193+K01193+K01193+K01193+K01193+K01193+K01193+K06617
Metabolism	Carbohydrate metabolism	Starch and sucrose metabolism	54	972	1.18446e-09	3.9482e-08	ko00500	Isoform0001632;Isoform0002907;Isoform0004616;Isoform0005937;Isoform0011354;Isoform0014284;Isoform0014583;Isoform0014992;Isoform0015660;Isoform0017860;Isoform0017964;Isoform0018307;Isoform0018762;Isoform0018797;Isoform0019793;Isoform0019846;Isoform0020768;Isoform0021606;Isoform0022472;Isoform0023777;Isoform0023940;Isoform0026871;Isoform0032007;Isoform0036083;Isoform0037374;Isoform0038449;Isoform00…	K13648+K01177+K08679+K01179+K08679+K08679+K01193+K05350+K01177+K01193+K01177+K01193+K01193+K01193+K00695+K01177+K00695+K00695+K01177+K01193+K01177+K01177+K01187+K16055+K01193+K01193+K00695+K01177+K01193+K01193+K01193+K13648+K01193+K00705+K01193+K01193+K01193+K00695+K01179+K00695+K00696+K01193+K00696+K16055+K00695+K16055+K00688+K00695+K16055+K00696+K16055+K00696+K16055+K00705
Metabolism	Amino acid metabolism	Arginine and proline metabolism	20	315	4.04483e-05	0.00101121	ko00330	Isoform0002215;Isoform0002426;Isoform0003381;Isoform0005135;Isoform0006550;Isoform0006719;Isoform0010334;Isoform0021335;Isoform0025412;Isoform0032870;Isoform0034235;Isoform0037217;Isoform0037420;Isoform0040925;Isoform0042595;Isoform0043415;Isoform0045029;Isoform0046841;Isoform0046895;Isoform0060774	K17839+K13366+K01426+K13366+K12657+K17839+K01581+K12657+K17839+K00128+K01611+K17839+K00128+K17839+K12657+K17839+K01611+K12657+K12657+K12657
Metabolism	Glycan biosynthesis and metabolism	Glycosphingolipid biosynthesis - globo series	6	32	7.51924e-05	0.00150385	ko00603	Isoform0001085;Isoform0002947;Isoform0003309;Isoform0003696;Isoform0006683;Isoform0008521	K07407+K07407+K07407+K07407+K07407+K07407
Metabolism	Metabolism of terpenoids and polyketides	Carotenoid biosynthesis	12	156	0.000251077	0.00418462	ko00906	Isoform0004196;Isoform0004280;Isoform0008751;Isoform0018091;Isoform0019694;Isoform0022243;Isoform0022667;Isoform0029477;Isoform0033596;Isoform0037447;Isoform0037849;Isoform0045869	K15746+K09843+K17913+K09840+K09843+K09843+K17912+K09843+K09843+K09843+K09843+K09843
Metabolism	Energy metabolism	Nitrogen metabolism	10	119	0.000404123	0.00577318	ko00910	Isoform0006714;Isoform0007037;Isoform0010783;Isoform0014688;Isoform0028397;Isoform0028580;Isoform0051085;Isoform0053787;Isoform0060485;Isoform0071296	K01455+K01455+K10534+K00261+K10534+K10534+K00264+K10534+K10534+K00264
Metabolism	Metabolism of terpenoids and polyketides	Diterpenoid biosynthesis	6	55	0.00154666	0.0193332	ko00904	Isoform0000825;Isoform0001643;Isoform0002521;Isoform0016234;Isoform0038735;Isoform0052852	K04125+K04125+K04125+K04125+K04125+K04125
Metabolism	Metabolism of other amino acids	beta-Alanine metabolism	13	255	0.00600463	0.0667181	ko00410	Isoform0002215;Isoform0002426;Isoform0005135;Isoform0006719;Isoform0011710;Isoform0025412;Isoform0029276;Isoform0032870;Isoform0037217;Isoform0037420;Isoform0040925;Isoform0043415;Isoform0043851	K17839+K13366+K13366+K17839+K01580+K17839+K01464+K00128+K17839+K00128+K17839+K17839+K01580
Metabolism	Lipid metabolism	alpha-Linolenic acid metabolism	10	195	0.0144382	0.144382	ko00592	Isoform0003226;Isoform0005876;Isoform0008455;Isoform0009891;Isoform0010241;Isoform0012366;Isoform0016032;Isoform0024254;Isoform0025869;Isoform0059705	K01723+K01723+K01723+K10525+K18857+K00232+K10525+K01723+K01723+K00454
Environmental Information Processing	Signal transduction	Plant hormone signal transduction	28	853	0.0351165	0.319241	ko04075	Isoform0002603;Isoform0004984;Isoform0005385;Isoform0008818;Isoform0009387;Isoform0009684;Isoform0010406;Isoform0011482;Isoform0012075;Isoform0013336;Isoform0013690;Isoform0014085;Isoform0015275;Isoform0016714;Isoform0017923;Isoform0019552;Isoform0019707;Isoform0024285;Isoform0027397;Isoform0029629;Isoform0033202;Isoform0033468;Isoform0035040;Isoform0040992;Isoform0041505;Isoform0044225;Isoform00…	K14497+K14504+K14504+K14492+K13464+K14504+K14497+K14514+K14497+K14492+K13464+K14497+K14504+K14504+K14508+K14487+K14508+K14497+K14506+K14487+K13946+K14487+K14506+K14506+K14487+K14510+K13946+K14508
Metabolism	Lipid metabolism	Cutin, suberine and wax biosynthesis	4	56	0.0389395	0.324496	ko00073	Isoform0005771;Isoform0028386;Isoform0039810;Isoform0046084	K15404+K15404+K15404+K15404
Metabolism	Amino acid metabolism	Alanine, aspartate and glutamate metabolism	10	238	0.0474852	0.361738	ko00250	Isoform0011629;Isoform0011710;Isoform0014688;Isoform0019261;Isoform0020709;Isoform0023257;Isoform0030783;Isoform0043851;Isoform0051085;Isoform0071296	K01953+K01580+K00261+K01953+K01953+K01953+K01953+K01580+K00264+K00264
Metabolism	Metabolism of terpenoids and polyketides	Brassinosteroid biosynthesis	2	16	0.0506433	0.361738	ko00905	Isoform0002207;Isoform0014221	K15639+K09589
Metabolism	Global and Overview	Metabolic pathways	168	6664	0.055576	0.370507	ko01100	Isoform0000957;Isoform0001009;Isoform0001962;Isoform0002023;Isoform0002092;Isoform0002426;Isoform0003161;Isoform0003226;Isoform0003429;Isoform0004086;Isoform0004196;Isoform0004598;Isoform0004616;Isoform0004817;Isoform0005003;Isoform0005135;Isoform0005515;Isoform0005744;Isoform0005848;Isoform0005876;Isoform0005937;Isoform0006299;Isoform0006399;Isoform0006550;Isoform0007813;Isoform0007845;Isoform00…	K01739+K01620+K13811+K03146+K00850+K13366+K02256+K01723+K00161+K00948+K15746+K01937+K08679+K00430+K09699+K13366+K00430+K01099+K00033+K01723+K01179+K01805+K05278+K12657+K08232+K00134+K08232+K01723+K08232+K05917+K00021+K01183+K10525+K18857+K05278+K01581+K08232+K08679+K01785+K01953+K01580+K01784+K00232+K01099+K00430+K01183+K00430+K00759+K02145+K09589+K08679+K01792+K01193+K00261+K09699+K01858+K05350+…
Metabolism	Carbohydrate metabolism	Inositol phosphate metabolism	11	292	0.072978	0.456113	ko00562	Isoform0001614;Isoform0005744;Isoform0012438;Isoform0014807;Isoform0030987;Isoform0061404;Isoform0063004;Isoform0070045;Isoform0070230;Isoform0070692;Isoform0070717	K00469+K01099+K01099+K01858+K00889+K00921+K00921+K00921+K00921+K00921+K00921
Environmental Information Processing	Membrane transport	ABC transporters	7	168	0.0913024	0.537073	ko02010	Isoform0029089;Isoform0030848;Isoform0047743;Isoform0051543;Isoform0061594;Isoform0064996;Isoform0070540	K05658+K05665+K05658+K05658+K05665+K05658+K05665
Metabolism	Amino acid metabolism	Phenylalanine metabolism	8	217	0.125503	0.681833	ko00360	Isoform0003381;Isoform0023821;Isoform0023941;Isoform0025144;Isoform0045764;Isoform0045856;Isoform0046977;Isoform0047080	K01426+K13064+K10775+K13064+K13064+K13064+K10775+K10775
Metabolism	Global and Overview	Biosynthesis of secondary metabolites	93	3669	0.141063	0.681833	ko01110	Isoform0000825;Isoform0000957;Isoform0001009;Isoform0001643;Isoform0002092;Isoform0002521;Isoform0003226;Isoform0003429;Isoform0004086;Isoform0004196;Isoform0004817;Isoform0005003;Isoform0005515;Isoform0005771;Isoform0005848;Isoform0005876;Isoform0006399;Isoform0006550;Isoform0007845;Isoform0008455;Isoform0008790;Isoform0009110;Isoform0009891;Isoform0010241;Isoform0010299;Isoform0010334;Isoform00…	K04125+K01739+K01620+K04125+K00850+K04125+K01723+K00161+K00948+K15746+K00430+K09699+K00430+K15404+K00033+K01723+K05278+K12657+K00134+K01723+K05917+K00021+K10525+K18857+K05278+K01581+K01785+K01953+K01580+K00232+K00430+K00430+K09589+K01792+K09699+K05350+K10525+K04125+K05933+K00789+K09840+K01953+K13513+K01953+K12657+K01638+K01953+K13064+K10775+K01723+K00021+K13064+K00021+K01723+K15397+K15404+K01953+…
Metabolism	Energy metabolism	Oxidative phosphorylation	14	445	0.143033	0.681833	ko00190	Isoform0003161;Isoform0013505;Isoform0026882;Isoform0040283;Isoform0041469;Isoform0045418;Isoform0049201;Isoform0052163;Isoform0052963;Isoform0060615;Isoform0060649;Isoform0060666;Isoform0060806;Isoform0066233	K02256+K02145+K01535+K02132+K01535+K01535+K02108+K03936+K01535+K01535+K01535+K01535+K01535+K03884
Metabolism	Lipid metabolism	Sphingolipid metabolism	7	189	0.143185	0.681833	ko00600	Isoform0001085;Isoform0002947;Isoform0003309;Isoform0003696;Isoform0006683;Isoform0008521;Isoform0035295	K07407+K07407+K07407+K07407+K07407+K07407+K17108
Metabolism	Biosynthesis of other secondary metabolites	Monobactam biosynthesis	2	34	0.182026	0.799651	ko00261	Isoform0001962;Isoform0037637	K13811+K12524
Metabolism	Lipid metabolism	Glycerolipid metabolism	10	314	0.18392	0.799651	ko00561	Isoform0001085;Isoform0002947;Isoform0003309;Isoform0003696;Isoform0006683;Isoform0008521;Isoform0019446;Isoform0032870;Isoform0037420;Isoform0041387	K07407+K07407+K07407+K07407+K07407+K07407+K13513+K00128+K00128+K13513
Metabolism	Carbohydrate metabolism	Ascorbate and aldarate metabolism	7	213	0.216046	0.90019	ko00053	Isoform0001614;Isoform0007813;Isoform0008425;Isoform0008734;Isoform0010677;Isoform0032870;Isoform0037420	K00469+K08232+K08232+K08232+K08232+K00128+K00128
Environmental Information Processing	Signal transduction	Phosphatidylinositol signaling system	9	295	0.234927	0.939708	ko04070	Isoform0005744;Isoform0012438;Isoform0030987;Isoform0061404;Isoform0063004;Isoform0070045;Isoform0070230;Isoform0070692;Isoform0070717	K01099+K01099+K00889+K00921+K00921+K00921+K00921+K00921+K00921
Metabolism	Metabolism of terpenoids and polyketides	Limonene and pinene degradation	2	45	0.274922	1	ko00903	Isoform0032870;Isoform0037420	K00128+K00128
Cellular Processes	Transport and catabolism	Phagosome	11	412	0.342873	1	ko04145	Isoform0005906;Isoform0010024;Isoform0010594;Isoform0013505;Isoform0016410;Isoform0061404;Isoform0063004;Isoform0070045;Isoform0070230;Isoform0070692;Isoform0070717	K07374+K07374+K08057+K02145+K10956+K00921+K00921+K00921+K00921+K00921+K00921
Cellular Processes	Transport and catabolism	Regulation of autophagy	5	175	0.371259	1	ko04140	Isoform0004357;Isoform0007116;Isoform0016485;Isoform0018565;Isoform0043923	K07198+K07198+K07198+K07198+K07198
Metabolism	Biosynthesis of other secondary metabolites	Phenylpropanoid biosynthesis	13	506	0.373326	1	ko00940	Isoform0004817;Isoform0005515;Isoform0013003;Isoform0013064;Isoform0014992;Isoform0023821;Isoform0023941;Isoform0025144;Isoform0039636;Isoform0045764;Isoform0045856;Isoform0046977;Isoform0047080	K00430+K00430+K00430+K00430+K05350+K13064+K10775+K13064+K00430+K13064+K13064+K10775+K10775
Metabolism	Energy metabolism	Sulfur metabolism	2	60	0.400052	1	ko00920	Isoform0000957;Isoform0001962	K01739+K13811
Metabolism	Metabolism of other amino acids	Taurine and hypotaurine metabolism	2	62	0.416058	1	ko00430	Isoform0011710;Isoform0043851	K01580+K01580
Metabolism	Amino acid metabolism	Lysine degradation	5	188	0.430108	1	ko00310	Isoform0032870;Isoform0037420;Isoform0047651;Isoform0047811;Isoform0054554	K00128+K00128+K14157+K14157+K14157
Metabolism	Lipid metabolism	Fatty acid elongation	2	65	0.439656	1	ko00062	Isoform0027048;Isoform0049990	K15397+K10251
Metabolism	Metabolism of other amino acids	Glutathione metabolism	6	235	0.450248	1	ko00480	Isoform0000110;Isoform0005848;Isoform0009751;Isoform0010334;Isoform0015886;Isoform0039605	K00799+K00033+K00799+K01581+K00799+K00799
Metabolism	Lipid metabolism	Biosynthesis of unsaturated fatty acids	3	117	0.502654	1	ko01040	Isoform0005567;Isoform0012366;Isoform0049990	K03921+K00232+K10251
Metabolism	Metabolism of terpenoids and polyketides	Terpenoid backbone biosynthesis	4	162	0.508961	1	ko00900	Isoform0009110;Isoform0025025;Isoform0025604;Isoform0045464	K00021+K00021+K00021+K00021
Metabolism	Global and Overview	Biosynthesis of amino acids	19	833	0.537928	1	ko01230	Isoform0000957;Isoform0001009;Isoform0002092;Isoform0004086;Isoform0006550;Isoform0007845;Isoform0016943;Isoform0021335;Isoform0035539;Isoform0036552;Isoform0037637;Isoform0042595;Isoform0046373;Isoform0046841;Isoform0046895;Isoform0051085;Isoform0052035;Isoform0060774;Isoform0071296	K01739+K01620+K00850+K00948+K12657+K00134+K00789+K12657+K01754+K00600+K12524+K12657+K01657+K12657+K12657+K00264+K01681+K12657+K00264
Metabolism	Nucleotide metabolism	Pyrimidine metabolism	10	436	0.540959	1	ko00240	Isoform0004598;Isoform0007551;Isoform0016984;Isoform0019470;Isoform0024087;Isoform0029276;Isoform0033689;Isoform0035468;Isoform0036653;Isoform0051281	K01937+K14641+K03006+K01937+K01937+K01464+K01937+K14641+K01937+K03021
Metabolism	Biosynthesis of other secondary metabolites	Caffeine metabolism	1	36	0.56544	1	ko00232	Isoform0043421	K00106
Metabolism	Amino acid metabolism	Histidine metabolism	2	87	0.594781	1	ko00340	Isoform0032870;Isoform0037420	K00128+K00128
Metabolism	Amino acid metabolism	Tryptophan metabolism	3	137	0.609494	1	ko00380	Isoform0003381;Isoform0032870;Isoform0037420	K01426+K00128+K00128
Genetic Information Processing	Replication and repair	Base excision repair	2	92	0.62525	1	ko03410	Isoform0002260;Isoform0050063	K01246+K01246
Metabolism	Global and Overview	Microbial metabolism in diverse environments	30	1374	0.632219	1	ko01120	Isoform0001009;Isoform0001962;Isoform0002092;Isoform0003381;Isoform0003429;Isoform0004086;Isoform0005848;Isoform0007845;Isoform0010241;Isoform0010783;Isoform0011625;Isoform0011710;Isoform0014571;Isoform0019805;Isoform0022578;Isoform0023838;Isoform0028397;Isoform0028580;Isoform0032870;Isoform0034414;Isoform0036552;Isoform0037420;Isoform0037637;Isoform0043421;Isoform0043851;Isoform0051085;Isoform00…	K01620+K13811+K00850+K01426+K00161+K00948+K00033+K00134+K18857+K10534+K01785+K01580+K01792+K01006+K01638+K00029+K10534+K10534+K00128+K01595+K00600+K00128+K12524+K00106+K01580+K00264+K01681+K10534+K10534+K00264
Metabolism	Amino acid metabolism	Lysine biosynthesis	1	45	0.647272	1	ko00300	Isoform0037637	K12524
Metabolism	Carbohydrate metabolism	Butanoate metabolism	2	100	0.670261	1	ko00650	Isoform0011710;Isoform0043851	K01580+K01580
Metabolism	Amino acid metabolism	Valine, leucine and isoleucine degradation	4	199	0.67045	1	ko00280	Isoform0005003;Isoform0014778;Isoform0032870;Isoform0037420	K09699+K09699+K00128+K00128
Metabolism	Carbohydrate metabolism	Fructose and mannose metabolism	4	203	0.685535	1	ko00051	Isoform0002092;Isoform0003981;Isoform0006299;Isoform0013991	K00850+K19355+K01805+K19355
Metabolism	Metabolism of other amino acids	Selenocompound metabolism	2	103	0.685977	1	ko00450	Isoform0000957;Isoform0001962	K01739+K13811
Metabolism	Metabolism of cofactors and vitamins	Thiamine metabolism	1	51	0.693094	1	ko00730	Isoform0002023	K03146
Metabolism	Amino acid metabolism	Glycine, serine and threonine metabolism	4	206	0.696526	1	ko00260	Isoform0001009;Isoform0035539;Isoform0036552;Isoform0037637	K01620+K01754+K00600+K12524
Metabolism	Biosynthesis of other secondary metabolites	Flavonoid biosynthesis	2	108	0.710802	1	ko00941	Isoform0006399;Isoform0010299	K05278+K05278
Metabolism	Metabolism of other amino acids	Cyanoamino acid metabolism	4	212	0.717679	1	ko00460	Isoform0006714;Isoform0007037;Isoform0014992;Isoform0036552	K01455+K01455+K05350+K00600
Metabolism	Carbohydrate metabolism	Pentose phosphate pathway	3	163	0.723724	1	ko00030	Isoform0002092;Isoform0004086;Isoform0005848	K00850+K00948+K00033
Metabolism	Nucleotide metabolism	Purine metabolism	11	557	0.731804	1	ko00230	Isoform0001962;Isoform0004086;Isoform0007551;Isoform0013356;Isoform0016984;Isoform0027201;Isoform0035468;Isoform0043421;Isoform0049603;Isoform0051281;Isoform0052310	K13811+K00948+K14641+K00759+K03006+K00942+K14641+K00106+K01490+K03021+K00759
Metabolism	Carbohydrate metabolism	Glyoxylate and dicarboxylate metabolism	5	277	0.762488	1	ko00630	Isoform0006714;Isoform0007037;Isoform0022578;Isoform0036552;Isoform0052035	K01455+K01455+K01638+K00600+K01681
Metabolism	Amino acid metabolism	Valine, leucine and isoleucine biosynthesis	1	64	0.773019	1	ko00290	Isoform0035539	K01754
Metabolism	Lipid metabolism	Glycerophospholipid metabolism	7	382	0.774029	1	ko00564	Isoform0006869;Isoform0016163;Isoform0019446;Isoform0040697;Isoform0041184;Isoform0041387;Isoform0049813	K05929+K06129+K13513+K05929+K01115+K13513+K01115
Metabolism	Amino acid metabolism	Cysteine and methionine metabolism	6	332	0.774138	1	ko00270	Isoform0000957;Isoform0016306;Isoform0016943;Isoform0034235;Isoform0037637;Isoform0045029	K01739+K05933+K00789+K01611+K12524+K01611
Genetic Information Processing	Replication and repair	DNA replication	4	233	0.783123	1	ko03030	Isoform0025625;Isoform0029167;Isoform0038315;Isoform0043874	K02210+K02212+K07466+K07466
Metabolism	Carbohydrate metabolism	Pyruvate metabolism	8	436	0.783467	1	ko00620	Isoform0003429;Isoform0019805;Isoform0022578;Isoform0023838;Isoform0032870;Isoform0034414;Isoform0037420;Isoform0061483	K00161+K01006+K01638+K00029+K00128+K01595+K00128+K11262
Cellular Processes	Transport and catabolism	Endocytosis	16	829	0.791589	1	ko04144	Isoform0005092;Isoform0017797;Isoform0025520;Isoform0030987;Isoform0031977;Isoform0035196;Isoform0038619;Isoform0041184;Isoform0042691;Isoform0046667;Isoform0049813;Isoform0055760;Isoform0067600;Isoform0068149;Isoform0070347;Isoform0071802	K18443+K12472+K03283+K00889+K03283+K01528+K03283+K01115+K03283+K03283+K01115+K19367+K04646+K18442+K04646+K04646
Metabolism	Global and Overview	Biosynthesis of antibiotics	32	1582	0.79316	1	ko01130	Isoform0000957;Isoform0001009;Isoform0001962;Isoform0002092;Isoform0003429;Isoform0004086;Isoform0005003;Isoform0005848;Isoform0007845;Isoform0008790;Isoform0009110;Isoform0010334;Isoform0011625;Isoform0014571;Isoform0014778;Isoform0014807;Isoform0025025;Isoform0025604;Isoform0032870;Isoform0035539;Isoform0036552;Isoform0037420;Isoform0037637;Isoform0045464;Isoform0046373;Isoform0047651;Isoform00…	K01739+K01620+K13811+K00850+K00161+K00948+K09699+K00033+K00134+K05917+K00021+K01581+K01785+K01792+K09699+K01858+K00021+K00021+K00128+K01754+K00600+K00128+K12524+K00021+K01657+K14157+K14157+K01490+K00264+K01681+K14157+K00264
Metabolism	Metabolism of cofactors and vitamins	One carbon pool by folate	1	70	0.802536	1	ko00670	Isoform0036552	K00600
Metabolism	Energy metabolism	Carbon fixation in photosynthetic organisms	4	243	0.80977	1	ko00710	Isoform0007845;Isoform0019805;Isoform0023838;Isoform0034414	K00134+K01006+K00029+K01595
Metabolism	Carbohydrate metabolism	Amino sugar and nucleotide sugar metabolism	9	506	0.821721	1	ko00520	Isoform0001632;Isoform0004616;Isoform0009632;Isoform0011354;Isoform0012309;Isoform0013020;Isoform0014284;Isoform0035620;Isoform0044323	K13648+K08679+K01183+K08679+K01784+K01183+K08679+K01784+K13648
Genetic Information Processing	Replication and repair	Mismatch repair	3	194	0.823879	1	ko03430	Isoform0037792;Isoform0038315;Isoform0043874	K10746+K07466+K07466
Metabolism	Carbohydrate metabolism	Pentose and glucuronate interconversions	3	195	0.82652	1	ko00040	Isoform0006299;Isoform0032870;Isoform0037420	K01805+K00128+K00128
Metabolism	Carbohydrate metabolism	Glycolysis / Gluconeogenesis	8	462	0.83298	1	ko00010	Isoform0002092;Isoform0003429;Isoform0007845;Isoform0010241;Isoform0011625;Isoform0014571;Isoform0032870;Isoform0037420	K00850+K00161+K00134+K18857+K01785+K01792+K00128+K00128
Metabolism	Carbohydrate metabolism	Propanoate metabolism	3	202	0.844073	1	ko00640	Isoform0005003;Isoform0014778;Isoform0061483	K09699+K09699+K11262
Metabolism	Lipid metabolism	Fatty acid degradation	5	312	0.844371	1	ko00071	Isoform0010241;Isoform0012366;Isoform0032870;Isoform0037420;Isoform0042316	K18857+K00232+K00128+K00128+K01897
Metabolism	Lipid metabolism	Ether lipid metabolism	2	146	0.85031	1	ko00565	Isoform0041184;Isoform0049813	K01115+K01115
Organismal Systems	Environmental adaptation	Circadian rhythm - plant	5	317	0.853924	1	ko04712	Isoform0036236;Isoform0050007;Isoform0060508;Isoform0060789;Isoform0065507	K12133+K12133+K12129+K12133+K12124
Genetic Information Processing	Translation	Ribosome	4	268	0.864835	1	ko03010	Isoform0036333;Isoform0047457;Isoform0051505;Isoform0065389	K02986+K02982+K02982+K02952
Metabolism	Lipid metabolism	Fatty acid biosynthesis	4	274	0.875823	1	ko00061	Isoform0005567;Isoform0027688;Isoform0042316;Isoform0061483	K03921+K10781+K01897+K11262
Metabolism	Metabolism of cofactors and vitamins	Pantothenate and CoA biosynthesis	1	91	0.878786	1	ko00770	Isoform0029276	K01464
Metabolism	Energy metabolism	Photosynthesis	1	92	0.881572	1	ko00195	Isoform0049201	K02108
Metabolism	Amino acid metabolism	Arginine biosynthesis	1	95	0.889553	1	ko00220	Isoform0014688	K00261
Cellular Processes	Transport and catabolism	Peroxisome	5	342	0.89465	1	ko04146	Isoform0012366;Isoform0019332;Isoform0021673;Isoform0042316;Isoform0043421	K00232+K12261+K12261+K01897+K00106
Genetic Information Processing	Transcription	RNA polymerase	2	169	0.901709	1	ko03020	Isoform0016984;Isoform0051281	K03006+K03021
Metabolism	Global and Overview	Fatty acid metabolism	6	421	0.922316	1	ko01212	Isoform0005567;Isoform0012366;Isoform0027688;Isoform0042316;Isoform0049990;Isoform0061483	K03921+K00232+K10781+K01897+K10251+K11262
Metabolism	Amino acid metabolism	Phenylalanine, tyrosine and tryptophan biosynthesis	1	122	0.941088	1	ko00400	Isoform0046373	K01657
Genetic Information Processing	Folding, sorting and degradation	Protein export	1	128	0.948774	1	ko03060	Isoform0016410	K10956
Organismal Systems	Environmental adaptation	Plant-pathogen interaction	12	792	0.953418	1	ko04626	Isoform0011270;Isoform0023221;Isoform0031578;Isoform0043058;Isoform0047354;Isoform0047458;Isoform0047547;Isoform0047959;Isoform0048230;Isoform0050433;Isoform0052967;Isoform0053380	K13457+K13457+K13412+K18835+K13420+K13457+K13457+K13457+K13457+K13457+K13420+K13457
Metabolism	Lipid metabolism	Steroid biosynthesis	1	134	0.95546	1	ko00100	Isoform0008790	K05917
Metabolism	Amino acid metabolism	Tyrosine metabolism	1	139	0.960361	1	ko00350	Isoform0010241	K18857
Metabolism	Glycan biosynthesis and metabolism	Other glycan degradation	1	141	0.962168	1	ko00511	Isoform0035295	K17108
Metabolism	Global and Overview	Carbon metabolism	15	977	0.964391	1	ko01200	Isoform0002092;Isoform0003429;Isoform0004086;Isoform0005848;Isoform0006714;Isoform0007037;Isoform0007845;Isoform0014688;Isoform0019805;Isoform0022578;Isoform0023838;Isoform0034414;Isoform0035539;Isoform0036552;Isoform0052035	K00850+K00161+K00948+K00033+K01455+K01455+K00134+K00261+K01006+K01638+K00029+K01595+K01754+K00600+K01681
Genetic Information Processing	Transcription	Basal transcription factors	1	152	0.970731	1	ko03022	Isoform0063195	K03128
Genetic Information Processing	Replication and repair	Homologous recombination	2	236	0.972932	1	ko03440	Isoform0038315;Isoform0043874	K07466+K07466
Metabolism	Carbohydrate metabolism	Citrate cycle (TCA cycle)	2	249	0.979102	1	ko00020	Isoform0003429;Isoform0052035	K00161+K01681
Genetic Information Processing	Folding, sorting and degradation	Protein processing in endoplasmic reticulum	10	764	0.982546	1	ko04141	Isoform0000136;Isoform0010594;Isoform0016410;Isoform0023425;Isoform0025520;Isoform0031977;Isoform0038619;Isoform0041113;Isoform0042691;Isoform0046667	K13993+K08057+K10956+K14005+K03283+K03283+K03283+K07151+K03283+K03283
Metabolism	Glycan biosynthesis and metabolism	N-Glycan biosynthesis	1	190	0.987955	1	ko00510	Isoform0041113	K07151
Genetic Information Processing	Replication and repair	Nucleotide excision repair	2	282	0.989267	1	ko03420	Isoform0038315;Isoform0043874	K07466+K07466
Metabolism	Global and Overview	2-Oxocarboxylic acid metabolism	1	202	0.990904	1	ko01210	Isoform0052035	K01681
Genetic Information Processing	Translation	Aminoacyl-tRNA biosynthesis	1	321	0.999445	1	ko00970	Isoform0036761	K01872
Genetic Information Processing	Transcription	Spliceosome	8	914	0.999712	1	ko03040	Isoform0025520;Isoform0028315;Isoform0031977;Isoform0035888;Isoform0038619;Isoform0042691;Isoform0046667;Isoform0070882	K03283+K12844+K03283+K12856+K03283+K03283+K03283+K12856
Genetic Information Processing	Folding, sorting and degradation	Ubiquitin mediated proteolysis	2	548	0.999964	1	ko04120	Isoform0009224;Isoform0038731	K04706+K03869
Genetic Information Processing	Folding, sorting and degradation	RNA degradation	2	613	0.999992	1	ko03018	Isoform0002092;Isoform0057683	K00850+K12617
Genetic Information Processing	Translation	mRNA surveillance pathway	1	578	0.999999	1	ko03015	Isoform0019209	K14376
Genetic Information Processing	Translation	RNA transport	1	879	1	1	ko03013	Isoform0067391	K03260

## Sheet: C3-VS-G3
KEGG_A_class	KEGG_B_class	Pathway	C3-VS-G3 (78)	All (16841)	Pvalue	Qvalue	Pathway ID	Genes	K_IDs
Metabolism	Lipid metabolism	Linoleic acid metabolism	6	242	0.000896515	0.0600665	ko00591	Isoform0017570;Isoform0035573;Isoform0042479;Isoform0044802;Isoform0046893;Isoform0057058	K15718+K00454+K15718+K00454+K15718+K15718
Metabolism	Lipid metabolism	Fatty acid biosynthesis	5	274	0.00883838	0.148878	ko00061	Isoform0013751;Isoform0017237;Isoform0029652;Isoform0072008;Isoform0072476	K03921+K00059+K01897+K11262+K11262
Metabolism	Biosynthesis of other secondary metabolites	Phenylpropanoid biosynthesis	7	506	0.00892502	0.148878	ko00940	Isoform0002923;Isoform0004817;Isoform0009907;Isoform0023941;Isoform0033372;Isoform0041879;Isoform0047080	K05349+K00430+K01188+K10775+K10775+K01188+K10775
Metabolism	Glycan biosynthesis and metabolism	Glycosphingolipid biosynthesis - globo series	2	32	0.00960035	0.148878	ko00603	Isoform0002947;Isoform0008521	K07407+K07407
Metabolism	Lipid metabolism	alpha-Linolenic acid metabolism	4	195	0.012777	0.148878	ko00592	Isoform0009164;Isoform0022366;Isoform0035573;Isoform0044802	K18857+K01723+K00454+K00454
Metabolism	Global and Overview	Fatty acid metabolism	6	421	0.0133324	0.148878	ko01212	Isoform0002981;Isoform0013751;Isoform0017237;Isoform0029652;Isoform0072008;Isoform0072476	K00626+K03921+K00059+K01897+K11262+K11262
Metabolism	Carbohydrate metabolism	Starch and sucrose metabolism	9	972	0.0352516	0.296298	ko00500	Isoform0002923;Isoform0009907;Isoform0014284;Isoform0017155;Isoform0036083;Isoform0041668;Isoform0041879;Isoform0047112;Isoform0060035	K05349+K01188+K08679+K00012+K16055+K00695+K01188+K01179+K00770
Environmental Information Processing	Membrane transport	ABC transporters	3	168	0.0430791	0.296298	ko02010	Isoform0051543;Isoform0053522;Isoform0062891	K05658+K05658+K05658
Metabolism	Carbohydrate metabolism	Inositol phosphate metabolism	4	292	0.0465629	0.296298	ko00562	Isoform0001344;Isoform0005744;Isoform0012438;Isoform0061130	K01099+K01099+K01099+K00921
Environmental Information Processing	Signal transduction	Phosphatidylinositol signaling system	4	295	0.048024	0.296298	ko04070	Isoform0001344;Isoform0005744;Isoform0012438;Isoform0061130	K01099+K01099+K01099+K00921
Organismal Systems	Environmental adaptation	Circadian rhythm - plant	4	317	0.0595111	0.296298	ko04712	Isoform0012219;Isoform0019859;Isoform0050007;Isoform0060789	K12129+K12133+K12133+K12133
Metabolism	Carbohydrate metabolism	Propanoate metabolism	3	202	0.0673067	0.296298	ko00640	Isoform0002981;Isoform0072008;Isoform0072476	K00626+K11262+K11262
Metabolism	Global and Overview	Biosynthesis of secondary metabolites	23	3669	0.0685412	0.296298	ko01110	Isoform0000856;Isoform0001131;Isoform0002923;Isoform0002981;Isoform0004817;Isoform0009164;Isoform0009629;Isoform0009907;Isoform0022366;Isoform0023941;Isoform0033372;Isoform0035573;Isoform0037637;Isoform0041879;Isoform0042893;Isoform0043851;Isoform0044802;Isoform0047080;Isoform0049813;Isoform0052035;Isoform0071296;Isoform0072008;Isoform0072476	K12639+K01638+K05349+K00626+K00430+K18857+K04125+K01188+K01723+K10775+K10775+K00454+K12524+K01188+K09828+K01580+K00454+K10775+K01115+K01681+K00264+K11262+K11262
Metabolism	Metabolism of terpenoids and polyketides	Brassinosteroid biosynthesis	1	16	0.0716163	0.296298	ko00905	Isoform0000856	K12639
Organismal Systems	Environmental adaptation	Plant-pathogen interaction	7	792	0.0737117	0.296298	ko04626	Isoform0033125;Isoform0048230;Isoform0050277;Isoform0053380;Isoform0054441;Isoform0063034;Isoform0066350	K13412+K13457+K13457+K13457+K13457+K13457+K13457
Metabolism	Metabolism of other amino acids	Cyanoamino acid metabolism	3	212	0.0754003	0.296298	ko00460	Isoform0002923;Isoform0009907;Isoform0041879	K05349+K01188+K01188
Metabolism	Carbohydrate metabolism	Butanoate metabolism	2	100	0.0784078	0.296298	ko00650	Isoform0002981;Isoform0043851	K00626+K01580
Metabolism	Amino acid metabolism	Phenylalanine metabolism	3	217	0.0796025	0.296298	ko00360	Isoform0023941;Isoform0033372;Isoform0047080	K10775+K10775+K10775
Environmental Information Processing	Signal transduction	Plant hormone signal transduction	7	853	0.0996624	0.342758	ko04075	Isoform0006135;Isoform0009684;Isoform0011482;Isoform0014085;Isoform0015583;Isoform0043504;Isoform0046517	K14484+K14504+K14514+K14497+K14484+K14508+K14494
Metabolism	Lipid metabolism	Biosynthesis of unsaturated fatty acids	2	117	0.102316	0.342758	ko01040	Isoform0013751;Isoform0017237	K03921+K00059
Metabolism	Carbohydrate metabolism	Galactose metabolism	3	249	0.108785	0.347075	ko00052	Isoform0002947;Isoform0008521;Isoform0044080	K07407+K07407+K06617
Metabolism	Metabolism of other amino acids	beta-Alanine metabolism	3	255	0.114666	0.349211	ko00410	Isoform0000745;Isoform0043851;Isoform0051897	K13366+K01580+K13366
Metabolism	Carbohydrate metabolism	Glyoxylate and dicarboxylate metabolism	3	277	0.137218	0.362656	ko00630	Isoform0001131;Isoform0002981;Isoform0052035	K01638+K00626+K01681
Metabolism	Lipid metabolism	Synthesis and degradation of ketone bodies	1	32	0.138165	0.362656	ko00072	Isoform0002981	K00626
Metabolism	Global and Overview	Metabolic pathways	36	6664	0.141224	0.362656	ko01100	Isoform0000745;Isoform0000856;Isoform0001131;Isoform0001344;Isoform0002923;Isoform0002981;Isoform0004817;Isoform0005744;Isoform0009164;Isoform0009907;Isoform0012438;Isoform0014284;Isoform0017155;Isoform0017237;Isoform0022366;Isoform0023941;Isoform0029652;Isoform0033372;Isoform0035573;Isoform0036083;Isoform0037637;Isoform0041113;Isoform0041668;Isoform0041879;Isoform0042893;Isoform0043851;Isoform00…	K13366+K12639+K01638+K01099+K05349+K00626+K00430+K01099+K18857+K01188+K01099+K08679+K00012+K00059+K01723+K10775+K01897+K10775+K00454+K16055+K12524+K07151+K00695+K01188+K09828+K01580+K00454+K10775+K01179+K01115+K13366+K01681+K00770+K00264+K11262+K11262
Metabolism	Carbohydrate metabolism	Pyruvate metabolism	4	436	0.143591	0.362656	ko00620	Isoform0001131;Isoform0002981;Isoform0072008;Isoform0072476	K01638+K00626+K11262+K11262
Metabolism	Biosynthesis of other secondary metabolites	Monobactam biosynthesis	1	34	0.146145	0.362656	ko00261	Isoform0037637	K12524
Metabolism	Metabolism of cofactors and vitamins	Biotin metabolism	1	37	0.157979	0.37802	ko00780	Isoform0017237	K00059
Metabolism	Lipid metabolism	Fatty acid degradation	3	312	0.175868	0.406315	ko00071	Isoform0002981;Isoform0009164;Isoform0029652	K00626+K18857+K01897
Cellular Processes	Transport and catabolism	Endocytosis	6	829	0.185437	0.40716	ko04144	Isoform0035037;Isoform0035588;Isoform0049813;Isoform0067600;Isoform0069346;Isoform0071802	K18468+K04646+K01115+K04646+K04646+K04646
Metabolism	Amino acid metabolism	Lysine biosynthesis	1	45	0.188749	0.40716	ko00300	Isoform0037637	K12524
Cellular Processes	Transport and catabolism	Regulation of autophagy	2	175	0.194465	0.40716	ko04140	Isoform0022268;Isoform0040284	K07198+K07198
Metabolism	Carbohydrate metabolism	Amino sugar and nucleotide sugar metabolism	4	506	0.20714	0.420556	ko00520	Isoform0014284;Isoform0017155;Isoform0027662;Isoform0060035	K08679+K00012+K01209+K00770
Metabolism	Lipid metabolism	Sphingolipid metabolism	2	189	0.218138	0.429861	ko00600	Isoform0002947;Isoform0008521	K07407+K07407
Metabolism	Metabolism of terpenoids and polyketides	Diterpenoid biosynthesis	1	55	0.225656	0.431969	ko00904	Isoform0009629	K04125
Metabolism	Metabolism of other amino acids	Taurine and hypotaurine metabolism	1	62	0.250499	0.466206	ko00430	Isoform0043851	K01580
Metabolism	Amino acid metabolism	Alanine, aspartate and glutamate metabolism	2	238	0.302153	0.547142	ko00250	Isoform0043851;Isoform0071296	K01580+K00264
Metabolism	Metabolism of other amino acids	Selenocompound metabolism	1	103	0.380979	0.671726	ko00450	Isoform0007186	K00384
Metabolism	Energy metabolism	Nitrogen metabolism	1	119	0.425574	0.70294	ko00910	Isoform0071296	K00264
Metabolism	Lipid metabolism	Glycerolipid metabolism	2	314	0.428565	0.70294	ko00561	Isoform0002947;Isoform0008521	K07407+K07407
Metabolism	Amino acid metabolism	Arginine and proline metabolism	2	315	0.430157	0.70294	ko00330	Isoform0000745;Isoform0051897	K13366+K13366
Metabolism	Global and Overview	Microbial metabolism in diverse environments	7	1374	0.454446	0.710023	ko01120	Isoform0001131;Isoform0002981;Isoform0009164;Isoform0037637;Isoform0043851;Isoform0052035;Isoform0071296	K01638+K00626+K18857+K12524+K01580+K01681+K00264
Metabolism	Lipid metabolism	Steroid biosynthesis	1	134	0.464495	0.710023	ko00100	Isoform0042893	K09828
Metabolism	Amino acid metabolism	Tryptophan metabolism	1	137	0.471961	0.710023	ko00380	Isoform0002981	K00626
Metabolism	Amino acid metabolism	Tyrosine metabolism	1	139	0.476881	0.710023	ko00350	Isoform0009164	K18857
Metabolism	Lipid metabolism	Ether lipid metabolism	1	146	0.493747	0.719154	ko00565	Isoform0049813	K01115
Metabolism	Metabolism of terpenoids and polyketides	Terpenoid backbone biosynthesis	1	162	0.530309	0.755973	ko00900	Isoform0002981	K00626
Metabolism	Amino acid metabolism	Lysine degradation	1	188	0.58424	0.78118	ko00310	Isoform0002981	K00626
Metabolism	Glycan biosynthesis and metabolism	N-Glycan biosynthesis	1	190	0.588126	0.78118	ko00510	Isoform0041113	K07151
Metabolism	Carbohydrate metabolism	Pentose and glucuronate interconversions	1	195	0.597684	0.78118	ko00040	Isoform0017155	K00012
Metabolism	Amino acid metabolism	Valine, leucine and isoleucine degradation	1	199	0.605173	0.78118	ko00280	Isoform0002981	K00626
Metabolism	Global and Overview	2-Oxocarboxylic acid metabolism	1	202	0.610699	0.78118	ko01210	Isoform0052035	K01681
Metabolism	Amino acid metabolism	Glycine, serine and threonine metabolism	1	206	0.617948	0.78118	ko00260	Isoform0037637	K12524
Metabolism	Carbohydrate metabolism	Ascorbate and aldarate metabolism	1	213	0.630315	0.782057	ko00053	Isoform0017155	K00012
Metabolism	Carbohydrate metabolism	Citrate cycle (TCA cycle)	1	249	0.687937	0.838033	ko00020	Isoform0052035	K01681
Metabolism	Global and Overview	Biosynthesis of amino acids	3	833	0.748406	0.895414	ko01230	Isoform0037637;Isoform0052035;Isoform0071296	K12524+K01681+K00264
Metabolism	Amino acid metabolism	Cysteine and methionine metabolism	1	332	0.789155	0.922879	ko00270	Isoform0037637	K12524
Cellular Processes	Transport and catabolism	Peroxisome	1	342	0.79891	0.922879	ko04146	Isoform0029652	K01897
Metabolism	Lipid metabolism	Glycerophospholipid metabolism	1	382	0.83367	0.935916	ko00564	Isoform0049813	K01115
Metabolism	Global and Overview	Carbon metabolism	3	977	0.838134	0.935916	ko01200	Isoform0001131;Isoform0002981;Isoform0052035	K01638+K00626+K01681
Cellular Processes	Transport and catabolism	Phagosome	1	412	0.85578	0.939955	ko04145	Isoform0061130	K00921
Metabolism	Nucleotide metabolism	Pyrimidine metabolism	1	436	0.871357	0.941627	ko00240	Isoform0007186	K00384
Metabolism	Carbohydrate metabolism	Glycolysis / Gluconeogenesis	1	462	0.88636	0.942637	ko00010	Isoform0009164	K18857
Genetic Information Processing	Folding, sorting and degradation	Ubiquitin mediated proteolysis	1	548	0.924703	0.968049	ko04120	Isoform0060080	K10592
Metabolism	Global and Overview	Biosynthesis of antibiotics	4	1582	0.942963	0.971977	ko01130	Isoform0002981;Isoform0037637;Isoform0052035;Isoform0071296	K00626+K12524+K01681+K00264
Genetic Information Processing	Folding, sorting and degradation	Protein processing in endoplasmic reticulum	1	764	0.973478	0.987256	ko04141	Isoform0041113	K07151
Genetic Information Processing	Transcription	Spliceosome	1	914	0.987256	0.987256	ko03040	Isoform0018799	K12854
