# Supplementary material for: Enhanced Activity of Genes Associated With Photosynthesis, Phytohormone Metabolism and Cell Wall Synthesis Is Involved in Gibberellin-Mediated Sugarcane Internode Growth
Source: Front Genet. 2020 Oct 28;11:570094. doi: 10.3389/fgene.2020.570094 (PMC7655795; doi:10.3389/fgene.2020.570094)
Supplement: Supplementary file 9 [file Table_7.XLSX]

## Sheet: Sheet1
Modules
black	562
blue	1497
brown	1108
cyan	220
darkgreen	100
darkgrey	82
darkorange	40
darkred	107
darkturquoise	88
green	627
greenyellow	288
grey	21
grey60	188
lightcyan	196
lightgreen	121
lightyellow	116
magenta	535
midnightblue	205
orange	67
pink	535
purple	390
red	601
royalblue	107
salmon	225
skyblue	34
tan	262
turquoise	6881
white	38
yellow	656
