# Supplementary material for: Enhanced Activity of Genes Associated With Photosynthesis, Phytohormone Metabolism and Cell Wall Synthesis Is Involved in Gibberellin-Mediated Sugarcane Internode Growth
Source: Front Genet. 2020 Oct 28;11:570094. doi: 10.3389/fgene.2020.570094 (PMC7655795; doi:10.3389/fgene.2020.570094)
Supplement: Supplementary file 10 [file Table_8.XLSX]

## Sheet: greenyellow
	x
1	Isoform0000020
2	Isoform0000056
3	Isoform0000058
4	Isoform0000073
5	Isoform0000091
6	Isoform0000134
7	Isoform0000136
8	Isoform0000208
9	Isoform0000225
10	Isoform0000237
11	Isoform0000357
12	Isoform0000608
13	Isoform0000825
14	Isoform0001000
15	Isoform0001085
16	Isoform0001424
17	Isoform0001628
18	Isoform0001847
19	Isoform0002143
20	Isoform0002497
21	Isoform0002521
22	Isoform0002522
23	Isoform0002597
24	Isoform0002643
25	Isoform0002711
26	Isoform0002822
27	Isoform0003091
28	Isoform0003116
29	Isoform0003309
30	Isoform0003446
31	Isoform0003497
32	Isoform0003539
33	Isoform0003600
34	Isoform0003663
35	Isoform0003696
36	Isoform0003849
37	Isoform0003908
38	Isoform0003981
39	Isoform0004073
40	Isoform0004244
41	Isoform0004363
42	Isoform0004710
43	Isoform0004737
44	Isoform0004817
45	Isoform0004847
46	Isoform0004879
47	Isoform0005003
48	Isoform0005201
49	Isoform0005417
50	Isoform0005489
51	Isoform0005619
52	Isoform0005807
53	Isoform0005884
54	Isoform0005893
55	Isoform0005946
56	Isoform0005957
57	Isoform0006145
58	Isoform0006203
59	Isoform0006376
60	Isoform0006498
61	Isoform0006681
62	Isoform0006683
63	Isoform0006728
64	Isoform0006812
65	Isoform0007280
66	Isoform0007694
67	Isoform0007727
68	Isoform0007862
69	Isoform0007866
70	Isoform0007930
71	Isoform0007945
72	Isoform0008053
73	Isoform0008081
74	Isoform0008096
75	Isoform0008167
76	Isoform0008611
77	Isoform0008668
78	Isoform0008879
79	Isoform0008978
80	Isoform0009053
81	Isoform0009071
82	Isoform0009112
83	Isoform0009315
84	Isoform0009490
85	Isoform0009559
86	Isoform0009764
87	Isoform0009777
88	Isoform0009890
89	Isoform0009905
90	Isoform0009930
91	Isoform0009964
92	Isoform0009994
93	Isoform0010012
94	Isoform0010125
95	Isoform0010162
96	Isoform0010163
97	Isoform0010173
98	Isoform0010319
99	Isoform0010406
100	Isoform0010463
101	Isoform0010483
102	Isoform0010681
103	Isoform0010715
104	Isoform0010938
105	Isoform0010965
106	Isoform0011717
107	Isoform0011848
108	Isoform0011934
109	Isoform0012157
110	Isoform0012240
111	Isoform0012400
112	Isoform0012468
113	Isoform0012585
114	Isoform0012600
115	Isoform0012764
116	Isoform0012875
117	Isoform0013159
118	Isoform0013339
119	Isoform0013406
120	Isoform0013550
121	Isoform0013574
122	Isoform0013659
123	Isoform0013687
124	Isoform0013693
125	Isoform0013697
126	Isoform0013722
127	Isoform0013723
128	Isoform0013758
129	Isoform0013796
130	Isoform0013820
131	Isoform0013946
132	Isoform0014085
133	Isoform0014423
134	Isoform0014616
135	Isoform0014705
136	Isoform0014752
137	Isoform0014773
138	Isoform0014778
139	Isoform0014974
140	Isoform0014975
141	Isoform0015418
142	Isoform0015627
143	Isoform0015720
144	Isoform0015766
145	Isoform0015825
146	Isoform0016200
147	Isoform0016227
148	Isoform0016234
149	Isoform0016237
150	Isoform0016299
151	Isoform0016487
152	Isoform0016654
153	Isoform0016661
154	Isoform0016663
155	Isoform0016687
156	Isoform0016714
157	Isoform0016752
158	Isoform0016759
159	Isoform0016787
160	Isoform0016816
161	Isoform0016923
162	Isoform0016991
163	Isoform0017210
164	Isoform0017224
165	Isoform0017321
166	Isoform0017348
167	Isoform0017354
168	Isoform0017539
169	Isoform0017598
170	Isoform0017614
171	Isoform0017647
172	Isoform0017689
173	Isoform0017729
174	Isoform0017830
175	Isoform0017837
176	Isoform0017964
177	Isoform0017969
178	Isoform0018091
179	Isoform0018679
180	Isoform0019055
181	Isoform0019537
182	Isoform0019675
183	Isoform0019752
184	Isoform0019977
185	Isoform0020212
186	Isoform0020340
187	Isoform0020380
188	Isoform0020564
189	Isoform0020981
190	Isoform0021123
191	Isoform0022447
192	Isoform0023270
193	Isoform0023865
194	Isoform0024670
195	Isoform0024955
196	Isoform0025604
197	Isoform0026275
198	Isoform0026507
199	Isoform0026749
200	Isoform0026871
201	Isoform0027227
202	Isoform0027559
203	Isoform0027953
204	Isoform0028683
205	Isoform0029394
206	Isoform0029709
207	Isoform0029855
208	Isoform0029898
209	Isoform0030169
210	Isoform0030224
211	Isoform0030226
212	Isoform0031013
213	Isoform0031111
214	Isoform0031210
215	Isoform0031239
216	Isoform0033007
217	Isoform0033114
218	Isoform0033572
219	Isoform0033668
220	Isoform0034708
221	Isoform0035152
222	Isoform0035174
223	Isoform0035319
224	Isoform0035919
225	Isoform0036987
226	Isoform0037161
227	Isoform0037343
228	Isoform0037454
229	Isoform0037506
230	Isoform0038684
231	Isoform0038780
232	Isoform0038781
233	Isoform0039004
234	Isoform0039047
235	Isoform0039110
236	Isoform0039940
237	Isoform0040350
238	Isoform0040700
239	Isoform0040708
240	Isoform0040858
241	Isoform0040890
242	Isoform0041507
243	Isoform0042007
244	Isoform0042427
245	Isoform0042691
246	Isoform0043170
247	Isoform0043294
248	Isoform0043815
249	Isoform0043975
250	Isoform0044051
251	Isoform0044227
252	Isoform0044250
253	Isoform0044311
254	Isoform0044412
255	Isoform0044773
256	Isoform0045000
257	Isoform0045074
258	Isoform0045194
259	Isoform0045971
260	Isoform0046244
261	Isoform0046405
262	Isoform0046407
263	Isoform0046423
264	Isoform0046667
265	Isoform0046792
266	Isoform0046857
267	Isoform0046988
268	Isoform0047053
269	Isoform0047482
270	Isoform0047971
271	Isoform0049195
272	Isoform0050002
273	Isoform0050046
274	Isoform0051040
275	Isoform0051307
276	Isoform0051912
277	Isoform0052124
278	Isoform0053450
279	Isoform0054090
280	Isoform0054339
281	Isoform0055729
282	Isoform0056579
283	Isoform0056673
284	Isoform0058901
285	Isoform0058994
286	Isoform0060252
287	Isoform0060454
288	Isoform0065440

## Sheet: blue
	x
1	Isoform0000008
2	Isoform0000023
3	Isoform0000027
4	Isoform0000030
5	Isoform0000042
6	Isoform0000047
7	Isoform0000062
8	Isoform0000074
9	Isoform0000100
10	Isoform0000107
11	Isoform0000108
12	Isoform0000113
13	Isoform0000119
14	Isoform0000160
15	Isoform0000164
16	Isoform0000172
17	Isoform0000196
18	Isoform0000281
19	Isoform0000284
20	Isoform0000331
21	Isoform0000333
22	Isoform0000351
23	Isoform0000361
24	Isoform0000372
25	Isoform0000415
26	Isoform0000421
27	Isoform0000422
28	Isoform0000423
29	Isoform0000431
30	Isoform0000444
31	Isoform0000478
32	Isoform0000486
33	Isoform0000508
34	Isoform0000631
35	Isoform0000637
36	Isoform0000641
37	Isoform0000653
38	Isoform0000660
39	Isoform0000692
40	Isoform0000695
41	Isoform0000700
42	Isoform0000728
43	Isoform0000730
44	Isoform0000741
45	Isoform0000757
46	Isoform0000760
47	Isoform0000788
48	Isoform0000797
49	Isoform0000803
50	Isoform0000806
51	Isoform0000820
52	Isoform0000834
53	Isoform0000840
54	Isoform0000842
55	Isoform0000848
56	Isoform0000850
57	Isoform0000854
58	Isoform0000887
59	Isoform0000901
60	Isoform0000902
61	Isoform0000947
62	Isoform0001023
63	Isoform0001037
64	Isoform0001051
65	Isoform0001066
66	Isoform0001080
67	Isoform0001115
68	Isoform0001117
69	Isoform0001152
70	Isoform0001156
71	Isoform0001162
72	Isoform0001198
73	Isoform0001216
74	Isoform0001229
75	Isoform0001261
76	Isoform0001278
77	Isoform0001299
78	Isoform0001302
79	Isoform0001303
80	Isoform0001319
81	Isoform0001324
82	Isoform0001326
83	Isoform0001341
84	Isoform0001342
85	Isoform0001369
86	Isoform0001419
87	Isoform0001428
88	Isoform0001448
89	Isoform0001455
90	Isoform0001478
91	Isoform0001497
92	Isoform0001498
93	Isoform0001505
94	Isoform0001560
95	Isoform0001562
96	Isoform0001606
97	Isoform0001641
98	Isoform0001672
99	Isoform0001685
100	Isoform0001710
101	Isoform0001731
102	Isoform0001735
103	Isoform0001742
104	Isoform0001759
105	Isoform0001761
106	Isoform0001805
107	Isoform0001810
108	Isoform0001811
109	Isoform0001816
110	Isoform0001854
111	Isoform0001874
112	Isoform0001927
113	Isoform0001955
114	Isoform0001980
115	Isoform0002131
116	Isoform0002132
117	Isoform0002152
118	Isoform0002157
119	Isoform0002178
120	Isoform0002180
121	Isoform0002203
122	Isoform0002236
123	Isoform0002255
124	Isoform0002265
125	Isoform0002266
126	Isoform0002278
127	Isoform0002301
128	Isoform0002310
129	Isoform0002326
130	Isoform0002328
131	Isoform0002335
132	Isoform0002388
133	Isoform0002404
134	Isoform0002453
135	Isoform0002460
136	Isoform0002485
137	Isoform0002581
138	Isoform0002690
139	Isoform0002764
140	Isoform0002799
141	Isoform0002805
142	Isoform0002807
143	Isoform0002816
144	Isoform0002818
145	Isoform0002828
146	Isoform0002845
147	Isoform0002859
148	Isoform0002932
149	Isoform0002959
150	Isoform0002967
151	Isoform0002992
152	Isoform0003000
153	Isoform0003011
154	Isoform0003060
155	Isoform0003061
156	Isoform0003071
157	Isoform0003080
158	Isoform0003092
159	Isoform0003094
160	Isoform0003145
161	Isoform0003200
162	Isoform0003206
163	Isoform0003222
164	Isoform0003255
165	Isoform0003375
166	Isoform0003452
167	Isoform0003527
168	Isoform0003534
169	Isoform0003560
170	Isoform0003583
171	Isoform0003587
172	Isoform0003612
173	Isoform0003629
174	Isoform0003649
175	Isoform0003691
176	Isoform0003712
177	Isoform0003713
178	Isoform0003933
179	Isoform0004039
180	Isoform0004087
181	Isoform0004099
182	Isoform0004100
183	Isoform0004183
184	Isoform0004255
185	Isoform0004279
186	Isoform0004316
187	Isoform0004347
188	Isoform0004390
189	Isoform0004442
190	Isoform0004471
191	Isoform0004542
192	Isoform0004565
193	Isoform0004582
194	Isoform0004688
195	Isoform0004692
196	Isoform0004702
197	Isoform0004750
198	Isoform0004788
199	Isoform0004792
200	Isoform0004794
201	Isoform0004841
202	Isoform0004896
203	Isoform0004919
204	Isoform0004929
205	Isoform0004950
206	Isoform0005006
207	Isoform0005033
208	Isoform0005045
209	Isoform0005047
210	Isoform0005064
211	Isoform0005070
212	Isoform0005076
213	Isoform0005078
214	Isoform0005093
215	Isoform0005107
216	Isoform0005125
217	Isoform0005134
218	Isoform0005183
219	Isoform0005189
220	Isoform0005190
221	Isoform0005263
222	Isoform0005268
223	Isoform0005297
224	Isoform0005365
225	Isoform0005388
226	Isoform0005389
227	Isoform0005409
228	Isoform0005411
229	Isoform0005450
230	Isoform0005451
231	Isoform0005456
232	Isoform0005480
233	Isoform0005518
234	Isoform0005546
235	Isoform0005553
236	Isoform0005563
237	Isoform0005583
238	Isoform0005587
239	Isoform0005591
240	Isoform0005596
241	Isoform0005602
242	Isoform0005608
243	Isoform0005610
244	Isoform0005617
245	Isoform0005632
246	Isoform0005645
247	Isoform0005648
248	Isoform0005668
249	Isoform0005691
250	Isoform0005699
251	Isoform0005732
252	Isoform0005775
253	Isoform0005802
254	Isoform0005804
255	Isoform0005814
256	Isoform0005821
257	Isoform0005826
258	Isoform0005847
259	Isoform0005850
260	Isoform0005894
261	Isoform0005919
262	Isoform0005921
263	Isoform0005926
264	Isoform0005930
265	Isoform0005933
266	Isoform0005965
267	Isoform0005967
268	Isoform0005978
269	Isoform0005983
270	Isoform0006024
271	Isoform0006028
272	Isoform0006037
273	Isoform0006039
274	Isoform0006059
275	Isoform0006074
276	Isoform0006081
277	Isoform0006096
278	Isoform0006099
279	Isoform0006103
280	Isoform0006110
281	Isoform0006136
282	Isoform0006174
283	Isoform0006199
284	Isoform0006227
285	Isoform0006247
286	Isoform0006249
287	Isoform0006287
288	Isoform0006295
289	Isoform0006329
290	Isoform0006403
291	Isoform0006427
292	Isoform0006467
293	Isoform0006476
294	Isoform0006531
295	Isoform0006558
296	Isoform0006622
297	Isoform0006656
298	Isoform0006695
299	Isoform0006708
300	Isoform0006724
301	Isoform0006736
302	Isoform0006757
303	Isoform0006759
304	Isoform0006963
305	Isoform0006985
306	Isoform0006990
307	Isoform0006991
308	Isoform0007014
309	Isoform0007062
310	Isoform0007081
311	Isoform0007121
312	Isoform0007140
313	Isoform0007147
314	Isoform0007224
315	Isoform0007258
316	Isoform0007262
317	Isoform0007281
318	Isoform0007312
319	Isoform0007327
320	Isoform0007349
321	Isoform0007369
322	Isoform0007378
323	Isoform0007379
324	Isoform0007386
325	Isoform0007445
326	Isoform0007447
327	Isoform0007507
328	Isoform0007590
329	Isoform0007670
330	Isoform0007682
331	Isoform0007703
332	Isoform0007716
333	Isoform0007724
334	Isoform0007731
335	Isoform0007732
336	Isoform0007743
337	Isoform0007773
338	Isoform0007777
339	Isoform0007787
340	Isoform0007879
341	Isoform0007885
342	Isoform0007920
343	Isoform0008049
344	Isoform0008074
345	Isoform0008169
346	Isoform0008189
347	Isoform0008190
348	Isoform0008194
349	Isoform0008209
350	Isoform0008275
351	Isoform0008294
352	Isoform0008329
353	Isoform0008349
354	Isoform0008375
355	Isoform0008380
356	Isoform0008417
357	Isoform0008439
358	Isoform0008460
359	Isoform0008464
360	Isoform0008597
361	Isoform0008629
362	Isoform0008637
363	Isoform0008760
364	Isoform0008777
365	Isoform0008783
366	Isoform0008785
367	Isoform0008799
368	Isoform0008820
369	Isoform0008848
370	Isoform0008874
371	Isoform0008914
372	Isoform0008949
373	Isoform0008974
374	Isoform0009032
375	Isoform0009093
376	Isoform0009116
377	Isoform0009150
378	Isoform0009153
379	Isoform0009156
380	Isoform0009187
381	Isoform0009211
382	Isoform0009221
383	Isoform0009258
384	Isoform0009278
385	Isoform0009281
386	Isoform0009294
387	Isoform0009359
388	Isoform0009431
389	Isoform0009463
390	Isoform0009493
391	Isoform0009506
392	Isoform0009508
393	Isoform0009524
394	Isoform0009536
395	Isoform0009539
396	Isoform0009555
397	Isoform0009585
398	Isoform0009590
399	Isoform0009598
400	Isoform0009610
401	Isoform0009620
402	Isoform0009667
403	Isoform0009668
404	Isoform0009707
405	Isoform0009756
406	Isoform0009759
407	Isoform0009760
408	Isoform0009767
409	Isoform0009800
410	Isoform0009803
411	Isoform0009817
412	Isoform0009822
413	Isoform0009827
414	Isoform0009831
415	Isoform0009834
416	Isoform0009840
417	Isoform0009846
418	Isoform0009874
419	Isoform0009908
420	Isoform0009918
421	Isoform0009950
422	Isoform0009966
423	Isoform0009970
424	Isoform0010034
425	Isoform0010039
426	Isoform0010101
427	Isoform0010106
428	Isoform0010136
429	Isoform0010184
430	Isoform0010215
431	Isoform0010220
432	Isoform0010236
433	Isoform0010262
434	Isoform0010293
435	Isoform0010323
436	Isoform0010338
437	Isoform0010340
438	Isoform0010370
439	Isoform0010386
440	Isoform0010426
441	Isoform0010435
442	Isoform0010454
443	Isoform0010474
444	Isoform0010569
445	Isoform0010573
446	Isoform0010577
447	Isoform0010594
448	Isoform0010712
449	Isoform0010721
450	Isoform0010756
451	Isoform0010764
452	Isoform0010765
453	Isoform0010767
454	Isoform0010815
455	Isoform0010849
456	Isoform0010874
457	Isoform0010883
458	Isoform0010895
459	Isoform0010924
460	Isoform0010932
461	Isoform0010989
462	Isoform0011048
463	Isoform0011111
464	Isoform0011139
465	Isoform0011149
466	Isoform0011186
467	Isoform0011187
468	Isoform0011276
469	Isoform0011287
470	Isoform0011289
471	Isoform0011300
472	Isoform0011313
473	Isoform0011356
474	Isoform0011381
475	Isoform0011383
476	Isoform0011429
477	Isoform0011442
478	Isoform0011469
479	Isoform0011489
480	Isoform0011493
481	Isoform0011516
482	Isoform0011547
483	Isoform0011581
484	Isoform0011594
485	Isoform0011595
486	Isoform0011674
487	Isoform0011679
488	Isoform0011728
489	Isoform0011770
490	Isoform0011797
491	Isoform0011875
492	Isoform0011937
493	Isoform0011941
494	Isoform0011950
495	Isoform0012009
496	Isoform0012046
497	Isoform0012060
498	Isoform0012061
499	Isoform0012067
500	Isoform0012145
501	Isoform0012162
502	Isoform0012167
503	Isoform0012197
504	Isoform0012198
505	Isoform0012205
506	Isoform0012253
507	Isoform0012322
508	Isoform0012378
509	Isoform0012414
510	Isoform0012417
511	Isoform0012418
512	Isoform0012428
513	Isoform0012447
514	Isoform0012451
515	Isoform0012479
516	Isoform0012534
517	Isoform0012547
518	Isoform0012589
519	Isoform0012602
520	Isoform0012628
521	Isoform0012701
522	Isoform0012718
523	Isoform0012780
524	Isoform0012794
525	Isoform0012805
526	Isoform0012857
527	Isoform0012859
528	Isoform0012863
529	Isoform0012890
530	Isoform0012954
531	Isoform0013010
532	Isoform0013070
533	Isoform0013097
534	Isoform0013102
535	Isoform0013124
536	Isoform0013136
537	Isoform0013153
538	Isoform0013173
539	Isoform0013177
540	Isoform0013191
541	Isoform0013222
542	Isoform0013237
543	Isoform0013274
544	Isoform0013288
545	Isoform0013306
546	Isoform0013366
547	Isoform0013367
548	Isoform0013388
549	Isoform0013395
550	Isoform0013399
551	Isoform0013431
552	Isoform0013472
553	Isoform0013502
554	Isoform0013521
555	Isoform0013573
556	Isoform0013577
557	Isoform0013582
558	Isoform0013588
559	Isoform0013605
560	Isoform0013607
561	Isoform0013624
562	Isoform0013660
563	Isoform0013673
564	Isoform0013676
565	Isoform0013681
566	Isoform0013694
567	Isoform0013727
568	Isoform0013729
569	Isoform0013749
570	Isoform0013754
571	Isoform0013774
572	Isoform0013783
573	Isoform0013801
574	Isoform0013852
575	Isoform0013854
576	Isoform0013859
577	Isoform0013890
578	Isoform0013909
579	Isoform0013917
580	Isoform0013970
581	Isoform0013991
582	Isoform0014007
583	Isoform0014129
584	Isoform0014159
585	Isoform0014223
586	Isoform0014334
587	Isoform0014347
588	Isoform0014356
589	Isoform0014363
590	Isoform0014365
591	Isoform0014374
592	Isoform0014402
593	Isoform0014409
594	Isoform0014445
595	Isoform0014483
596	Isoform0014511
597	Isoform0014514
598	Isoform0014535
599	Isoform0014539
600	Isoform0014567
601	Isoform0014577
602	Isoform0014647
603	Isoform0014687
604	Isoform0014731
605	Isoform0014735
606	Isoform0014738
607	Isoform0014804
608	Isoform0014917
609	Isoform0014951
610	Isoform0014969
611	Isoform0014979
612	Isoform0015055
613	Isoform0015061
614	Isoform0015071
615	Isoform0015092
616	Isoform0015167
617	Isoform0015211
618	Isoform0015272
619	Isoform0015296
620	Isoform0015301
621	Isoform0015308
622	Isoform0015313
623	Isoform0015361
624	Isoform0015443
625	Isoform0015458
626	Isoform0015464
627	Isoform0015571
628	Isoform0015601
629	Isoform0015618
630	Isoform0015635
631	Isoform0015727
632	Isoform0015729
633	Isoform0015731
634	Isoform0015736
635	Isoform0015737
636	Isoform0015740
637	Isoform0015748
638	Isoform0015761
639	Isoform0015773
640	Isoform0015788
641	Isoform0015805
642	Isoform0015808
643	Isoform0015821
644	Isoform0015841
645	Isoform0015854
646	Isoform0015858
647	Isoform0015880
648	Isoform0015889
649	Isoform0015896
650	Isoform0015910
651	Isoform0015939
652	Isoform0015948
653	Isoform0015969
654	Isoform0015972
655	Isoform0015977
656	Isoform0016004
657	Isoform0016048
658	Isoform0016054
659	Isoform0016065
660	Isoform0016070
661	Isoform0016080
662	Isoform0016092
663	Isoform0016097
664	Isoform0016102
665	Isoform0016116
666	Isoform0016118
667	Isoform0016123
668	Isoform0016137
669	Isoform0016148
670	Isoform0016150
671	Isoform0016177
672	Isoform0016187
673	Isoform0016205
674	Isoform0016206
675	Isoform0016231
676	Isoform0016251
677	Isoform0016259
678	Isoform0016294
679	Isoform0016305
680	Isoform0016308
681	Isoform0016311
682	Isoform0016355
683	Isoform0016356
684	Isoform0016372
685	Isoform0016390
686	Isoform0016391
687	Isoform0016407
688	Isoform0016409
689	Isoform0016422
690	Isoform0016444
691	Isoform0016445
692	Isoform0016475
693	Isoform0016505
694	Isoform0016510
695	Isoform0016537
696	Isoform0016541
697	Isoform0016543
698	Isoform0016544
699	Isoform0016563
700	Isoform0016566
701	Isoform0016577
702	Isoform0016596
703	Isoform0016600
704	Isoform0016605
705	Isoform0016614
706	Isoform0016621
707	Isoform0016634
708	Isoform0016668
709	Isoform0016701
710	Isoform0016704
711	Isoform0016716
712	Isoform0016722
713	Isoform0016737
714	Isoform0016751
715	Isoform0016762
716	Isoform0016780
717	Isoform0016786
718	Isoform0016793
719	Isoform0016817
720	Isoform0016827
721	Isoform0016830
722	Isoform0016887
723	Isoform0016898
724	Isoform0016908
725	Isoform0016915
726	Isoform0016925
727	Isoform0016933
728	Isoform0016934
729	Isoform0016937
730	Isoform0016945
731	Isoform0016946
732	Isoform0016960
733	Isoform0016970
734	Isoform0016992
735	Isoform0017037
736	Isoform0017039
737	Isoform0017040
738	Isoform0017098
739	Isoform0017101
740	Isoform0017107
741	Isoform0017143
742	Isoform0017145
743	Isoform0017147
744	Isoform0017151
745	Isoform0017164
746	Isoform0017173
747	Isoform0017205
748	Isoform0017206
749	Isoform0017221
750	Isoform0017231
751	Isoform0017241
752	Isoform0017252
753	Isoform0017262
754	Isoform0017277
755	Isoform0017280
756	Isoform0017329
757	Isoform0017337
758	Isoform0017353
759	Isoform0017363
760	Isoform0017392
761	Isoform0017420
762	Isoform0017426
763	Isoform0017428
764	Isoform0017437
765	Isoform0017479
766	Isoform0017514
767	Isoform0017652
768	Isoform0017677
769	Isoform0017690
770	Isoform0017693
771	Isoform0017699
772	Isoform0017730
773	Isoform0017761
774	Isoform0017777
775	Isoform0017778
776	Isoform0017794
777	Isoform0017847
778	Isoform0017854
779	Isoform0017879
780	Isoform0017897
781	Isoform0017902
782	Isoform0017916
783	Isoform0017918
784	Isoform0017919
785	Isoform0017936
786	Isoform0017944
787	Isoform0017974
788	Isoform0017985
789	Isoform0017999
790	Isoform0018009
791	Isoform0018084
792	Isoform0018113
793	Isoform0018129
794	Isoform0018136
795	Isoform0018168
796	Isoform0018200
797	Isoform0018365
798	Isoform0018378
799	Isoform0018414
800	Isoform0018446
801	Isoform0018500
802	Isoform0018511
803	Isoform0018634
804	Isoform0018690
805	Isoform0018720
806	Isoform0018727
807	Isoform0018779
808	Isoform0018831
809	Isoform0018937
810	Isoform0018938
811	Isoform0018953
812	Isoform0019052
813	Isoform0019060
814	Isoform0019123
815	Isoform0019219
816	Isoform0019258
817	Isoform0019316
818	Isoform0019336
819	Isoform0019419
820	Isoform0019515
821	Isoform0019596
822	Isoform0019766
823	Isoform0019797
824	Isoform0019861
825	Isoform0019941
826	Isoform0019986
827	Isoform0020067
828	Isoform0020341
829	Isoform0020418
830	Isoform0020463
831	Isoform0020468
832	Isoform0020525
833	Isoform0020584
834	Isoform0020617
835	Isoform0020624
836	Isoform0020631
837	Isoform0020689
838	Isoform0020726
839	Isoform0020750
840	Isoform0020753
841	Isoform0020788
842	Isoform0020791
843	Isoform0020885
844	Isoform0020900
845	Isoform0021106
846	Isoform0021221
847	Isoform0021298
848	Isoform0021374
849	Isoform0021423
850	Isoform0021481
851	Isoform0021631
852	Isoform0021823
853	Isoform0021847
854	Isoform0021859
855	Isoform0021901
856	Isoform0021945
857	Isoform0021957
858	Isoform0021961
859	Isoform0022018
860	Isoform0022060
861	Isoform0022208
862	Isoform0022221
863	Isoform0022283
864	Isoform0022346
865	Isoform0022365
866	Isoform0022368
867	Isoform0022420
868	Isoform0022538
869	Isoform0022605
870	Isoform0022620
871	Isoform0022623
872	Isoform0022674
873	Isoform0022677
874	Isoform0022736
875	Isoform0022776
876	Isoform0022789
877	Isoform0022807
878	Isoform0022894
879	Isoform0023552
880	Isoform0023574
881	Isoform0023630
882	Isoform0023756
883	Isoform0023769
884	Isoform0023783
885	Isoform0023826
886	Isoform0024063
887	Isoform0024184
888	Isoform0024204
889	Isoform0024250
890	Isoform0024284
891	Isoform0024366
892	Isoform0024406
893	Isoform0024412
894	Isoform0024461
895	Isoform0024494
896	Isoform0024527
897	Isoform0024550
898	Isoform0024766
899	Isoform0024800
900	Isoform0024804
901	Isoform0024819
902	Isoform0024877
903	Isoform0024950
904	Isoform0025016
905	Isoform0025069
906	Isoform0025176
907	Isoform0025187
908	Isoform0025215
909	Isoform0025345
910	Isoform0025505
911	Isoform0025581
912	Isoform0025595
913	Isoform0025698
914	Isoform0025766
915	Isoform0025895
916	Isoform0025933
917	Isoform0026116
918	Isoform0026138
919	Isoform0026174
920	Isoform0026245
921	Isoform0026297
922	Isoform0026320
923	Isoform0026327
924	Isoform0026339
925	Isoform0026384
926	Isoform0026400
927	Isoform0026409
928	Isoform0026500
929	Isoform0026511
930	Isoform0026550
931	Isoform0026559
932	Isoform0026574
933	Isoform0026596
934	Isoform0026646
935	Isoform0026652
936	Isoform0026759
937	Isoform0026773
938	Isoform0026850
939	Isoform0026900
940	Isoform0027035
941	Isoform0027057
942	Isoform0027088
943	Isoform0027089
944	Isoform0027110
945	Isoform0027205
946	Isoform0027258
947	Isoform0027307
948	Isoform0027358
949	Isoform0027411
950	Isoform0027466
951	Isoform0027509
952	Isoform0027533
953	Isoform0027658
954	Isoform0027673
955	Isoform0027674
956	Isoform0027678
957	Isoform0027699
958	Isoform0027793
959	Isoform0027899
960	Isoform0027976
961	Isoform0028087
962	Isoform0028107
963	Isoform0028151
964	Isoform0028222
965	Isoform0028375
966	Isoform0028420
967	Isoform0028645
968	Isoform0028727
969	Isoform0028728
970	Isoform0028739
971	Isoform0028743
972	Isoform0028788
973	Isoform0028814
974	Isoform0028875
975	Isoform0028880
976	Isoform0028916
977	Isoform0029023
978	Isoform0029281
979	Isoform0029340
980	Isoform0029439
981	Isoform0029488
982	Isoform0029509
983	Isoform0029520
984	Isoform0029627
985	Isoform0029634
986	Isoform0029712
987	Isoform0029718
988	Isoform0029720
989	Isoform0029816
990	Isoform0029844
991	Isoform0029851
992	Isoform0029874
993	Isoform0029886
994	Isoform0029917
995	Isoform0029991
996	Isoform0030135
997	Isoform0030136
998	Isoform0030145
999	Isoform0030176
1000	Isoform0030179
1001	Isoform0030252
1002	Isoform0030316
1003	Isoform0030430
1004	Isoform0030435
1005	Isoform0030532
1006	Isoform0030741
1007	Isoform0030829
1008	Isoform0030962
1009	Isoform0031032
1010	Isoform0031097
1011	Isoform0031106
1012	Isoform0031199
1013	Isoform0031240
1014	Isoform0031272
1015	Isoform0031279
1016	Isoform0031304
1017	Isoform0031403
1018	Isoform0031429
1019	Isoform0031495
1020	Isoform0031585
1021	Isoform0031593
1022	Isoform0031628
1023	Isoform0031660
1024	Isoform0031663
1025	Isoform0031674
1026	Isoform0031763
1027	Isoform0031811
1028	Isoform0031858
1029	Isoform0031861
1030	Isoform0031893
1031	Isoform0032009
1032	Isoform0032037
1033	Isoform0032107
1034	Isoform0032145
1035	Isoform0032265
1036	Isoform0032327
1037	Isoform0032351
1038	Isoform0032379
1039	Isoform0032393
1040	Isoform0032438
1041	Isoform0032833
1042	Isoform0032860
1043	Isoform0032924
1044	Isoform0033040
1045	Isoform0033130
1046	Isoform0033346
1047	Isoform0033379
1048	Isoform0033389
1049	Isoform0033555
1050	Isoform0033561
1051	Isoform0033673
1052	Isoform0033680
1053	Isoform0033700
1054	Isoform0033716
1055	Isoform0033723
1056	Isoform0033728
1057	Isoform0033765
1058	Isoform0033785
1059	Isoform0033807
1060	Isoform0033820
1061	Isoform0033829
1062	Isoform0033859
1063	Isoform0033929
1064	Isoform0033949
1065	Isoform0034083
1066	Isoform0034186
1067	Isoform0034511
1068	Isoform0034568
1069	Isoform0034597
1070	Isoform0034629
1071	Isoform0034673
1072	Isoform0034690
1073	Isoform0034819
1074	Isoform0034905
1075	Isoform0034927
1076	Isoform0035387
1077	Isoform0035398
1078	Isoform0035424
1079	Isoform0035454
1080	Isoform0035458
1081	Isoform0035536
1082	Isoform0035560
1083	Isoform0035653
1084	Isoform0035759
1085	Isoform0035764
1086	Isoform0035848
1087	Isoform0035874
1088	Isoform0035990
1089	Isoform0036016
1090	Isoform0036056
1091	Isoform0036227
1092	Isoform0036429
1093	Isoform0036482
1094	Isoform0036552
1095	Isoform0036628
1096	Isoform0036663
1097	Isoform0036818
1098	Isoform0036828
1099	Isoform0036847
1100	Isoform0036929
1101	Isoform0037044
1102	Isoform0037089
1103	Isoform0037134
1104	Isoform0037230
1105	Isoform0037272
1106	Isoform0037279
1107	Isoform0037321
1108	Isoform0037337
1109	Isoform0037341
1110	Isoform0037345
1111	Isoform0037373
1112	Isoform0037377
1113	Isoform0037424
1114	Isoform0037482
1115	Isoform0037495
1116	Isoform0037709
1117	Isoform0037761
1118	Isoform0038018
1119	Isoform0038032
1120	Isoform0038104
1121	Isoform0038438
1122	Isoform0038514
1123	Isoform0038622
1124	Isoform0038648
1125	Isoform0038696
1126	Isoform0038703
1127	Isoform0038793
1128	Isoform0038837
1129	Isoform0039113
1130	Isoform0039140
1131	Isoform0039178
1132	Isoform0039211
1133	Isoform0039253
1134	Isoform0039301
1135	Isoform0039398
1136	Isoform0039527
1137	Isoform0039532
1138	Isoform0039674
1139	Isoform0039920
1140	Isoform0040049
1141	Isoform0040230
1142	Isoform0040282
1143	Isoform0040285
1144	Isoform0040289
1145	Isoform0040340
1146	Isoform0040373
1147	Isoform0040587
1148	Isoform0040633
1149	Isoform0040634
1150	Isoform0040636
1151	Isoform0040639
1152	Isoform0040644
1153	Isoform0040661
1154	Isoform0040668
1155	Isoform0040694
1156	Isoform0040746
1157	Isoform0040753
1158	Isoform0040762
1159	Isoform0040766
1160	Isoform0040834
1161	Isoform0040853
1162	Isoform0040860
1163	Isoform0040896
1164	Isoform0040908
1165	Isoform0040909
1166	Isoform0040955
1167	Isoform0041010
1168	Isoform0041014
1169	Isoform0041159
1170	Isoform0041245
1171	Isoform0041381
1172	Isoform0041530
1173	Isoform0041566
1174	Isoform0041603
1175	Isoform0041646
1176	Isoform0041824
1177	Isoform0041896
1178	Isoform0042013
1179	Isoform0042067
1180	Isoform0042093
1181	Isoform0042129
1182	Isoform0042149
1183	Isoform0042150
1184	Isoform0042189
1185	Isoform0042334
1186	Isoform0042571
1187	Isoform0042620
1188	Isoform0042884
1189	Isoform0043160
1190	Isoform0043193
1191	Isoform0043200
1192	Isoform0043358
1193	Isoform0043389
1194	Isoform0043425
1195	Isoform0043618
1196	Isoform0043622
1197	Isoform0043675
1198	Isoform0043706
1199	Isoform0043728
1200	Isoform0043766
1201	Isoform0043777
1202	Isoform0043809
1203	Isoform0043837
1204	Isoform0043841
1205	Isoform0043862
1206	Isoform0044001
1207	Isoform0044012
1208	Isoform0044036
1209	Isoform0044048
1210	Isoform0044088
1211	Isoform0044102
1212	Isoform0044117
1213	Isoform0044172
1214	Isoform0044173
1215	Isoform0044216
1216	Isoform0044234
1217	Isoform0044268
1218	Isoform0044280
1219	Isoform0044338
1220	Isoform0044360
1221	Isoform0044388
1222	Isoform0044393
1223	Isoform0044406
1224	Isoform0044418
1225	Isoform0044454
1226	Isoform0044496
1227	Isoform0044517
1228	Isoform0044527
1229	Isoform0044542
1230	Isoform0044551
1231	Isoform0044598
1232	Isoform0044782
1233	Isoform0044799
1234	Isoform0044881
1235	Isoform0045064
1236	Isoform0045132
1237	Isoform0045155
1238	Isoform0045252
1239	Isoform0045291
1240	Isoform0045351
1241	Isoform0045500
1242	Isoform0045577
1243	Isoform0045608
1244	Isoform0045716
1245	Isoform0045739
1246	Isoform0045763
1247	Isoform0045801
1248	Isoform0045807
1249	Isoform0045892
1250	Isoform0045905
1251	Isoform0045909
1252	Isoform0045910
1253	Isoform0045922
1254	Isoform0045962
1255	Isoform0045991
1256	Isoform0046028
1257	Isoform0046058
1258	Isoform0046071
1259	Isoform0046099
1260	Isoform0046112
1261	Isoform0046119
1262	Isoform0046126
1263	Isoform0046157
1264	Isoform0046191
1265	Isoform0046193
1266	Isoform0046199
1267	Isoform0046225
1268	Isoform0046250
1269	Isoform0046266
1270	Isoform0046326
1271	Isoform0046369
1272	Isoform0046392
1273	Isoform0046431
1274	Isoform0046450
1275	Isoform0046452
1276	Isoform0046454
1277	Isoform0046455
1278	Isoform0046494
1279	Isoform0046504
1280	Isoform0046527
1281	Isoform0046535
1282	Isoform0046536
1283	Isoform0046596
1284	Isoform0046606
1285	Isoform0046609
1286	Isoform0046629
1287	Isoform0046634
1288	Isoform0046636
1289	Isoform0046639
1290	Isoform0046661
1291	Isoform0046672
1292	Isoform0046742
1293	Isoform0046743
1294	Isoform0046767
1295	Isoform0046805
1296	Isoform0046818
1297	Isoform0046824
1298	Isoform0046844
1299	Isoform0046870
1300	Isoform0046897
1301	Isoform0046898
1302	Isoform0046905
1303	Isoform0046913
1304	Isoform0046969
1305	Isoform0046974
1306	Isoform0046991
1307	Isoform0047059
1308	Isoform0047071
1309	Isoform0047089
1310	Isoform0047146
1311	Isoform0047152
1312	Isoform0047160
1313	Isoform0047162
1314	Isoform0047226
1315	Isoform0047244
1316	Isoform0047263
1317	Isoform0047282
1318	Isoform0047335
1319	Isoform0047343
1320	Isoform0047375
1321	Isoform0047376
1322	Isoform0047391
1323	Isoform0047397
1324	Isoform0047428
1325	Isoform0047447
1326	Isoform0047456
1327	Isoform0047486
1328	Isoform0047491
1329	Isoform0047544
1330	Isoform0047559
1331	Isoform0047561
1332	Isoform0047577
1333	Isoform0047613
1334	Isoform0047631
1335	Isoform0047672
1336	Isoform0047700
1337	Isoform0047708
1338	Isoform0047764
1339	Isoform0047902
1340	Isoform0047928
1341	Isoform0048092
1342	Isoform0048178
1343	Isoform0048186
1344	Isoform0048241
1345	Isoform0048271
1346	Isoform0048327
1347	Isoform0048680
1348	Isoform0048708
1349	Isoform0049039
1350	Isoform0049242
1351	Isoform0049272
1352	Isoform0049298
1353	Isoform0049379
1354	Isoform0049569
1355	Isoform0049724
1356	Isoform0049731
1357	Isoform0049760
1358	Isoform0049963
1359	Isoform0050096
1360	Isoform0050130
1361	Isoform0050327
1362	Isoform0050363
1363	Isoform0050702
1364	Isoform0050842
1365	Isoform0051041
1366	Isoform0051090
1367	Isoform0051107
1368	Isoform0051385
1369	Isoform0051471
1370	Isoform0051596
1371	Isoform0051678
1372	Isoform0051721
1373	Isoform0051816
1374	Isoform0051869
1375	Isoform0051922
1376	Isoform0051967
1377	Isoform0052002
1378	Isoform0052004
1379	Isoform0052016
1380	Isoform0052071
1381	Isoform0052154
1382	Isoform0052173
1383	Isoform0052578
1384	Isoform0052677
1385	Isoform0052681
1386	Isoform0053091
1387	Isoform0053109
1388	Isoform0053193
1389	Isoform0053607
1390	Isoform0053637
1391	Isoform0053672
1392	Isoform0053860
1393	Isoform0053963
1394	Isoform0053976
1395	Isoform0054006
1396	Isoform0054035
1397	Isoform0054046
1398	Isoform0054186
1399	Isoform0054205
1400	Isoform0054463
1401	Isoform0054601
1402	Isoform0054611
1403	Isoform0054769
1404	Isoform0054880
1405	Isoform0055247
1406	Isoform0055592
1407	Isoform0055739
1408	Isoform0055747
1409	Isoform0055834
1410	Isoform0055844
1411	Isoform0055846
1412	Isoform0055869
1413	Isoform0055874
1414	Isoform0055878
1415	Isoform0056209
1416	Isoform0056666
1417	Isoform0056685
1418	Isoform0056771
1419	Isoform0056804
1420	Isoform0056855
1421	Isoform0056954
1422	Isoform0057079
1423	Isoform0057177
1424	Isoform0057193
1425	Isoform0057300
1426	Isoform0057415
1427	Isoform0057499
1428	Isoform0057771
1429	Isoform0057870
1430	Isoform0057963
1431	Isoform0058246
1432	Isoform0058334
1433	Isoform0058523
1434	Isoform0058599
1435	Isoform0058758
1436	Isoform0058793
1437	Isoform0058875
1438	Isoform0058995
1439	Isoform0059056
1440	Isoform0059075
1441	Isoform0059135
1442	Isoform0059206
1443	Isoform0059215
1444	Isoform0059239
1445	Isoform0059251
1446	Isoform0059331
1447	Isoform0059339
1448	Isoform0059357
1449	Isoform0059386
1450	Isoform0059486
1451	Isoform0059714
1452	Isoform0059934
1453	Isoform0060106
1454	Isoform0060125
1455	Isoform0060234
1456	Isoform0060238
1457	Isoform0060280
1458	Isoform0060282
1459	Isoform0060283
1460	Isoform0060284
1461	Isoform0060300
1462	Isoform0060334
1463	Isoform0060374
1464	Isoform0060392
1465	Isoform0060472
1466	Isoform0060482
1467	Isoform0060547
1468	Isoform0060556
1469	Isoform0060561
1470	Isoform0060565
1471	Isoform0060618
1472	Isoform0060640
1473	Isoform0060654
1474	Isoform0060671
1475	Isoform0060739
1476	Isoform0060818
1477	Isoform0060921
1478	Isoform0061028
1479	Isoform0061034
1480	Isoform0061125
1481	Isoform0061267
1482	Isoform0061814
1483	Isoform0062030
1484	Isoform0062055
1485	Isoform0063116
1486	Isoform0063318
1487	Isoform0063611
1488	Isoform0063783
1489	Isoform0063911
1490	Isoform0064322
1491	Isoform0064476
1492	Isoform0064800
1493	Isoform0065066
1494	Isoform0065407
1495	Isoform0065411
1496	Isoform0065436
1497	Isoform0065511

## Sheet: darkred
	x
1	Isoform0000094
2	Isoform0000178
3	Isoform0000476
4	Isoform0000780
5	Isoform0000986
6	Isoform0001053
7	Isoform0001054
8	Isoform0001067
9	Isoform0001116
10	Isoform0001213
11	Isoform0001244
12	Isoform0001253
13	Isoform0001332
14	Isoform0001403
15	Isoform0001671
16	Isoform0001793
17	Isoform0002211
18	Isoform0002346
19	Isoform0002478
20	Isoform0002832
21	Isoform0002969
22	Isoform0003146
23	Isoform0003333
24	Isoform0003927
25	Isoform0005052
26	Isoform0005470
27	Isoform0005650
28	Isoform0005664
29	Isoform0005753
30	Isoform0005907
31	Isoform0005928
32	Isoform0006065
33	Isoform0006342
34	Isoform0007265
35	Isoform0007520
36	Isoform0007566
37	Isoform0007637
38	Isoform0007884
39	Isoform0008580
40	Isoform0008857
41	Isoform0010889
42	Isoform0010959
43	Isoform0011104
44	Isoform0011424
45	Isoform0011562
46	Isoform0012142
47	Isoform0012488
48	Isoform0012543
49	Isoform0012762
50	Isoform0013030
51	Isoform0013260
52	Isoform0013586
53	Isoform0013835
54	Isoform0014227
55	Isoform0015196
56	Isoform0015780
57	Isoform0015851
58	Isoform0015956
59	Isoform0016117
60	Isoform0016216
61	Isoform0016449
62	Isoform0016523
63	Isoform0017172
64	Isoform0017325
65	Isoform0017976
66	Isoform0019750
67	Isoform0020195
68	Isoform0022088
69	Isoform0022418
70	Isoform0022530
71	Isoform0023828
72	Isoform0023917
73	Isoform0024650
74	Isoform0025480
75	Isoform0026494
76	Isoform0026506
77	Isoform0030219
78	Isoform0031310
79	Isoform0031405
80	Isoform0031922
81	Isoform0033779
82	Isoform0034328
83	Isoform0037379
84	Isoform0037384
85	Isoform0037387
86	Isoform0037598
87	Isoform0038494
88	Isoform0038946
89	Isoform0039694
90	Isoform0040262
91	Isoform0040494
92	Isoform0040535
93	Isoform0040719
94	Isoform0040819
95	Isoform0040889
96	Isoform0042014
97	Isoform0045283
98	Isoform0045401
99	Isoform0045687
100	Isoform0045946
101	Isoform0046316
102	Isoform0046427
103	Isoform0047567
104	Isoform0047685
105	Isoform0049913
106	Isoform0056207
107	Isoform0060372
