# Supplementary material for: Enhanced Activity of Genes Associated With Photosynthesis, Phytohormone Metabolism and Cell Wall Synthesis Is Involved in Gibberellin-Mediated Sugarcane Internode Growth
Source: Front Genet. 2020 Oct 28;11:570094. doi: 10.3389/fgene.2020.570094 (PMC7655795; doi:10.3389/fgene.2020.570094)
Supplement: Supplementary file 11 [file Data_Sheet_1.ZIP]

Archive with 1 entries (1 files):
- Additional data 9-isforms.fa
