# Supplementary material for: Enhanced Activity of Genes Associated With Photosynthesis, Phytohormone Metabolism and Cell Wall Synthesis Is Involved in Gibberellin-Mediated Sugarcane Internode Growth
Source: Front Genet. 2020 Oct 28;11:570094. doi: 10.3389/fgene.2020.570094 (PMC7655795; doi:10.3389/fgene.2020.570094)
Supplement: Supplementary file 11 [file Data_Sheet_1.ZIP › Additional data 9-isforms.fa]

>Isoform0000001
ATGTCGGACTCGGAGGAGCACCACTTCGAATCGAAGGCCGACGCTGGTGCGTCCAAGACCTACCCGCAGCAGGCTGGCACCGTCCGCAAGAACGGCTTCCTCGTCATCAAGGGCCGTCCCTGCAAGGTTGTGGAGGTTTCTACCTCAAAGACTGGTAAGCATGGCCACGCCAAATGCCACTTTGTTGCCATAGACATATTCAACGGGAAAAAACTTGAAGATATTGTTCCTTCTTCACACAACTGTGATATTCCGCATGTGAACCGTACTGAGTATCAGCTGATTGACATATCAGAGGATGGATTTGTGAGCCTTCTTACTTCAGATGGCAACACTAAGGATGATCTTAGACTCCCAACTGATGAGACTCTCGTGGCCCAGATTAAGGAAGGGTTTGAAAGCGGGAAGGATCTTGTTGTGACTGTCCAGTCTGCTATGGGGGAGGAGCAGATCTGCGCGCTGAAGGATATTGGCCCCAAGTAA
>Isoform0000002
ATGGTGGATGTTTGGATGGAGGTGGAGGCAAACCAGTACACCTCTGTACTGAATCCCATCCTCTTCCAGGTCCTCATCAGTCCGATGCTTGGGGGAACCACCGACCAGAAAGTTGTCGATGAGAACCTTGAGAAGCTGAAGAAGGTGCTAGAGGTGTATGAGGCACGTCTGACCAAGTCCAAGTATCTGGCTGGAGACTTCCTCAGCCTCGCTGACCTTAACCATGTATCTGTCAACCTCTGCCTGCTTGCCACACCCTACGCATCTGTGCTCGACGCTTACCCGCACGTTAAGGCCTGGTGGTCTAGTCTGATGGAGAGGCCATCTGTCCAGAAGGTCGCTGCCATGATGAAGCCATCTGCTTGA
>Isoform0000004
ATGGAACACAAGGAGGCGGGCTGCCAGCAGCCGGAGGGTCCAATCCTATGCATCAATAACTGCGGTTTCTTTGGCAGCGCTGCCACCATGAACATGTGCTCCAAGTGCCACAAGGAGATGATAATGAAGCAGGAGCAGGCCCAGCTGGCTGCCTCCTCCATCGATAGCATTGTCAATGGTGGTGATGGTGGGAAAGGACCTGTAATTGCTGCAACTGTAGATGCGGCAGTTCCTCAAGTTGAGAAGACTATTGTTGTGCAGCCTATGCATGTAGCTGAAACAAGCGAGGCTGCTGCTGTAATCCCGAAGGCCAAGGAAGGCCCAAACAGGTGCGCAACCTGTAGGAAGCGTGTTGGGTTGACAGGATTTAACTGCCGATGCGGGAACATGTACTGTTCGGTGCACCGCTACTCGGACAAACATGACTGCCAGTTCGACTATCGAACTGCAGCTAGGGACGCGATTGCCAAGGCCAATCCTGTGGTGAAGGCGGAGAAGCTTGACAAGATCTGA
>Isoform0000005
ATGGCCACGACCACGAACCACCGCCGCATTGTGGCCCTCCTGCTAGTCGCGGCCACGCTGCTGGCGCAGGCCGCGGCGTGCCCCTACTGCCCAACGCCGAAGCCGCCGCCGCCGCCGCCCCCGAAGGTGAAGCCGCCGCCGTCGTCCACGCCGTGCCCTCCCCCGCCCTACTCGCCGACGCCGACGCCGTCCACGCCGACGGGCAAGTGCCCCGTGGACACGCTGAAGCTGCTGGCGTGCGTGGACGCGCTCAACGGCCTCGTGCACGCCGTCGTCGGGACCAAGGCCAGCGACACCTGCTGCCCGCTGCTCTCCGGCGTGGCCGACCTCGACGCCGCGCTCTGCCTCTGCACCACCATCAAGGCCAAGGCGCTCAGCGTCAGCGTCGTGCTCCCCGTCGCCATCTCGGTGCTCGTCAACGAGTGCGGCAAGCACGTGCCCTCCAGCTTCACGTGCCCGTAA
>Isoform0000006
ATGGATGCCGGAGCAAAGGTGCCGAAGAAGGCCGCGGCGGGGCGTCGCGGCGGCGGCGGCCCCAAGAAGAAGCCGGTCTCTCGCTCCGTGAAGGCCGGCCTCCAGTTCCCCGTCGGCCGTATCGGCCGCTACCTCAAGCAGGGTCGCTACGCCCAGCGTATCGGCACCGGCGCCCCCGTCTACCTCGCCGCCGTCCTCGAGTACCTCGCCGCCGAGGTCCTCGAGTTGGCGGGGAACGCAGCGCGGGACAACAAGAAGAACCGGATCATCCCGCGGCACGTACTGCTGGCGATCCGCAACGACGAGGAGCTCGGGAAGCTGCTGGCCGGCGTCACCATCGCGCACGGCGGGGTTCTGCCCAACATCAACCCTGTGCTGCTCCCCAAGAAGACCGCTGCTGCTGCCGCCAAGGAGGGCAAAGAGAAGAAGTCACCCAAGAAGGCGGCCGCCAAGTCGCCCAAGAAGGCGGCCGCCGCATAG
>Isoform0000007
ATGGCTGAGGAGGAGGCCAAGAAGGTGGAGGTGGAGGTCACCAAGGACAAGGAGCCCGACGCGGCGCCCGCGGAGGCCGAGCCGGAGGCGGCCAAGGAGGACGTCGCCGAGGAGAAGGCCGTCATCCCCGCGACCGAGCCGCCGGCCGACGACTCCAAGGCCCTGGCAATCGTCGAGAAAGTTGCAGATGAACCTGCTCCAGAGAAGCCTGCTGCTGAGAAGCAAGGGGGCTCCAATGACAGAGATCTCGCTCTTGCAAGGGTGGAAACAGAGAAGAGGAACTCTTTGATCAAAGCATGGGAAGAGAATGAGAAGACAAAAGCTGAGAACAAGGCTGCTAAGAAAGTATCCGCTATTCTTTCATGGGAGAACACAAAGAAAGCAAACATAGAAGCTCAACTGAAGAAGATTGAGGAACAACTGGAAAAGAAGAAGGCTGAATATGCTGAGAAGATGAAGAACAAGGTTGCAATGATCCACAAGGAAGCCGAAGAGAAGCGAGCGATGGTGGAGGCAAAGCGCGGCGAGGAGGTCCTGAAGGCCGAGGAGATGGCTGCCAAGTACCGGGCCACCGGCCACGCTCCTAAGAAGCTCATCGGGTGCTTTGGAGCCTAA
>Isoform0000008
ATGGCGCCGCTGAAGCTATACGGCATGCCGGTGTCGCCCAACGTGGTGCGCGTGGCCACCGTGCTCAACGAGAAGGGCCTCGACTTCGAGATCATCCCCGTCGACCTCACCACCGGCGCCCACAAGCAGCCCGACTTCCTCGCGCTCAACCCCTTCGGCCAGATCCCGGCTCTCGTCGACGGAGACGAAGTCCTCTACGAGTCCCGTGCCATCAACCGGTACATCGCGACCAAGTTCGCGTCGTCGGGCGCGGCCCTGCTCCCCGCGACGCCGTCGGCGAAGCTGGAGGTGTGGCTGGAGGTGGAGTCGCACCACTTCTACCCGAACGCGTCGCCGCTGGTGTTCCAGCTCCTCTTCAGGCCGCTCTTTGGCGGGCCCCCCGACCCGGTGGTGGTGGACAAGCACGCGCACGAGCTCGCCAAGGTGCTCGACGTCTACGAGGCGCACCTCACAAGCAACAAGTACCTCGCCGGGGACCAGTTCACCCTCGCCGACGCCAACCACGCGTCCTACCTGCTCTACCTCACCAAGACCCCCAAGGCCGGGCTCGTCAACGACCGCCCCCATGTTAAGGCATGGTGGGAGGGGATCGCCGCCCGCCCCGCGTTCCAGAAGACCGCCGCCGCCATCCCCTTGCCCCCGCCGCCCTCCGCCTGA
>Isoform0000009
ATGTCCAAGAAGATGCGCTTGCCACAAGCGAAAGGAAAGAATATTTTGCATCTCGATTTCCTACTTGGATATAAACCACAACAGCAAGACATTTCAAACACACGAGCAACACGAGCAGAGTTTGATAGGTGGTATGCAGCCGTACAAAAAGAATATGAACTTGATGACACACAAATGACAGTTGTTATGAGCGGATTAATGGTATGGTGCATAGAAAATGGTTGCTCACCGAACATCAATGGTGTTTGGACCATGATGGATGGAGAAGAACAGAGAACATTTCCTTTAAAGCCAATAATTGAAAATGCTTCTCCGACATTTAGGCAAATCATGCATCATTTTAGTGATGCAGCTGAAGCGTATATAGAATACCGTAATTCAACGGAACGCTACATGCCAAGATATGGACTTCAGCGAAACTTGACCGACTACAATTTAGCACGTTACGCTTTTGATTTCTACGAGATCACATCACGTACAACTGCCCGTGCTAAGGAGGCCCACATGCAGATGAAAGCTGCAGCAGTTCGTGGTTCTAATACCCGGATGTTCGGCTTGGATGGGAATGTTGGCGAGTCTCAGGAGAATACTGAACGTCACACTGCTGGCGACGTGAGTCGCAACATGCACACCCTTCTTGGGGTGCAACAGCACCACTGA
>Isoform0000010
ATGTCTGATCTCGACGTTCAGATCCCAACTGCCTTTGATCCCTTTGCTGAGGCCAATGCTGGGGACTCTGGTGCGGCAGCAGGATCAAAGGACTACGTTCATGTACGCATCCAGCAGCGTAATGGTCGCAAGAGTCTGACTACTGTCCAGGGATTGAAGAAGGAGTTCAGCTACAGCAAGATCCTTAAAGATCTCAAGAAAGAGTTTTGCTGCAATGGTACAGTGGTCCAGGACCCAGAACTTGGACAGGTCATTCAACTCCAGGGTGATCAGAGGAAGAACGTCTCGAATTTCCTTGTCCAGGCCGGCATTGTGAAGAAGGAACACATCAAGATTCATGGTTTCTGA
>Isoform0000011
ATGGAGCACAAGGAGACTGGATGCCAGGCCCCTGAGGGACCCATCCTTTGCATCAATAACTGCGGCTTCTTCGGAAGCGCAGCTACCATGAACATGTGCTCCAAGTGCCACAAGGAGATGATAATGAAGCAGGAGCAGGCCAAGCTGGCTGCCTCCTCTATCGACAGCATCGTCAATGGCAACGATGCTGTCATGGAACCAGTTGTTTCTGGCAACACAGTGGTAGCTGTTGCTCAAGTCGAGTTGCAAACAATGAACGTGCAGCCCACTGATGTTGCTGGACCTAGCGAGGGGGCGGCAGTGATCTCCAAAGGGAAGGTAGGGCCGAACCGGTGCAGCACTTGCAGGAAGAGGGTTGGACTTACAGGATTCAACTGCCGGTGTGGGAACTTGTATTGTGCACTCCACCGCTACTCCGACAAGCATGACTGCAAGTTCGACTATCGGACTGCTGCTAGGGATGCCATTGCCAAGGCTAATCCAGTGGTGAAGGCGGACAAGCTCGACAAGATCTAG
>Isoform0000012
ATGGCGAACCCGCGCGTCTTCTTCGACATGACCGTCGGCGGCGCCCCGGCGGGGCGGATCGTGATGGAGCTGTACGCCAACGAGGTGCCCAAGACGGCCGAGAACTTCCGCGCGCTGTGCACGGGCGAGAAGGGCGTGGGGAAATCCGGGAAGCCGCTCCACTACAAGGGCTCCACCTTCCACCGCGTCATCCCGCAGTTCATGTGCCAGGGCGGCGACTTCACCCGCGGCAACGGCACGGGAGGGGAGTCCATCTACGGCGAGAAGTTCCCCGACGAGAAGTTCGTGCGCAAGCACACGGGGCCCGGGGTGCTCTCCATGGCCAACGCGGGGCCCAACACCAACGGCTCCCAGTTCTTCATCTGCACCGTCGAGACCCCCTGGCTCGACGGCAAGCACGTCGTCTTCGGCCAGGTCGTCGAGGGCATGGACGTCGTCAAGGCCATCGAGAAGGTGGGATCCCGCAGCGGATCCACCTCCAAGGAGGTCAAGGTCGCTGACTGCGGCCAGCTCAGCTAG
>Isoform0000013
ATGTTCCTGGTGGACTGGTTCTACGGGGTGCTGGCGTCGCTGGGGCTGTGGCAGAAGGAGGCTAAGATCCTCTTCCTCGGCCTCGACAACGCCGGCAAGACCACGCTCCTCCACATGCTCAAGGACGAGAGATTGGTTCAGCATCAGCCTACGCAATATCCAACTTCTGAAGAGCTGAGTATTGGGAAGATCAAGTTCAAGGCATTTGATTTAGGAGGACATCAGATTGCTCGCCGTGTTTGGAAGGATTACTATGCTAAGGTGGATGCAGTGGTCTACCTCGTGGATGCCTATGACAAGGAGCGGTTTGCTGAGTCAAAGAAGGAGCTAGATGCGCTCCTGTCAGATGACTCCCTGGCCACTGTTCCATTCCTGATCCTGGGGAACAAGATCGACATCCCTTATGCCGCTTCAGAGGAGGAACTCCGTTACCACATGGGGCTGAGCAACTTCACCACTGGCAAGGGCAAGGTTAACCTGGGCGAGTCCAACGTGCGCCCCCTGGAGGTGTTCATGTGCAGTGTTGTTCGCAAGATGGGGTATGGCGATGGGTTTAAGTGGGTGTCACAGTACATCAACTAG
>Isoform0000014
ATGGCCACCGTGACTGAAGAAGTTGCTCCGGCCGTCGCTGTCGCCGAGGAGCCGGCGCCGAAGGAGGTGGTGGAGACGCCGGAGAAGGTGGAGGAGGGGAAGAAGCCCGATGAGGACGAGGGGAAGAAGGCCGCCGAGAAGGAGAAGAAGGCGAGGAAGCCGCGGAGCAGGAAGCCCAAGTCCGCCGGGCCTCACCACCCGCCCTACTTCGAGATGATCAAGGAGGCGATCCTGTCGCAGGACGGCGGCAAGGTCGGGGCGAGCACGTACGCGATCGCCAAACACATGGGGGAGAAGCACCGGGACGTGCTCCCGCCCAACTACCGCAAGGTGCTGGCCGTGCAGCTGCGCGGGTTCGCCGCCAAGGGCCGCCTCGTCAAGGTCAAGGCCTCCTTCAAGCTCTCCGCTTCCGAGGAGAAGAAGGCCTCCTCCGCGGCCGCCAAGAAGAAGAAGAAGGCTGCGTCGGCGCCGACGCTGGCCAAACGCAAGAGGCCCGCGGCGGCCGCCGCCGCGCCGGCCAAAAAGAAGACGGCGCCCAGGGAGGCACGGAAAGCGCGCGCAAAGCGGGCGAGGATGGTGGCCCCGGCGCCCGTGCAGCCCAAGCCCAAGTCCGCCCGCGCCGCCGCCGCCGCCGGCAAGAAGGCCAACAAGGCCAGCGCCTGA
>Isoform0000017
ATGGCGGCGTCGGACGTTGAGTACCGCTGCTTCGTCGGCGGCCTCGCCTGGGCCACCGACGACAACTCCCTCCACACCGCCTTCAGCGCCTACGGCGAGGTCCTCGACTCCAAGATCATCATGGATCGGGAGACGCAGAGGTCCCGCGGCTTCGGCTTCGTCACCTTCTCGACGGAGGAGGCGATGCGGAGCGCCATCGAGGGCATGAACGGCAAGGAGCTCGACGGCCGCAACATCACCGTCAACGAAGCCCAGTCCCGCGGCGGCCCGCGCTCCGGCGGCGGCTACGGCGGCGGCCGTGGAGGCGGTGGCGGCTACGGCCGCCGTGATGGAGGTGGCTACGGCGGTGGCGGCGGCGGCTACGGCGGCGGTGGCTACGGTGGCCGCAGCGGTGGCGGTGGCGGCTACGGCGGCGGCGGTGGCGGCTACGGCGGTGGCAGCCGCGGCGGCGGGTACGGCAACTCCGAGGGGAGCTGGAGGAACTGA
>Isoform0000019
ATGGCCGCCGCCGCCCTCCGCTCCTCTGCCGCACGTCGGCTCCTGCGCCTCGCCCCGGCAGCCTCGCCGGCTCTGTCCTTTGCTTCCCGGCCCACCGCCGGGGTGGCGCCGCTCTCGCGCCCGATCGCCGCGCTATCAGGTGGGAACAATCCTATCTCATGGAAACTGAGGCGCTTCTTCAGTTCAAATGAAAAGCACTTGCCTGCAATATCTGACCCAGAGATAGAATCTGCATTTAAGGATTTGTTGTCTGCTAGTTGGAATGAACTTCCAGATTCTCTCGTAGCAGAAGCAAAGAAAGCAGTATCTAAAGCCACCGATGATAAGGCTGGTCAAGAGGCTTTGAAAAATGTATTTCGTGCAGCTGAGGCGTGTGAAGAATTTAGTGGAACCTTGGTTACCCTAAGAATGGCTCTTGATGATCTTTGCGGCCTGACTGGCGAAAATGTGGGTCCCTTGCCTGGTTATATTGAAGATGCTGTTAAAGCTGCATATAATCGCTACATGACATATCTGGAGTCCTTTGGCCCCAAGGAAAATTATCTAAGAAAGAAGGTGGAGACTGAGTTGGGGACAAAAATGATACACCTCAAGATGAGATGCAGTGGCATAGGTTCTGAGTGGGGAAAGATCTCCCTGATTGGCACCTCAGGAATCTCAGGTTCCTATGTTGAGCTAAGGGCATGA
>Isoform0000020
ATGGCCACCGCCGAGGTCCAGGTCCCGACTGCCGCGCCCGTCGAGGAGGCTCCGGTGGTAGTGGAGGCTGTCCAGCCGGCCGCCGTCGTCGAGGAGACCCCGAAGGAGGAGGCCGCTGCTCCGGTTGTCGCAGAGACCCCGGCCGCCGACGAGCCAGCTCCGGCGGAGACCGAGGTCGCTAAGGAGCCGGAGGCGGAAGCTGTTCCTGCCGAGACTGAAACCAAGGAGGTCGAGGTCGAGGCCGTGGCTGAGCCGACCGAGGCAGCTGAGACCAAGGAAGCAGAGGCGGAGGCCGCGCCGGCAGCAGAGACGGCGGCCAAGGAGGCAGAGCCAGAGACTGCTGCTGCCCCCGTCGAGGCTGTCCCGGCCGAAACTGAGGCTGAGCCGGAGGTGGCGGCCGAGCCCGAGGCAGCAGCTCCGGCTGAGGCCGAGACCAAGGAAGCGGAGGTAGAGGCTGCGGCGGCCGAGGCCGAGGTGGCCGTGCCTGTGCCGGCTGAGGAGGCCAAGGAGGAGGAGGCAGCGCCTGCTGTCGCCGCCGCTCCTGAGGCAGAAGCCGCAGCGGCCGAGGAGGCGGCGCCGGCAGAGGCCGAAGTGGCGGCCCCTGCCCCCGAGGTCGCCGCCGCCGACAAGGCCGACGAGTGA
>Isoform0000021
ATGAAGGGGGTCAAATCCAAGGGCGCCGCCAAGGCCGATGCCAAGCTGGCGGTGAAGAGCAAGGGAGCGGAGAAGCCCGCCGCCAAGGGCAGGAAGGGGAAGGCCGGCAAGGACCCCAACAAGCCCAAGAGGGCTCCTAGCGCTTTCTTCGTATTCATGGAGGAATTCCGCAAGGAGTTCAAGGAGAAGAACCCTAAGAACAAGTCTGTTGCTGCGGTGGGAAAAGCTGCTGGCGACAGGTGGAAATCCCTCACCGAATCGGACAAGGCTCCCTATGTAGCCAAGGCTAATAAGCTCAAGCTAGAGTATAACAAGGCCATTGCTGCCTACAACAAGGGCGAGAGCACCGCTGCTGCTAAGAAGGCTCCTGCCAAGGAGGAAGAGGAGGAAGACGAAGAGGAGTCCGACAAGTCCAAGTCGGAGGTCAATGATGAGGATGACGACGAGGGTAGCGAGGAGGACGAAGACGATGACGAGTGA
>Isoform0000022
ATGGAGGTATTTGGCAAATCTGTGATTGCTGAGCCCAGCAATGTGATTTTCTTGTCTGCAATCCTTAACACAGAAGGGTCAAACCCTAGTCACAAGTGTGACAAGAGGTGCCAGAACGAGCACATTTTTGGGAACATGTACCGTTGCAAACTGACTGGAACCACTCACATCTGCGACAAAAACTGTAACCAGAGGATCCTCTATGACAACCATAACTCACTTTGCCGAGTGAGTGGGCAGTTTTTTCCGCTCTCTCCATTGGAGCAGCAAGCAGTGAGGGGTATCCGCAGGAAGCATGAAGTGGACAGCAATGAAGGCTGCTCCTTTAAGCGCAGGCGTGGTGCACAGCTGCATCCTTCCCCCTTCGAGAGGTCCTACTCTGCTGTGTCTCCAATCCCAAGCCAGGTTGGAGATGGCATGGACCTGAGCTAG
>Isoform0000023
ATGGCTCCGATGAAGCTGTACGGGGCGGTGATGTCGTGGAACGTGGCGAGGTGCGCGACGGCGCTGGAGGAGGCCGGCTCCGACTACGAGATCGTGCCCATCAACTTCGCCACCGCTGAGCACAAGAGCCCCGAGCACCTCGCCCGCAACCCGTTTGGTCAGGTTCCAGCTTTGCAAGATGGGGACTTGTGCCTCTTCGAATCACGCGCAATCTGCAAGTATGCTGCTCGCAAAAACAAACCAGAGCTGTTGAGGGAAGGAAACCTTGAGGAGTCAGCAATGGTGGATGTTTGGATGGAGGTGGAGGCAAACCAGTACACCTCTGTACTGAATCCCATCGTCTTTCAGGTCCTCGTCAGTCCGATGCTTGGGGGAACCACCGACCAGAAAGTTGTCGATGAGAACCTTGAGAAGCTGAAGAAGGTGCTAGAAGTGTATGAGGCACGTCTGACCAAGTCCAAGTATCTGGCTGGAGACTTCCTCAGCCTCGCTGACCTTAACCATGTATCTGTCACCCTCTGCCTGCTTGCCACACCCTACGCATCTGTGCTCGACGCTTACCCGCACGTGAAGGCCTGGTGGTCTAGTCTGATGGAGAGGCCATCTGTCCAGAAGGTCGCTGCCATGATGAAGCCATCTGCTTGA
>Isoform0000024
ATGACGCTGGGAAGCTCCGGCGCCGGATCGAGCGTCGTCGTTCCTCGGAACTTCAGGCTATTAGAAGAGCTTGAGCGTGGAGAGAAGGGCATTGGTGATGGGACAGTGAGCTATGGAATGGATGATGCAGATGACATCTATATGCGGTCATGGACTGGTACCATCATCGGCCCTCACAATACTGTACATGAGGGTCGCATCTACCAGCTTAAATTGTTTTGTGACAAGGACTATCCTGAGAAGCCACCATCTGTCAGGTTCCACTCAAGAATCAACATGACATGTGTTAATCACGAGACGGGAGTGGTTGATCCAAAGAAGTTTGGTTTGCTAGCAAACTGGCAGCGAGACTACACAATGGAGAACATCCTAACCCAGCTCAAGAAAGAGATGGCTGCCTCGCAGAATCGAAAGTTAGTGCAGCCTCCAGAAGGGACATTGTTCTAA
>Isoform0000025
ATGTTGCCGATGTCGAACCCTTCAGCTAATCCCACTCAGCTTACAATTTTCTATGGTGGATCAGTATGTGTGTATGACTCAGTGCCACCAGAAAAGGCTCAGGCAATCATGCTTATAGCTGCAGCTGCAGCAGCTGCGGCAGCCACCAAAAGCAGTGCTGCCACTGCTGTTAAGCCTCCAATGATGCCTACAGCCACTGTTGCCCCAGCAACAGTCGTCTCTCCTGTGCTTACACGGTCTCCATCACTGCAGAGCACTTCTGTAGCAACTGGACAGCCTCAGGTTGTTGCTGACCCTAGCTCAATATGCAAGCTTCAGGCTGATCTCCCCATTGCCAGGAGGCACTCTCTTCAGCGCTTCCTTGAGAAACGTCGTGACAGGATCGTGAGCAAGGCTCCATACAGCCCCGCCAAGTCGTCCGATGGCATGGAGTCACCAGGGATGGAGGTGGCTGCGGAGGGCAAGGCCCAGTAA
>Isoform0000026
ATGGGGCTCGCGTTCGGGAAGCTCTTCAGCCGGCTCTTCGCCAAGAAGGAGATGCGGATCCTCATGGTCGGCCTCGACGCCGCCGGTAAAACCACCATCCTCTACAAGCTCAAGCTCGGCGAGATCGTCACCACCATCCCCACCATCGGCTTCAATGTTGAAACTGTTGAGTACAAGAACATTAGCTTCACCGTCTGGGATGTCGGGGGTCAGGACAAGATCAGACCTCTCTGGAGGCATTACTTCCAGAACACCCAGGGTCTTATCTTTGTTGTGGACAGCAATGACCGTGATCGTGTTGTTGAAGCAAGAGATGAGCTCCACAGGATGCTGAACGAGGATGAGCTACGTGATGCTGTGCTGCTTGTTTTTGCCAACAAGCAAGATCTTCCCAATGCCATGAATGCTGCTGAGATTACTGACAAGCTTGGATTACACTCCCTGCGCCAGCGACACTGGTACATCCAGAGCACCTGTGCTACAACTGGTGAGGGTCTCTATGAGGGCCTGGACTGGCTGTCCAGCAACATTGCGAGCAAGGCTTGA
>Isoform0000027
ATGGCGTCAAAGAGGATTCAGAAAGAGCTCAAGGATCTGCAGAAGGACCCTCCCACCTCGTGCAGTGCAGGTCCCGTTGGTGAAGATATGTTCCACTGGCAGGCAACAATAATGGGTCCATCTGATAGCCCATATTCTGGTGGAGTTTTCCTAGTTACAATCCATTTTCCTCCTGATTACCCTTTCAAACCACCAAAGGTGGCGTTTCGCACCAAGGTGTTCCATCCAAATATCAACAGCAATGGGAGCATTTGCCTTGACATCCTGAAGGACCAGTGGAGTCCGGCACTAACCATCTCCAAGGTGCTGCTGTCCATCTGCTCCCTTCTGACTGATCCAAACCCCGACGATCCTTTGGTCCCGGAGATAGCTCACATGTACAAGACGGACCGGCACAAGTACGAGAACACCGCGAGGACCTGGACCCAGAGGTACGCCATGTAG
>Isoform0000028
ATGTCTGATCTCGACGTCACGCTTCCATCTGCCTTTGATCCGTTTGCTGAGGCAAATGCTGAGGACTCTGGTGCTGGTCCCGGAACAAAGGATTATGTGCATGTGCGCATCCAGCAACGCAACGGCAGAAAGAGTCTGACTACAGTCCAGGGACTGAAGAAAGAGTTCAGCTACAACAAGATCCTCAAGGATCTCAAGAAGGAATTCTGCTGCAATGGTACTGTAGTCCAGGATCCAGAGCTAGGCCAGGTCATTCAGCTCCAAGGTGATCAGCGCAAGAATGTTGCTACTTTCCTAGTTCAGGCTGGGATTGCGAAGAAAGAGAACATCAAGATTCACGGGTTCTAA
>Isoform0000029
ATGATCATCCCCAAGAAGAACCGCAATGAGATCTGCAAGTACCTCTTCAAGGAGGGCGTGCTGTACGCCAAGAAGGATTACAACCTGGCGAAGCACCCGCAGATTGATGTGCCCAACCTCCAGGTGATCAAGCTCATGCAGAGTTTTAAGTCCAAGGAGTACGTCAGGGAGACCTTCTCCTGGCAGTACTACTACTGGTATCTCACCAATGACGGCATTGAGCACCTCCGCAACTACCTGAACCTCCCGTCTGAGATCGTGCCTGCCACGCTCAAGAAGTCTGCCAGGCCACCGGGCCGCCCATTCGGCTCTGGCCCTCCTGGTGACCGCCCACCAAGGGGCCCAGGTCGTTTTGAAGGCGACAGGCCAAGGTTTGGTGACAGGGATGGGTACCGTGGTGGTCCTCGTGGCGCTCCTGGTGACTTCGGTGGCGATAAGGGTGGAGCTCCTGCTGAGTTCCAGCCGTCTTTCAGGAGTTCTGGTGGGAGGCCTGGGTTTGGTCGTGGTGGCGGAAGCGGCTTTGGCGCTGGCCCGACCTCGTCTTCCATGGAGTGA
>Isoform0000030
ATGGCTTCTTCCGGTGGCGCGTCACTAGCATTGGCCGCGCTCCTCCTCGTGAGCTGCGTCTCAGCGGCGGCGGCGACCAAGTACACCGTCGGGGACGCGTCCGGCTGGACGACCACCGGCGATTACGCCACCTGGGCCAGCGGCAAGAAGTTCAAAGTCGGCGACATTCTCGAGTTCAAGTACGCCGGCGGTGCGCACACGGTGGACGAGGTGAGCGCGGCGGACTACGCCGCCTGCTCCTCCAGCAAGGCGCTCAGCAGCGACAGCGCCGGCAGCACGACCGTGACGCTCAAGACCGCCGGCAAGCACTACTTCATCTGCGGCATCGCGGGCCACTGCAGCAGCGGCATGAAGCTCGTCGTGGACGTGGCCAAGGCGGTGGCCGCCCCGGCGCCGGCGCCGGCCGCGTCCGCGGACACCACCCCAGACGCCCCCGACACCACGCCGTCGACCCCCTCGAGCTCCGGCGTCACGCCCAAGACCAAGAGCCCAGTCACGGACCTCTCGCCGCCGGGCAAGAAGTCCACCTCCGGCGCCACCGGGCTCCGCGCCGCGGCATGGGCCGTCTTGGGCCTTGCTGGGCTAGTGGCCGTGCACCTCGGCGCGTTCTAG
>Isoform0000033
ATGGCCACCGTGACGCCCGCGCCCCTCCAACTGCAATCCGCCGCCGCCGCCGTACACGCCTGCGCCGGCGACGCTGCCGTCATGGAGAAGCTGCTCGCCGTCACCGCCGCAGCCGAGGGTCCTATCTGTGGCATGCCTGACTTCAAGATGAGCGGAAAGAAGAGTGATGAGCTTGAACCTGTTGATGTTGGCGATGAAGATGATGGTGATGACAACGGGGATGAGGACGGTGACTTTGGAGAGGGTGAAGAGGACATCTCTGAAGGGGAGGGATATGACAACCCAAAGGGCAATGAGAACAAGAAGAAGCAAAGAGGTGATGCTGAGGAAAACGGTGAGGAAGATGAGGAAGAACCAGAAGACCAGGAGGGTGGTGGCGGCGACGACGATGACGATGACGACGACGACGACAATGGGGATGACGAGGACGACGACAATGGGGATGACAACGGGGATGACGAGGAGGACGGGGGTGAGGATGACGAAGACGATGACCAGGACGAGGACGACGAGGAGGAAGATGATGATGAAGACTCACTCCAGCCCCCAAAGAAGAGGAAGAAGTGA
>Isoform0000034
ATGTCAACACCTGTGCTAGTGGCCACAGCAGATCAGACCCTGGAAGAGGTCGAATGCCACTTCGAGGCCGTGTCAGGGCTTCCAGTTGTAGACAGCAGCCTCAGATGTGTTGGGGTGGTCGTCAAGAATGACCGGGCCAGAGCTTCTCATGGGTCAAAGACAAAGGTATCAGAAGTGATGACCTCTCCAGCCATCACACTATCTTCTGACAAAACTGTGATGGATGCTGCGGTTCTGATGCTCAAGATGAAGATCCACAGATTACCAGTTGTAGATCAGGACGAACAAGTAATAGGTATAGTTACCCGTGCTGATGTTCTTCGTGTGTTGGAAGGCTTGCTGAAGGTTTAG
>Isoform0000035
ATGATGCGCCTCCTCACCGGCGGCAGCGGCAGCGGCAGCGGCTTCCGCTTCGTCCCGCGCTCCGTCGACGCGCTCGGCGCCCCCACCAGCACCGTCATCGCCGAGGGGCAGGAGCGAGGGTGCTACTGGGTGCACGCCTGGACCGTGGGCGCCGATGGGGTGATCACCCAGCTCCGCGAGTACTTCAACACCGACCTCACCGTCACCCGCCTCGCCGCCGTCGCCGCCTCCGCCAAGTGCGTGTGGCAGAGCCGCCGCCCCGACAGCGCCACCAACTCCCTGCCGGGACTCCTCCTCGCCCTCTGA
>Isoform0000036
ATGGGTATCTCGCGTGACTCGATGCACAAGCGCCGGGCCACCGGTGGAAAGCAAAAGGCCTGGAGGAAGAAGCGAAAGTATGAGCTTGGGCGCCAGCCGGCCAACACCAAGTTGTCAAGCAACAAGACAGTGAGGAGGGTTCGTGTTCGTGGAGGTAATGTGAAGTGGAGGGCTCTTCGCCTGGATACTGGTAACTACTCATGGGGAAGTGAAGCTGTTACCCGTAAGACCCGTATCCTCGACGTGGTCTACAATGCATCAAACAATGAGCTTGTGAGGACTCAAACCCTTGTGAAGAGTGCCATTGTGCAAGTTGATGCTGCCCCATTCAAGCAGTGGTACCTCACTCACTATGGAGTTGACATCGGTAGGAAGAAAAAGGCTCCTGCTGCAAAGAAGGAATCTGCTGAGGGACAAGAGGGTGAGGCAGCAGCTGAGGAAACAAAGAAGAGCAACCATGTCAAGAGGAAGCTTGAGGAGCGTCAGAAGGGACGTGAGCTTGACGCTCACATTGAAGAGCAATTTGGCAGTGGAAGGTTGCTGGCATGCATTTCTTCCCGCCCTGGACAGTGTGGCCGAGCTGATGGGTACATCCTTGAGGGTAAAGAGCTTGAGTTCTACATGAAGAAGCTTCAGCGCAAGAAGGGCAAGGGCGCTGCAGCTTAG
>Isoform0000037
ATGGCGTCGGCGTCCAAGGAGGAGGTGATCGGGAAGCTCAACGTCCGCGTGGTGCGGGGCAACAGCCTGGCCATCGCCGACCCGCTCACCCACACCAGCGACCCCTACGTCGTCCTCCAGTACGGCGCCCAGAAGGTGAAGACTAGTGTCCAGAAGAAGAATCCCAATCCAGTATGGAACGAAGTACTGCAGCTCACAGTGACAAATCCTACAAAGCCAGTGCACCTTGAAGTTTTTGATGAAGACAAGTTCACAGCAGATGACAGCATGGGTGTTGCTGAGATCAACATTACTGACATCTATGATGCTGCAAAGCTGGATCTGAAGCATGCCACTGATGGAACTAGGATCAAGACAATCTACCCAGTCGGTGTAAACTACCTTGGTGGTGAGAGCCATGTTCAGTGGAAGGATGGCAAGGTGGTCCAGGACTTGATTCTGAAGCTGAAGAAGGTCGAGAGTGGCCTGATTGTGGTGCAGCTGGAGTGGGTTCATGTTCCTGGTGTGAAGCTGTGA
>Isoform0000039
ATGGTGGCCAACGCCGGGAGCAAGATCCGCAACGCCAAGCTGGTTCTTCTTGGTGATGTGGGCGCTGGCAAATCTAGCTTGGTTCTTCGGTTTGTTAAGGGACAGTTTGTTGAATTCCAGGAATCAACAATTGGAGCAGCTTTCTTTTCCCAGACCTTAGCGGTCAATGATGAGACTGTTAAGTTTGAAATCTGGGATACTGCTGGGCAGGAGAGGTATCATAGCTTGGCCCCCATGTACTATAGGGGTGCCGCCGCCGCCATTGTTGTCTATGATATCACAAATCCGGCCTCCTTTACCCGTGCCAAGAAATGGGTTCAAGAACTTCAAGCTCAAGGAAATCCGAATACAATAGTGGCTCTTGCTGGAAACAAGGCTGATATGCTAGATGCGAGGCAGGTGCCAGCAGAGGAAGCAAAGACGTATGCCCAGGAGAATGGGCTCTTCTTCATGGAGACATCTGCTAAAACTGCAATCAATGTGAATGACATATTTTATGAGATTGCAAAGAGATTGCTTCAAGGGCAACAGGCTCCAAGCCCACAGGCTGGAATGGTTCTGAATCAGAGACCAAACGAGAGGATGGTCAGCTCTTCTTCATGCTGCTCTTGA
>Isoform0000040
ATGTCGGAGGAGAAGCACCACCACTTCTTCCACCACCACAAGAAGGACGAGGAGCAGCCCACCGGCGAGTACGGGTACTCCGAGACCGTGGCCACCGAGGTGGTGACCACCGGCGAGGACGAGTACGAGAAGTACAAGAAGGAGGAGAAGGAGCACAAGCACAAGCAGCACCTCGGCGAGGCGGGCGCCATCGCCGCCGGCGCCTTCGCACTTTACGAGAAGCACGAGGCGAAGAAGGACCCTGAGCACGCGCACAGGCACAAGATCACGGAGGAGGCCGCGGCGGCGGCGGCCGTGGGCGCCGGCGGCTACGCCTTCCACGAGCACCACGAGAAGAAGAAGGACCACAAGGACGCCGAAGAGACCAGCGGCGAGAAGAAGCACCACCACCTCTTCGGCTGA
>Isoform0000042
ATGTTGGTCTACCAGGATCTGCTCTCTGGTGACGAGCTCCTCTCGGACTCCTTCCCCTACAAGGAGCTCGAGAACGGCGTCCTCTGGGAGGTCGAGGGCAAGTGGGTCACCCAAGGACCTGTTGATGTGGATATTGGTGCCAATCCGTCTGCCGAGGGTGGCGAAGATGAAGGTGTTGATAACTCGGCCGTCAAGGTTGTTGACATTGTTGACACCTTCCGCCTTCAGGAGCAACCCCCTTTTGACAAGAAATCTTTCGTGGCTTACATTAAGAAGTACATCAAGAACCTCACTGCTGTGTTGGAGCCAGAGAAGGCAGATGAATTCAAGAAGGGCGTTGAGGGTGCAACCAAGTTTCTTCTTAGCAAGCTCAAGGACCTTCAATTTTTTGTTGGTGAGAGCATGAAGGATGATGCAACTGTGGTGTTCGCCTATTACAAGGATGGTGCCACTAATCCGACTTTCCTCTACTTTTCTCATGGTCTGAAGGAGATCAAGTGCTAG
>Isoform0000043
ATGGGGTCTCTCATGGCTGGCTGGGACTCGCCGGTTCTTGGCGACGACGGCAAGAAAGTTCACGCGCGCCGGAACCGGTCGCTAACTAAGGAGGAAGTGGAGGCGTTCTGGAAGCAGCAGCGTCGGAGTCGGATGTCGTCGGAGGACGGCGGCGAGCTCGCCTCGCCGCCGGCCATCGCCACGGAGAGCCCGTTCGGGAGCTTGGAGAAGCCGGCGGCGGTGGTCCGCGTGGACGGCTTCCTCCCGGGCGGCGGATCCGGAGACGACGACGCGGCGGACAGCCCCAGCAGGAGCCGCGACTGGTGGACGCGGAGCAGCTGGGCGTTCCTCAACGAGCCGCCGCAGGAGGAGCCCTCCGGCACGGCGCAGCGCTACACGCCGCAGTTCCACGTCGCACGCATCGCCACCGGCAACGCCGCCTGA
>Isoform0000045
ATGGGGCTCACGTTCACCAAGCTGTTCAGCCGGCTGTTCGCCAAGAAGGAGATGCGGATCCTCATGGTGGGGCTCGACGCCGCCGGAAAGACCACCATCCTCTACAAGCTCAAGCTCGGCGAGATCGTCACCACCATCCCCACCATCGGATTCAATGTTGAAACTGTGGAGTACAAGAATATCAGCTTCACTGTCTGGGATGTCGGGGGTCAGGACAAGATCAGGCCGCTGTGGAGGCATTACTTCCAGAACACACAAGGTCTCATCTTCGTTGTGGACAGCAATGATAGGGACCGTGTTGTTGAAGCAAGGGATGAGCTTCACCGAATGCTGAATGAGGATGAGTTGCGTGATGCTGTGTTGCTTGTGTTTGCTAACAAGCAAGATCTTCCAAATGCTATGAATGCCGCTGAGATTACTGATAAGCTTGGACTGCATTCACTTCGCCAGCGTCATTGGTACATTCAAAGCACTTGTGCTACAACTGGTGAGGGATTGTACGAAGGCCTGGACTGGCTGTCCAGCAACATTGCAAGCAAGTCCTAA
>Isoform0000046
ATGGCGAGCAGCACCATGGCCCTCTCCTCCACGGCCTTCGCCGGCAAGGCCGTGAACGTGCCGTCGTCCCTCTTCGGCGAGGCGCGCGTGACGATGCGCAAGACGGCGGCGAAGGCCAAGCCAGCGGCGGCGTCCGGCAGCCCGTGGTACGGCCCTGACCGCGTGCTCTACCTGGGCCCGCTCTCCGGCGAGCCCCCGAGCTACCTGACGGGCGAGTTCCCCGGCGACTACGGCTGGGACACGGCCGGGCTGTCCGCGGACCCGGAGACGTTCGCCAAGAACCGGGAGCTGGAGGTGATCCACTCCCGCTGGGCCATGCTGGGCGCGCTCGGCTGCGTGTTCCCCGAGCTGCTCGCCCGCAACGGCGTCAAGTTCGGCGAGGCCGTGTGGTTCAAGGCCGGGTCACAGATCTTCAGCGAGGGCGGGCTGGACTACCTGGGCAACCCGAGCCTGATCCACGCGCAGAGCATCCTCGCCATCTGGGCCGTCCAGGTCGTGCTCATGGGCGCCGTCGAGGGCTACCGCATCGCCGGCGGCCCGCTCGGCGAGGTCGTCGACCCGCTCTACCCCGGCGGCAGCTTCGACCCGCTCGGCCTCGCCGACGACCCCGAGGCCTTCGCCGAGCTCAAGGTGAAGGAGCTCAAGAACGGCCGCCTCGCCATGTTCTCCATGTTCGGATTCTTCGTCCAGGCCATCGTCACCGGCAAGGGCCCGCTCGAGAACCTTGCCGACCACCTCGCCGACCCCGTCAACAACAACGCCTGGGCCTACGCCACCAACTTCGTGCCCGGCAAGTGA
>Isoform0000049
ATGGCGTCCAAGAGGCTGCTCGCCGCGCTGTGCGTGGTGGCGCTGCTCGCGGTGCGGTCGGAGTCCCACGGCCTGGGGGACTTCACGAGCGGCGAGGCGACGCCGCAGATGCAGAACTTCTTCAAGCCCGAGGCCGCGGCGCTGCCGGAGTCCCTCGACGGCTCCTCCATGCCTGGCTCCACCATGGCCGCCAAGCCGGAGGCCACGGTGATCCCGACCACCACCACGGCCACGGCGGACACCTCTGCCGCGACTGCAGGCACGGTGGCGAAGTCGTCAGCCACGCCGCGCAGGTCCGTGTCCGTGGCCGCCGGCGTGGCCTGCGGCGTGGCTGCCGTGGCCGTGGTCGGCATCGCGGCCGCCGTGGCGTACGTGGTGCGCGGCAGGCGCGGCACGGCGGTGCAGCTCGGCTCCTCCCCGTGA
>Isoform0000051
ATGGGGGAGGTGAAGCACCTGTGCCTGGTGAAGTTCAAGGAGGGCGTGGTGGTGGAGGATGTGCTCAAAGGCATGACCGACCTCGTGGCCGGGATGGACATGGTGAAATCTTTCGAGTGGGGCCAGGACGTGCTGAACCAGGAGATGCTGACGCAGGGCTTCACCCACGTCTTCTCGCTGACCTTCGCCTCCGCCGACGACCTGGCAGCCTACATGGGCCACGACAGGCACGCCGCCTTCGCCGCCACCTTCATGGCCGCGCTCGACAAGGTGGTCGTCATCGACTTCCCCGTCGTCGTCGCCAAGCCGCCGCCGTCGCCGACTCCGGCATGA
>Isoform0000052
ATGATTAATTTCGTGCTCTTGATCAGCCGCCAGGGCAAGGTGAGGCTCACCAAGTGGTATTCTCCGTACACCCAGAAGGAGAGGACCAAGGTTATTCGTGAACTCAGTGGACTCATTCTTACACGAGGGCCCAAACTATGCAACTTTGTTGAGTGGAGAGGTTACAAGGTCGTATACCGGAGGTATGCCAGCCTGTATTTCTGCATGTGCATTGATGCTGATGACAATGAGCTTGAAGTCCTTGAAATTATCCATCATTTCGTCGAGATACTGGACCGCTATTTTGGCAGTGTATGTGAACTGGATTTGATATTCAATTTCCATAAGGCCTACTACATACTGGATGAGATTCTCATCGCTGGTGAACTTCAAGAATCTAGCAAGAAGAATGTTGCAAGACTTATTGCTGCACAGGATTCGTTAGTCGAGGCTGCTAAAGAGGAAGCCAGCTCCATAAGTAACATCATTGCTCAGGCTACAAAATAA
>Isoform0000053
ATGGAGATCGTCGACGCCGACAACCTGAGCGCCACCGAGCTCCGCCTCGGCCTGCCAGGGACCAGCAGCAGCGACGACTGGCAGAAGAAGCCGTCGCCCTCCGTCGGGGCCAAGCGCGCGCTCGACGACACCAGGAGCGAGGCCTCGGGGACCAGCCCGGCCGCCGCCGGAGGCGACGACCACGACACCGCCGCACCTGCCAAGGCGCAAGTGGTTGGGTGGCCGCCGGTGAGGGCGTACAGGAAGAACACCTTCCAGGCGGCGGCGGCGGCCAAGAAGGCCGAGCAGCAGCAGGGAGGAGGCCTGTATGTGAAGGTGAGCATGGACGGGGCGCCGTACCTCCGGAAGGTGGACCTCCGGATGTACAAGGGGTACAGGGAGCTCAGGGACGCGCTGGACGCCCTCTTCACCAAGTCCATCTCTGCCGCCGCCGAGGGCGGCGACCACCAGCACGCCATCGCCTACGAGGACAAGGACGGCGACCTCATGCTCGTCGGAGACGTGCCCTGGGATATGTTCGTCTCTTCATGCAAGAAGCTCAGGATAATGAAGGGCTCTGAGGCCAGGTGA
>Isoform0000054
ATGCAGGCTGCCGCTACTGCCATCGGGTTCTCGGCCGTGCTGCCCGCCAAGGCCCGGCCGGCGGCGAGGAGCACGGTGGTGGCCCGTGTCCCTGCCACTAGGAGGAGCGTCCGTGCGGCTGCCGCCGCCGTCGTCGTGGCGGAGCCTACGCAGGTCGACTACAGCTCGAGATTCTCGGTGTTCCCGATGGAGGCCTGCGACCTGCTCGGCGGCGACGCGTGCATCGGGCAGATGTACCCGGAGGCCAAGCTTGCCGCGGCGGCGCCGGAGGCGAGCAGGAGGGTGGACGGGGTGGAGAGGGACTACCTGTCCTACGACGATCCAAAAACGGTGTTCCCGGGCGAGGCGTGCGACGACCTCGGCGGCGAGTTCTGCGAGGCGCCGTACCTGGACGGCGTCTCCAGGGAGCTGGCGCACGCCTGA
>Isoform0000055
ATGGCCGACCCGGCGGAGCACCGTCCTGCGGAGGAGGAGGAGGAGGCCGCGGCGGCCGGCGAGGATGAGGACACCGGCGCCCAGGTCGCGCCCATCGTAAAGCTGGAGGAGGTCGCCGTTACCACCGGAGAGGAGGACGAGGACGTGCTCCTCGACATGAAGGCGAAGCTTTACCGGTTCGACAAGGAGGGGAACCAGTGGAAAGAGCGCGGCACAGGCACTGTGAAGCTGCTCAAGCACAAGGAGACCGCCAAGGTCCGCCTCGTTATGCGTCAGGCGAAGACGCTTAAGATCTGCGCTAACCATCTCGTGGTGGCGACGACTAAGATGCAGGAGCACGCGGGGAGCGACAAGTCGTGCGTGTGGCACGCGCTGGACTTCGCCGACGGCGAGCTCAAGGAGGAGATGTTCGCTATCCGTTTTGGATCTGTCGAGAATTGTAAGAAGTTTAAGGATATTGTTGAAGAGATAGCTGAACAGCAAGGAAAGACTGAGGAGAGAGAAAACGAGGAAGCCTCCACTGCCGCTGATTTGGTACAGAAGTTAACAGTGACGGAGGCCAGCAAGGAGGAAACTGCGGAGAAAGAGGAGGCTCCTGCATCTGACGATAAGAAGGATGCTAAAGATTGA
>Isoform0000056
ATGGCGGGGGAGGCCAAGAAGCTCTTCGCCGCGTCCGAGGTCGCCCTCCACGCCTCCAGGAAGGACTGCTGGGTCGTCATCGGCGGCAAGGTGTATGATGTGACCAAGTTCTTGGAGGACCACCCTGGGGGAGAGGATGTGCTCCTCCATGCATCAGCCTCTGGGGATGCCACCGAAGCATTTGAAGAGGTGGGACACAGCACTTCAGCTGTCAGCATGATGGACAGCTACTTGATTGGAAGCATCGAGGGCTATGTTCGTCCGAGTGCATCGAAGGCCACAGATCCTTGGAGTGCTGATGTGCCACCAAATTCCAGGACAATGCAAGGGAACAAAGGCCCTCCTAATCCAAATACCTTCCTGGACTTTCTACTCCCATTGTTTGTGCTTGGCCTGGCATTTGCAGCTTGGTATTACCTTACCTTCATCTCCAAGAACCATTAA
>Isoform0000058
ATGGGGCTCTGGGACTCGCTCCTCAACTGGCTCCGGAGCTTGTTTTTTAAGCAAGAAATGGAACTCTCCCTGGTTGGGTTGCAGAATGCTGGGAAGACATCGCTAGTCAATGCTGTTGCTACAGGTGGCTACAGCGAGGACATGATTCCAACCGTAGGCTTCAATATGCGGAAAGTCACCAAGGGAAATGTCACAATTAAACTTTGGGATCTTGGTGGGCAGCGTAGATTCCGTACTATGTGGGAACGCTACTGCCGTGGAGTTTCTGCTATTCTATATGTTGTGGACGCTGCTGACCGAGATAGCGTCCCAATAGCGAAAAGTGAATTGCATGATCTGCTGACGAAACAGTCTTTAGCTGGGATTCCTTTGCTTGTCCTTGGCAACAAATTGACAAGTCAGAAGCGCTTTCAAAGCAGGCATTGGTTGATCAACTTGGACTGGAATTGA
>Isoform0000059
ATGATCCGCAAGGAGGTCTTCGTCTCGCCCTCCGTCCTTCGCGAGGCCAGGAGGATCATCCAGGAGTCCGATATCATGAAGGAGGACGACAGCAACTGGCCGGAGCCCGACCGCATCGGCCGCCAGGAGCTCGAGATCGTCATGGGCAACGAGCACATTTCATTCACCACTTCCAAGATCGGCTCCCTCGTCGATGTCCAGTCCAGCAAGGACCCGGAGGGCCTCCGGATCTTCTACTACCTCGTCCAGGATCTGAAGTGTTTCGTGTTTTCACTCATCAACCTCCACTTCAAGATCAAGCCAATCCAGTCTTGA
>Isoform0000060
ATGGCGAGCGAGCACGCGGCGGGTGAGGGGAAGCAGAAGCAGAGCCTGATGGACAAGGCGAAGGAGTTCGTAGCAGACAAGATCGCGCACGTCCCGAAGCCGGAGGCGACGCTGGACGCGGTGACGTTCAAGGGGCTGAGCCGGGAGTGCATCACGCTGCACAGCACCGTGAACGTGTCCAACCCCTACGACCACCGCCTCCCCATCTGCGAGGTGACCTACACCCTGAAATGCGCCGGCCGGGAGGTGGCGTCGGGGACCATGCCGGACCCCGGGTGGATCACCGCCAGCGGCACCACCTCGCTGGAGATCCCCGCCAAGGTGCCCTACGACTTCCTCGTCTCCCTCGTCCGCGACGTCGGCAGGGACTGGGACCTCGACTACGAGCTCCAGGTCGGCCTCACCGTCGACTTGCCCATCGTTGGGAACTTCACCATCCCGCTCTCCTCCTCCGGCGAGTTCAAGCTCCCCACCCTCAAGGACTTGTTCTGA
>Isoform0000061
ATGGCCTCGGAGGAGATGAAGGCGACGGAGGTGGCGGCGCTGCTGGATCTGAAGCCGCACCCGGAGGGCGGCTTCTACGCCGAGACCTTCCGCGACGGCTCCATCACGCTCACCACCTCCCAGCTCCCGCCCCACTACAAGGTTGGCCGTGCTGTTAGCACTGCAATCTACTTCTTACTTCCTGCAGGGAGTGTCTCACGTCTCCACCGCATTCCTTGTGCTGAAACCTGGCACTTCTACAAGGGCGAGCCTCTCACGGTCTTCGAGCTTCACGACGATGGTCACATTGACCTTACTGTCATTGGCCCACACCTTGAGGCTGGCCAGCGCCCCCAGTATACCGTGCCACCGAACGTGTGGTTTGGCTCCTTCCCCACACTAGACGTCGAGTCGTTCGCAGTCTGA
>Isoform0000062
ATGATCAAGGAGGCGATCTCGGCGCTGAAGGAGAGGACCGGCTCCAGCTCGCACGCCATCGCCAAGTACATGGAGGACAAGCACGGCGCGTCGCTGCCGGCCAACTTCAAGAAGATGCTCTCCATCCAGCTCCGCGGGTTCGCCGCCAAAGGCAAGCTCGTGAAGGTCAAGGCCTCGTACAAGCTCTCTGACGCCGCCAAGAAGGCCTCCCCCAAGCCCAAGGCCAAGCCCGCTGCCGCCAAGACTGCTGCGCCCAAGCCGGCCAAGGACGCCGCCAAGCCTAAGAAGAAGACGGCCGCAGCAGCCAAGCCCAAGAAGGCCGCCGCCGGGACCAAGCGCAAGGCGCCCGAGAAGAAGAAGGTCGTGGCGAAGCCGAAGAAGTCCCCCGCCGCCAAGGCCAAGGCCAAGCCCAAGACCGTCAAGTCCCCCGCCGCCAAGAAGGCCCGGAAGGTGTCCGCGTGA
>Isoform0000064
ATGGCCGAGTGCGAGGAGCTGGTGGAGAGCGGCGGCGCCGAGGACATGCCCCGCGTCGTGGTCGCCCTCGCCAGCATCCTGGAGCGCGTTGCGGACCGCAACGACGCGGCGGCGGTCGCGGAGCTCTCGGCCGTCGTGGCCCCGGCGTCGGCGTTCCGGGCGACGACCAAGCCGGGCATCTCGGTGCGCGCGTACATGGCGCGCATCGCGCGGTTCGCTGGGTGCAGCCCCGCGTGCTACGTCGTGGCCTACGTCTACCTTGACCGACTCCTGCGCCGCGGCCGCCGCCTCGCGCTCGCCGTGGACTCCTACAGCGTGCACCGCCTCCTCATCACCGCCGTGCTCGCCGCCGTCAAGTTCATGGACGACATATGCTACAACAACGCCTACTTCGCCAAGGTCGGGGGCATCAGCCTGGTGGAGATGAACTACCTGGAGGTGGACTTCCTGTTCGGCGTCGGCTTCGACCTGAACGTGTCGCCGGAGACGTTCGGCGACTACTGCGCCGTGCTGCAGTCCGAGCTGCTGTGCGCGGAGGCGGAGGCTCCCCCCGCGCCACTCAGGCTGCAGTACTGCTGCCTGTCCGAGGACGACGCCGCCGGCGCCGGATGCAGCGCCCAGCAGCAGCTCGCTGCATGA
>Isoform0000066
ATGGCTCTCCGCACCCTGGCATCGAAGAAGGCCCTATCCTTCGCGCTCGGCGGCGCGGCCCGGCCGTTGGCGGCGTCCGCCAGGGGGGTGACGACGGTCACGCTCCCCGACCTCTCCTACGACTTCGGCGCGCTGGAGCCGGCCATCTCGGGGGAGATCATGCGCCTGCACCACCAGAAGCACCACGCCACCTACGTCGCCAACTACAACAAGGCGCTGGAGCAGTTCGACGCCGCCGTCGCCAAGGGCGACGCCTCCGCCGTCGTCCAGCTCCAGGGCGCCATCAAGTTCAACGGCGGCGGTCATGTGAACCATTCAATCTTCTGGAAGAACCTCAAGCCTATTAGTGAGGGTGGTGGGGAGCCACCTCATGGGAAACTTGGCTGGGCCATTGATGAGGATTTTGGTTCGTTTGAAGCACTTGTAAAGAAGATGAATGCAGAAGGCGCTGCTTTACAAGGATCTGGATGGGTGTGGTTAGCTTTGGATAAAGAGGCAAAAAAGCTTTCAGTTGAAACTACAGCTAATCAGGATCCACTGGTGACTAAAGGTGCAAGCTTGGTTCCGCTGTTGGGGATTGATGTCTGGGAGCATGCATACTACCTGCAGTACAAGAATGTTAGGCCGGATTACCTGAACAACATCTGGAAGGTGATTAACTGGAAATATGCTGGAGAGGTGTACGAAAATGTTCTTGCTTGA
>Isoform0000069
ATGGCCGCGTTCAGTTCTTCTGTCGTTGCTTCTAGAGGCTTGGCACTTCAGATTCAGACCACCCTTGTGGTTTCTCCTCCTCCTCGCTGCCGCGGGACTGCAGTGATCTCCGTATCACCTCATGCTCACCGCCAAAGAACTACACGAATCCGTGCAGTAGATCCAGCCTCTGCAAATTCGTTAGCAGGCGGAAACCTCGTAATCCCAATACCGGACCTGCTTTCAGTTTTATCATGGCCCTGGATGTTTGGTGCGGCCATAGCTGCAGCAAGTACCTCTCTACAGAAGGTTCAGAACATTAGAAGATAA
>Isoform0000070
ATGAGTAAGTTGCAGTCCGAGGTTCTCAAGGATGCCATCTCCCAGATTGTTGGGGATGCCAAGGAGAAGAATAGGAAGTTCACCGAGACTGTTGAGCTTCAGATTGGTCTGAAGAATTATGATCCACAGAAGGACAAGCGTTTCAGTGGCTCTGTTAAGTTGCCCCACATCCCTCGTCCGAAGATGAAGGTGTGCATGCTTGGTGATGCCCAGCATGTTGAGGAGGCTGAGAAGATGGGACTTGACTACATGGATGTTGAGGCCCTGAAGAAAATGAACAAGAACAAGAAGCTTGTTAAGAAGCTTGCCAAGAAGTACCATGCTTTCTTGGCATCAGAGGCCATCATCAAGCAGATTCCCCGTCTCCTTGGTCCTGGTCTCAACAAGGCAGGCAAATTCCCTACGCTGGTTACTCACCAGGAATCCCTTGAATCCAAGGTGAATGAGACGAAGGCTACAGTCAAGTTTCAGCTGAAGAAGGTTCTTTGCATGGGTGTCGCTGTCGGTAACTTGTCCATGGAGGAGAAGCAGATCCAGCAGAACATCCAAATGAGCGTCAACTTCCTTGTGTCCCTCCTGAAGAAGAACTGGCAGAATGTGAGATGCCTGTACGTCAAGAGCACCATGGGGAAACCATACAGGGTGTTCTAA
>Isoform0000071
ATGGCCGGCGAGAATAAGGTCTTTGGGTTCGAGGAAGTCGCTAAGCATAACGTCACCAAGGACTGCTGGATCATCATCGCCGGCAAGGTGTATGACGTCACTCCGTTTATGGACGAGCATCCTGGTGGAGATGAGGTTTTGCTAGCTGTAACTGGGAAAGATGCTACTGCTGATTTTGAAGATATTGGCCACAGTGATTCCGCAAGGGACATGATGGAGAAGTACCACATCGGGCAGATAGATGCTTCAACAATCCCAGCAAAGCGTACTTATGTGCATCCCCAGCAAGCGCCCAGCCACGCAGACAAGGATAAAATGACCTCCTCATCAAGATCCTGCAGTTCCTTGTGCCCATTATGA
>Isoform0000072
ATGGCGGACCAGCTCACCGACGACCAGATCGCGGAGTTCAAGGAGGCCTTCAGCCTCTTCGACAAGGATGGCGACGGCTGCATCACCACCAAGGAGCTCGGAACTGTGATGCGCTCCCTCGGCCAGAACCCTACAGAGGCAGAGCTGCAGGACATGATCAATGAGGTTGATGCTGATGGCAATGGGACCATCGACTTCCCAGAGTTCCTGAACCTGATGGCAAGGAAGATGAAGGACACCGACTCCGAGGAGGAGCTCAAGGAGGCCTTCCGCGTCTTCGACAAGGACCAGAATGGTTTCATCTCGGCTGCTGAGCTCCGCCATGTCATGACCAACCTTGGCGAGAAGCTGACCGACGAGGAGGTCGACGAGATGATCCGTGAGGCTGACGTGGACTGGCGACGGCCAGATCAACTATGA
>Isoform0000074
ATGGGGAACCCGGAGAAGCTGATGAACCAGATCTTCGACCTCAAGTTCACCTCCAAGTCGCTGCAGCGGCAGGCGCGCAAGTGCGAGAAGGAGGAGAAGGAGCAGAAGCTCAAGGTCAAGAAGGCGATCGAGAAGGGCAACATGGACGGCGCCCGCATCTACGCCGAGAACGCCATCCGCAAGCGCACCGAGCACATGAACTACCTCCGCCTCGCCTCCCGCCTCGACGCCGTCGTCGGCCCGCCTCGACACGCAGGCCAAGATGCAGGTCATCGGCAAGTCCATGCAGTCCATCGTCAAGTCGCTCGACTCCGGCGCTCGCCACTGGCAACCTCCAGAAGATGTCCGAGACCATGGACAACTTCGAGCGCCAGTTCGTCAACATGGAGGTCCAGGCCGAGTTCATGGAGGGCGCCATGGCCGGCTCCACTTCCCTCTCCACGCCCGAGACCGAGGTCAACAGCCTCATGCAGCAGGTCGCCGACGACTACGGGCTCGAGGTCTCCGTCGGTCTGCCACAGGCCGCCGCGCACGCCATCCCTGCCGCAAAGGATAAGGAGAAGGTCGACGAGGATGACCTCTCTCGCCGCCTCGCCGAGCTTAAGGCCCGCGGCTGAGAGGGCCTTTTCAGATGTGATTCATGCTTATGCTGTTGAGCCGCAATTACCCAGTGTCCTGTGGACTGCTACTGATGTTTGGTAG
>Isoform0000075
ATGGGTATCGACCTCGTCGCCGGCGGGAGGAACAAGAAGACCAAGCGCACCGCGCCCAAGTCCGACGATGTCTACCTCAAGCTCCTCGTCAAGCTCTACCGTTTCTTGGTCAGGAGGACCAATAGCAACTTCAACGCTGTCATCCTCAAGAGGCTCTTCATGAGCAAAACCAACCGCCCACCAATCTCCCTGCGTCGCCTCGTCAAGTTCATGGAAGGAAAGGAGGAGAAGAACATTGCTGTGATTGTTGGCACAGTCACAGATGACAAGAGGATCCAGGAGGTTCCAGCAATGAAGGTTACTGCCCTGAGGTTCACCGAGACAGCAAGGGCCAGGATTGTCAATGCTGGTGGGGAGTGCCTCACATTTGACCAGCTTGCTCTCCGTGCTCCACTTGGCGAGAACACGGTCCTCTTGAGGGGCCCCAAGAATGCCCGTGAGGCGGTGAGGCACTTTGGCAAGGCTCCTGGCGTGCCACACAGCCACACCAAGCCATATGTGCGCTCCAAGGGAAGGAAGTTCGAGAAGGCTCGTGGCAGGAGGAACAGCCGTGGATTCAAGGTTTAA
>Isoform0000076
ATGGCTACAGCTTATGCTCCCATGGTCAGCCAGGTGATGAAGAGCAGCCTGGTGCACTCGAGGCCGAGGGGTCTGTCAGGCGCTGCGCTCACCAGGCGGCCACGGTTCACCGTCAAGGCTATCCAGCCCGAGAAGGCAACGTACCAGGTGGTGCAGCCCATCAACGGCGACCCGTTCATCGGGAGCCTGGAGACGCCGGTGACCTCGAGCCCGCTCGTGGCGTGGTACCTCTCCAACCTGCCGGCGTACCGGACCGCCGTGAGCCCGCTGCTGCGGGGCATCGAGGTGGGCCTGGCGCACGGCTACCTCCTCGTGGGGCCGTTCGCGCTCACGGGCCCGCTCCGCAACACGCCCGTGCACGGCCAGGCGGGCGCGCTCGGCGCCGCGGGGCTCGTCGCCATCCTCAGCGTCTGCCTCACCATGTACGGCGTCGCATCCTTCAACGAGGGGGCACCCTCCACGGCGCCCACGCTCACGCTCACGGGACGGAAGAAGGAGGCCGACAAGCTGCAGACCGCCGACGGGTGGTCCAAGTTCACCGGAGGGTTCTTCTTCGGTGGCATCTCCGGCGTGCTCTGGGCATACTTCCTCCTCTACGTGCTCGACCTCCCCTACTACTTCAAGTAG
>Isoform0000077
atggcggcgcagggatccctcgtcatgtggagGGTGGTCTTCGCGGCGCTGGGCGTGCTCATGGTGGCCACGCTGGTGTACACCTCGGCCACCGACGGCTCGCCGTTCCGCCCGGAGCTGCTTACGCCGTGGATGGTGGCAACACTGATTGATTTTTATGTGAATGTAATTGCAATCTCGGCTTGGGTTATCTACAAGGAAGCAAACTGGAGTAGTTCTGCTGTGTGGGTGATTCTGTTGTGTTGCTTTGGCAGTGCTGTTACTTGCGCTTATATTGTTAAGAAACTTTTTGAAGTAACATCTGCAGGGTCATCCCAAGATCCACTTGATCTTCTGTTTATCAGGCAAGGTAATCTATCCCAAAGAAAGTGCTCTTATATTGTAATTGGAAGGGTTATTTTCAGCATTTTGGGAATATTCATGGCTGCGGTTGTCACATATACTGTCATCACTGATGGACTACCTTTTAGGAAGGAATTGTTGACACCGTGGATGGCGGCAACCTTAATTGATTTCTACATAAATGTCTTTGCAATATCGGTCTGGGTTACTCACAAGGAGTCATCTTGGATATCAACTACCATTTGGATTGTCTTGTTGGTATGCTTTGGAAGCATCACAACATGCGGCTACATTGTCCTCCAACTTTTCAAAGTATCATATCAAGATCCAATCTACCACGTGCTATTGAACTCTCACAGCAAGAAGATTTGA
>Isoform0000078
ATGTCGTCGGTGTTCAGCGGCGATGAGACGGCCCCCTTCTTCGGCTTCCTCGGCGCCGCCGCCGCCCTCGTCTTCTCATGCATGGGCGCGGCGTACGGGACGGCGAAGAGCGGCGTCGGCGTGGCGTCGATGGGCGTGATGCGGCCGGAGCTCGTCATGAAGTCCATCGTGCCCGTGGTCATGGCTGGTGTGCTCGGTATCTACGGGCTCATCATCGCCGTCATCATCAGCACGGGGATCAACCCCAAGGCCAAGCCCTACTACCTGTTCGATGGGTACGCGCACCTGTCGTCCGGGCTTGCCTGTGGCCTTGCTGGACTTGCGGCTGGCATGGCCATCGGCATTGTCGGTGATGCTGGAGTCAGGGCAAATGCACAACAGCCAAAGCTTTTCGTGGGCATGATCCTCATCCTCATTTTCGCAGAAGCGCTTGCTCTCTACGGTCTCATTGTTGGAATTATCCTTTCATCCCGTGCTGGCCAATCCCGGGCCGATTAA
>Isoform0000079
ATGGCCGACCCTCGGATGTTCCCGTCGGGTTCCGACGACCGCACCGACGCCTCCGACGCCGGACGCCGGCTGTACAACCCGTACCAGGACCTCAACATGCCCTACAGCTACCGGACGCTGTACGACCTCCCCACCTCGCCGGAGTTCCTCTTCAAGGAGGAGGCCCTGGCGCAGCGGCGCTCGTGGGGTGAGAACCTCACTTTCTATACGGGCGTCGGTTACCTCTCGGGCGCCGTCGGCGGCGCCGCCCTGGGCCTCCGCGACGCCGCCAGGGGCGCCGAGCCCGGGGAGACCGCCAAGATCCGCGCCAACCGCGTGCTCAACGCCTGCGGCAGCTCCGGCCGCCGCGTCGGGAACACGCTGGGCGTCATCGGCCTCATGTACGCCGGGATCGAGAGCGCCATGGTCGCGGCCCGCGACCGCGACGACTGGATCAACAGCGTCGCCGCTGGCCTTGGCACGGGCGCGCTCTTCCGCGCCGCCAACGGGCCGCGATCCGCCGCCGTCGCAGGCGCCCTCGGCGGGATCCTCGCCGCCGCCGCCATGGGGGGCAAGCAGCTAGCCAAGAGATACGTCAATGTCATATGA
>Isoform0000080
ATGGCGGACTCCAAGGCTACCTCGGCGGTCACCCTCCGCACCCGCAAGTTCATGACCAACCGCCTCCTCGCCCGCAAGCAATTCGTGCTTGAGGTGATCCACCCCGGCCGCGCCAACGTCTCCAAGGCGGAGTTGAAGGAGAGGCTTGCCAAGGTGTACGAGGTGAAGGACCCCAACACCATCTTCGTCTTCAAGTTCCGCACCCACTTCGGAGGAGGCAAGTCCACTGGCTTCGGCCTCATCTACGACAACCTCGAGGCTGCCAAGAAGTTCGAGCCCAAATACCGCCTCATCAGGAATGGTCTTGCTACCAAGGTTGAGAAGTCCCGCAAGCAAATGAAAGAGCGGAAGAACAGGGCCAAGAAGATCCGCGGTGTCAAGAAGACCAAGGCTGGTGATGCGAAGAAGAAGTAA
>Isoform0000082
ATGTCGACGCCGGCGAGGAAGCGGCTGATGCGGGACTTCAAGCGCCTGCAGCAGGACCCGCCCGCCGGGATCAGCGGCGCGCCGCACGACAACAACATCATGCTCTGGAACGCCGTCATATTCGGGCCGGATGATACGCCGTGGGACGGAGGCACGTTCAAGCTTACTTTGCAGTTTACAGAAGATTACCCGAACAAGCCACCAACTGTTCGATTTGTCTCTAGGATGTTTCACCCAAATATATATGCTGATGGAAGCATATGCTTGGATATCCTACAGAACCAGTGGAGTCCTATATATGATGTTGCTGCAATTTTGACTTCTATTCAGTCCCTGCTGTGCGATCCAAACCCAAACTCCCCTGCAAACTCAGAAGCTGCAAGACTGTTCAGCGAGAACAAGCGGGAGTACAACCGCAAAGTCCGCGAGATTGTGGAGCAGAGCTGGACAGCCGACTAG
>Isoform0000083
ATGCACGCAAACCGAGAAGATGGCGGTTCTCGGGGCGGAGCGGCGAGAGCGTGGGACGGGGACGAGCAGGGCGCGGCGCCGCCAACGCCGCTCGCCGCGCCGGTCGTATGCCTTCTCCGCTCCGCCGGGGACCTAGCCGCCGGTGCCTTCGTCGGCTCCCTCGTCGGATACGGAAAAGGTTTGATCACAAACCAAGGTACGAAAGCTTCTCTCAGCATTGCTGGATCTTCTGCCAAGACTTTTGCTGCTCTTGCTGGTGTCCAAAGTTTCATCATGTGCTTGTTAAGAAGACTGCGTGGGAAAGATGACACGATCAATGCAGGTATGGCTGGTTGTTGCACAGGCCTTGCTTTGAGCTTTCCAGGTGCGCCCCAAGCAATGTTCCACAGCTGTGTCACCTTTGCAGCATTCTCATGCATAATGGATGGTCTCAGCAAGCAGCAGGCAGCAATGGCACTCACACTTGATGAGAAATCTCCAACTTTCAAGTATCAGGAGGGCGGTGTCATCCCACCGTTCACTCTTCCGCCGCTTTTGGATGCTTTGGATCCTTTAGGTTCATTATGCCAGACCCTTATCAAGCCTAAGCACTAG
>Isoform0000084
ATGGCTGCCGCCATTATGGCAGGTCTGGTACTCCTCGCTGCCGTCGCCGCTCCGGCGCACGCCAAGGATTACACGGTCGGCGACTCCTCCGGGTGGACCAGCGGCGTGGACTACACCACCTGGGCCAGCGGCAAAACCTTCGCTGTTGGAGACAACCTAGTGTTCCAGTACAGCATGCTGCACACGGTGGCGGAGGTGAGCTCCGCGGACTACAGCGCGTGCTCGGCCAGCAACTCCATCCAGTCCTACAGCGACCAGAACACCAAGATCGCGCTCACGGCGCCCGGCACGCGCTACTTCATCTGCGGCACCTCGGGCCACTGCGGCAACGGCATGAAGCTCGCCGTCACGGTCGCCGCTGCGGCCGCCACCACCCCGCCGTCGTCGTCATCCCCGCCCGCCACGCCAGCCGCGCCCGGCGCTGACACGCCTCCAGAGACGACCACGCCCACTTCGACGTCGCCGCCCGCCACGACCAAGTCCACCTCGAGCAGCGCTGCCGCCGCCTGCGGCGGGGAGGCCCGGCTCGCTATGGGCGTGTTGGCCGGGGCCGCGGGCCTCGCTGGGCTCGCCCTCATGGGCTAG
>Isoform0000085
ATGGCCAACTCCCGCCAGAACATCCGGAAGTTGGTTAAGGATGGGTTTATCATCAAGACGCCTCAGAAGATCCACTCAAGATCCCGTGCAAGAAGGGCACATGAGGCCAAGCAGAAGGGAAGGCACTCTGGATATGGCAAGCGCAGGGGTACCAGGGAGGCTAGGCTCCCCACCAAGATTCTGTGGATGAGGAGGATGCGTGTTCTGAGGCGCCTGCTCCGCAAGTACCGTGAGGCCAAGAAGATCGACAAGCACATGTATCATGACATGTACATGAAGGTCAAGGGTAACATGTTCAAGAATAAGAGGGTGCTTATGGAGAGTATCCACAAGACCAAGGCTGAGAAGCTCAGAGAGAAGACACTTTCTGATCAGTTTGAGGCCAAGCGTGCAAAGAGCAAGGCAAGCCGCGAGAGGAAGATTGCTAGGAGGGAGGAGAGGTTGGCCCAGGGCCCGAGAGAACCAACAGCACCAGCCTCAGCCACAGCTCCATCTACTGGGGCACCAAAGAAAGCAAAGAAGTGA
>Isoform0000087
ATGGCGTCGGCGTCCAAGGAGGAGGTGATCGGGAAGCTCAACGTCCGCGTGGTGCGGGGCAACAACCTGGCCATCGCCGACCCGCTCACCCACACCAGCGACCCCTACGTCGTCCTCCAGTACGGCGCCCAGAAGGTGAAGACTAGTGTCCAGAAGAAGAATCCCAATCCAGTATGGAACGAAGTACTGCAGCTCACAGTGACAAATCCTACAAAGCCAGTGCACCTTGAAGTTTTTGATGAAGACAAGTTCACAGCAGATGACAGCATGGGTGTTGCTGAGATCAACATTACTGACATCTATGATGCTGCAAAGCTGGATCTGAAGCATGCCACTGATGGAACTAGGATCAAGACAATCTACCCAGTCGGTGTAAACTACCTTGGTGGTGAGAGCCATGTTCAGTGGAAGGATGGCAAGGTGGTCCAGGACTTGATTCTGAAGCTGAAGAAGGTCGAGAGTGGCCTGATTGTGGTGCAGCTGGAGTGGGTTCATGTTCCTGGTGTGAAGCTGTGA
>Isoform0000088
ATGGCGCCGAGCGGGTGGACGAGGAGGAGCGCGGCGGCGCGGGCCGCCTGGCGCCCCGCCACGGTGTGCCTGTGGCTCGCGCTCGCCGCCGCAGCCCTGACGCTCGCCCAGGCTAAGAAGGACCTGACGGAGGTTACCCACAAAGTCTATTTCGACATCGAGATCGACGGCAAGCCCGCAGGTCGGATTGTCATGGGGCTTTTTGGGAAGACTGTACCTAAGACAGCAGAGAACTTCCGAGCTCTTTGCACAGGAGAGAAAGGAGTTGGCAAGAGTGGCAAAGCCCTCCACTACAAGGGAAGTACATTCCACAGAATTATCCCCAGCTTCATGCTCCAAGGAGGTGACTTCACTCTTGGGGATGGGAGGGGTGGTGAATCTATCTATGGCTTGAAGTTTGCTGATGAGAACTTCAAGATCAAGCACACTGGACCAGGCCTTCTGTCCATGGCCAATGCCGGGAGAGATACAAACGGATCTCAGTTTTTCATCACCACTGTGACAACAAACTGGTTGGATGGAAAGCATGTTGTGTTTGGCAAGGTGTTGTCTGGAATGGATGTTGTGTACAAGGTTGAAGCTGAAGGCCGGCAGAGTGGGCAACCAAAGAGCAAGGTTGTCATAGCAGATAGTGGCGAGCTGCCGATGTGA
>Isoform0000089
ATGGCGGCGACGCTGGCGAGGAGGGCGGGGCGCTCCGCGGCGGCGACGCTATGGGGCGCGGCGAGGGGCTTCGCGTCGGTGGGGTCCGACATCGTCTCGGCGGCGCCCGGCGTGTCGCTGCAGAAGGCGCGGTCCTGGGACGAGGGCGTCGCCACCAAGTTCTCCACCACGCCTCTCAAGGACATCTTCTACGGGAAAAAGGTGGTCATCTTCGGCTTGCCCGGTGCATATACAGGGGTTTGTTCACAAGCGCATGTTCCTAGTTACAAGAACAATATTGACAAGTTGAAAGCAAAAGGGATCGACTCTGTTATCTGTGTAGCTGTGAATGATCCGTATGTCCTGAATGGATGGGCAGAAAAGCTAGAGGCTACAGATGCAATTGAGTTCTACGGTGACTTTGATGGGAGTTTCCACAAAAGCTTGGATTTGGAGATAGACCTTTCTGCTGCTTTGCTTGGCCACCGTTCTCACAGGTGGTCCGCCTTTGTTGACAATGGTAAGATCAAGTCTTTCAATGTTGAGGAAGCACCGTCCGATTTTAAGGTTTCTGCTGCAGAGGTGATCCTGGACCAGATCTGA
>Isoform0000090
ATGGGCAGCCTCGGCGGCGACGCGGGGCCCCAGCCGCAGGGCGCGGGACGGCGGCCGCGGTTCCTGTGCCTGCACGGGTTCCGCACCAGCGCCGAGATCATGCGCAAGCAGGTGCTCGGCAAGTGGCCCGCCGACGTCACCGCGCGCCTCGACCTCGTCTTCGCCGACGCGCCGTTCCCCGCCGAGGGCAAGTCCGACGTCGACGGCATCTTCGACCCGCCCTACTACGAGTGGTTCCAGTTCGACAAGAGTTTTATGGAGTACAGGAATTTCGACAAGTGCCTGGCCTACATCGAAGAGCTGATGATAAAAGATGGCCCCTTCGATGGATTGATGGGTTTCTCCCAGGGTTCCATTCTGTCTGCGGCGCTTCCCGGGCTCCAACAACAGGGACTGGCCCTGACTAGAGTCCCGAAGATCAAGTACCTCATCATCATCGGTGGCGCCAAGTTCCAGTCCCCGACGGTGGCCGAGAAGGCGTACGCCAACAAGGTGGCGTGCCCCTCGCTTCACTTCATTGGTGACAACGACTTCCTGAAAGTACACGGTGAAAAGCTCATAGAATCATGCGTGGACCCATTCGTTATTCGTCACCCAAAGGGCCACACAGTTCCAAGGCTCGATGACAAGAGCCTAGCGGTCATGCTCCGTTTCCTTGAGAAGATTGAGGGGGAGGTACTTGAGTATTCATCCAAAGATGTCAACGAAAATGAAGAAGTGTGCTTGTGA
>Isoform0000091
ATGGAGTACGGTCAGCAGGGGCAGCACGGCTACGGCACCACGGGCCGTGTCGACCAGTACGGCAATCCAGTTGGCGGCGTCGAGCACGGCACCACCGGAACCGGCGGCATGGGCCAGCACGGCGGCGCTGGCATGGGTGGCGGGCAGTTCCAGCCAGCGAGGGAGGAGCACAAGACCGGCGGCATCCTGCATCGCTCCGGCAGCTCCAGCTCCAGCTCGTCTGAGGACGACGGCATGGGCGGAAGGAGGAAGAAGGGAATCAAGGAGAAGCTGCCCGGAGGCCACAAGGACAACCAGCACGCCACGGCGACCGGCGGCGCCTACGGGCAGCAGGGACACACCGGCGGAACCTACGGTACCGAGGGCACCGGCGAGAAGAAAGGCATCATGGACAAGATCAAGGAGAAGCTGCCCGGACAGCACTAA
>Isoform0000092
ATGGCGCGGTGCCTCGCGCTCGTCGCCCTCCTCCTCCTCGGCCTCGCCGCCGCCGCCGCGGCCGACGCGCCCTTCGTCGTCGCGCACAAGAAGGTTTCGCTGTCCCGCCCCAAGCCGGGCGTCGAGCGCGTCGCTGTCTCCCTCGACCTCTACAACCAGGGATCCGCGACTGCCTATGATGTGTCCATTAATGACGACTCTTGGCCAACTGAAGCATTTGAGCTTGTCACTGGAGAGAAATCGAAGACTTTGGAAAGGCTTGACCCTGGTGCCACTGCATCACACACATATGTCCTGGAGACCAAAACACAGGGCAGGTTCCAGGGTTCACCAGCTATTATTACATACCGTGTTCCCACAAAGACAGCTCTTCAGGAGGCCTACTCAACTCCCATCTTCCCGCTGGATATTCTCGCTGAGAGACCTCCAGAGAAGAAGTTTGAATGGGCTAAGAGGCTTGTGGCGAAATACGGGTCACTTGTGTCTGTTGTCTCGTTTGTTGGACTGTTTATCTACCTCGTTGCGACCCCGTCGAAGAGCAGCTCAAAAGCAAGCAAGAAGAGACGCTGA
>Isoform0000095
ATGGCCTCGCGCCGCCGCACCCTGCTCAAGGTCATCATCCTCGGCGACAGCGGGGTTGGGAAGACGTCCTTGATGAACCAATACGTGAACAAGAAGTTCAGCAACCAGTACAAGGCTACGATTGGCGCGGATTTCCTCACCAAGGAGGTGCAGTTCGAGGACAGGCTCTTCACTCTGCAAATATGGGACACTGCTGGTCAGGAAAGGTTTCAGAGTCTTGGCGTTGCATTCTACCGGGGAGCAGATTGTTGTGTCCTAGTCTATGATGTTAATTCTATGAAATCATTTGATAACCTGAACAACTGGCGTGAAGAGTTTCTAATTCAGGCTAGCCCATCAGATCCTGATAATTTCCCTTTTGTTCTGTTGGGTAACAAAGTTGATGTAGATGGGGGCAACAGCCGTGTGGTATCGGAGAAAAAGGCAAAGGCATGGTGTGCTTCTAAAGGGAACATCCCCTACTTTGAGACATCTGCTAAGGATGGAACGAACGTGGAAGATGCCTTCCAGTGTATCGTAAAGAACGCTCTGAAGAATGAACCAGAGGAAGAATTGTATGTGCCAGATACCGTGGATGTGGTGGGTGGCAACCGGGCCCAGAGATCATCTGGTTGCTGTTAA
>Isoform0000098
ATGGCGTTAATGTGTGACAATCAATTAGACTCAAATGGAAATTTCCTGTGGGGAAAGCGTGAGTACCATGCTAAGCGATTCTTTACAAATTACTTTGAAGCAGTTGAATCAAAGGACACATACGAAAAACATGTAACTAGGTTCAATCCCAATGGACAAAGGAAATTATCTATAAGTAAATTGGTGATTCCTCTTGATTTCCAGAAAATTCGTGATTCATTCGTTGGAATCCAGGTTCAGAAACAAGCACTCAGCAAAGCGTGTCTAAGTAAGATTGAGAACAATTACATATACCCGTGCTGTTGTGTAACCACAGAATTTGGTCAACCAGTTTACTCAGAAATAATACCACCAACTAAAGGGCATATTACTATTGGTAACTCAACAGACCCAAAAATTGTGGATTTGCCCAACTCCGATCCGCCTATGATGTACATAGCAAAAGACGGCTATTGTTATTTGAATATTTTTCTAGCTGCTATGATCAACGTGAATGAAGATTCAGCGAAAGATTATACAAAATTCTTGCGCGATGAATTAATTGAAAGACTTGGAAAATGGCCTAAACTCAAAGACGTTGCAACAGCATGTTATGCATTATCAGTCATGTTTCCAGAAATTAAGAATGCAGAACTCCCACAAATTCTTGTAGATCATGAGCATAAAACCATGCATGTGATTGATTCTTATGGTTCTCTCAGCGTCGGTTTTCACATATTAAAAGCAAACACAATAGGACAACTTATTAAAATGCAGTACGAGTCTATGGAAAGTGAAATGAGGGAATATGTAGTTGGCGGAACTTTAACACATAACACTTTAGTTCCTTaa
>Isoform0000099
ATGGAGAGCTCTTCTCACAAGCGGGCGCGGGAGGTGGTCGACCTCGCCGCCGGAGGACCCGGAGAGGCCTCCGCGTTGCCGGAGGCTGACGCCAAGAGGCTGCGGCCGCAGGACCTGCTGGACATGCTCGACGACGACACCGACGCGGCGGCCGCCGGCGACCTAGCGTCCGTCATGCGGAGCCTGGAGGAGGAGATAGCTAGCTTCGACGAGGCCGTGGGCGTGCCGACGCAGCAGCAGCAGCAGCCGGAGCTGGGGTTCCTGCTGGAGGCCTCGGACGACGAGCTGGGACTGCCGCCGGCGGCCGCCTCCGCCTCCTCGTCGGAGGAGGCAAGCGGCCTCGCCGGGGCGCCGGAGTCCGCGGGCGCCGCGCTGGACGGCCAGATCTGGGGCTTCGAGGACGAGATAGACGGAGGAGCAGGCTTCGGTGGATACTCGCCGGAGGCCGCGGCCGCGGCCGCCGCGGCGGCGGCGTGGGACGACGACGGCTTCGACGCCGGCCTGTTCGCGTTCGGCGACAACGACGCATACGGGCCGTCGGATCTCGCCGCGCTGCGCCACGAGACCATGCCGGCCGTCTGA
>Isoform0000101
ATGGCGTTCACGATGCGAGCGGTGAAGGTGCCTCCGAACTCGGCCTCGCTGGAGGAGGCGCGGCACCGTGTCTTCGATTTCTTCAAGCAGGCATGCCGCTCCATCCCCACCATCATGGAGATCTACAACCTCGACGACGTTGTCACGCCCTCGCAGCTCCGCTCCACCATCGCTAAGGAGATCCGCAAGAACCAGAACGTTACCAACCCCAAGGTTATTGATATGCTTCTGTTCAAAGGGATGGAGGAGCTGAACAACATAGTTGAACATGCAAAGCAGCGCCACCATGTGATTGGGCAGTATGTGATCGGCCAAGAGGGCCTGGTGCATGAGCTTGGGTCAAAGGATCAAGGGAACTCCGACTTCCTGAAGAAATTCTACACAAGCAATTACTTCTGA
>Isoform0000104
ATGGCGCCGTCCAAGCCTTCCTCATCGGCGGCGGCCCTGCTTCTCCTGGCGGTGGCCATGCTGGCGGCGGCGTCGATGACGCCAGCACTGGCGGACCTGACGCACGCCAACTGCGCCAAGAACAAGAAGGTGACGGTGCAGAACCTGTGCACCCACGACGTGACGCTGACGCTGGAGCCACTGGCCAACAGCCCGCCGCTGTTCACGGGCGCGTACACGCTCCACCCGCACAGCCACGCCGAGTTCCCGGTGTGCTGGTGGACGGGGCGCCTGCACGCGGGCGCCGACGCCGCCACGGTGGAGTTCCACGTCGGCGTCGACGGCGGGTCCTTCTACCTGGCGCCCAACGCGCAGCCGGGGCAGCGCGTGCCCGTCTCCGTCACGCCGCACGCGGCGTCGGCGGCCTCGCCGCTGCAGGGCCGGTGCCCCGCCGTCGGGTGCGCCGTCGAGGGGAAGTGCTCCGTGCACCAGGTGCCGAGCGGCGACTGCCGGAACGTCCAGGAGATGAAGATCATCTACTGCAACCCGCACGTGTGA
>Isoform0000105
ATGTCGTCGGTATTCAGCGGCGATGAGACCGCCCCCTTCTTCGGCTTCCTTGGCGCCGCCGCCGCGCTCGTCTTCTCATGCATGGGGGCGGCGTATGGTACGGCCAAGAGCGGCGTCGGCGTGGCGTCCATGGGTGTCATGCGCCCCGAGCTCGTGATGAAGTCCATCGTGCCCGTGGTCATGGCTGGTGTGCTCGGTATCTACGGCCTCATCATCGCCGTCATCATCAGCACTGGGATCAACCCCAAGGCCAAGCCGTACTACCTCTTTGACGGCTACGCCCACCTGTCGTCTGGCCTTGCCTGTGGTCTTGCTGGGCTTGCTGCAGGCATGGCCATTGGCATCGTTGGTGATGCTGGTGTCAGGGCAAATGCTCAGCAGCCAAAGTTGTTTGTGGGCATGATCCTCATCCTTATCTTTGCTGAAGCGCTTGCCCTCTACGGCCTCATCGTCGGCATCATCCTTTCATCCCGTGCTGGCCAATCCCGTGCAGATTAG
>Isoform0000106
ATGGTGAAGGCGGTTGCTGTCCTCGCTGGCCCTGATGTCAAGGGCACCATCTTCTTTTCCCAAGAGGGAGATGGTCCGACCACCGTGACTGGAAGTATCTCTGGCCTCAAGCCGGGGCTCCATGGGTTCCATGTGCACGCGCTTGGTGACACCACCAACGGCTGCATGTCCACTGGGCCACACTTCAATCCTGCTGGTAAGGAGCATGGCGCACCAGAAGATGAGAACCGCCATGCGGGTGATCTTGGGAATGTGACAGCGGGAGAGGATGGTGTTGTTAATGTCAATATTACTGACAGCCAGATCCCTCTCACTGGGCCACACTCGATCATTGGCCGAGCTGTAGTTGTCCATGCTGATCCTGATGACCTTGGCAAGGGTGGACATGAGCTTAGCAAGAGCACTGGAAATGCTGGCGGACGTGTTGCCTGTGGTATCATTGGGCTCCAAGGCTAG
>Isoform0000107
ATGGTGAAGGCTGTTGCTGTGCTTGGTAGCAGCGAGGGTGTCAAGGGCACCATCTTCTTCACCCAAGAGGGAGATGGCCCTACCACTGTCACCGGAAGTGTCTCTGGCCTCAAGCCTGGCCTCCATGGGTTCCATGTGCATGCTCTTGGTGACACCACCAATGGCTGCATCTCAACTGGACCACACTACAATCCTGCGAGCAAGGAGCATGGAGCACCAGAAGATGAGAACCGCCATGCCGGTGATCTTGGAAATGTGACAGCTGGAGCAGATGGTGTTGCTAACATCAGTGTTACCGACAGCCAGATCCCACTAACTGGGCCAAACTCAATCATTGGCAGAGCTGTTGTTGTTCACGCTGATCCTGATGACCTGGAAAGGGTGGTCACGAACTCAGCAAGAGCACTGGAAATGCTGGTGGCCGTGTTGCTTGTGGGATCATTGGACTCCAGGGCTGAAAATGATCGCTGGACTTCGGGTGCCTGA
>Isoform0000108
ATGGGGGATTTCATAGAACAGCTCCTTCATGCTCGATTTGTGCAAGACCAGTATGAGCCATCGGCATATATGGCATATCGTTGGCAGGTTGGCATTGCGGACAATGATGATCTGTTCGATGTTCTTGAAGATGTTTTATCCGAAGGGCTCTCACAAGATACTCTAAAGAAGTTGCCACATCATGTGGTGACTGATCAGAAGCAGGAATCAATTGGTGAAAATGTGTCTTGCGCTATTTGCCTGCAGGATGTTGTTAGCGGAGAGACAGTGAGGAAGTTGCCAAAGTGCTCTCACACCTTCCATCAGCCTTGTGTGGACAGATGGTTCATTGACCATGGTTCATGCCCAGTATGTAGGCAGGATGTGTAG
>Isoform0000109
ATGTCTGGCATCATCCACAAGATCGAGGAGACGCTCCACATGGGGGGCGACCACAAGAAAGAGGACGAGCACAAGAAGGAGGAGCACAAGAAGGCCGAGGAGCACCACAAGAAGGACGGGGAGCACAAGGAGGGCATCGTGGAGAAGATCAAGGACAAGATCACCGGCGAGCATGGCGAGAAGTCCGGCGAGCACAAGGACAAGGACCACAAGGAGAAGAAGGACAACAAGAAGAAGAAGGAGAAGAAACACGGCGAGGGCCACGACCATGACGGCCACAGCAGCAGCAGCAGCGACAGCGACTGA
>Isoform0000110
ATGGCGGGAGCAGCCAACGACGACCTGAAGGTGCTCGGCGTGTGGACGAGCCCGTTCGTGATCCGGGTTCGCATCGTGCTCAACCTGAAAGGACTGGCGTACGAGTACGTGGAGGAGGACCTCGGCAACAAGAGCGCGCTCCTCGTGGGCTCCAACCCGGTGCACAAGAGCGTGCCGGTGCTCCTCCACGCCGGCCGCGCCATCAACGAGTCCCAGATCATCCTGCAGTACATCGACGAGGTGTGGGCGGGCACCGGCCCGGCCGTGCTGCCGTCCGACCCCTACGAGCGCGCGGCGGCGCGGTTCTGGGCGGCCTACATCGACGACAAGGTGAGGTCGGCGTGGCTCGGGATGCTGTTCAGGTGCAAGAACGAGGAGGAGAGGGCGGAGGCGGTGGCGCGCGCCGGCGAGGCGCTCGACACGCTGGAGGGCGCCTTCAGGGACTGCTCCAAGGGGGGGAAGAAGCCCTTCTTCGGCGGCGACGGCATCGGCTTCGTGGACGTCGTGCTCGGCGGGTACCTGGGGTGGTTCGGGGCCGTCGGCAAGATCATCGGGCGCAGGCTCATCCACCCGGCGAAGACGCCGCTGCTGGCCGCGTGGGAGGACCGGTTCCGCGCCGCCGACGTCGCCAAGGGCGTCGTGCCGGACGACGTCGACAAGGTGCTCGCGTTCCTGCAGACCCTGCTCGCCATCTCCAAGTGA
>Isoform0000111
ATGGGTATCTCGCGTGACTCGATGCACAAGCGCCGGGCCACCGGTGGAAAGCAAAAGGCCTGGAGGAAGAAGCGAAAGTATGAGCTTGGGCGCCAGCCGGCCAACACCAAGTTGTCAAGCAACAAGACAGTGAGGAGGGTTCGTGTTCGTGGAGGTAATGTGAAGTGGAGGGCTCTTCGCCTGGATACTGGTAACTACTCATGGGGAAGTGAAGCTGTTACCCGTAAGACCCGTATCCTCGACGTGGTCTACAATGCATCAAACAATGAGCTTGTGAGGACTCAAACCCTTGTGAAGAGTGCCATTGTGCAAGTTGATGCTGCCCCATTCAAGCAGTGGTACCTCACTCACTATGGAGTTGACATCGGTAGGAAGAAAAAGGCTCCTGCTGCAAAGAAGGAATCTGCTGAGGGACAAGAGGGTGAGGCAGCAGCTGAGGAAACAAAGAAGAGCAACCATGTCAAGAGGAAGCTTGAGGAGCGTCAGAAGGGACGTGAGCTTGACGCTCACATTGAAGAGCAATTTGGCAGTGGAAGGTTGCTGGCATGCATTTCTTCCCGCCCTGGACAGTGTGGCCGAGCTGATGGGTACATCCTTGAGGGTAAAGAGCTTGAGTTCTACATGAAGAAGCTTCAGCGCAAGAAGGGCAAGGGCGCTGCAGCTTAG
>Isoform0000112
ATGGCGCTGCCGAATCAGCAGGTCGTGGATTACCCCAGCTTCAAGCTCGTCATCGTTGGCGACGGTGGAACTGGTAAAACCACATTTGTGAAAAGGCATCTTACTGGCGAGTTCGAGAAGAAATATGAGCCCACCATTGGTGTTGAAGTTCACCCTCTGGATTTTAGCACTAACTGTGGCAAAATTCGCTTCTATTGCTGGGACACTGCTGGACAAGAAAAGTTTGGAGGCCTCAGGGATGGCTACTACATTCATGGTCAATGTGCCATCATTATGTTTGATGTCACTTCGAGGCTGACATACAAGAATGTTCCAACATGGCACAGGGACCTGTGCAGGGTGTGTGAGAACATCCCCATTGTTCTCTGTGGTAACAAGGTTGATGTAAAGAACAGGCAAGTTAAAGCCAAGCAAGTTACATTCCACAGGAAGAAGAACTTGCAGTACTATGAGATCTCTGCCAAGAGCAATTACAACTTTGAGAAGCCCTTCCTTTACCTCGCAAGGAAGCTGGCAGGGGATCAGAATCTTCACTTTGTCGAGGCTGTTGCTCTGAAGCCACCAGAAGTGCAGATTGATATGGCCATGCAGCAGCAGCACGAAGCTGAGCTTGCAGCTGCCGCTGCGCAACCCCTCCCTGATGACGATGATGACCTGATTGAATAG
>Isoform0000114
ATGGTGCTGAAGACGGAACTTTGCCGCTTCAGCGGTCAGAAGATTTATCCTGGGAAGGGCATACGATTTATTCGTGCTGATTCTCAGGTTTTCCTGTTTGCCAACTCGAAATGCAAGCGTTACTTCCACAACCGTCTGAAGCCTGCAAAGCTTACCTGGACAGCAATGTACAGGAAGCAGCACAAGAAGGATATCCATGCTGAAGCTGTCAAGAAGAGGCGCCGCACCACCAAGAAGCCATACTCCAGGTCAATTGTGGGTGCTTCCCTGGAAGTGATCCAGAAGAAGAGGGCTGAGAAGCCTGAGGTTCGCGATGCTGCTAGGGAAGCTGCTCTTCGTGAGATCAAGGAGCGCATCAAGAAGACCAAGGATGAGAAGAAGGCCAAGAAGGCGGAGGTGACCAAGTCCCAGAAGGCGCAGTCGAAGGGCGCGGTCCAGAAGGGTTCCAAGGGCCCCAAGCTGGGTGGTGGCGGCGGTGGCAAGCGCTGA
>Isoform0000115
ATGGCTGGGAAGGGAGGAAAAGGGTTGCTCGCCGCGAAGACCACGGCGGCCAAGTCCGCCGAGAAGGACAAGGGGAAGAAGGCCCCCGTCTCACGCTCCTCCCGCGCCGGCCTCCAGTTCCCTGTTGGACGTATCCACCGTCAGCTGAAGCAGAGGACTCAGGCAAATGGCCGTGTTGGTGCCACTGCAGCTGTGTACTCCGCTGCCATCCTGGAGTACTTGACTGCTGAGGTTCTGGAGCTGGCTGGGAATGCTAGCAAGGATCTGAAGGTGAAGCGTATCACCCCTCGCCATCTGCAGCTGGCCATTCGTGGAGATGAGGAGCTCGACACCCTCATCAAGGGCACCATCGCAGGTGGAGGTGTCATCCCGCACATTCACAAGTCCCTGATCAACAAGTCCTCCAAGGAGTGA
>Isoform0000118
ATGGCGTCCAAGGCTGAGCTGGTGGTGGAGGTCAAGTCCCCGGCAGACAAGCTGTGGGCGGCGCTGCGCGACTCCACGGAGCTGTTCCCCAAGATCTTCCCCGAGCAGTACAAGAGCATCGAGACCGTCGAGGGCGACGGCAAGTCCGCCGGCACCGTCCGCCTCCTCAAGTACACCGGGGCGGTGCCGATGCTGACGTTCGCCAAGGAGAAGCTGGAGGTGGTGGACGACGAGAACAAGGTGGTGTCGTACAGCGTGGTGGACGGCGAGCTGGTGGATTTCTACAAGAACTTCAAGATCACGCTGAAGGTGGCCCCGGCCAAGGCGGCGGCGGCGGAGGGCGAGGCCGGCGCCGGCGCCGTCGTCAGCTGGGCCATGGAGTTCGACAAGGCCAACGACCAGGTGCCCGACCCGGACGTCATCAAGGAGACCGCCGCCAAGACGTTCCACGACCTCGACGACTACCTCCTCAAGAACTAG
>Isoform0000119
ATGGGCTCGGAGACGGAGACGATCACCTTCGAAGGCATCCCGTTCCCGGCGGAGATCACCGCCGGCGGCGCCGGCGGCAAGCCTCTCTCCCTCCTAGCCAACGGTATCACGGACATCGAGATCCACTTCCTGCAGATCAAGTACAACGCGATCGGAGTCTACCTCCACACCACCGACACCACCCTCCTAGGCCACCTCGGCGCGTGGAAGGGCAAGACGGCGGAGGAGCTCCTCGCCGACGCCGCCTTCTGGTCGGCCCTCGTCTCGTCCCCCGTCGAGAAGCTGCTCCGCGTGGTGGTCATCAAGGAGATCAAGGGCTCGCAGTACGGCGTGCAGCTGGAGAGCTCCGTCCGCGACCGCCTCGCCGCCGCCGACCTCTACGAGGACGAGGAGGAGGAGGCGCTCGAGAAGGTCGCCGAGTTCTTCCAGTCCAAGTACTTCAAGCCGGGCTCCGTCGTCACGTTCCATTTTCCCGCAACTCCGGGACCCGCGGAGATCACCTTCGTCACGGAGGGCAAGGGCGACGCGAAGATCACGGTGGAGAACGAGCACGTCGCCGGGATGATCCAGAAGTGGTACCTCGGCGGCGAGAACGCCGTGTCTCCCACCACCGTCCGCAGCCTCGCCGACCGTTTCGCGGCCCTGCTCGCCGTCGCTGCGTGA
>Isoform0000120
ATGTCGACCAGCACATTTGCTACTTCCTGCACACTGTTGGGCAATGTTAGAACACAGGCCTCCCAAGCAGCGGTGAAGAGCCCTTCATCTCTAAGCTTCTTCAGCCAAGTTATGAAGGTTCCAAGCCTGAAGACCTCCAAGAAACTCGATGTCTCTGCAATGGCTGTCTACAAGGTGAAGCTCGTCACGCCTGAAGGTCAAGAGCACGAGTTTGATGCTCCAGATGACACCTACATCCTTGATGCGGCTGAGACTGCCGGTGTGGAGTTGCCATACTCGTGCCGTGCTGGGGCTTGCTCCACCTGTGCTGGCAAAATCGAGTCTGGTGCGGTTGACCAGTCGGATGGATCCTTCCTTGATGACGGGCAGCAGGAGGAGGGCTATGTGCTGACATGTGTCTCCTACCCAAAGTCCGACTGCGTCATCCACACCCACAAGGAAGGTGACCTGTACTAG
>Isoform0000121
ATGGAGGCCGCGGCGGCGACCGCGCTCCCGTTCACGGCGGCGGCGGCCTTCCCCGCTGCCGCCGGGAGGGTGCGGGCGGCGAGGTGCGCCCGTCCGCGGACGCGGCGGTCCGTGGTGGCGAAGCTGGAGGGCGGGCTCGGGAAGGGGGTGCCCACCACCAACTACGTGGTGCCGCTCGACAAGGCCACCGGGATGACCCGCCCGCTCGTCGAGATCCTGCGGGACCTCAACAAGCGCGTCCCCGACAAGATCATCGACCCCGACACCGACACCGTCCACTGGTACCATGCCAACAGAATGCTTAGCTTCTATGCACCAGGTTGGTGTGGAGAAGTTCGTGATGTCATCTATTCTGAGAATGGAACTGTAACCGTGGTATATCGAGTGATACTTAAAGGAACTGATGGAGAGGCATACAGAGATGCCACGGGCACAGCACAAGTCCATGAGGGGCGCAGGGAAGATGCTGTTGCCGCCGCGGAGGAAGCTGCATTCTGCAAAGCCTGCGCACGGTTCGGTTTTGGCCTCTACCTGTACCACCAGGATGATACTCATCACGACGACCACTTCCATTGA
>Isoform0000122
ATGGCCTCCGGTGAGCTCGCCTGCACCTACGCCGCCCTCATCCTCAGCGACGATGGCATCGCCATCACCGCCGAGAAGATCGCCACGATCGTGAGGGCGGCCAACATCAAAGTTGAGTCGTACTGGCCGGCGCTCTTCGCCAAGCTCCTGGAGAAGCGCAACGTTGAGGACCTCATCCTCTCCGTTGGATCTGGTGGTGGTGCTGCTCCAGTTGCCGCTGCTGCCCCTGCTGGTGGTGCTGCGGCTGCTGCTGCCCCGGCTGCCGAGGAGAAGAAGGAAGAGGTGAAGGAGGAGTCTGATGACGACATGGGCTTCAGCCTGTTCGACTGA
>Isoform0000124
ATGGTGGTGGAGGAGATCACTGAGGGCGTGAAGAACCTCGCGGTCGCCGGAGATGCGGCGGCGGTCTCAGGCGGAGAGGGGCAGAGGAGGGGCGGCGGCGGCAGCAGCAACCGCATCCAGGTGTCCAACACCAAGAAACCCCTCTTCTTTTACGTCAACCTCGCCAAGAGGTATATGCAGCAGCACGGCGATGTTGAGCTATCCGCTCTTGGAATGGCCATAGCGACAGTTGTGACCGTGGCAGAAATTCTGAAGAACAATGGATTTGCTGTTGAAAAGAAGATTAGGACATCTACTGTTGAAATAAACGACGAATCAAGAGGGCGTCCATTCCAAAAGGCCAAGATTGAGATAATCTTGGGAAAGAGTGACAAATTTGATGAGTTGATGGCTGCTGCTGCGGAAGAGAGGGGAGAAGTGGAAGATGGTGAAGAGCAGGCTTGA
>Isoform0000126
ATGGCGTCGTCGTCGCTGAACCCGAACGCGCCGCTCTTCATCCCGGCGGCGTACCGGCAGGTGGAGGACTTCTCGCCCGAGTGGTGGGAGCTCGTCAACACCACCGCCTGGTTCCGCGACCACTGGTTCCGCCAGCACCAGCTCCACGAGGCCGCCTGCGACGCCGCCGACGACTTCGACGTCGCCGCGCTCCTCCCCGACGACTCCGTCGACCTCCTCGACACCGAAGACCTCTTCTACGCGCCCGACGTCCACCAGGTCGCCAAGCCGGCGCCGGCTCTGCTGCCCGGGTACGACCTCGACGTGCTCAGGGCGCTGAGCCTTAGCTCCCCCAGGGCCAACGCCGCTGTCGCCGCGCCGTCGCCGCGCGCCCAGCAGCAGCAGCAGAGGCTCGCGGACAAGCCGGCGTACCACGCCGGCGCCATCCACCAGCCTCGCTAG
>Isoform0000127
ATGAGGAAGCTCAAGTTCCATGAGCAGAAGCTTCTCAAGAGGACCAATTTCTTGGAGTACAAGAGGGAGGGCGGCCACCGCGAAGCGCTCGTCACACAGCGCTACGGCCTCGTCGAGAGGGACGACTACAAGAAGTACAACGGGATATGCTTAATGGTGCAGAAGCTCGTTAACATCATAAAGCAGATGGACCCAAGAGACCCTTTCAGAATCGAGATGACAGACATGCTTCTCGATAAGCTGTATAATATGGGTGTAATTTCAACGAAAGAGAGCTTGATAAAGTGTGAGAAACTTTCAGTGAGCGCCTTCTGCAGGCGGAGACTTGCAACAGTTATGGTGAAGCTCAAGTTTGCAGAGCACCTTAAGGAGGCTGTGACATACATCGAACAGGGGCATGTGCGTGTCGGTCCAGAGACAGTCACAGATCCAGCCTTTCTTGTGACCAGAAACATGGAGGACTTCATCACTTGGGTGGATTCCTCAAAGATCAAGAGGAAGGTCATGGAGTACAATGATGCATTGGATGATTATGATGCCATGTTCTGA
>Isoform0000129
ATGGAGTGGACGACGGTGGAGACGGGGGACGGCGCGAAGCTGAGCGTGCGGCTGTTCAAGCCCCCCGCGTCCGGGGAGGAGCCGGACCCGGGGGAGGACGTGGCGGTGGTGCTGGTGCACCCCTACACCATCCTCGGCGGCGTGCAGGGCCTGCTGCGGGGGATGGCGGAGGGCGTCGCGCGGCGGGGTTACACCGCCGTCACCTTCGACATGCGCGGCGCCGGCCGGTCCACGGGGCGGGCGTCGCTCACGGGCTCCACCGAGGTCGGGGACGTCGTCGCCGTCTGCCGATGGGTCGCAGAGAACATCAAGCCGCGCGGCATCATCCTCGTTGGATCCTCGGCTGGGGCACCAATTGCCGGATCTGCAGTTGATAAGGTGGATGAAGTGATTGGTTACGTTAGCATCGGGTACCCATTTGGTCTGATGGCCTCAGTCCTATTTGGAAGGCATCATGATGCTATACTCAAGTCTGAAAAACCAAAGCTTTTCATCATGGGGACCAAAGACGGCTTCACAAGTGTGAAACAATTGCAAAACAAGCTCAAATCTGCAGCTGGACAGGTTGATACACACTTGATTGAAGGAGCTGGGCACTTCCAAATGGAAGGTCCTGCTTTTGATGCCCAGATGGTAGAAATTATTGTAAAATTCATTAATTCCTTGCCAAAATAG
>Isoform0000131
ATGGCGACCATCAATCCCTTCGAACTCCTTGGCGCCGACGACAACGACGACCCCACGCAGCTGCTGGCCGCCGCCGCGGCAGCGAAGCAGAAGGCCGAGGCGAAGAAGCAAGCGGCGGGCGCGCAGCCAGCCCCCGCCAAGTTGCCAACCAAGCCTGCTCCCCCCGCCCAGGCCGTGAAGGAGTCCCGCAGTGGTGGTGCTCCCTCTCGTGGAGGTTATGGGCGCGGCGAACGTGGTCGTGGCAGAGGAGGGCGAGGATATGGTCAGAACCGTGACTATGGCAGCGAAGATGCTAATGGGTTTCAGGGAGGATACGGTGCAGGAGGGGGTGGCAGAGCTGGCGGCGAAGAAGGCGCCCAGGATAGAGAGAGGGGCCCTCGTCCACCCTACCGTGGCGGTGGTGGAGTTCGGCGGGGTGGATACCGTGATGGTGAATTTGGTGATGATTCTGAGAGGCCACCTCGGAGGCCCTATGAACGCCATAGCGGTACTGGCCGTGGGTTTGAAATGAAGCGCGAGGGTTCAGGCCGTGGGAACTGGGGAACTACCACTGATGAAATTATCGCCCGGGAAACTGAGGAAGGCCTGAAGCTGGAAGAGAAGGCCCCTGTTCCTGAGAAGCAGGGTGCACTGGAGGATACTCCACAGGCAGAGgagaacaaggagaacaaggatgccaccgctaat
>Isoform0000132
aTGGCGTCGGTGGCGTTCGGCAGCACCGTGGCGGCGGCCGTGGCACCGACCTCGGGGAGGACGCGGCCGGCGCGGCGGTCCGTGCCTCCCGCCGCCACTCGGGGCGGCCCGGCGCCGGCCAAGGAGGAGAAGGGGCTGGGCGAGATCATCTTAGGCTTCATCTTCAAGAAGGACCAGCTGGTGGAGACGGACCCGCTCCTCAACAAGGTCGGCGGCGCGCCGGCCGCCGCCTCCTCCCGCGCCAAGCCGCCGCCGCGGGGCGCCGCTACCACCGCCGGCAAGAAGGCTGCCGGCGGCGACGACGGCGGCAGCGGCGGCGGGTTCAACCTCGGCGGCCTCGGCGGGTTCTTCGCCAAGAAAAGCAGCTGA
>Isoform0000134
ATGGAAGACAATATTGCTGAAGAGTCGGCTGATGAACATTCCAATGAGGCGTCTCCAGACGCTACCCAGGTGAAGGACACTGTTGTGTGCTCTTCAGGCGAAAGTGTCAAGCAAGATGCAGCTCCTGCTGCAGACGAGAAGAGGCTTCGTGGAAGCCGTTCCCTCGCTGAGAATAGTGGCTGGATAAGCTACCCATGCCGTGCGGGCGCTTTTGCTTGGATGGAGTCGCTTCATTTGGCCATCCAGTGGAGACCTCCGCCTGTTTTTGCCGGTGCAGTGCGTTTCTGCATAGTTTTGCTGGTCCAGTCCTCCGCACTGGAAACTAACTTCCACTGCCGTATGACCATGAAGGATGTGAGCATTTAG
>Isoform0000136
ATGACGGAGCTGTTCGACACGGCCGTGACCAGCCTCCTCCACCTGCCGGAGGTGCTGGACCGCCTCGCCGCCGCGGACGGCGACCGGCGCTCGGGCGGGCACCACGCGGCGCACCACCACGGGCACGCCCGCGTCCACGGGCTCGGCGGCGGCGCGCCGGTGGACATCATGGAGACCCCCGGCGAGTACACGTTCGTGCTCGACGTGCCCGGTCTCTCCAAGTCCGACATCCAGGTGACGCTGGAGGAGGACCGTGTGCTGGTGATGAAGGGTGGCAACGGGAAGCGGAAGCGCGAGGAAGAGGAGGAAGGCGAGGGGTGCCGGTACATCCGGCTGGAGCGCGGCGCGGCGCCGCGGTCGTTCGCGCGCAAGTTCCGGCTGCCGGAGGACGCGGACACGGGCGGCGTCGCGGCGCGCTGCGAGAACGGCGTGCTCACCGTCACCGTCAAGAAGCTGCCGCCGCCGGATAAGACGACCAAGTCCGTGCAGGTCATCATCGCCTAG
>Isoform0000137
ATGGCGATGGCTTACAAGATGGCGACGGAGGGGATGGACGTGAAGGAGGAGTGCCAGCGCTGGTTCATGGAGATGAAGTGGAAGAAGGTGCACCGCTTCGTGGTGTTCAAGATCGACGAGCGGTCGCGCGCCGTGCTGGTGGACAAGGTGGGCGGCCCCGGGGAGGGGTACGAGGAGCTCGTCGCCGCGCTGCCCGGCGACGACTGCCGCTACGCCGTCTTCGACTTCGACTTCGTCACCGTCGACAACTGCCAGAAGAGCAAGATCTTCTTCATCGCCTGGTCACCGGCGGCCTCGAGGATACGGGCCAAGATCCTGTACGCGACGTCGAAGCAAGGCCTGCGGCGGCTGCTGGACGGGGTCCACTACGAGGTGCAGGCCACCGACCCCTCCGAGATGGGCTTCGACGTCATCAGAGGCCGCGCACAATGA
>Isoform0000138
ATGGAGGAGCCCAAGGTTGTGGAGTCCAAGGACGGAACGATCTCAGTTGCTTCAGCATTTGCTGGTCATCAGGAAGCTGTACAACACAGGGACCATAAATTTTTATCAAAGGCAGTTGAAGAAGCGTACCGAGGAGTTGACTGCGGTGATGGAGGACCATTTGGTGCAGTTGTTGTCCATAATGATGAAGTAATAGCTAGTTGTCATAACATGGTTTTGAAGAATACCGATCCAACTGCGCATGCTGAAGTAACTGCGATAAGAGAGGCTTGTAAAAAGCTTGGGAAAATTGAGCTGTCAGATTGTGAAATTTATGCATCCTGTGAGCCATGCCCAATGTGTTTTGGTGCTGTTCATCTATCCCGGATTAAGAGGCTGGTGTATGGAGCCAAGGCAGAAGCTGCAATTGCCATTGGATTTGACGATTTCATTGCTGATGCTCTCAGAGGAACTGGGTACTACCAGAAGGCCAACATGGAGATAAAGCAGGCAGATGGAAATGGAGCCATGATTGCTGAACAAGTATTTGAGAAGACTAAAGAGAAGTTCCAAATGTATTGA
>Isoform0000139
atggcggcggagaagccggctccggtgcgcgtgctctactgcgGCGTCTGCGGCCTCCCCGCCGAGTACTGCGAGTTCGGCCCCGACTTCGAGCGGTGCAAGCCCTGGCTGCGCGCGCACGCGCCCGGCGTCTACCCGGACGACCTCGTCGCCGCTTCCTCCTCATCCGGCGGCGGCGACAAGGACGTCGAGAAGGTCGGGGAGCGCCTCCAGGGCGTCGGGATCTCCGACGGCTCCACCAGCGCCGCAGGGGATGCTTCCGCGTCTAAGCCCGACGAGGTGAAACGCCTGCCTGGTGGTAAGCTCAAGAAAAAGGAGAAGCAAGAGGTTGTCATTGAGAAGATTGTCCGCAACAAGCGCAAATGTGTGACAGTGGTGAAGGGACTTGAATTGTTTGGTGTAAAGCTGAGTGATGCTTCGAAGAAGCTTGGGAAGAAGTTTGCAACCGGAGCTTCTGTTGTTAAGGGGCCGACTGAGAAGGAGCAAATTGACGTGCAAGGGGACATATCATATGATATTGTGGAGTTCATTACAGATACATGGCCTGATGTACCGGAGTCGGCCATTTTCTTCATTGAAGATGGAAGGAAGGTTCCTGCTGCTTGA
>Isoform0000142
ATGGGGTGGGCGACGCGGTTCCTGGCGGCGGTGTGCTTCTTCGCCGCGGGCGTCCTCTTCGTCCCCGAGGTTCTCCTCGGTTCCCCCTCCGGCGCTGGCGCCGTCACCGCCGCCAAGCTGGCCCACGTCCTCTCCTTCGCCACCTCCTGGGGCGCCGCCCTCTGGGCCACCTTCATCGGCGGCATCATCATGTTCAAGAACCTGCCGAGGCACATGTTCGGCAACTTGCAGAGCAAGATGTTCCCGGCCTACTTCACGCTTATCTCCGCCTGCGCAGCCATCTCCGTCGCCGCCTTCGCGTACCTCCACCCGTGGAAGACGGCGTCCACCGTGGAGCGCTACCAGCTTGGATTCCTCCTCTCGGCCCTCGGCTGCAATCTCTCCAACCTGTTAGTCTTCACCCCCATGACCATCGAGATGATGAAGAAGAGGCACAAGATTGAGCGGGATCTGAACATCGGCGAGGAAGTCGGATGGTCCAAAGAATCAGCAGGTGGCTAA
>Isoform0000143
ATGGATCCGAGGAGGAGGGCCTTGCTGCTGGCTGTGGCCGCGGTGGCGATGGTGGCGTCGACGGCGCCGGCGGGGGTGGGCGGCGACTTCGCGGCGGACCGGGCGGAGTGCTCGGACACGCTGGTGGGGCTGGCGACGTGCCTGACGTACGTGCAGGAGCAGGCGACGGCGACGGCGCCGACGCCCGACTGCATGCGCGGGGCTCAAGACGGTGCTGCAGAGCAACCGCAAGTGCCTGTGCGTGCTGATCAAGGACCGGACGACCCCAACCTGGGGCTCAAGCCTCAACGTCACCAAGGCGCTCAGCCTCCCCGCCGTCTGCAACGCCCCCGCAAACATCTCCGACTGCCCCAGGCTGCTGAACATGCCGCCCGACTCCAAGGACGCGCAGGTGTTCGAGCAGTTCGCGAAGCAGGCGGCGGCACAGGGCAGCGCACCCAGTGGCGGCGGCAGCGCGGCGCAGAAGAATGGAGCGGCGGCCGGTCCCGGCAAGCGGTGGTTGGGAGTGGGAAGCAGGGTCGGTGA
>Isoform0000147
ATGGCACCTAAGGCGGAGAAGAAGCCGGCGGCGAAGAAGCCCGCGGAGGAGGAGCCCGCGGCCGAGAAGGCCCCGGCGGGGAAGAAGCCCAAGGCGGAGAAGCGCCTCCCGGCGGGCAAGTCGGCCGGCAAGGAGGGCGGCGACAAGAAGGGCAAGAAGAAGGCCAAGAAGTCCGTGGAGACCTACAAGATCTACATCTTCAAGGTGCTGAAGCAGGTCCACCCCGACATCGGCATCTCCTCCAAGGCCATGTCCATCATGAACTCGTTCATCAACGACATCTTCGAGAAGCTCGCTGGCGAGGCCGCCAAGCTTGCCCGCTACAACAAGAAGCCCACCATCACCTCCAGGGAGATCCAGACGTCGGTGCGCCTCGTCCTCCCCGGCGAGCTCGCCAAGCACGCCGTCTCCGAGGGCACGAAGGCTGTGACCAAGTTCACCTCTTCTTAG
>Isoform0000150
ATGATAGAACTGCGAAGACTTGAGAAAGAGGAGGAGAAAAGAGCTAGAGAAAAAATCCGCCAGAAATTAGAAGAAGATAAGGCTGAAAGGAGAAGGAAACTAGGATTGCCACCAGAAGACCCAGCAGCTGCCAAACCAAGTGCACCACCTCCTGTTGAAGAGAAGAAGAGTGCATTACCTGTCAGGCCAGCTACAAAGGCCGAGAGGATGAGGGATTGCCTAAGAAATCTTAAGCAACAGAACAAGGATGATGATGCCAAAGTGAAGAGAGCATTTCAAACACTCCTTACTTACATTGGAAACGTTGCTAAAAATCCTGATGAGGAGAAATTTAGAAAGATCAGGCTGACGAATGCAACATTTCAGGAGAGGGTTGGAAATCTGCATGGGGGCATAGAGTTCCTGGAGCTCTGCGGATTTGAGAAACTTGAAGGCAACGAGTTTTTGTTTTTGGCAAGGGAAAAAGTCGACAAGGCTATCCTGAACACAGCTGGAGCCGAGCTGAATTCTGCCATCACCAATCCTTTCTTCGGAGTCCTTTGA
>Isoform0000152
ATGAGTCGGCATCCTGAAGTGAAGTGGGCTCAGAGGATCGACAAGGTTTACATCACTGTACAGTTACCTGACGCCAAGGATGCTAAGGTCAATTTGGAACCAGATGGTGTCTTCACATTCTCTGGCAGTGCTGGTACAAACGTGTATGAATTGAAACTAGATCTGAATGACAAAGTAAATGTTGAGGGTAGCAAAATAAGTGTGGGGGTCAGGTCCATATTCTGTATCGTAGAAAAAGCTGAGGCTAAATGGTGGAAGAAACTTGTTCGAGATGATCAAAGGGCACCTCACTTTGTGAAAGTTGATTGGGACAAATGGGTTGACGAAGACGATGATGGTACTGATGTGAACTTGGATGGGATGGACTTCTCGAATTTCGGTGGTATGGGTGGTATGGGCGGCATGGGTGATATGGCTGGATTGGGTGGTCTTGGTGGCATGGGTGGTCTTGGTGGCATGGGTGGTATGGGTGGTCTTGGTGGCATGGGTGGCATGGGCGGTATGGGAATGGATGATTTCGAGGATGAGAGTGATGATGAAGAAGAAGTGTCGAAACCTCAAGCTGCGGGCAAGGCTGTTGAGGCTGTTGAGGCCGAGAAGACCGAGTCGGCGGAAGCCAAGACTGAGGCAGCTCAGAGCAGTTGA
>Isoform0000156
ATGGGACGCGGCAGGGGCGTCAGCTACGGGGGCGGTCAGAGCTCGCTGAGCTACCTCTTCGGCGGCGGCGGTGGCGACGAGCCCGCCGCGGCGCCCGCCAAGCCGGCCGCCGCGGTGGAGCAGAGAGCGCAGCAGCCTGTGGCGGCTGCGGCGGCCGCGGCGCCGGCGTCCGCAGACGGCGAGAAGCAGAAGGGGATCCCGGCCGGCGTCCGTGGCAGCCAGACCAACAACTACTTCCGGGCGCAGGGGCAGAACTGCGGCAACTTCCTCACGGACCGTCCGTCGACCAAGGTGCACGCGGCGCCCGGCGGCGGCTCGTCGCTCGGCTACCTCTTCGGCGGCGGGGCCCCCGGCAGCAAGTGA
>Isoform0000157
ATGGCGGAGCAGACGGAAAGGGCTTTCTTGAAGCAGCCCAAGGTGTTTCTCTGTTCCAAGAAGGCCGCCAAGGGGAACAAGCCTGGCAAGGGAGGAAACAGGTTCTGGAAGAACATTGGCCTTGGTTTCAAGACACCCAGGGAAGCCATTGAAGGAACCTACATTGATAAGAAATGCCCATTCACTGGCACTGTGTCTATCAGGGGTCGCATCATCGCCGGAACATGCCACAGTGCTAAGATGAATAGGACCATCATTGTTCGTAGGAATTATCTTCACTTCGTCAAGAAGTACCAGAGGTATGAGAAGAGGCACTCCAACATCCCTGCGCACATTTCACCATGCTTCCGTGTCAAGGAAGGAGATCATGTGATCATTGGCCAGTGCAGGCCACTGTCAAAGACTGTAAGGTTCAATGTGCTTAAAGTCATACCCGCAGGTTCAAAGAGTGGAGCAGTGAAGAAGGCTTTCACTGCCGCTTAA
>Isoform0000158
atggcagaggcggaggCGACGACGGGGCGGCTGAGGCTGTACTCGTACTGGCGTAGCTCATGCTCCCACCGCGCCCGCATCGCTCTCAATCTCAAAAGTGTGGATTACGAGTACAAGGCGGTGAACCTTCTCAAGGGCGAGCAGTCTGATCCAGAATTCGTCAAGCTTAATCCTATGAAGTTCGTCCCTGCGTTGGTTGATGGCGATCGTGTAATCGGTGACTCTTATGCGATAGCATTGTATTTGGAGGACAAGTACCCAGAACCTCCTCTTCTACCTCAAGACCTTCAAAAGAAGGCTTTGAATCACCAGATTGCAAGCATTGTAGCTTCTGGTATTCAACCTCTCCAGAACCTCACAGTGTTGAGGTTCATTGACCAAAAGGTTGGTGCTGGGGAGAGTGTCTTGTGGACTCAACAACAAATCGAGAGAGGTTTCACAGCTATTGAGAACCTAATACAACTAAAAGGATGTGCTGGGAAGTATGCAACAGGAGATGAAGTCCAACTGGCGGATGTATTCCTTGCACCCCAGATCTATGCAGCCATTGAACGCACTAAAATTGATATGTCAAATTACCCCACGCTTTCTAGGCTTCACTCGGAGTACATGGCACACCCTGCATTTGTAGCAGCGCTCCCTGGCAGGCAACCAGACGCCCCTTCCTCTTCCTAG
>Isoform0000161
ATGGCGGAGGTGGAGCAGCAGCAGGACTTGGTGAAGCTCTTCAACCGCTGGACCTTCGAGGATGTCCAGGTGAACGACATCTCGCTGAACGACTACCTGGCGGTGTCGGCGACGAAGCACGCGACGTTCCTGCCCCACACCGCGGGCCGCTACTCCAAGAAGCGGTTCCGCAAGGCGCAGTGCCCCATCATCGAGCGCCTCACCAACTCCCTCATGATGCACGGCCGCAACAACGGCAAGAAGGTCATGGCCGTCCGCATCATCAAGCACACCCTGGAGATCATCCACCTGCTCACCGATGCCAACCCCATCCAGGTGGTCGTGGATGCGATCATCAACAGTGGACCCCGTGAGGATGCCACCCGTATTGGTTCTGCTGGTGTTGTGAGGAGACAGGCTGTGGATATCTCACCCCTGAGGAGGGTGAACCAGGCCATCTATCTCCTCACCACTGGTGCCAGGGAGAGCGCTTTCAGGAACATCAAAACCATTGCTGAGTGCCTCGCAGATGAGCTGATCAATGCTGCCAAGGGCTCATCCAACAGCTACGCCATCAAGAAGAAGGACGAGATTGAGCGTGTTGCCAAGGCCAACCGTTGA
>Isoform0000163
ATGGTCGCCCACAGGTTCCATCAGTACCAGGTGGTGGGTCGCGCGCTGCCGACCCCGACCGATGAGCACCCCAAGATCTACCGCATGAAGCTCTGGGCCACCAACGAGGTTCGCGCCAAGTCCAAGTTCTGGTACTTCCTGAGAAAGCTCAAGAAGGTGAAGAAGAGCAATGGCCAGATGCTCGCCATCAACGAGATCTTTGAGCGCAACCCAACCACTATCAAGAACTATGGCATCTGGCTGCGTTACCAGAGCAGGACAGGTTACCACAACATGTACAAGGAGTACCGTGACACCACCCTGAACGGTGCCGTGGAGCAGATGTACAACGAGATGGCCTCCCGCCACCGCGTGAGGTCCCCCTGCATCCAGATCATCAAGACGGCGACGGTCCACTTCAAGCTGTGCAAGAGGGACAACACCAAGCAGTTCCACAACTCTAAGATCAAGTTCCCGCTCGTGTACCGCAAGGTGAGGCCACCCACCAGGAAGCTCAAGACCACTTTCAAGGCGTCCAGGCCCAACCTGTTCATGTGA
>Isoform0000164
aTGGCCGTCGCTGTGATGCTCCTCGTCCTCGCCGCCGCCGTCGCGGCGCCGGCATCCGCGGCGGGCGGCGACAAGGAGACGCACATCAAGCTGTACTGGCACGACGTGCTGAGCGGCGCGAGCCCGACGGCGGTGCAGGTGGCGCACGCCGCCGTGACCAACACCTCCAAGACGGGCTTCGGCGCCGTGGTGGTGATCGACGACCAGCTCACCGAGGGGCCGGACCTCAAGTCCTCCAAGCCCCTGGGCCGCGCGCAGGGCATATACATCGGCGCCGGCAAGGACGAGGTGTCCCTGCTCATGAACATGAACTTCGTGTTCCAGGCCGGCAAGTACAACGGCAGCACCGTCGCCATCATGGGCCGGAACGCGGTGTTCAACGCCGTCAGGGAGATGGCCGTCGTGGGCGGCACCGGCGAGTTCAGGATGGCGCGCGGGTACGCGCAGGCCCGGACGCACACCTTGGACCTCAACACCGGCGACGCCACCGTCGAGTACAATCTCTACATCAAGCACTGA
>Isoform0000165
ATGTCTGAGCATCTCTTCGAGGACACCTTTGTCGTCACTAGGCTCGACCCTGATGGCAAAAAGTTTGATAGAGTTTCTCGTGTCGAAGCTCGCAGTGAGCAGTTAGATATGTACATGCAGCTGGATGTTGCTACTGATGTTTATCCTATGCAGCCTAATGAGAAATATAACATGGTTTTAGCACCTACTCTGAATTTGGATGGCACTCCAGATACTGGCTACTATACACAGGCTGGTAGAAAAACTCTGGCAGACAATTATGACTATGTCATGCATGGGAAGCTTTACAAAATCTCAGAAGACACCTCCAGCCAAAATGCTAAAGTGGAGATTTATGCATCATTCGGTGGTCTCCTGATGCTGCTCAGGGGTGACCCTTCCACTGCTGCTAGCTTTGAGCTGGATCAGAGGCTCTTTCTACTCATGCGCAGGGTGTAA
>Isoform0000166
ATGGCTGGGTTGCAAAGATCGGCGACGACGTTCAGAAGGTCTGGCTCCTCGGGCCTGGTCTGGGACGAGCGTTTCCTGACTGAGGCTGACGCCGAGGCGAAGGCCGGCGATGGCACCGCAGAGGATCCCCAGCCGGAGCTCCGGCACTCCAGGAGCGTCGGGAGCATCGGCATGCTGCGCCGTGGCGGTGGGGACAGCGATAACAAGAAGGCGAAGGAGAAGAAGCAGAAGCAGGGGCACAAGGAGGAGGCGCGCAGCAACCAGCAGCAGGTGTTCCGGACCAAGGACGTGGCCCCCGACATGGACCCGCCCTCTCCGAGGGTGTCCGGCTGCATCCTCTGCGCCATCTTCGGCGGGGGCTCTGGCGGCGCCGGCAAGGCACGCCGCCGGTCCAAGCCCAGGAAGAAGTGA
>Isoform0000169
atggggaagaggcggcagctgaTCTGCCTCGCGGCCGCCGTCGCCGCCGCAGCCATCCTCCTGACAGCGTCGGCCAAGAAGTCCGGCGACGTCACCGAGCTTCAGATCGGCGTCAAGTACAAGCCTGGGTCATGTACCCTGCAAGCACACAAAGGAGACAAAATTAAGGTTCATTATCGTGGGGCACTCACTGATGGATCAGTTTTTGATTCTAGCTATGACAGAGGTGACCCGTTTGAATTTACTCTTGGAAATGGCCAAGTGATAAAAGGTTGGGACCAAGGATTGCTAGGTATGTGCGTCGGTGAAAAGCGGAAGCTAAAGATACCTGCAAAGATGGGTTATGGTGAGCGAGGCTCCCCACCGAAGATTCCAGGTGGAGCAACTCTGATCTTCGACACTGAGCTTATCGCCGTCAACGGAAAGACATCTGGCGGTGCAAAGGCAGAAAGTGATAGTGAGCTCTAA
>Isoform0000170
ATGGCTTCCGCGGCCTCGTCTCGCTTCTTCACCACGGCGCTCGTGATGGTGGCGCTCATCATGCTCGGGGGCAGCACCACGTGCCACGGCGCGCGCCGTCTCGCCGACGACACGACGACCGCCCCGGCCGCTGCTCCTGCCGCCGTCCCGGGCATTCCTGCCGTGCCGAAGCCGCCGGTCGTGCCGACGGTGCCCGCGGCCACTCTTCCACCGATGCCCGCCGTGCCGACGGTGCCCGCGGTGGGCGCCGTGCCACCGATCCCCGCGGTGCCTGCGGTGGGCGCCGTGCCACCGATCCCCGCGCTGCCCAAGATCCCCGCGGTGCCTACAGTGCCGAACACCGCCGCGCTGCCCCCTATCGCTATGCCGGCTGTACCCGCCGCCGTGCCAAAGGTGACGCTGCCGCCGATTCCCGCAGCCGTCGTGCCTAAGGTTGGAGCCTTGCCGCCGATTCCCGCCGCCGTGCCTAAGCTGACCCTGCCGCCGATGCCCTCCACCATCCCGGCCGGCGTGCCCATGCCGTTCGTGGCGCCGCCTCCTTCGGCATAA
>Isoform0000174
ATGGCTCCCTCGGCAGCTCTCGCTCCGGCGGCCTTCCGCTCCGCCTTCTCGACGCCGCCCGCGTCAAACTCTACCCGTAATAGAATAAACATAGAAGGTGCTTTCTGTTTGCCGTGTTCCACAAGGAAGAGAGCTAGTTATAGACCTTTCCGAGTGTACAGTTTATTTGGAGGGAAGAAGGATAAAGATGAGAACAGTGATGAGGCGCCATCGAAAGCAGGAATTTTTGGAAATATGCAAAATCTATATGAAACTGTTAAGAAGGCCCAAATGGTTGTCCAAGTTGAGGCTGTCCGGGTGCAGAAGGAGCTTGCAGCGACTGAGATTGATGGTTATTGTGAAGGTGAACTAATCAAGGTTACACTTTCTGGAAACCAGCAACCTATTAGAGTTGAAATCACGGAAGCTGCAATGGAGTTGGGTGCTGAAAAACTTTCCGAGTTGGTCAATGACGCTTACAAGGATGCACATCAACGGAGTGTTCAGGCCATGAAAGAGAGGATGGCTGACTTGGCACAGAGCTTAGGAATGCCTGCGGGCCTTGGCGATGGTCTCAAGTGA
>Isoform0000176
ATGGAGAGAATAGAAAAATGGAATAGTGGTGAAAAAATTGGTGAAAGGGCTGCATCTGAATGGCTTTTCATAGTTCCTTGGGGCCTTCGTAAAGTACTTAATTATATAGCGAAGAAATACAATAATCCAGCAATTTATGTTACTGAAAATGGCATGGATGAGGAAGATGATCAATCCGCAACGCTTGACCAGGTCCTAAATGACACGACGAGAGTCGGTTACTTCAAAGGATACCTCAATTCAGTTGCACAAGCAATCAAGGACGGAGCTGATGTCCGTGGGTACTTTGCGTGGTCATTCCTGGACAACTTTGAGTGGGCTATGGGCTACACCAAGAGGTTTGGCATAGTTTATGTCGATTACAAGAATGGGCTGTCCAGGCATCCGAAAGCATCGGCCCTGTGGTTCTCGCACTTCCTGAAGGGCGAGGCTGCCGAAAACAAAGATGACAAAAACTGA
>Isoform0000179
ATGGACCTGAGACTCAATGAATTCAACCCCGAGGAAGCTTTGAGAGTCATCCATGTCGCGCTCCTCTGCACGCAGGGATCACCGCACCAGCGACCGCCGATGTCAAAGGTCGTGGCAATGCTTACCGGGAAAACTGAGGTGGCTGACGAGGTGGCAAAGCCAAGCTACGTCACTGACTGGCAGTTCAGGGGTGGGAAAAGTAGCTGCACCACGAGCAGCTACTGGGGGTCTACTTCCACCCCTGAGTTGAGCAGGCAGAGAGAGATCGACCCGTTAACCCAGTCACCCACGATCACCGGAGCAAGTCAGGAGCTCGAGGGAAGGTGA
>Isoform0000180
ATGGTGTACTACGCGCTGTTGGTGGGCGCGGAGCTGGACGGCCTCACCAACCTGCAGCCCCGCCGCGGCTGCGACGACCCCAACTTCCCCTACTACCTCAAGCTCAAGTGCGAGAACTGCGGGGAGGTCACCGCCAAGTCCACCTACGTCACCCTCAGCGAGCAAGTAGACCTGCCCAAAGGACACGGCACCGCTCACCTCGTCCAGAAGTGCAAGCTTTGTGGGAGAGATGGAACAATTGTGATGATTCCTGGTCATGGGACGCCACTTACTATTGAGCAGAGCCAGAAAGAAGAGAAGACTTGTTTGATGGTGTTTGACTGCAGAGGCTATGAACCTGTTGAGTTTTCTTTTGGTGATGGCTGGAAGGCTGAATCTGTGCATGGGACTCCTTTTGAAATTGACTGCTCTGAAGGTGAATTTTCTGAGTATGATGAGAAGGGAGAGTGCCCCGTTGAGCTAAGCAAGCTGCAGTCAACATTCAAAGTGGTGAAGAAGCCTGAGAAGGGTGGCAAGACAAAATTTCTCTAG
>Isoform0000181
ATGGGCAAGCTCTGGACGATCCTCACTCACCTCCACTCCCTTGCAGGGCCAACGGTGATGCTCCTGTACCCCTTGTACGCGTCGGTGCAGGCGATGGAGAGCCCGTCCAAGCTGGACGACGAGCAGTGGCTCGCCTACTGGATCCTCTACTCCTTCATCACGCTCATGGAGATGGTCCTCGAGTCCCTCATCTACTGGATCCCGATTTGGTACGAGCTGAAGCTGCTGTTCATCGCGTGGCTGGCGCTCCCCAACTTCAGGGGCGCCGCGTTCATCTACGACAAGTTCGTGCGGGAGCAGCTCCGGAAGCACGGCCTCACCTCCGCCGCCGCCTCCGGCAAGAAGGACGACGGCAAGTCGTCGTCGCCGTCGTCCAAGGACAAGGACAAGCCCAAGAGCAAGTTCCTCGCTTTCGTCACACCCAAGAAGGATCATGAAGCTTACTGA
>Isoform0000182
ATGGCTGAGGAGGAGGCCAAGAAGGTGGAGGTGGAGGTCACCAAGGACAAGGAGTCCGAGGCGGCGCCCTCGCCCGCGCCCGCGGAGGCCGAGCCGGAGGCGGCCAAGGAGGACGTCGCCGAGGAGAAGGCCGTCATCCCCGCGACCGAGCCGCCGGCCGACGACTCCAAGGCCCTGGCAATCATCGAGAAAGTTGCAGATGAACCTGCTCCAGAGAAGCCTGCTGCTGAGAAGCAAGGGGGCTCCAATGACAGAGATCTCGCTCTTGCAAGGGTGGAAACAGAGAAGAGGAACTCTTTGATCAAAGCATGGGAAGAGAATGAGAAGACAAAAGCTGAGAACAAGGCTGCTAAGAAAGTATCCGCTATTCTTTCATGGGAGAACACAAAGAAAGCAAACATAGAAGCTCAACTGAAGAAGATTGAGGAACAACTGGAAAAGAAGAAGGCTGAATATGCTGAGAAGATGAAGAACAAGGCTGCAATGATCCACAAGGAAGCCGAAGAGAGGCGAGCGATGGTGGAGGCAAAGCGCGGCGAGGAGGTCCTGAAGGCCGAGGAGATGGCTGCCAAGTACCGGGCCACCGGCCACGCTCCTAAGAAGCTCATCGGGTGCTTCGGAGCCTAA
>Isoform0000184
ATGGCGAACCCTCGCGTCTTCTTCGACATGACGGTCGGCGGCGCGCCCGCAGGCCGGATCGTGATGGAGCTCTACGCGAACGAGGTCCCGCGCACCGCGGAGAACTTCCGCGCGCTGTGCACGGGCGAGAAGGGCGTGGGGAAATCGGGCAAGCCGCTCCACTACAAGGGCTCGACGTTCCACCGCGTGATCCCGGAGTTCATGTGCCAGGGCGGCGACTTCACCCGGGGCAACGGCACCGGCGGGGAGTCCATCTACGGCGAGAAGTTCCCCGACGAGAAGTTCGTGCGCAAGCACACGGCGCCCGGGGTGCTGTCCATGGCCAACGCCGGGCCCAACACCAACGGCTCCCAGTTCTTCATCTGCACCGTGCCGACCCCGTGGCTCGACGGGAAACACGTCGTGTTTGGCCAGGTCGTGGAGGGGATGGACGTGGTCAAGGCCATCGAGAAGGTTGGGTCCCGCAGTGGGTCCACTGCTAAGGAGGTCAAGATCGCCGACTGCGGCCAGATCTGA
>Isoform0000185
atgtctgctacttacccaatggatatggttaggggtagGATCACTGTTCAGACAGACAAGTCTCCCTACCAGTACCGTGGTATGTTTCATGCACTGGGTACAGTCTACCGTGAAGAAGGCTTTCGTGCTTTATACAGAGGGTGGCTTCCATCTGTTATCGGAGTTGTTCCGTACGTTGGCCTCAACTTTGCTGTATATGAGTCCCTCAAAGACTGGCTACTCCAGACAAATCCACTTGGCCTTGCAAATGACAACGAGCTGCATGTGGTTACAAGGCTTGGGTGTGGAGCTGTGGCTGGGACTATTGGCCAGACTGTTGCATACCCTCTTGATGTCATCAGGAGAAGAATGCAGATGGTTGGTTGGAACCATGCTGACTCTATTATTACTGGAAAAGGCAAAGAAGCACTCCAGTACAATGGCATGATCGATGCATTCAAGAAGACTGTTCGTCATGAAGGCGTTGGTGCTCTGTACAAGGGTCTTGTTCCTAATTCAGTCAAGGTGGTGCCCTCAATTGCCATTGCATTTGTCACTTACGAGGTTGTGAAGGATGTGCTAGGAGTAGAGATGAGGATATCAGACTAA
>Isoform0000186
atggggacggaggccgacgccgcagccgtggacctgctccggtcGCAGATCCCGTTCCAGACCGACGGGGAGCTCGTCCTCCCGCCGCTCGGCGTGGGGCTCGTCCTCGTCGACCTCTGCAACGGCTTCTGCACCGTCGGCGCCGGGAACCTCGCTCCTGTTGCGCCAAATAAGCAGATCAGTAAGATGGTGGAAGAGGCCGCTTGGCTCTCTAAGCTGTTCTGTGATAGAAACTTGCCCATCTTTGCATTCCTGGATACCCATTATCCAGATAAGCCAGAACCGCCATATCCCCCACATTGTATCATTGGTACTGGGGAGGAGAACTTCGTTCCAGATCTGGAGTGGTTGGAAAAGGAGCCAAATGTGACTATAAAGAGGAAAAGTTGTATTGATGGGTACATCAGCTGCATAGAGAAGGACGGGTCTAGTGTTTTTGTTGACTGGGTTGGAAAATATCAGATCAAAACTGTCTTGGTACTCGGGATATGCACGGACATCTGTGTTTTGGATTTTGCAAGCTCAACTCTGGCTGCTCGAAATATTGACCGAGTGCCTCCATTACAGGATGTGGTGATTTATTCAGAGGGGTGTGCTACATATGACCTTCCTGTTGAGATTGCTATGAATATCAAAGGAACTCTTGCCCATCCACAGGATTTGATGCATCATATTGGACTCTATATGGCCAAAGGAAGGGGTGCAAAGGTAGTTGACAGGGTGGTTATTTGA
>Isoform0000187
ATGGGGCGGCGTCACGGCGGCGGCGGCCGCGGCCGCGGCGGCGGAAGAGGGCGAGGGCGTGGACGAGATGAGGAAGAAGATCTTCCTCTGCACAAGGCCGCAAGGTCTGGTGAAGCGGCAGCGGCGGAGTCGTTGTGCGAGTCCAACCCTCTCGCCGTCAACTCAAGGGACCGCCTCTCACGCACACCACTCCACCTGGCTGCATGGGCTGGGCATGTTGATGTTGTGAGATGCCTTTGCAAGCACAAAGCTGATGTGGGAGCTGCGGCTATGGATGACACTGCAGCGATTCATTTTGCTTCTCAGAAAGGCCACGTAGAAGTGGCCCGTGAGCTGCTGGCATCTGGGGCCTCTGTGAAAGCGAAGAATCGGAAAGGCTTCACGGCACTGCACTTCTCTGCGCAGAATTCCCACCTGGATCTTGTGAAGTACCTTGTGAAGAGAGGCGTCGACGTCACAGCAAAGACTAAAGGTGGCCAGACAGCTCTACATGTCGCTGAGGATGATGATGTGCGTGCGTTCCTGAAGGAGTGCGAGCAGTCCTTGAAGAAGGGAGCCGAGCTGCTATCGGAGAAGGATGATTCTGCCGAGAAAGATGGCGACAGCAAGTCTTCAGGTCAGGTTATGAAAGATGGGGAGGATGCAGGGCAGGCCGAGGAGAGGAAAAGTGAAGGGGTTGGTGCGTCGAATTCGCCGGGAGCAAAAAAGCCAAAGTTTCCCTTGGTCATCTAG
>Isoform0000188
atgcggggcatggtgactcggcaactaggagcttatgctggtaacataTTGTATGAGAATAATGATATTCTCATTGAGGAAAATGGTGTTAATCGTGAGCTTATGCTGAGAATTTTTCAAGATCTTTATAAGGAACCACCTACTGATCTAATGGTCTGTCTAGCAAATCTTGATGTCCGTCGTCATCAGGTCTCTGTATCATCACGTGCTGCCACTCACCCACTTGAAATGCTGATGATTCAAGGGGCAGTGAAGATGATGGCTGTGATGATTCAAGGGGCAATGAAAATAATGACATAA
>Isoform0000189
ATGTCGCTGATCGCGGGGGAGGACTTCCAGCACATCCTGCGTCTGCTCAACACCAACGTGGATGGCAAGCAGAAGATCATGTTCGCCATGACCTCCATCAAGGGTGTCGGCCGCCGCTTCTCCAACATCGTCTGCAAGAAGGCCGACATCGATATGAACAAGCGGGCTGGTGAGCTCTCCGCGGATGAGCTTGAGCGCCTCATGACTGTGGTTGCCAACCCCCGCCAGTTTAAGGTCCCTGACTGGTTCCTCAACAGGAAGAAGGATTACAAGGATGGTAGGTTCTCTCAGGTTGTTTCCAATGCCCTTGACATGAAGCTCCGGGATGACCTTGAGAGGCTGAAGAAGATCAGGAACCACCGTGGTCTGCGTCACTACTGGGGCCTCTGTGTCCGTGGCCAGCACACCAAGACCACCGGGAGACGTGGAAAGACCGTCGGTGTGTCAAAGAAGAGATAA
>Isoform0000193
ATGGCGGCGGCGCGGCACCTCAGATCCGGTCTCCCCCTCCTCCGCGCCCACCTCGCATCCTCCGAATCCACGGCCGTCGCCCAGGTTTCGAGGGGCTTCGCGTCGCAGCCGGCCAAGCCCACCGGGAAGGAGATCAAGGTTCCAGAAGCTCTGTATGGTGGCACAGGCAACTATGCCAGTGCACTGTTCCTCACAGCAGCTAAAGCTAACTCATTGGACAAAGTTGAGTCTGAGATTAAAACTGTTGTAGAGGCATCCAAGAAGAGTCCGTTGTTTTCTCAATTCATAAAGGACTTGTCAGTTCCAAAAGAGACCAGGGTGAAGGCTGTAACCGAAATATTTGCTGACGCTGGTTTTCAGATGTTACAAAGAATTTCTTGGCTGTCCTGGCGGACAATGGCAGGCTGA
>Isoform0000194
atgctgcgccacgCCGCCCGCCGTCTCGTCTCCCGCACCGCCGTGGCGCCCACCGCCCGCCGGGCGCTCGCCACGGCGGAGGTGCCCGCGGAGGCCGCCGAGGACTCCACGTTCGTGGAGGCGTGGAAAAAGGTCGCCCCCAACATCGAGCCCCCAACGACGCCCCTCTCCCTCATGCAGCCGCGCCCGCCCACGCCGGCTACCATCCCCACCAAGCTCACCGTCAACTTCGTCCTCCCCTACAAGTCCGAGATCGCCAACAAGGAGGTTGACATGGTAATTGTACCAGCTACAACTGGTCAGATGGGTGTTTTGCCAGGCCATGTTGCCACAATTGCAGAGCTCAAGCCTGGTGTTCTCTCAGTACATGAGGGAAACGATGTGACCAAGTACTTCGTGAGCAGTGGGTTTGCTTTTGTCCATGCAAACTCCATTGCTGATATTGTGGCTGTTGAGGCTGTCCCTGTGGATCAGATCGACCCAGCATTGGTTCAGAAGGGTCTCGCAGACTTCACTGCCAAGCTTGGTTCGGCCTCTACGGACCTGGAGAAGGCTGAGGCTCAGATCGGAGTTGATGTTCACAGTGCGCTCAATGCTGCATTGACCGGTTAA
>Isoform0000195
ATGGCCGTCTTTTCTGACCTCCACACCGCCGATGGCCTCAAGACCCTAGAGGCGCACCTAGCGGGCAAGACCTATGTTTCAGGTGATGCGATTACTAAGGATGACATTAAGGTCTTTGCGGCGGTGCCGTCAAAGCCTGGCGCTGAGTTTCCTAATGCTGCCCGCTGGTACGAGACCATCTCTGTGGCTGTAGCCTCAAGATTCCCTGGTAAGGCTGTTGGTGTAAATCTGCCTGCGGGATCAGCTCCTGCAGCAGCTGCTCCTGCTGCTGAGGCTGAGGATGATGATGACCTTGATCTTTTCGGGGATGAAACCGAGGAGGACAAGAAGGCTGCTGATGAGCGCGCCGCTGCCAAGGCCTCATCCAAAAAGAAAGAAAGTGGTAAATCCTCTGTCCTTATGGATGTCAAGCCATGGGACGATGAAACTGATATGAAGAAGCTGGAGGAGGCTGTTCGCAGTGTACAGATGGAGGGTCTCACTTGGGGAGCATCAAAGCTTGTGCCTGTTGGATATGGTATCAAGAAGATGACTATTATGTTGACGATTGTCGACGATCTTGTGTCTGTCGACAGCCTAATTGAGGATCACCTTACGGAAGAGCCGATCAATGAGTACGTTCAGAGTTGCGACATTGTTGCTTTCAACAAGATCTAA
>Isoform0000197
ATGCGCAAGACGCTGGTGTTCATACCGGGGCCGAGCGCCCAAGGGGAGGAAGACGGAGTGGGTCATGCACGAGTTCCAGCTCCTCCCACACGCCGCGCCGTGCCTACAACCATGCGGCAACGGAAGGAGGACTGGGTGCTATGCAGGGTGTTCTACAAGAGCAGAAACCACCCCCCAAGGCCAGCATCTGAAGATGCCCAGGACGGCACCCCATCAGCTGAGCCACAACTGATGGCTGCCCTGCCGCTTGCGCCCCTCGCTGACACCTACACCGTCTATGGTGCCGCCCCAACGGTTTCAGAGAAGGTATCCTGCTTCTCCGGTCTCCCGGCACTGCCGTTCAAGAGACCAGTGAGCCTTGGGGACCTTCTGACGTTCGACACCTCTGAGAAGGAATCAGTCAGGACAGTGATGAGTGGTGTCTCAAACAACAGTAGTTCAGTACTGGAGCTGAGTCCAAATTGCATCTGGAACCAGGAAAATGGCATGTTACAGATGTGGAACCCCCTTGGGATATGA
>Isoform0000198
ATGGCGGCTTCGGAGGCGGCGGCGGCGGCGACACCGGTGGCGCCGGCAGAGGGGTCGGTGATCGCGATCCACAGCCTGGACGAGTGGAGCATCCAGATCGAGGAGGCCAACAGCGCAAAGAAGCTGGTGGTGATTGACTTCACTGCAACATGGTGTCCACCATGCCGCACCATAGCTCCAATCTTTGCTGATATGGCCAAGAAGTTCCCAAATGTTGTTTTCCTGAAAGTTGATGTTGATGAAATGAAGACCATTGCTGAGCAATTCAGTGTCGAGGCCATGCCAACATTCCTGTTCATGAGGGAGGGCGACGTGAAGGACAGGCTTGTTGGCGCAGCAAAGGATGAGCTGGCAAAGAACCTTGAACTACAGATGGCCGCCCAGTAG
>Isoform0000202
ATGGCCGCCATGCGGGTGGTGCGGAACCTGGACCTGGAGCGGTACGCGGGGCGGTGGTACGAGATCGCGTGCTTCCCGTCCACGTTCCAGCCCAAGACGGGCACCAACACGCGCGCCACCTACGCGCTCAGCCCCGACGGCACCGTGAAGGTGCTCAACGAGACGTGGACCGACGGCGGCCGCCGCGGCCACATCGAGGGCACGGCGTGGCGCGCCGACCCGGCCAGCGACGAGGCCAAGTTCAAGGTCCGCTTCTACGTGCCGCCCTTCCTCCCCGTCATCCCCGTCACCGGCGACTACTGGGTGCTCCACGTCGACGCCGACTACCAGTACGCGCTCGTCGGGCAGCCCTCCAGGAAGTACCTCTGGATCCTTTGCAGGCAGCCTCACATGGAGGAGTCCGTGTACAACGAGCTGGTGGAGCGTGCCAAGGAGGAAGGGTACGACGTGTCGAAGCTCCGCAAGACGGCGCACCCTGACCCGCCGCCGGAGAGCGAGCAGAGCCCCAGGGACGGCGGGATGTGGTGGATCAAATCAATCTTTGGCAAGTAG
>Isoform0000206
ATGAGGGATCCCGTCGTCCTCGCCTCCGGCCAGACGTATGATCGTCGTTTCATTCAAGAATGGTTAAGTGCTGGAAACCGGACATGTCCACAGACTCAACAAGTCCTTTCAAATACAATTATCATCCCGAACCACCTTGTGAGAAGCATGATCTCACAGTGGTGCACAGATAATGGGATCACTCTGCCACCAGTTGAGAACCAAGACGAAGATCTGATTACAAACAATGAGCGGAAGACATTTAGTAAAATATTTGAGAGGATTGCATCATCGTCAAACCTATCTGAGCAGAGGGAAGCCATTAAAGATCTCAGGCTGCTAACTAAGTGCAACAGTTCACTAAGAGCAGCCATAGGAGAGAAACCGGATTCAATCTCACAGATGATTTCCATAGCATCCAACCCAGAGCTAGAAAACAATGCAGAAGTTCTGGAGGATATGGTGACAATTATTCTTAACCTTTCTATTCATGAGAGCAACAAGAAGCTTATTGGAGATGACCCATTGGCAATCCCGTTCCTCATAAGGACCTTACAATCAGGAACCATGGAGGCCCGGAGCAATGCTGCAGCTGCCATCTTCAGTTTGTCTGCCCTTGACAGTAACAAGGTGAAGATCGGCGAACTAGGCGTGATGAGACCTCTGGTGGATCTCCTCGAACATGGCAGCATGATAGCGAAGAAAGATGCAGCTTcagctatattcacctctgcatgctgcatg
>Isoform0000208
ATGGATAGCATCTATGCTTCGCCGGAGGACTTCCACCAAATGAAGCACAGAGACAAGATAAGAGGGCTTCATTTGCTTGAGTACTTTGTAAACCAATGCCATCAATTAGGGATAAAATGCGAGGCATGGATCAGGCATGGGGATCCAAAGGAGGTTATCTGCAGCGAAGTGAAGAGAGTCCAGCCTGACCTTCTAGTTGTGGGAAGTAGGGGCCTTGGGCCATTTCAGAGGGTTTTCGTGGGCACGGTGAGCGAGTTCTGCGTTAAGCATGCTGAATGCCCCGTCATCACCATAAAACGGAATGCTACTGAAGCTCCTCAGGACCCTGTCGACGATTGA
>Isoform0000209
ATGAAGGGAGTATATGTGTACACGGTACACCCATGTTCTTTACTGGGGATTATTGAGACATTGCGCAATGCTGATGCAGTATGTTTCGACGTCGATAGCACCGTCATCTTGGATGAGGGTATTGACGAGCTTGCTGATTTCTGTGGGGCAGGGAAAGCTGTTGCTGAATGGACAGCAAAAGCCATGACTGGGACTGTTCCATTTGAGGAGGCGCTGTCAGCCAGGCTGTCTTTAATCAAGCCATCTGTCTCCCAGGTGGAGGAGTGCCTGAAAAAGAGGCCACCAAGGATTTCTCCTGGAATGGCTGATTTGGTTAAGAAGCTAAAAGTTAATAATATTGATGTATTCCTTGTGTCAGGAGGCTTCCGACAAATGATCAAGCCTGTGGCATTTGAGCTTGGTATTCCTCCTGAAAACATCATTGCAAACCATCTGCTCTTTGGCACTTTGGGGGTGTACGCTGGATTTGATCCAACAGAGCCCACTTCACGCAGCGGGGGTAAAGCAAAAGCAGTGCTGCAAATAAAAAAGGACCATGGCTACAAGGCAGTCGTTATGATTGGTGATGGCGCAACTGATCTTGAGGCTTGGCAACCTGGCGGGGCAGACTTGTTCATCTGTTATGCGGGTGTTCAAATGAGGGAGCCAGTTGCAGTAGAAGCCGACTGGGTGGTTTTTGATTTCCAAGAGCTGATCACCAAGTTGTCATAA
>Isoform0000212
ATGGCGGACTCCAAGGCTACCTCGGCGGTCACCCTCCGCACCCGCAAGTTCATGACCAACCGCCTCCTCGCCCGCAAGCAATTCGTGCTTGAGGTGATCCACCCCGGCCGCGCCAACGTCTCCAAGGCGGAGTTGAAGGAGAGGCTTGCCAAGGTGTACGAGGTGAAGGACCCCAACACCATCTTCGTCTTCAAGTTCCACACCCACTTCGGAGGAGGCAAGTCCACTGGCTTCGGCCTCATCTACGACAACCTCGAGGCTGCCAAGAAGTTCGAGCCCAAATACCGCCTCATCAGGAATGGTCTTGCTACCAAGGTTGAGAAGTCCCGCAAGCAAATGAAAGAGCGGAAGAACAGGGCCAAGAAGATCCGCGGTGTCAAGAAGACCAAGGCTGGTGATGCGAAGAAGAAGTAA
>Isoform0000214
atgggTCGCGTGATCCGCGCGCAGCGTAAGGGTGCGGGGTCCGTGTTCAAGTCCCACACCCACCACCGCAAGGGCCCCGCCCGATTCCGCTCCCTCGACTTCGGCGAGCGCAACGGGTACCTCAAGGGCGTCGTCACCGACGTCATCCACGACCCGGGCCGCGGCGCGCCGCTCGCCAAGGTCACCTTCCGCCACCCCTTCAGGTACAAGCACCAGAAGGAGCTCTTCGTCGCTGCCGAGGGCATGTACACGGGCCAGTTCGTCTACTGCGGCCGCCGCGCCACGCTCTCCATCGGCAACGTCCTGCCGCTCCGCGGGATCCCCGAGGGTGCCGTCGTCTGCAACGTCGAGCACCACGTCGGTGACCGTGGTGTCTTCGCCAGGGCCTCTGGTGACTACGCCATCGTGATCAGCCACAACCCTGACAACGGCACCTCGAGGATTAAGCTACCCTCTGGCGCCAAGAAGATTGTCCCCAGCAGCTGCCGTGCCATGATTGGGCAGGTCGCTGGTGGAGGCAGGACTGAGAAGCCGATGCTGAAGGCTGGTAACGCGTACCACAAGTACCGCGTGAAGAGGAACAGCTGGCCCAAGGTGCGTGGTGTGGCCATGAACCCCGTGGAGCATCCCCACGGAGGAGGTAACCACCAGCACATTGGTCATGCCTCCACCGTCCGCCGTGACGCTCCCCCTGGCCAGAAGGTTGGTCTCATTGCCGCTAGGAGGACCGGAAGGCTCAGGGGCCAGGCTGCTGCCACCGCCGCCAAGGCTGACAAGGCCACCTAG
>Isoform0000215
atgggttggcgttggcacgacgacgacggCGACAGCGACAGCGGCCGGGGCCTCGGCGGCGTCCCCGACCTCGCCGGTGGCGGGGGCGAGGGGGCGCAGTGCGCCACGCGACGGGTGGTGCAGTCCCGCTGCCACACGGAGGAAGTCGAGCCCGGCAGATTCGTCCGCAAGTGCGAGAAGACGGAGCAGCTCCTCCGCGACTGCGTCGGCAGGCCCTCTGAACTGGTGGAATCCAAAACTGAAAACACTGAGGAAGATGTCACAGAAGAAATGAAAAGTGGTTCACTTTCTCTTGGCTTTCCAAGAAATGAGCCCTTTGCATTCCCTGGACTCCGCAATGACATGGAAGCCCTTGAGAAAGACTTCTTTGGGAGCCTAGGTAATTTCCTGGATGAAGCTGAGCGGATGACCAATAGTTTCATCAAATCTTTTGGTTTTCCACCTGTTCACGACAGCGAATCAAGTCCATTTCAAAGACAGCCTGCAGAGAGGCATATTGAGGAAGATACCGCAAGGAAGACTAAGGAGAGTGACTACTCAGAATTCAGGAGCAAGATTTCAGATGTGTAA
>Isoform0000216
ATGGCCTCCCTCTCCTCTGCCACCATCACCGCCCCTTCCTTCGCCGCGCCGGCCGCCCGCGCCGTGGCCAGGAGGTCCTTCACCGTGCGCGCCTCTCTCGGCAAGGCCGCCGGCACCGCCGCCGTGGCCGTGGCCGCCAGCGCCCTGCTTGCCGGCGGCGCCATGGCCCAGGAGGTGCTGCTGGGCGCAAACGGAGGCGTGCTCGTCTTCGAGCCCAGCGAGTTCACCGTTAAGGCCGGCGACACCATCACCTTCAAGAACAACGCCGGGTACCCGCACAACGTCGTCTTCGACGAGGACGAGGTGCCCAGCGGCGTCGACGCCACCAAGATCTCGCAGGAGGAGTACCTCAACGCGCCAGGCGAGACCTACTCCGTCACCCTCACCGTGCCGGGCACCTACAGCTTCTACTGCGAGCCGCACCAAGGGGCCGGAATGGTCGGCAAGGTTACCGTCAACTAA
>Isoform0000217
ATGGCCATCAAGGGCCAGATCTACGACGTCACCCAGAGCAGAATGTTCTATGGACCTGGCGGACCTTATGCCCTATTCGCTGGTAAAGATGCCAGCAGAGCCCTAGCAAAGATGTCCTTTGAGCCGCAGGATCTTACTGGCGACATCTCTGGCCTAGGCCCATTTGAGCTTGACGCCCTGCAGGATTGGGAATACAAGTTCATGAGCAAGTATGTGAAAGTTGGTACTGTCAAGAAGACTGTCCCTGTTGAAGACGGCAGCACCGCAAGCACGGCCCCTGAAACCAGTGAGGTCACCACTGAGGCTGAGAAGGCACCGGCAACAGAAGAGAAGCCAAGGGAGGTATCTTCGGAGGCGGTTAAGGAGAAGGAAGCCCCAGCTGATGAAGGTGCCCAGGAAAACTAG
>Isoform0000218
ATGGCGGCCACCACCAGCCAGGCGAGCCTCCTCCTGCAGAAGCAGCTCAGAGATCTCGCGAAGCACCCGGTGGATGGGTTCTCGGCTGGGCTGGTCGACGACAGCAACGTCTTCGAGTGGCAGGTCACCATCATCGGACCGCCTGACACCCTATATGATGGAGGGTACTTTAATGCAATTATGAGCTTCCCACAAAATTACCCAAACAGTCCGCCATCAGTCAGATTTACCTCTGAAATGTGGCATCCAAATGTTTATCCGGATGGGCGGGTGTGTATCTCTATTCTTCATCCACCTGGTGAGGATCCAAACGGTTACGAGCTCGCAAGTGAGCGTTGGACACCTGTGCACACAGTTGAAAGCATAGTTCTGAGCATTATTTCAATGCTCTCTAGTCCAAATGACGAGTCTCCAGCAAACATTGAGGCAGCTAAGGACTGGAGGGAGAAGAGGGAGGATTTCAAGAAAAAGGTTCGGCGCATCGTGCGGAAATCACAGGAAATGTTCTGA
>Isoform0000220
ATGGCTATCGCGGAGAGCTGTGTTGACGTGGTGGTCATGGAGATGGTGGCTGTCTACTGCGGTGGCCTCTACGCCGCCAAGCCAGAGCTCGCTGCCCGCCGCATTGAGGCCATCGGCTTCCAGGTCGGGCACCAGCTCTCTGAGAGATATACCATGGAGCGTCCTCGATTTAGTGATCATCTTGAAGCAATCAAATTTATCTGCAAAGACTTTTGGTCAGAGCTGTTCAAGAAACAGATTGACAATCTGAAAACAAATCATAGGGGCACCTTTGTCCTTCAAGATAACCGTTTTCGGTGGCTTACTCGTGTTTCTCTAGATCCATATACAGAGAACACAGATTCAACTGAAATGATTCTGCAGCATTGGGTGATACTGCAGCCCAAACAACTACCATGCTTCTGTATTTCCCATGCGGGTTGA
>Isoform0000225
atgtacccctacacactcCGTGCGGCGGCTAGCAGCAGCAGCACGGGACTCGGGTTCGCGCTCGGCCGGATCGGCGGCACGACGACGAGAGGCGCCGGTGGTGCCGCGGCGCCAGGCTTGGTGGTACCCGCCGCAGGCGTAGCACGCGGGAGGAGCGTGTCCTCGACGCCGGCCGGCAACGCACCCGTGCCGGGCGACCAGGGCGTCGGCATGGAGCAGCCGAAGCAGCAGCCGCCGCAGGTGCCCCCGCAGGACGCCGCCGGGGACAAGAACAAACGACGCGACGACATGCACAAGACCACCGGGGACGTGATGACCCACTCGTTCGGGGAGGGGTACTCGACACGGTCGGACGAGGAGGGCTTCGGCGGCGTGTACGGCGGGAACGACCCCGTGGACGTGGAGCACCCCGGCACCGAGATCCATCCTAGCCACCCCGACTACGACACGTCGCAGGGTTCGGAGGTGAAGGAGAAGGAGAAGGCGCGCCACCTCAAGGACGAAAAGCATGCCACCGCCTAG
>Isoform0000227
ATGGCTCCTAAAGCCGCTCCTGCCAAGAAGGCTGATGCCAAGGCCCAGGCCTTGAAGGTTGCCAAGGCCGTGAAGTCTGGGGCAGGCAAGAAGAAGACCAAGAAGATCCGCACGTCCGTGACATTTCACCGCCCCAAGACCCTGAAGAAGGCCAGGGACCCGAAGTACCCAAGAATCAGCACCACTGGAAGAAACAAGCTTGATCAGTACCAAATCCTCAAGTACCCCCTCACCACAGAATCGGCAATGAAGAAGATTGAAGATAACAACACTCTGGTCTTCATCGTCGACCTCAAGGCAGACAAGAAGAAGATCAAGTCCGCTGTCAAGAAGATGTATGACATTCAGGCAAAGAAGGTCAACACCCTGATCAGGCCTGATGGGAAGAAGAAGGCTTATGTGAAGCTGACGCCCGACTACGATGCTCTTGATGTGGCCAACAAAATTGGCATCATCTAA
>Isoform0000228
ATGGCTCCTAAAGCTGCTCCTGCCAAGAAGGGTGATGCCAAGACCCAGGCCTTGAAGGTTGCCAAGGCTGTGAAGTCTGGGTCTGTCAAGAAGAAGACCAAGAAGATCCGCACGTCCGTTACATTTCACCGCCCCAAGACCCTGAAGAAGGCTAGGGACCCGAAGTACCCAAGAATCAGCACTACGGGAAGGAACAAGCTTGATCAGTACCAAATCCTCAAGTACCCCCTCACCACAGAATCAGCGATGAAGAAGATTGAAGATAACAACACTCTGGTCTTCATTGTCGACCTCAAGGCAGACAAGAAGAAGATCAAGGCCGCTGTCAAGAAGATGTATGACATTCAGGCAAAGAAGGTCAACACCCTGATCAGGCCTGATGGCAAGAAGAAGGCTTACGTGAAGCTGACGCCCGACTACGATGCTCTTGATGTGGCCAACAAAATCGGCATCATCTAA
>Isoform0000230
ATGGCGTCGGCGCTGTCCTCCCTGCGCTACGGCGACAGCCTCTCGGTGGTGGGCATCTCCGCCGCGACGGCCGTGCTCTGCGAGGCCATCTCCTGGCTCCTCATCTACCGCACCGCCACCTACAACTCCCTCCGCGCCTCCATCGAGCGCCACTCCCGCAAGCTCGATGCCATGAAGTCCGGCTCCAGCTCCTCCGCCTCCTCCGGCGCCGCCGCCTCCTCCGCACAGCCCGCCTCGTCGCGGGCCAAGAAGATGGACCGCGTCGAGACCAGCCTCAAGGACGCTGCGCGGGAGCTCTCGCTCGCCAAGCTCAAGTCGGGCGCCGTCGTCGCTGCCGTGCTCTTCGTCGTCTTCGGCCTGCTCAACTCCCTCTTTGAGGGCGCACCGTCGCCAAGCTGCCCTTCGCGCCCATCCCGCTCGTCCAGCGGATGA
>Isoform0000232
ATGAACCACCCTGGGCAGATCGGCAACGGCTACGCCCCAGTGCTGGACTGCCACACCTCACACATTGCTGTCAAGTTTGCTGAGCTTGTTACCAAGATTGATAGGCGGTCTGGCAAGGAGCTTGAGAAGGAGCCCAAATTCCTCAAGAACGGTGATGCTGGTATGGTGAAGATGGTTCCCACTAAGCCCATGGTGGTGGAGACCTTCTCTGAATATCCTCCTCTTGGTCGCTTTGCTGTGCGGGACATGAGGCAAACGGTGGCTGTTGGAGTCATCAAGAGTGTGGAGAAGAAGGACCCAACTGGAGCCAAGGTGACCAAGGCTGCCGCCAAGAAGAAATGA
>Isoform0000233
ATGGGATGGTTAAGAGATTACCTATGGTTAAACTCTTCACAACTTATTAATGGATATAATCCTTTTGGGATGAATAGTTTATCAGTATGGGCTTGGATGTTCTTATTTGGACATCTTGTTTGGGCTACAGGATTTATGTTCTTAATTTCCTGGCGTGGATATTGGCAGGAATTAATTGAGACTTTAGCATGGGCTCATGAACGCACACCTTTGGCTAATTTAATTCGCTGGAGAGATAAGCCCGTGGCTCTTTCCATTGTGCAAGCAAGATTGGTCGGATTAGCCCCACTTTTCCGTGGGTTATATATTCACTTATGCAGCTTTCTTGATTGCCTCAACATCAGGCAAGTTTGGTTAATTTAG
>Isoform0000234
atgctccagGACACTGGTGCTATTGCTAGTTCATTGGCTGCTAAACTCTATGGATTGGATGTTCTTGCTGAGAATATTCAGGATGACAAAGATAATGTCACCCGTTTTATGATGCTAGCTCGAGAACCCATCATACCTCGCACTGATAAACCATTTAAGACAAGCATAGTCTTTTCGCTAGAAGAAGGACCTGGACAGCTCTTCAAGGCGCTTGCTGTATTCGCAATGAGGGAAATAAACCTCACAAAGATCGAAAGTCGTCCACACAAAGAAAGGCCTCTTCGAGACTGTTCCTCACTCTTAAAGAACTTTGATTACCTCTTTTACGTTGACCTTGAAGCATCAATGGCTGATCCAAAGACCCAGAATGCTCTTGGAAATCTGAAGGAGTTTGCAACCTTTTTAAGAGTCCTCGGAAGCTATCCTACAGATGTCAATGAACCTTAG
>Isoform0000237
ATGTTCCAGTCTGATATTGATTCAGGATTCTGCAATGGGACTGCTAAGGGCCATCAAATTCAGGGGCAAGCCAAAAGTAGAACATGCTCGACCTCACCTTCATCATCACCGTCCCCTCCTCCTCCTACTATAGTAAAGGAGGCAGAGGTGCCATCATGTAATGGCTTCAACAAGCGGGGTTCATCAGCAATGGACTCAGGGAAGCCTCCAAGGCCTGTTGAAGGTGGTGCGGGTCAGAGGCAGGCTGGATTTTGTTTTGTGGTGAGCGACACGAAACAAGCGGCAAAGCCGCGAGGTCCAAACACCAGCCGGAGGAGGAACGGCCGGAAACAGAAGCTGTCATCCAAGCACGATGTTTCATCTGAAGATGAAACTGCCGGTTCCTAG
>Isoform0000238
atggccacccgcctcgccatcgccgctatcCTCCTGCTCGCCTCCGCCGCCGCGGCGGCCGGCGAGGAGGGGGCCGGGAAGGTGGCCGTGGCGCTGTACTACGAGTCGCTGTGCCCCTACTCGGCGCGCTTCGTGGTGAACCACCTCGCCAAGGTCTTCGTGGACGGCCTCCTCGAGGTCGTGGACCTCACGCTCGTCCCCTACGGCAACGCCCGGATCCATCCCGGCGAAGTGATCTCCTGCCAGCACGGTCCGTACGAGTGCCTTCTCAACACTGTGGAAGCTTGCGCCATCGACGCCTGGCCGGATTTGGATGTGCATTTCAGCTTCATCTACTGCGTGGAGGACCTGGTGGTGAAGCGCCAGTACAAGGACTGGGAGTCCTGCTTCCAGAAGCTGGGCCTCGACCCCAAGCCTGTAACACAATGCTACAACAGCGAATATGGCCACAAGCTTGAGCTCGAGTACGCGAACCAGACTAACGCTCTCGAGCCGCCGCACCGGTACGTCCCCTGGGTGGTCGTCGACGGGCAGCCCCTGCTAGAGGACTACGAGAATTTCGAGGCTTACATCTGCAAGGCCTACAAGGGCACTGCACCGAAGGCCTGCGAGGGGCTGGGACGTCTGCAGATGGCGCTCGAGACAGCGGAGGCGCGAAACGGCGTCAGCTACAACTCCGGCGTCAGCAAGCTTGCAACTGCTGAAGATGGGGGTAGGGAGCAGTAA
>Isoform0000239
ATGGCACAAGAGAGCTGGAAACAAGAGTCTGAGGAAACTGGATTCCACGCCCCTGAGGCCCCGATTCTGTGCATAAACAATTGTGGCTTCTTCGGCAGCAGCATGACAAACAATATGTGCTCGAAGTGCTACAGGGACTTCATCAAGTTGATGGAAAACCCTTTGGTGGAGAAGAAGGTGATCATAGGGCCATCATCCTCTGCGGTGCCACTAGAGGCAGCAAAGCAAGTTGATGCGACCGCCGCTGCTGCTGCCGAAGCCGCAGCTGTAGACGACAAGCAAGCAGCACAGGAGGAGCCCCCAAAGCCGCCGAGCAACCGGTGCCTGACCTGCCGCAAGAAGGTCGGGCTGACTGGCTTCCAGTGCCGCTGCGGCGGGACCTTCTGCTCCATGCACCGCTACACGGACTCCCACCAGTGCACCTTCGACTACAAGACGGCGGCCAGGGAGCAGATTGCCAAGCAGAACCCAGTCGTGATGGCCGAGAAGATCAACAAGATCTGA
>Isoform0000240
ATGGACGCCTCGCACACGGGCTCCTCCTCCGCCGCCGGCGAGGCCCCGACCACCGGGGAGCACCGGATGGGGACCACCATCGTCGGGGTCTGCTACGAGGGCGGTGTCGTCCTCGGTGCCGATTCCAGGACTAGCACTGGAATGTATGTAGCCAACCGTGCTTCAGACAAGATTACTCAACTGACAGACAATGTGTATGTTTGTCGCTCTGGATCTGCTGCTGATACACAAGTCATTTCGGACTATGTACGTTATTTCCTCCACCAACACACAATCCAGCTTGGACAACCAGCTACTGTTAAAGTTGCAGCCAACTTGATTAGGTTGCTAGCTTATCAGAACAAGAACATGTTGCAAGCTGGCATGATTGTTGGAGGATGGGATAAGTATGAGGGAGGCCAAATTTTCTCGGTCCCTCTTGGTGGAACGATCTTGAAGCAACCATTTGCAATTGGAGGTTCAGGTTCCAGTTACCTATATGCTCTTCTTGATCATGAATGGAAAGAGGGAATGAGCCAGGAAGAGGCAGAGAAATTTGTGGTGAAGGTAGTTTCCCTTGCTATGGCCCGTGATGGTGCTAGTGGAGGGGTTGTCCGTACAGTTACTATAAATGCCGATGGCGTGAAGAGGAACTTTTATCCTGGCGACAAGCTACCCCTGTGGCACGACGAGCTGGAGCCCCATAACTCTTTGCTTGATATTCTTGCTGCTGGGAACCCTGATCCCATGGTGCAGTGA
>Isoform0000241
atgatttcacattcatttggtgttgctGATATTGCATTCAATTCCATAGATTCATCAATCAATGATATCCCATTCTTAAATAGAAATTCTCGGGCTCCAGGTCCTGCTCATCAACGGATACGAACATACACCAAGGTGCACAAGCGTGGTGCTGTTGGAAGATCTATTGACATCAACAGATATTCTGGATATGATGAACTGAAGCATGATATTGCCCGTATGTTTGGTATTGAGGGGCAACTCAGTGACCAAAATAGAGTTGGCTGGAAGCTAGTGTATGAAGATCACGAGAAGGATGTTCTATTAATTGGTGATGACCCATGGGAGGACTTCGTGAACTGCGTGCGGTGCATCAGGATCCTTTCGCCACAGGAAGAAAGGCAAATGAGATTGGCCAGTGACTATGGAGACAGCTTTCTTGGTAACCAAGCATGCAGCAGTTCTGATGGGGGTCACCCGTGGAGGGTCACCGGTGACTAG
>Isoform0000243
ATGGGGTTCGTCGGCGACACGATGGAGTCGATCCGCTCCATGCAGATCCGCCAAGTGCTCACGCAGATCATCAGCCTCGGTATGATTGTTACCTCTGCGTTAATCATATGGAAGGGGTTGATAGTTTTCACGGGGAGCGAGTCACCAGTTGTAGTGGTTCTCTCTGGTAGCATGGAGCCTGGATTTAAAAGGGGTGATATTCTGTTTTTGCATATGAGCAAAGATCCTATTCGCACAGGAGAAATAGTTGTTTTCAATGTTGATGGACGTGAAATTCCAATTGTTCACCGTGTGATTAAGGTCCATGAACGTCAGGACACCGCAGAAGTGGACATCCTCACCAAAGGTGACAATAACTTTGGGGATGACCGACTATTATATGCACATGGGCAGCTTTGGCTCCAGCAACATCACATTATGGGACGTGCCGTGGGCTACCTTCCATATGTTGGCTGGGTTACAATTATCATGACTGAGAAACCATTTATTAAGTACCTGCTGATTGGCGCACTGGGCTTGCTGGTCATAACGTCGAAAGATTAG
>Isoform0000244
ATGGTGGAGGCATCGCCGGAGTCCGGCGCCGCGGCGGTCGGAGGCGCCTCTGGTACGGCGCCGCCGCGGAAGGGAAAATCGTGCAAGGGATGCCTCTACTACTCATCAGTGCTCAAGTCCCGCGGCTACAACCCAATCTGCGTTGGGATCCCCCGCTCCATCCCCCAAGTTCCTAACTACGTGGTGGATGAGCCTAAGGAGGAGGCGACGGCGCAGGGGCATGATCTCAGGCGGTTCAGGTACGGGTGCGCGGGTTACTCCATGTTCGTCGACAACAGGGACGGCCAGGGTGGTGAGAGCGAGGGCAAGACGTTGCTGCCGTATTGCAGGGGCCTCGAGTTATTGGTGGACAGCAGATTGGTTGAGAGAAAACCATCGACAGCTGAACAAGCTCCAGCACATGTTGCAAAGGATGCAGCTACCACCCGCTCTCACCAACAAGGACAACAGAGACCTGCAAACTTGTCGAGGCAGGAATTCTTGGAAAGGTTTAAGAGGAGTGCTGGACTGGTCGCTTCAGGTGTTGCAAAGAATCTAAACAAAACAGCCCATTATATCAAGGAAAATATTCAGGACATATTGTACCCTGATCGTCGCCCACCAAAGTAG
>Isoform0000245
ATGGGTTACAAAGCGCCTTTCTGTCTCGCGCTCCTCTTGCTGCTCGTCGCCGCCTGGGGACCTGCTGCAGAGGCCAGGCGTCTTGTACCTGCTGCACAGGACAACGATGCTGTTGAACTCCCAGATCATGGCTCGACCTTGAAGGAACAAATTTATTCAACCAAGATTCCTGTCCATCTCAAGGGTAACGGCCTACTATGCTCAGCCTGTGAAAACTTCACGAGCGAAGCTGTCAACTATCTCAGCGAGAAACAGACACAAGATAAGGTCATGGAATTCCTTCATGACGCTTGCTCTAAGTCATTCTCCTTTGAAGAGAAGTGTGTTGAATTGATGGACTCTTATGCAACTCTCCTGTTTGCCAAGATTACTGAGATCAAACCAGAAGCGTTCTGCAAACAGTATGGCCTGTGCAGGGACACGGCTATTTTCTCTGGTGTGAGAAGTAACAGCACATGTGTGTTCTGCCACCATCTGCTTGATGAAATTATGTCCAAATTGAAAGATCCAGATGCTGAGCTTGAGATAATTCAGATTCTTATCAAGGAGTGCAATAAGATCGAAGGTCATGTTCAGCAGTGCAAGAAGCTGGTCCTGCAATACATTCCCCTCGTCCTGGTGAACGGTGAGAAGTTCCTCGAGAAGAATGATGTTTGCGCGCTCTTACAGGCGTGTCCAGCCAGCCAGAAGAAGACTTTCAGCTCAGTCTTGCAGGGAGCGTTGCTGAGTGACGCTTGA
>Isoform0000247
ATGGCGAGGATCCACCACTACGTCGCCGCGGCCTGTGCCGCGGTCCTCGCGCTCGCTGCCCCGGCCCTCGCCGGCGACCCCGACATGCTCCAGGACGTCTGCGTCGCTGACTACGCCTCCCCGGTCAAGCTGAATGGGTTCCCGTGCAAGGCGAACATCTCGGCGGACGACTTCTTCTTCGACGGGCTGAGGAACCCCGGCAACACCAACAACGCGGCGGGCTCCCTGGTGACGGCGGCCAACGTGGAGAAGTTCCCGGGCGTCAACACGCTGGGCGTCTCCATCGCACGCATCGACTACGCCCCGGGCGGCCAGAACCCGCCGCACACGCACCCGCGCGCCACCGAGATCATCTTCGTCCTCGAGGGCACGCTCGAGGTCGGCTTCATCACCACCGCCAACACGCTCTTCACCAAGACCCTCACCAAGGGGGACGTCTTCGTCTTCCCGCGCGGCCTCGTCCACTTCCAGCAGAACAGGGGTACGGCCCCGCCGCCGTCGTCGCCGCCTTCAACAGCCAGCTCCAGGGCACGCAGCAAATCGCCATGA
>Isoform0000251
ATGGCCGGTGCATGTTTCGAGCGTTGGCTAAAGGAATGGCAAAAAAACAAGGGGATTCCTTTGGCCCCAAGGGAGGAGGTACAAGATGCAGATGATTTACGGATGGCAGTGAAAGAAATTATTTGCGACAGTGAGACCGAACGGCAGGAGTACAAAGAAGCAGTTATAGCAATTACTGTGGAGCAATCATTGAAACGCTACTGCCAAAGGATAAAGCGGCCTGATTTCTGGGGTGGAGAGTCAGAACTCCTGGTTTTGTCTAGACTGTGTCGGCAGCCAATAATTATTTATATTCCAGAGCGTGAGTACCATGGTCGGGGTAATGGCTTCATTCCTATAGCTGAATATGGTTTGGAATTCACCAAAAATACAAAGCAGTGGAAGAAAAAGACACCAGTAAGACTATTATACAGCGGGAGGAACCATTATGATTTGCTAGTGTGA
>Isoform0000252
atgcgcaagtttgtaatgGAAGCAGGATGGGTGCCAAAGAAACTCGATGTTTATATAGATGTGCCAGGTACGATTGATATCACACATATGCGCAGCAAAGGTGTACAGCCTGGGGAAGAGCTGCTACCTGAAGGAGGTTCTGGTGACAACAATGCCGAGCCTGCTCACCCCGTTGCCAGTGAGGATATTGTGTCCCAACTTGCAAGCATGGGCTTCAACTACCTTCATTGTCAGAAAGCTGCTATTAACACATCAAACACAGGAGTTGAGGAGGCGATGAATTGGCTCCTCTCTCACATGGATGATCCAGATATAAATGACCCAATATCAAAAGATTCACGTGCTTCTGAGCCGGCTGTTGATGAAGCAAGCGTTCAAACTCTCATTTCCTTTGGATTTCAGGAAGATGTTGCCATAAAGGCCCTGAAAGCTTCTGGTGGTAATATTGAGAAAGCTACCGACTGGATTTTCAGCCACCCTGAAGCATCGAGCTCAGCATCTGCTGATTCTTCCACTAGCAATGCAAATGCTGATGACACATACATTCCAGATGGAAGTGGCAGATACAAGCTGATGGCGTTCGTGAGCCATATGGGCACCTCTACCCACTGCGGCCACTACGTAGCTCATGTCTTCAAAGACGGGAGGTGGACAATCTTCAACGACAGCAAGGTCGCAGCATCTGTTGACCTGCCCAAGGAAATGGGCTACCTCTATTTCTTTCAGAGGATTAGCAACTAG
>Isoform0000253
ATGCAGACGGTGGCGGAGCTCGTCAAGGCCTGCACCACCATCATCTGGATCGCGTCGGCGCTCCACGCGGCCGTCAACTTCGGGCAGTACCCGTACGCCGGGTACCTCCCGAACCGTCCGTCCGTCAGCCGGAAGCCGATGCCGGTGCCGGGCAGCGACGAGTACGCGGAGCTGGGGAAAAACCCGGAGAAGGTGTTCGTGCGCACCATCACCAGCCAGTTCCAGGCCCTCGTCGGCATCTCGCTGCTGGAGATCCTGTCGAGCCACCCCTCCGACGAGGTGTACCTCGGCCAGCGCGACACGCCTGAGTGGACGTCGGACGCCAAGGCGCAGGAGGCGTTCAGGCGGTTCGGCACGCGGCTTACCGAGATCGAGAGCCGCGTGATGACCTTGAACGCGGACCCACGGCTCAAGAACCGCAACGGGCCGGCCAAGTTCCCCTACACGCTGCTCTACCCCAACACCTCCGACAAGAAGGGCGATGCCGCCGGCATCACCGCCAAGGGCATTCCAAACAGCATCTCCATCTGA
>Isoform0000256
ATGGCAGAGGGGTCCAAGCCAGACGTGCCGCTGTTCCAGCTCCTCAGCGACCTTCTCCAGCAGGTGGAGTCAATGAGCAATCAGGAAGAAGTAGAGTTGCGTGCTAAGATCGAAGCATTAGGATTAGAAGTCACCAAGGTACCAGAGCAGGCACCTAAGCATCTCAGTGAGCTAGAAATAGCTGCAGAGCTGGACAAGCTATCATCAAGGCTTGATAACGTTGACAAGATGATATCATCTGCCATGGCCTCAGATCCAGAGGTGAAGTCTCTTCTGAGCAGCACATCTGACATCTGGATGCCGGTCATAACAGCGTCTGCCGATGAGAGACGGGGTTTGCAGGGACGAGCAGCGAAGGCAGCCACGAAGAGCAGGAGAATTCCAAGCAATAGCTGGCACATGGGCTCTAATAGTTTCATTTTGTGGGTATGTACCAACCTTATATATGTTCATTTGAATTAG
>Isoform0000257
ATGGATGGAAAGAACCTCAGCAATAAACAGCAAGCTGAACAAAAGAACCCAGATGCAGTGACAGACAGTATTCCAAGCCAAGATCAAGAGGCCTTGAATCCGTTTCCAGATTCAGATGATGGAAACACCAGTCCGTTGAATGGCCATGAAGCTGATGTGAACATGGAAGCTGCCATCTCGACCGAGGACGTCATACGAGCTGGTGGGTTCGGAGCGAAGGACGACATTGGTAGCCTCCTCCCGACAGCAATTGATTCTACCGATTTCGAGGCCTCGCTGCGGGACGCCGCGATTTCGAAGGCGAGAAAGAGGCACCAGCACATCCTGGACTAG
>Isoform0000260
ATGGGGAGCCGACTCGGGCGCCGCGTGATCCACTTCGCCAACCTTCCGCTCAAGCTCATGCTGCCCCCAGCGCCGCTCTCCTCCGTGCAGGAGTTCGCCGTCCGCACCGTCCCGTCCGCCTCCAAGGTGGACATCCGGCGCTGCCTCGAGTCCATGTACGGTTTCTCCGTCGCCGAGGTCCGCACGCTCAACATGGAGGGCAAGAAGCTCCGCCGGGGCCCCTTCCTCGCTGCCAAGCCCGACTACAAGAAGGCCTACGTCACGCTCCGCGCCCCGCTCGCGGTCTCGCGCGACCTGTTCCCCATCGGGGCCATCCTCGCGGAGCGGGAGCGGAAGGCCAGCGCCGCCGCCGCGAGGAGGAAGGCGGTTGAGGGCGCCGAGGTGGAGGGGGAGGGCAAGGGGAAGCACTGGATGGAGGACGAGAGGGAAGGCTTCTCCAGGGCCGGCTGCGGGAAGGTCGTGTACGGGAACCCTGGGAGGCTGGGGAGGAAGAGGAGGGGTGGGGGCAAGGTGAAGGAGGAAGCTGAGGACGAGGGCGCCAAGTTCCCGTGGACCGGGATGCGCCTGGCTACCGAGAAACCGAGCAGCATGAGTTCTCTCTGTTGGCGCCACTACTCAACTCCCAGGAGGGTGAGACACTCTTCACCGAAGAAGGGAATAGCCTTGAAGCAAAAATCACGGAAGGTATCCCTGCAGCACCGCTCAAAGAAGTTGAAAGCTTGA
>Isoform0000261
ATGGCTTCCGCGGCCTCGTCTCGCTTCTTCACCACGGCGCTCGTGATGGTGGCGCTCATCATGCTCGGGGGCAGCACCACGTGCCACGGCGCGCGCCGTCTCGCCGACGACACGACGACCGCCCCGGCCGCTGCTCCTGCCGCCGTCCCGGGCATTCCTGCCGTGCCGAAGCCGCCGGTCGTGCCGACGGTGCCCGCGGCCACTCTTCCACCGATGCCCGCCGTGCCACCGATCCCCGCGCTGCCCAAGATCCCCGCGGTGCCTACAGTGCCGAACACCGCCGCGCTGCCCCCTATCGCTATGCCGGCTGTACCCGCCGCCGTGCCAAAGGTGACGCTGCCGCCGATTCCCGCAGCCGTCGTGCCTAAGGTTGGAGCCTTGCCGCCGATTCCCGCCGCCGTGCCTAAGCTGACCCTGCCGCCGATGCCCTCCACCATCCCGGCCGGCGTGCCCATGCCGTTCGTGGCGCCGCCTCCTTCGGCATAA
>Isoform0000265
ATGGCCACTCCCACCACCTATTCAGTCCGCGTCTCCTCGGAGACCCACAAGATTGAGGCCTGGGTGGCGTCTGACGAAGCTCTGGCCAGGCAACTGCAGGAGGAGGAGAACGCGCGTGACGCTGCTGCGGACACCAGAGAATTCGCCGGCAATGTGTCCTTGGAGTCATCGTCACCGGCTGTTGAGTACAGGCCTGCACAGAATGCAGCTCAGGTTGCAAGGGAAGACAATGTGGACCCAGATAATATGTCATACGAGCAACTACAAGCATTAGGGGAAGCAGTAGGTACTCAGTCCAGAGGGTTATCTGATGAGCTGATATCTTATTTGGAGCCATTTAGGAACAAGTGCACCTTCTTCTTCAGGAAAAAGAACAGCGAGGAATGTGTGATCTGCAAAACAACATATAAAAGCCGGCAGAGGATGATGAGACTGCCCTGTAGCCACTGTTATCACGCAGATTGCATAACTCGCTGGCTTAAGATCAACAAGGCCTGCCCAGTCTGCAACGAGGAAGTGTTTGGATGA
>Isoform0000266
atggtgtttgTCAAGTTCTTGGAAAAGAATAGCAGAAAAGGTCGGTTTTGTCCATCCAAGCTAAAAGGAAAGAGAGTAATTGAATTAGGAGCTGGCTGTGGTCTAGCTGGGTTCGGAATGGCCTTGTTGGGTTGTGATGTTACAACAACTGACCAAGTCGAGGTGCTCCCACTGCTTATGAGAAATGTTGAACGCAACAGATCTTGGATTTCACAATCGAATTCCGATTCAGATTCCATCGGCTCAATTACAGTTGCAGAATTGGACTGGGGGAACAAAGAACATATCAAAGCCGTTGAACCTCCATTTGATTACATCATTGGAACTGATGTTGTTTATTCAGAGCATCTGTTGCAACCTCTAATGGAGACAATTACTGCATTATCTGGTCCTAAAACAAAAATATTGCTAGGATACGAGATCCGTTCGACCACCGTCCATGAGAAGATGATGGAAATGTGGAAAAGCAATTTCATTGTGAAAACGGTCTCTAAATCAAAGATGGATGTGAAATATCAACATCCTAGCATACATCTCTACATGATGGACCTGAAGGCACCACTGACCCCTGAGGTTGAGGCTATCGATAATGGGAATGACGAGGAAGAGGTTGCTTCAAATCCAGGGGAAGACGAAGATCCTGGAGTGAGGAGCGAATCTTGTTCCGGCTCGTCACCAGAGGCTAAGAGCGGCGGTCTGGATGATTGGGAAATCAGAAGGTGTGGGGCTATGGCTGCAAGGCTTCTGAAGGATGTGAAACTGTAA
>Isoform0000267
ATGCTACACCCATTGCTGGCGGCAGTAACTGCTGCCGCCTCTTCGTCCTTCGTCTCACCGCCGCGGCGAGTCCCAGCTTCTCCGGGACGACGACGGCGTCCTGGTGGCTTCGCGGTCCGGTGCGCGCCGAACGGAGGTGGCGTGACAGCAGGCGACACGAGATCGAAGCTCAAGGTGGGCTCCCCGATCGTCATCCTCGAGGCGCCTGTGATGCTCAAGACCGCCGCGTCGGTGCCGTCGCTCCGGCACAACAGCGGTCAGGTCAAGGCCGGCGACGTCGGAAGGATCATGGCGCGGAAGCCCAAGGACGTCTGGGTCGTGCGGCTCGCCGTCGGCTCGTACCTGCTGGACGGCAAGTTTTTCAGTCCCTTGGATTCTGACGACGGAGACGACGATGAGCCCCAGGCCCAGGATGAATGA
>Isoform0000268
ATGCAACAGATGAAGGGTACCTCACATCATACTTTGGAAAGATTGCCTTTTGCGGACCGAGTGATGACTCCAATAAGTGCTCAGTTTCTCTCCTCAACCAATGAAGAAGTGCCACTTGCTATTCAGCTGGTAATGGTGATTTCGTCACAGGCGACGGCAATGATGATGGGGGAGTACAACAACAAGGTTCGGGCGGACCGATTTTCACACTGGATGTTCTTCCTGTTTCTGCCTGCTGTTTTCCTTGCGGTCGCAACATGTGCGACAATCCACACGTACAGGATGCTGGGTGGCTTCTCGTGGTGGCTGCCAACCATGCAACTCACCTTTGTCCACCTGGCGGTGGTGGTGTCCGCAATGGGGCACCTGAGGCTCTTCGTGCCACGGGCACCCATGGCTGTCTGGGAAGCTCTCAAGGACATTGGCCTGCTGTTCAGCGTGGTTGTCACCTCCTCTGTAGCCTGCGTCGTTCTCTTGTTTGACCAGCTGCCGTTGGTGATGATCACACTGGTCTGTCTTGTTGCTACCCTTGATGCTGCCTTCCCTGCCTTCTGGCTCTGCGTCGTTCGGACGTTTGCTCCTTCTCCAGTAGGCGGCTCCAACAAGCTTGGCGAGAGAAGAGAAGGGCGGTGGGCAATTGTTGACGGTTTAGCATGTATCTATAGCCAACTATTAGTATATGCGTGGAGGTTGGCTCTTTAG
>Isoform0000269
ATGGCGCCGCCGGTGGACCCGCCCGACGTCGAGATGGAGATGGACCCCGCGCCCCAGCCTCCGCCTCCGGCGGTCGCTCCGGCGCCGGCAGCGGTTGGGGAGGGGTGGAGCATGCTGTCCCGCGCCCGCGGGCTGCTCGAGGAGGGCAAGCCGTCCCTCGCCCTGCAGGCGGTTCTCCTGGTCATAAGATCTCAAGGTGGTGAACAAGCTCTCATGCAGACAATGAACCGTGCGCGTGAACTCTATGCGCAGAGATTGCAGGCCACTCCTAGTGTTGATGAGCTTGCCTCTTTGCTTGCCCAATGTGCCATAGCAGAGGCTCAGTCAACAAATACTAACCCTTCACAAGGACCTGGATCAGACCCTGTCGATATGCTGAATTCTGATGAGGCCTGCATTCTTGCTGAGAGTGGAAGGAAGCAGATCATCCTGGATGCGTTTGCCGATGGGAGCAGCTTCATCTGCCTGAAATGTGGTGGGCTCTTTAGCACATCTCGCAAGGACGAGCACTTAACCTACTGGTGCGGGACTGCATGA
>Isoform0000272
ATGTCGCTCGTGAGGCGCAGCAACGTGTTCGACCCCTTCTCCATGGACCTCTGGGACCCCTTCGACAACATGTTCCGCTCCATCGTCCCGTCGGCCAGCTCCACCGACTCCGAGACCGCCGCCTTCGCCAACGCTCGCATCGACTGGAAGGAGACGCCCGAGGCGCACGTGTTCAAGGCCGACCTCCCCGGCGTGAAGAAGGAGGAGGTCAAGGTGGAGGTGGAGGACGGCAACGTGCTGGTCATCAGCGGCCAGCGCAGCAGGGAGAAGGAGGACAAGAACGACAAGTGGCACCGCGTGGAGCGGAGCAGCGGCCAGTTCATGAGGCGCTTCCGCCTGCCGGAGAACGCCAAGACGGAGGAGGTGAAGGCCGCGCTGGAGAACGGCGTGCTCACGGTCACCGTGCCCAAGGCCGAGGTCAAGAAGCCCGAGGTGAAGAGCATCCAGATCTCCGGTTGA
>Isoform0000275
ATGAAGTTCAACATCGCGAACCCGACCACCGGGTGCCAGAAGAAGCTCGAGATCGATGACGACCAGAAGCTGCGTGTCTTTTTTGACAAAAGGATCTCCCAGGAGGTCAGTGGTGATGCACTTGGTGAGGAATTCAAGGGCTATGTCTTTAAGATCATGGGTGGGTGTGACAAGCAAGGTTTCCCAATGAAGCAAGGAGTGCTGACTCCTGGACGTGTCCGCCTTCTGCTTCACAGGGGCACTCCGTGCTTCCGTGGTTATGGCAGGCGCAATGGTGAGCGCAGGAGGAAGTCAGTCCGAGGTTGCATTGTGAGCCAAGACCTGTCCGTCATTAACTTGGTCATTGTCAAGAAGGGTGAGAATGACCTTCCAGGCCTGACTGACACTGAGAAGCCCAGGATGAGGGGCCCCAAGAGAGCGTCCAAGATCAGGAAGCTCTTCAACCTTTCCAAGGATGATGATGTGCGCAAGTATGTCAACACATACCGCAGGACATTCACAACCAAGAGTGGCAAAAAGGTGAGCAAGGCCCCTAAGATCCAGCGCCTGGTGACCCCACAGGTCCTCCAGAGGAAGCGTGCCAGGATCGCAGAAAAGAAGAAGAGGATTGCGAAGAAGCAAGCTGAGGCCGCAGAGTACCAGAAGCTGCTGGCACAGAGGCTCAAGGAGCAAAGGGAACGCCGGAGTGAGAGCCTTGCCAAGAGGAGGTCGAAGCTCTCTGCTGCTGCCAAGGCTTCGGCTGCCACATCTGCCTAA
>Isoform0000277
ATGGACGACGCCAGTACCTGTTGCCTTGCTGCGCATTACTCTGCTATATTCCCTACCTGCGAATGTTCATCTGAAGACTGGTCATTCCTTTATAGTGGCAAGAGCAACATAAATGAAGCTATTGCCGTTGCTGAACAACATGATGTAGACAACAACAGCCAATTTCTAGATTCATTAAAAAAAGGCCCACTGGCGATCCTCTCGCATGGTCTACCGTGGACGCCAGTACTGATCATGCCAAACCTTCTTCCTCCCTGCACTGTAACAGAACACTCCATCTGTTCCGTGGAAGTGACGGTTGATGGAGTTGGCCCAGGATTGCCTCCATGTGCACCATCCATTGTTGCTTGCAGAGTCGCATCAGCATATGATGTTCTTCCACATTGTTAA
>Isoform0000279
ATGAAGAAGAAGGGTGTTGATGAGTTCCCCTACTGTGTGCACCTCGTCTCTTGGGAGAAGGAGAATGTCTCCAGTGAGGCTCTTGAGGCTGCCCGTATCGCCTGCAACAAGTACATGACCAAGTCTGCAGGAAAGGATGCCTTCCACCTTAGGGTCCGGGTTCACCCGTTCCATGTCCTCCGTATCAACAAGATGCTTTCGTGTGCCGGGGCTGATAGGCTCCAGACTGGAATGAGGGGTGCCTTTGGCAAGCCTCAGGGTACCTGTGCTAGGGTGGACATTGGTCAGGTCCTCCTTTCTGTGCGCTGCAAGGACAACAATGCTGCCCATGCCAGTGAAGCTCTGCGTCGCGCCAAGTTCAAGTTCCCTGGCCGCCAAAAGATCATTGAGAGCAGAAAGTGGGGCTTCACCAAGTTCAGCCGTGCTGACTACCTGAAGTACAAGAGTGAGGGTAGAATTGTTCCTGATGGTGTCAACGCAAAGCTGCTCGGTAACCACGGCAGACTTCAGAAGCGAGCTCCGGGGCAGGCTTTCCTCGAGGCCGTTGCTTAA
>Isoform0000281
ATGGTGAAAAATGGGCCTTTTGATGGCCTGCTTGGATTCTCCCAGGGCGCAACACTTTCGGCCCTTTTGATAGGCTACCAAGCACAGGGCAAGGTGCTGAGTGATCATCCACCGATCAAGTTCATGGTCTCAATATCTGGGAGCAAGTTTAGGGACCCAAGCATCTGTGATGTGGCTTACAAAGACCCGATCAAGGTGAAATCAGTGCACTTTATTGGAGAAAAGGACTGGCTCAAGGTACCTTCCGAGGAGCTGGCTTCTGCCTTTGATGAGCCTCTCATCATAGGCATCCTCAGGCCACACTGTCCCTAG
>Isoform0000282
ATGGCTTGCACTGTCGCTTCCAGGAGGGCCGTCCTGCTAGTGCGCGCGCTGGAGAAGCTCCTTGCCGCGTCGTCCGCGCCCGGGGCTGGCTCCGCCGTCAGGCCAGTGGCAGTCGCCGGCGGCCTCCGCAGGTACAACACCGGCGCTCAGCTCCGACGTTACGAGGGGGCCGAGTCCGAAGACGACAGCGTCCGCGAGTACGAGAGCCGGCGCGGCAGCCGGGACTACGCCGTGCCCAGCCTGTTCTCAGATATCTTCCGTGATCCATTCAGTGCGCCGCAGAGCCTCGGCCGCCTGCTGAGCCTGATGGACGACTTCGCGGTGGCGGCGCCAGGCCGTGCCGGTGCGGTGCGCCGTGGCTGGAACGCGAAGGAGGACGAGGAGGCGCTGCACCTAAGGGTGGACATGCCGGGCCTGGGGAAGGAGCACGTCAAGGTGTGGGCGGAGCAGAACAGCCTGGTGATCAAGGGCGAGGGCGAGAAGGAGTCCGGCGAGGACGAGGACGTCCCGCCTCCGAGATACAGTGGTCGCATCGAGCTCGCGCCAGAGGTTTACAGGATGGACAAGATCAAGGCGGAGATGAGGAACGGCGTGCTCAAGGTGGTAGTGCCTAAGGTGAAGGAGGAGCAGCGCAAGGACGTCTTCCAAGTCAACATCGAGTAG
>Isoform0000284
atgctgctcaagctcaccggcgcacgcaacacgCTCGAGGTCGGCGTGTTCACGGGCTACTCCCTGCTCGCCACGGCGCTCGCCCTCCCCGACGACGGGAAGGTGATCGCGTTCGACGTGAGCCGGGAGTACTACGACATCGGCCGGCCCTTCATCGACAAGGCCGGCGTCGCGCACAAGGTCGACTTCCGGGAGGGCCCCGCGCTGGAGGGCCTGGACGCGCTGCTCGCCGACGAGGCCAACCACGGCGCGTTCGACTTCGCGTTCGTCGACGCCGACAAGCCCAACTACGTCAAGTACCACGAGCAGCTGCTCCGTTTGGTGAGGGTGGGCGGGAGCATCGTGTATGATAACACGCTGTGGGCGGGCACCGTGGCGTTGCCGCCGGAGACGCCCATGAATGACCTGGATCGGAGGTTCTCGGCGGCGATTCGGGACCTGAACGTCAGGCTGTCGAAGGATAAGCGCGTCGAGGTCTGCCAGCTCGCCATCGCCGACGGCATCACCATCTGCCGCCGCCTCGTCTGA
>Isoform0000286
ATGGGGCGGCTGTTCCTGATGCACCTTGACGGCAACGTCTATAGCTGCAAGCACTGCAAGACCCACCTCGGCGTTGCCGGCGACATCATCTCCAAGGCCTTCCACTGCAAGCACGGGAAGGCGTACCTCTTCCATAAGGTTGTCAATGTGACTTCTGGAGTAAAAGAAGATCGCATGATGATCACAGGAATGCATACTGTTTCTGATATCTTCTGCGTTGGCTGTGGATCCATCGTTGGATGGAAATATGAGGCTGCACATGAGAAGAGCCAGAGATACAAGGAAGGAAAGTTTATTCTGGAGAGGTACAAGGTGTCGGGCCCTGATGGAAGCCAATACTGGATTGCACCAGATGTTAACTTGGGCGGAAGCGACGCCGATGATGTATGA
>Isoform0000288
ATGGGCATTCTGGACCACTTGTCGCATCTGTGCAGCATCACGGAGACGAAGGAGGCGCTCAAGCTCAGGAAGAAGCGGCCGCTGCAGACGGTGAACATCAAGGTGAAGATGGACTGCGAGGGTTGCGAGCGTCGTGTGAAGAGCGCCGTCAAGTCGATGCGCGGGGTGACGAGCGTGGCGGTGAACCCGAAGCAGAGCAAGTGCACGGTGACCGGGTACGTGGAGCCCGCCAAGGTGCTGCAGCGCGTCAAGGCCACGGGCAAGAACGCCGAGATGTGGCCCTACGTGCCCTACGCGCTCACCACCTACCCCTACGTCGGCGGCGCCTACGACAAGAAGGCGCCCGCCGGCTTCGTCCGCAGCGCGCCGCAGGCCATGGCCGACCCCTCCGCGCCGGAGGTCAAGTACATGAACATGTTCAACGACGACAACGTCAACGCCTGCACCGTCATGTGA
>Isoform0000292
ATGCTTTGTCAGCTCCTCTTGGAGCTTCTGCTGATTTCGACGAGGATGAACTGGAAGCGGAACTTGAAGAACTGGAGGGAGCAGAGTTGGAATCTCAGCTTCTGGAGCCTGTTGCAGCTCCTCCGGTGCATCCAGTGCATGTTCCAGCCAACAAGCAACCAGCTCGCCCTGCTCCACAGAAAACTACAGCTGAAGATGATGAGCTTGCTGCACTGCAAGCTGAAATGGCATTGTGATCAGGTTTCCAATGAAGAGGTGAAATGTGTATATGAATGGCGTTATGCTACCAAGATGAAAGCTGAGTCAGGCTTTATTATATTTGCTATGTGTGCAGAATCTTGGTGGATATTTGGCAACAGAAGCAGAAAAAAGGCTGCTCCAGCCAGTGTTTGTTTCAGTGATTTTGGGCTCTGTTTTCCACAGACAATTTAG
>Isoform0000295
ATGTCGTACCTGCTGCCGCATCTGCACTCGGGGTGGGCGGTGGACCAGGCCATCCTCGCCGAGGAGGAGCGCCTCGTCATCATCCGCTTCGGCCACGACTGGGACGAGACCTGCATGCAGATGGATGAAGTGCTGGCAGCAGTAGCTGAGACCATAAAGAACTTTGCAGTCATCTACCTCGTCGACATCACGGAGGTCCCTGATTTCAACACCATGTACGAGCTGTACGACCCTTCGACGGTGATGTTCTTCTTCCGAAACAAGCACATCATGATCGATCTCGGGACAGGAAACAACAACAAGATCAACTGGGCCCTGAAGGACAAGCAAGAGTTCATCGACATCGTGGAGACTGTTTACAGGGGTGCCCGGAAAGGCCGCGGTCTGGTGATCGCTCCAAAGGACTACTCCACCAAGTACCGTTACTAA
>Isoform0000298
ATGGCGGCGGCGCCGGCGGTAAGGTTCCCGGTCTTCGGGCTCGTGCGGCTGCTGGGCTTGGCCGCCGCGGCGGGCATCCTCTTCTGGGCCGTCCACTTCCGCGGCGGCATGGCGCTCTCCACCGACGAGGAGAGCAAGCTCCCCCTCTTCAACGTTCACCCAGTGTTGATGCTGATTGGTTTGGTGGCCTTGAATGGTGAAGCTCTTTTGGCCTATAAAACTGTGCCAGGAACCAAGAAACTGAAAAAGCTAGTGCACCTTGCCGTGCAGTTCCTTGCCATGTTTTTGAGTCTAATTGGTCTCTGGGCTGTCTGGAAGTTCCATGATGAAAGAAAAATTGACCATTTATATACACTTCACTCATGGTTGGGCCTTACTTGCTTCATCTTCTTCAGCTTGCAGTGGGCTGCTGGGTTTTGGACCTTTTGGTACCCCGGTGGATCAAGAAGTGGCCGTGCATTTTTGCTTCCCTGGCATGTCTTTTTTGGTATATTCATCTATGTTCTTGCTATTGCCACAAGTGTGACTGGACTCCTGGAGAAGTCAATCTTTATGCAGAGCGCCAAAATGATTGAGCGCTTCTCCACAGAAGCCATGTTTATGAACTCCCTGGGAATGCTGCTGGTGCTGTTGAGCGGCCTTGTTATTCTTGCAATTGTTAGTCCTGGACCCAGCAAGATCGACACATACAGAGGCTCTTCTGAGTGA
>Isoform0000299
ATGGCGGCCACCAGAAGCAGCAAGTCGTCGTCGTCCTCGAGCTCGCCGCGGCAGCTGGTGGCTGCCGCGCTGCTCGTGGCCGCCCTGGTGGCGGCGTCCGTGCTGGTGGCGGCGGAGGCGGTGTGCGACATGAGCAACGAGCAGTTCATGTCGTGCCAGCCCGCGGCGGCCAAGACGACGGACCCGCCGGCGGCGCCGTCGCAGGCGTGCTGCGACGCGCTGGCGGGCGCGGACCTCAAGTGTCTCTGCGGCTACAAGAACTCGCCGTGGATGAGCGTCTACAACATCGACCCCCAGCGCGCCATGGAGCTCCCCGCCAAGTGCGGCCTCGCCACGCCACCCAACTGCTAG
>Isoform0000300
ATGGTAAAGCCCTGTCCGAAGGAGATGAAATGCGATGTTGAGTTGAGTTCATATGCAATTAGGGATGCTGAAGAGTACAAGAATTTCTGTGACCGTCAAAAGGATCAGAGGCCACAGCCAGAAGAAGTAATTGTGGATATCGCAGAGCATCTGACCACCATACACTTGTCACGGTGTGGCCGTGGAAAACGTTGCTTATATGAAGGATCTACCCCACCTGAAGGTTTTCCCAACAACTGGAATGGTGCGTCATATTGTACATCGGATTTGTCCATCCACAAAAACGGTGAAGTACATATCTGGGACAAAGGTTTTGACGATGAAGGGAACCAGGTTTGGGGAACCAAGGTTGGCCCTTACGAGTTCAAGCCTGCCCCCAAATCCAAATATGACGACATGTTCTCGCCATTAAATTTCTCCGCCCCTTTGTCACTAGAGAAGAAGTTGGATAAAGCATATGTAATCGATGACCAGTAG
>Isoform0000301
ATGTCAGATATTAAGTTCCCCCTTCCATACCGTCCAGATTCTTTTAATCTTGTTGTTGTGTCAGATGCTTTAGATTATCTGACCCCAAGGTATCTGAACAAAACGCTTCCGGATTTAGCAAGGGTTTCCACAGATGGCCTTGTTATTTTTGCTGGTAATCCAGGTCAGCAGAAAGCTAAGGTCTCAGAACTACCAAAATTTGGAAGACCGGCAAAATTGCGGAGTTCTTCATGGTGGACACGATACTTTGTCCAGACTGGCTTGACAGAGAACGAAGGGCCACTGAAGAAATTTGAAGAGGCTACATCCAAGAACAAATACAAACCAGACTGTCAGATCTTCCACCTAAGTTCGCCAAGGTGA
>Isoform0000304
ATGGCGTCGTTCTCGGAGGCTCCCCCCGGGAACCCCAAGGCGGGCGAGAAGATCTTCAAGACCAAGTGCGCGCAGTGCCACACGGTCGATAAGGGCGCCGGCCACAAGCAAGGTCCAAACTTGAATGGTCTTTTTGGGAGGCAGTCGGGTACCACCGCAGGCTACTCCTACTCTGCGGGAAACAAAAACAAGGCTGTGGTCTGGGAGGACAACACTTTGTATGAGTACCTGCTTAACCCTAAAAAGTACATTCCTGGAACCAAGATGGTCTTCCCTGGGCTGAAGAAGCCGCAGGAGCGTGCTGATCTCATTGCGTACCTGAAGGAAGCAACTGCATAG
>Isoform0000305
atggcggcctCCATGATCTCGTCGTCAGCTCTGGTGGCGCCGTCGAGGGCGCAGGGCCTGCCGTCCCTCGGCCGCCGCGCCGCCTCCTTCGCCGTCGTCTGCGGCACCAAGAAGAAGATCAAGACCGACAAGCCCTACGGGATTGGAGGTGGCCTGACCGTCGATAGGGATGCCTCCGGGAGAAAGGCCAAGGGCAAGGGCGTGTACCAGTTCGTCGACAAGTACGGCGCTAACGTCGACGGATACAGCCCAATCTACAACGAGAATGATTGGTCTCCCAGCGGCGACGTCTACGTCGGTGGAACCACTGGGCTTCTGATCTGGGCCATCACCCTCGTTGGGCTCCTCGGCGGCGGCGCCCTCCTCGTCTACAACACCAGTGCCCTCTCCGGCTAA
>Isoform0000306
ATGGAGACCGAGTTCCAGGATGGTAAGCAGGAGGTTATTGAAGCATGGTACATGGATGATAGTCAAGAAGACCAGAGGCTTCCTCATCATCGTGATCCCAAAGAATTCATTCCTCTTGAGAAGCTTTCAGAACTGGGAATCATCAGTTGGCGCCTGAATCCTGACAACTGGGAGAATGATGAGAACCTCAAGAAAATCCGTGAAGCCAGAGGGTACTCTTACATGGACATTTGTGATGTATGCCCAGAGAAGCTGCCAAATTATGAGACTAAGATAAAGAATTTCTTTGAAGAGCACCTGCATACTGATGAAGAAATACGCTATTGCCTCGAAGGGAGTGGATACTTTGATGTGAGGGATGAAAATGACCAGTGGATCCGTGTAGCAGTGAAGAAAGGAGGCATGATTGTTCTTCCTGCAGGGATGTATCACCGCTTCACATTGGACAATGACAACTACATCAAGGCAATGCGTCTCTTTGTTGGTGAGCCTGTTTGGACACCATACAACCGTCCCCATGACCATCTGCCAGCGAGAAAGGAGTATCTGGACAAGCTCCTCAAGCCAGAAGGCCAAGCTGTCGAAGCTCGTTGA
>Isoform0000307
ATGAGGATGCGTGCGCGGGCGGCATCGGCATCGGCGTCGGCGTCGGTGCTGCTGCTCCTCCTGCTCCTGGTGAGCGGCTGCGCCGGCGCCGTGTACAAGGTGGGCGACCTGGACGCCTGGGGCGTGCCGCCGCCGTCCAAGCCCGACGTGTACAAGCGCTGGGCCAAGTCCATCCACTTCGCGCTCGGCGACTCCATCTGGTTCCTGTACCCGCCGAGCCAGGACTCGGTGCTGCAGCTGGCGCCGGAGGCCTTCGCGTCCTGCGACCTGTCGCGCCCCGTGGCCAGGCTCGCCGACGGCAACTCCTTCTTCAACCTCACCGCGCCGGGCCGCGCCTACTACGCCAGCGGCGCGCCAGGCCACTGCCGCAAGGGCCAGATGCTCTGGGTGGACGTCCCCATGGCCAACGGCACCTACCTCCAGCCCTCCGCCACCGACCTCGCCGCGCTCGCGCCCACCCCCGCTTCCGACCCGCCCGCGGGGTTCGCGTCCGCGTCCGCGCCGGAGGGCGCCAGCGCCTCGCCCGCGCCACGCGCCGTCGCCGCCGCCGGATCCGTCGTCGCCCTCCTCTGCTTCGCGCTCCAAATCCTCCTCCTCTGA
>Isoform0000308
ATGAAGACGATCCTGGCGTCAGAGACGATGGACATCCCGGAGGGCGTGACGGTGACGGTGGCCGCCAAGCTGGTGACGGTGGAGGGTCCCCGCGGGAAGCTCACCCGCAACTTCAAGCACCTCAACCTCGACTTCCAGCTGCAGGAGGGCGGGCGCAAGCTCAAGGTGGATGCCTGGTTCGGCACCCGCCGCACCATGGCCGCCATCCGCACCGCCATCTCCCACGTCCAGAACCTCATCAAGGGGGTCACCAAGGGGTACCGCTACAAGATGAGGTTCGTCTACGCTCACTTCCCCATCAACGCCTCCATCACCAACAGCAACACCGCCATCGAGATCAGGAACTTCCTCGGCGAGAAGAAGGTCAGGAAGGTGGACATGCTTGAGGGCGTGACCATCCTGCGGTCCGAGAAGGTCAAGGATGAGCTCATCCTCGACGGCAACGACATCGAGCTCGTCTCTCGCTCCGCCGCCCTCATCAACCAGAAATGCCATGTCAAGAAGAAGGATATCAGAAAGTTCTTGGACGGTATCTATGTGAGCGACAAGGGTGTGATCGAAGAGGAGCAGTGA
>Isoform0000309
ATGGTGCGGAAGCCGATCCACGCTGACGCCGGCGCTAATGGCGCGGAGGCGAACAAGGAGAAGGAGAGGAAGGGGTTGTGGTCACCGGAGGAGGACGAGCGGCTCTTCAACCAGATCTCCTACCACGGCGTCTCCACCTGGAGCTCCGTCGCGCAGCTAGCAGGGCTGCGGAGGAGCGGCAAGAGCTGCAGGCTGCGGTGGATGAACTACCTGCGCCCGGACCTCAAGAAGGAGCCCATCTCCAAGCGCGAGGAGGAGACCATCATCTATTTGCAGAAATCGCTTGGGAACCGGTGGTCGACGATCGCGGCGAGGATGCCGGGCAGGACGGACAACGAGATCAAGAACTACTGGAACTCCCGCATCAGGAAGCGCCTCAACGCCGCCGCCAGGGACAGCGCCGCCGAGCCGGCGGCGGCGGCCGCGGGAGCGAAGGAGGGTTCGGCCAATGCTGCGCCGCCACCTGCGGATCAGCCTGTGCCTATCCCGGCGCGGTTTCCTGTGTTCGGGTGCCAGCTGCTCGAGCTCGATGGAGCCGGCGGCGGCATGTCGTCTGCCGGCAGCGGCAGTGGCGAGAGCCCCCAGTCGTCGACTACTAATAGCACGCAGCAGAACACCGGTGACGAGAGCGAGGTGAGCGTCGGCGGCGACGGTGGCGGCGGCGGTGGCGACAGCAACATGATCCATTTCCTCTCGTTCGATGATCTGGATTTTTATCCTGGGGATCTGCTCGTGGATGTTCCTGGGGCCATGGATGCGTGGGAGAACCAACTGTACTCTGCGAATTGGATGAGCTCGCCCTGTTGA
>Isoform0000311
ATGGAGGCTATGACGGGTGGCAAATTCCTTCAAAAGTTTCGGCTCTACGAAACTAGATCGAATTTTTATCTTATTGGAAGAGACAAGACCAGGATTCACTGGAGGGTGCTAAAAATTGATCGGTTGGAGTCCACTGAGCTGGGCGTCGAGGAGGATCCAACTATTTACACGGAGAATGAATGCCAAGAACTGCTTTGTCGGATCCATGAGGGGAACAAGTTGACTGGTGGACTGAAATTTGTCACAAAATGTTACGGAATAGTTGGTTTTGTAAAGTTTCTTGGTCCTTATTACATGGTTATAATAACCAGGAGAAGGAAAATTGGCACAATATGCGGACATGAAATTTATTCCGTTGCCAAGAGCGAAATGATTGCAATTCCAAGTGTTATAGTCTGGCCCAACGTGGCTTATTCTAGGGATGAGAACAGGTCTTTTATTTTTTCAACATGTAAATATTGTGTATTGCCTGTTGTAATTCCATCAGTGGTTCTTCACATTATCAACAATGCCAGCTTGCTACCTAGTGTACATTTTATAGCTTTGCTATtcatctacctcattgttggttgctttctt
>Isoform0000313
ATGAAGGGGGCCAAATCCAAGGGCGCCGCCAAGGCCGATGCCAAGCTGGCGGTCAAGAGCAAGGGAGCGGAGAAGCCCGCCGCCAAGGGCAGGAAGGGGAAGGCCGGCAAGGACCCCAACAAGCCCAAGAGGGCTCCCAGCGCTTTCTTCGTATTCATGGAGGAATTCCGCAAGGAGTTCAAGGAGAAGAACCCTAAGAACAAGTCTGTTGCTGCGGTGGGAAAAGCTGCCGGCGACAGGTGGAAATCCCTCACCGAATCGGACAAGGCTCCCTATGTAGCCAAGGCTAATAAGCTCAAGCTAGAGTATAACAAGGCCATTGCTGCCTACAACAAGGGCGAGAGCACCGCTGCTGCTAAGAAGGCTCCTCCTGCCAAGGAGGAAGACGAAGAGGAGTCCGACAAGTCCAAGTCGGAGATCAATGATGAGGATGACGACGAGGGTAGCGAGGAGGACGAAGACGATGACGAGTGA
>Isoform0000314
ATGTTCATGAGCCCCAGAAACGATGAGCACCGGCCGGAGGACATCCAGCAGCTGATCAACAGTGCCACTAGTAGCCCCAACCGCAGTAGTCCATCCGCCGCGCTGCCCAGCGACATGGAGAGCGGCGGCGGCGGAAGCGCGTCCTCGTCGCGCGCTTCGACGTCCGACCAGAGGGCCGCCCACAGGGAGGAGGAGCGGGAACCTGCTGGCCTCTGGTCCAGGTACTTCTCGCTCCCGGTTCTGCTGCTCGTCGGCGTCACCGCGTCGCTGGTGATCCTCCCGCTCGTGCTTCCCCCGCTACCGCCGCCGCCGTCGATGCTGATGCTGGTCCCGGTGGCAATGCTGGTCTTGCTGCTCGTGCTGGCGTTCATGCCGACGTCGTCGAGCGTCCACGGTGGGAGTGGGACGGGGCCGACCTACATGTAG
>Isoform0000315
ATGGTGGACATCTCACGCGTGCAGAAGGAGCTCACCGAGTGTAATCGCGACCGGGAGGTGTCGGGCGTCTCCATCGCGCTCCACGACGGCGCCAATATCTCCCACCTCACCGGCACCATCGCCGGGCCCGCCGACAGCCCCTACGAGGGGGGCACCTTCGTCATCGACATCCGCCTCCCCGGTGGATATCCCTTTGAGCCTCCGAAGATGCAGTTCGTCACCAAAGTATGGCACCCTAACATCAGCAGCCAAAATGGAGCAATTTGCTTGGACATTCTGAAAGATCAGTGGAGCCCAGCCCTTACCTTGAAGACGGCGCTACTTTCCCTTCAAGCTCTGCTTTCTTCTCCTGCACCTGATGATCCTCAGGATGCTGTTGTTGCACAACAGTACCTGCGTGACTATCCAACATTTGCTGCTACGGCTCGCTACTGGACAGAGGCCTTTGCAAAGAGTGCGTCAACTGGCATGGAAGAGAAGGTGCAGAAGCTGGTTGAGATGGGCTTCCCAGAGGATCTGGTGAGAAGTACCCTGAAGAGTGTCGATGGCGATGAGAACATGGCTCTTGAAAAGCTCTGCTCTGGGTGA
>Isoform0000316
ATGGAGGACGAGGAGCACGAGGTGTACGGCCAGGAGATCCCCGTCGACGGCGAGGACGTCGACATGGCCGCCGGCGACGACGCCACCAAGCTGCAGGAGCTCGACGAGATGAAGCGCCGGCTCAAGGAGATGGAGGAGGAGGCCGCCGCGCTCCGCGAGATGCAGGCCAAGGTCGCCAAGGAGATGCAAGGTGTAGATCCCAATGCAACCACATCTGAAAACAAAGAGGAGATGGATTCTCGGTCGGTATTTGTTGGAAATGTTGACTATGCATGCACTCCAGAAGAAGTGCAGCAGCACTTCAATTCTTGTGGAACTGTTAACAGAGTGACAATCCTGACTGACAAGTTTGGGCAACCAAAAGGTTTTGCTTATGTGGAATTTGTTGAAGTTGAAGCTGTTCAGGAAGCTGTTAAGTTGAACGAATCAGAATTGCATGGTCGCCAACTCAAGGTGGCACCAAAGAGGACTAACGTTCCTGGAATGAAGCAACCCCGCGGTCGAGGTTTCAATCCCTACCATGGCCACCCCTACATGAGGCCATATGGTTATAGTCCTTATGGCTATGGGAGATTCCCCAGATTCCGTCGCCCGCGAAGACCTTATTTTTGA
>Isoform0000318
atGACGACGGCGCGCCCCACCTGGGCGCCGGCCAAGGGCGGCAACGAGCAGGGGGGCACCCGCATCTTCGGCCCCTCCCAGAAGTACTCCTCCCGCGACCTCGCCGCGCACACCTCCCTCAAGCCCAGAAAAGATGGTCAACAAACCCAAGAGGAGTTACAGAAGAGGGACTTCAGGGAGGAACTTGAGGAACGCGAGCGCAAGCACTACTCTTCCAAGGATAAGTCCTATGCTGAAGAAAGAGACCGGCGGAAAAGCTCAAGCCAGCTACTCTTAGAAGGTTCAAAGAGAGAGGCAGAGGATAAGATAGTTCCACGAGAAATCGATGCAGATGACTCTGATGTGGAGCCTAAAAGTGATGATGAGAGCGATGAAGATGATGACGATGACGACGACACTGAAGCTCTAATGGCAGAGCTTGAGAGGATTAAGAAAGAAAGAGCTGAGGAGAAGCTTAGAAAGGAGCGGCAACAAGCAGAAGAGGAGGCCAAGATGAAGGAGGCTGAACTGATGCGGGGAAACCCTTTGATTAATATCAACAATCCTGGCTCCTTCAGTGTTAAGAGAAGGTGGGACGATGATGTGGTTTTCAAGAACCAAGCACGTGGAGAGACCAAGACACCGAAACGGTTCATCAACGATACCATCAGGAGTGATTTCCACCGTAAATTTCTTCAGAGGTACATGAAGTGA
>Isoform0000321
ATGGCCCGCACGAAGCAGACGGCGCGCAAGTCGACTGGCGGCAAGGCGCCCCGCAAGCAGCTGGCGACCAAGGCGGCGCGCAAGTCGGCGCCGGCCACCGGCGGCGTGAAGAAGCCCCACCGCTTCCGCCCCGGCACCGTCGCGCTCCGGGAGATCCGCAAGTACCAGAAGAGCACGGAGCTGCTCATCCGGAAGCTCCCCTTCCAGCGCCTCGTCCGCGAGATCGCGCAGGACTTCAAGACCGACCTCCGCTTCCAGTCCTCCGCCGTCGCCGCGCTGCAGGAGGCCGCCGAGGCATACCTCGTGGGGCTCTTCGAGGACACCAACCTCTGCGCCATCCACGCCAAGCGCGTCACCATCATGCCCAAGGACATCCAGCTCGCGCGCCGCATCAGGGGCGAGAGGGCCTGA
>Isoform0000322
ATGGGGTTCACGAGGGACGGTAAGCTCGCCTTCCTTACCAACGTGTGCGAACCCAGCTCGCTGATCGGGGCCAAGACCAGAGGACAGCTCCCGGTCAGGTTTCTACAGGGCAACCACAGTCCATTGGAGTATGCCACAGAAATTGCAAATGAAGCAGATCAGTACAATGGATTTAACCTTATATTGGCTGATGTGAACTCAGGAACCATGGTTTACATCTCTAATAGACCTGGAGGTGATCCTGTGATTCAAACAGTTGCTCCTGGGCTTCATGTGCTTTCGAATGCTGCAATTGATTCCCCTTGGCCAAAGGCAATGCGCTTAGGACAGAGTTTCAAAACATACCTGGCAACACATAATGATGCAGAAGCCTCTTTAAAACAGATGGTAGAAGAGTTGATGATGGATACTGCCAGGCCTGATAGATCTATGGTGCCTGACACCGGCGTTGACCCTGAGTGGGAGTACAAGCTAAGCTCAATATTCATTGACACTGCAAAGGAACAGGCACAATATGGAACACGAAGCATGGTGGCGCTAGCAGCGAAATTGGAAGGTGAGGTAGCATTCTATGAAAGGTACTTGGAGAACAGCTTGTGGAAGGAGAATCTCATACAGTTCCAGATGGAGAAGGCACAATAG
>Isoform0000325
ATGGGGAAGGGCGTCCTGGAAGTGCACCTCGTCGACGCCAAGGGCCTCTCCGGCAACGATTTCTTAGGGAAGCTGGACCCCTACGTGATCGTGCAGTACCGGAGCCAGGAGCGCAAGAGCAGCGTCGCCCGAGACCAAGGGAGGAACCCGTGCTGGAACGAGGTGTTCAAGTTCCAGATCAACTCCGCCGCGGCCAACGCGCAGCACAAGCTCATCCTCCGGATCATGGACCACGACAACTTCTCCAGCAACGACTTCCTCGGCGAGGCGACGATCGACGTGACGGACATCGTCAGCCTGGGCGCGGAGCGCGGCACGTATCACCTCAACGCGGCCAAGCACAACGTCGTGCTCGCCGACAAGACGTACCAGGGCGAGATCAAGGTCGGCATCACCTTCACTGCCACCCAGGTTCAGGAAGATGGAGGAGCAATTGGAGGGTGGAGGCACAGTAGCTTTAATCAGTGA
>Isoform0000327
ATGCCGGAGCTCCTCCCGGGCGAGGACCCCGCCGAGGTCCGCACCAGGTACAAACCAGATGTAATTAAAGGGGACATGGACTCAATAAGGCCAGAAGTGAAGGAGTATTATTCCAATTTGGGCACAAACATAGTTGATGAATCACATGATCAGGACACAACTGACTTGCACAAATGTGTATCATTTATCACAAGCGATCTCCCTGTCCCAGAGAAGTCTAATCTGTGTATTCTTGCTCTTGGTGCACTCGGTGGAAGGTTCGATCATGAGATGGGGAATATCAATGTATTATACCGCTTCTCAAACATCAAGATCATCCTCCTGTCAGATGACTGTTCAATCTTTCTGCTCCCCAAGACACACTCTCACGAGATCCATATCGAGAAATCGGTTGAAGGTCCTCACTGTGGTTTGATTCCCATGAGCGGACCGTCAAATATCACCACAACGACTGGTCTCCGGTGGAATTTAGATAATACGAGCATGCGGTATGGTGGATTGATAAGCACATCTAACATCGTGGATGATGATAAAGTAACTGTGACTTCAGATTCTGATCTGATTTGGACCATATCGCTTCGGAATTGA
>Isoform0000329
ATGTCGTCTGCGCCTACGGTGGACGAGATGGAGCTGGACGGCGGTGAGCGGCACCGGGATAAGGAGAGGAGGGAGAGGCATAGGAGGGAGGAGAAGGACTACAACAGTAGTGGAAGAAGGGACAGGGAGAAAGAGAAGGACGACAGGAGAAGGGAGAAGGATGATGGTAAGCATAGGGATAGGGACAGGGAGAGGGAGAGGGAGAGGATAGGGATTACGAGAAGTCAAGGGGGAAGGGTCGTGGAGAAGATGATGCAGGTTCATCCAAGGGTGACAAGGGGGATCAGAAGCAGAGAGCTGATGCCTCAGGGGATGCTGAGCAGCCCGCAGCAGATGAGCTCAGAGAGCGCATTGCAAGGGCAAAGGAGGAAAGATTGA
>Isoform0000330
ATGAATATCCTGAACAAAGAGGCAGTCAAAAAGGTCCGCTCGGAGAGGGAGATTCCTGATGTGCAGCCTGGATGTATGATTCAGATGAGATTGCAAGTTCCTGAGAACAAACGGCGTGAATTGACATTGAGAGGGATTGTACTGGGAAGGCGCAATGCTGGGATCAATACAACCTTCAGATTGCGTAGATTAGTGGCTGGCGTTGGAGTCGAGTCTGTCTTTCCACTTTACTCCCCAAACATCAAAGAAATCAAGATCTTGGACAGGAAGAAAGTCAGGAGAGCTAAGCTGTATTACCTGAGGGACAGGGTGAATGTACTTAAAAAATGA
>Isoform0000332
ATGGAGACCTGCCCGTCGGTGAAGAACATCCTCTTGCTGGACTCCGAGGGGAAGCGCGTCGCCGTGAAGTACTACAGCGATGACTGGCCTACCCTCACAGCGAAGCTGGCCTTCGAGAAGTCGGTCTTCGCCAAAACCCAGAAAGCGAATGCTGGAACGGAAGCTGAGATTGTAATGTTTGACGGTCAAATTGTGGTATACAAGTTCATCCAAGACCTGCACTTTTTTGTTACTGGAGGAGAAGAGGAGAATGAGCTTATTTTAGCATCAGTTCTTCAGGGATTCTCTGATGCTGTTGAACGACTTCTCAAAAACATGGTTGACAAAAGGACAGCACTCGAGAATTTGGACCTGATCCTATTGTGTCTTGATGAAATTGTTGATGGAGGGATTGTACTTGAAACAGAAGGAAGAGAAATAGCTGAAAAGGTGTCTGGTCATGGATTGGAGGGTGCTTCATCAGCTGAGCAGACTCTAGTCAATGCCCTAACGCAAGCAAGAGAGCATTTCGCGAAGTCTCTTCTCATGTGA
>Isoform0000333
ATGGCCGACCCGGCGGAGCACCGCCCTGCGGAGGAGGAGGAGGAGGCCGCGGCGGCCGGCGAGGATGAGGACACCGGCGCCCAGGTCGCGCCCATCGTAAAGCTGGAGGAGGTCGCCGTTACCACCGGAGAGGAGGACGAGGACGTGCTCCTCGACATGAAGGCGAAGCTTTACCGGTTCGACAAGGAGGGGAACCAGTGGAAAGAGCGCGGCACTGGCACTGTGAAGCTGCTCAAGCACAAGGAGACCGCCAAGGTCCGCCTCGTTATGCGTCAGGCGAAGACGCTTAAGATCTGCGCTAACCATCTCGTGGTGGCGACGACTAAGATGCAGGAGCACGCGGGGAGCGACAAGTCGTGCGTGTGGCACGCGCTGGACTTCGCCGACGGCGAGCTCAAGGAGGAGATGTTCGCTATCCGTTTTGGATCTGTCGAGAATTGTAAGAAGTTTAAGGATATTGTTGAAGAGATAGCTGAACAGCAAGGAAAGACTGAGGAGAAAGAAAACGAGGAAGCCTCCACTGCCGCTGATTTGGTACAAAAGTTAACAGTGACGGAGGCCAGCAAGGAGGAAACTGCGGAGAAAGAGGAGGCTCCTGCATCTGGCGATAAGAAGGATGCTAAAGATTGA
>Isoform0000334
atgtacatcttctccagcatctggaacgcgGACGACTGGGCGACGCGCGGCGGGCTGGAGAAGACGGACTGGGCCAAGGCGCCCTTCGTGTCGTCCTACCGCGACTTCGCCACCGACGCCTGCGCCTGGCCGGCGGACTCGAACGCACCGCCGGCGTGCGCCGCGGCCACGGGGGACAGCTGGTGGGACCAGCCCCCCGCGTGGGCGCTGGACGCGGGGCAGCGCCTGGACAACGCCTGGGTGGCAAGGAACCTCCTCATCTACGACTACTGCGACGACCGCAAGCGCTTTCCGACGCCGCCCGAGGAGTGCGCGCTCCGGGCCGCCGCCACCGCCTCGTGA
>Isoform0000335
ATGGAGCACTGCTATTTGAGGCAGCCGATCTCGAGGGCCGAGGCAATGCCCGAGAGGAGGTCCAGGTTCTGGCAGATGGATGCACCGCCGCCACCCCGGGCGGAGGTCATCTGCCCCCAGCCTCGCCGCGCCACCCGGATTCCCTTCGCTGTGGAAACTGTGAACAAAGCCAGCCCCAAGGCGAACGGTGCATTTCCGTTGTACAGATCAGACTCCACTGCTGATATACTTGACCTTATCCTCAGTAAGAATGACTCAGATGGAGATTCGAGCAGCCAGGGAGCTCCTATGGCAAAGCGCCAACACTAA
>Isoform0000336
atgatggattgggtagactccttggtatggccaaaacaactggaaccgtccagatggactacctcctccaaATCTGCACTGTTATCATCTTGTATGAGACTACTCCAACCAAATGTGAAAGGCTGTTCTTTAACTGATGGTGCAAGAGCATTGGCCAAACATGTTCACAGGAGTAGGAAAGGATGGTGGGGCAACTTTAATGGGAGTGATTCGAGCAAGAACCAAGTTGCATCTGAAACTGTTGACTCTTTGTTGCGTGAATGTTGTTGGATGAATGTTCATCTGACTCAACCCTATGGTCCTGTTTTTGAAATCCGTGTGCATGAAGGTTATGGCGCCAGATGGTCTCAAGATGGTTCAAAGTTCATTGGATTCTTGGAGCCCTACACCCCAGAAGGCTATGCTACAGGATGGAAACACTAG
>Isoform0000337
ATGGCACAAATGGCGTCCGGCGGTCCAGCACTCGAGCCGCTCGTCGACCAGGTCATCTCTGTCATCACCAACGATGGCCGCAACATTGTGGGTACGCTCAGGGGATTCGATCAGGCCACCAACATTATCCTCGATGAGTCCCACGAGAGGGTCTACTCTAGAAAGGAGGGAGTCCAACAACTTGTACTTGGTCTGTACATTATCAGGGGTGACAACATAAGCGTTGTGGGCGAAGTCGACGAAGAGCTGGATTCAAGATTGGATATGTCAAAGCTAAGGGCGCACCCATTGAAGCCTGTTATCCACTGA
>Isoform0000338
ATGGCTAGGGGACTGAAGAAGCACTTGAAGAGGCTCAATGCGCCCAAGCATTGGATGCTGGACAAGCTTGGCGGAGCTTTTGCTCCCAAGCCATCGTCTGGTCCTCACAAGTCAAGAGAGTGCCTGCCTCTGATCCTCATCATCAGGAACAGGCTCAAGTATGCTCTGACATACCGTGAGGTCATTTCTATCCTGATGCAACGCCATGTACTTGTTGATGGCAAGGTCAGGACTGACAAGACCTACCCTGCTGGGTTCATGGATGTCATTTCCATCCCTAAGACCAATGAAAACTACAGGCTTCTGTATGACACCAAGGGCCGCTTCCGTCTTCACCCAATCAGGGATGAGGATGCTAAGTTCAAGCTCTGCAAGGTTAGGTCTGTTCAGTTTGGCCAGAAGGGCATCCCCTACCTGAACACCAATGACGGCCGCACCATCCGCTACCCTGACCCGCTCATCAAGGCCAATGACACCATCAAGATCGATCTGGAGACCAACAAGATTGTGGACTTCATCAAGTTCGATGTTGGCAATGTCGTCATGGTGACTGGTGGAAGGAACACTGGGCGTGTTGGTGTTATCAAGAACAGGGAGAAGCATAAGGGCAGCTTTGAGACCATCCATGTCGAGGACTCCCTGGGCCACCAGTTTGCCACCCGTATGGGCAATGTGTTCACCATCGGAAAGGGCAACAAGCCGTGGGTGAGCCTGCCCAAGGGCAAGGGTATCAAGCTGAGCATCATTGAGGAGCAAAGGAAGCGGGATGCCGCCGCCCAGGCTGCTGCCGCATAA
>Isoform0000339
ATGCTCGACGCCATCGAGAATATGAACGGCAAGGAGCTCGACGGCCGCAACATCACCGTCAACCAGGCCCAGTCCCGCGGCGGCGGCGGTGGCTACGGAGGCGGCGGCGGTGGCTACGGCGGGCGCCGTGACGGTGGCGGCTACGGAGGCGGTGGCGGCGGCTACGGTGGGCGCCGCGACGCGGCGGCGGCTACGGAGGCGGCGGCGGCGGCTACGGTGGCGGCGGCGGCTACGGTGGTCGTCGTGACGGTGGCGGCTACGGCGGCGGTGGCTACGGCGCTGGCAGCCGCGGTGACTCCGGCGGCAACTGGAGGAACTGATGTGTGGGCTCACCCTGGCTTTGGCCAAGTTATCCTAGCTATCTATCTATAG
>Isoform0000341
ATGTCGGCGCTAGTGGACGCGCTGTGCGCCGCGCCGCCCAGCGACGCCGCCGCGCTCGTCTACGACACCTTCAATGCCGCCAGCTTCCTCTTCGACACCGCCGCGTTCTGTGACGGCGCCGGCATTGTCGCCCCGGCGTACGCGCATCAGCATCAGCAGCAGCAGCAGGCGGCCTTGGAGGCGCCGGCCGCGACGACGACTAGGGTCAGGAAGCGGCGGCGGCGGGCGCGGAGCTGCAAGTCCAGGGAGGAGACGGAGACCCAGCGGATGACGCACATCGCCGTCGAGCGCAACCGCCGCCGCCAGATGAACGAGTACCTCGCCGCGCTCCGCTCCATCATGCCGGAGGCCTACGTCCAGAGGGTACGCGCGCGTGTAGCCGTGTAG
>Isoform0000342
ATGGCAAGCAAAAGGATTCAGAAGGAACTCTTGGATCTGCAAAAGGACCCACCGACATCATGCAGTGCAGGGCCTGCTGGAGAGGATCTATTCCACTGGCAGGCCACAATCATGGGTCCTAGCGACAGCCCCTATGCAGGAGGGGTTTTCTTTGTTAATATCCATTTTCCTCCTGACTACCCCTTTAAGCCTCCAAAAGTGAACTTCCAAACAAAAGTTTATCACCCAAACATCAACTCTAATGGGAGCATTTGCCTTGATATCCTCAAGGAGCAGTGGAGCCCTGCACTGACCATATCAAAGGTCCTCCTCTCCATCAGCTCGCTCCTCACTGACCCCAACCCGGATGACCCCCTTGTCCCTGAGATCGCCCACATGTACAAGAACCAGAGGCAGCGCTATGAGGAAACTGCACGGGCCTGGACCCAGAAGTACGCAATGGGCTGA
>Isoform0000343
ATGACTGAACACCAGGAACACTCTTCCTCAAGTATTAGCAGCAGCACTCAGGAGAGTGAGGAGGAACTGACCATTGGTACCCTTATAACTGAAGCAACAAACACAACAAACAGTGCAAAGAGTCTTGGAAGGCGACTTTCACACTTAGATTCAATCCCGCACACTCCGCGTGTTAATGGGAAAATTCCAGATTTTAATAATGCGACAATTGATCATGAATCATTATTAGAAAGATTGGGCACTTATGGCTTAGCTGAATACCAAATAGAAGGAGATGGGAATTGCCAGTTCCGAGCTCTGGCAGACCAGATATTTCGCAATCCTGACTATCACAAACATGTGAGGAAGGCGGTAGTGAAGCAGCTGAAGGAATTCAGGAAACACTATGAAGGTTATGTGCCAATGGAATATAAGGTTTACTTGAAGAAAATGAAAAGATCTGGGGAATGGGGAGATCATGTGACCTTACAGGCAGCTGCAGACAGGGTTACATAG
>Isoform0000344
ATGCAAGAGTCACATGAGCTTGATGGTACAACAGTAGTTGTTGATCGTGCAACTCCGAAGGATGAAGATGTCAGATACCCCCCGAGTAGGCCATCTCAGGGTGGCTATGGTGCATATAACGCATACATTTCAGCTGCTACCAGGTATGCAGCTTTGGGTGCACCAACACTATATGACCATCCTGGATCAGCTTATGGAAGAGGATACTATGGATCCCCTCAAGCAGTGGGCAAGAAGATATTTGTTGGTAGACTTCCACAAGAAGCAAACACGGATGACCTAAGGCATTACTTTGGCAGATTTGGTCGAATCGTAGATGCATACATTCCGAAGGACCCCAAAAGAAGTGGCCACCGAGGTTTTGGTTTTGTCACCTTCGCTGATGAGGGTGTGGCAGAACGGGTAGCTCGTAGAAGCCATGAAATTCTAGGCCATGAGGTTGCAATAGACCCAGCTGCACCACTTGAGAATGATTCAGCTGCTGGTGGTTACATTGATCCCATGGATCTTTACGGTGCTTATGGTTCAATGCGATCCTTCGGCAGGTTCTGCGGCGGTCTAGATTATAATTACGGCTATGGCCCCAGCAGCGGAAGCAGCAGATCAAGATCGGATTGGCGATACAGACCTTACTGA
>Isoform0000345
ATGACTGGTGACCTTGTTCCATTAGATGGCATGGTTCGGCGCCATAATCACCTGCGCATTGCGCAGTACCATCAGCATCTGGCAGAGAAGCTGGATCTGGACATGTCAGCCCTGGCTTACATGATGAAGGAATACCCTGGGACCGAAGAAGAGAAGATGCGAGCTGCTGTTGGCAGGTTTGGCCTGTCAGGAAAGGCGCAGGTGATGCCGATGAAGAATCTTTCTGATGGGCAAAGGAGCCGTGTTATTTTTGCATGGCTGGCATATAGGCAGCCGCAACTGCTACTGCTTGATGAGCCGACAAACCATCTGGATATTGAGACCATTGACTCCCTGGCAGAGGCACTGAATGAGTGGGATGGTGGTTTGGTCTTGGTGAGCCATGATTTCAGGCTGATCAACCAGGTTGCTCAAGAGATCTGGGTGTGTGAGAATCAGGCGGTGACAAGGTGGGAAGGTGATATCATGGATTTCAAGGCACACTTGAAGAGCAAGGCTGGTTTATCTGATTAG
>Isoform0000346
ATGTCGACCAGCACATTTGCTACTTCCTGCACACTGTTGGGCAATGTTAGAACACAGGCCTCCCAAGCAGCGGTGAAGAGCCCTTCATCTCTAAGCTTCTTCAGCCAAGTTATGAAGGTTCCAAGCCTGAAGACCTCCAAGAAACTCGATGTCTCTGCAATGGCTGTCTACAAGGTGAAGCTCGTCACGCCTGAAGGTCAAGAGCACGAGTTTGATGCTCCAGATGACACCTACATCCTTGATGCGGCTGAGACTGCCGGTGTGGAGTTGCCATACTCGTGCCGTGCTGGGGCTTGCTCCACCTGTGCTGGCAAAATCGAGTCTGGTGCGGTTGACCAGTCGGATGGATCCTTCCTTGATGACGGGCAGCAGGAGGAGGGCTATGTGCTGACATGTGTCTCCTACCCAAAGTCCGACTGCGTCATCCACACCCACAAGGAAGGTGACCTGTACTAG
>Isoform0000347
atggcacccctccgcgcgtgcctctcctccgccgcgGCGCTGTGCGCGCTCGCGCTGCTCGCGGCGGCGCCGGCCTCCGCATCGCGCGACCTCCGCCCGCTCCGGGCGGGCTTCGTCGTGCGCGGCCGCGTCTGGTGCGACAACTGCCGCGCGGGCTTCGAGACCCCCGCATCCACCTACATTGCCGGAGCTAAGGTGAGAGTCGACTGCAAATCGAAAACCACTGGTGCAAAGACATGCAGCTTCGAGGGACATACTGACCGCACTGGCACCTACAACATCCTTGTCACTGATGAGCATGAGCATGAGCTCTGCGAGTCCGTCCTTGTGAGCAGCCCGGACAAGGGGTGTGCCAATGTTGTGGCTGGTCGTGAGAGGGCCCCTGTCTTCCTCACCAGCAACAATGGGGTTGCATCCAACGTTCGTTTGGCAAATGCTCTGGGGTTCCAGAAGGACGTTGCCCTTCCTAGATGCGCACAGATCCTCAAGATGTACCAGGATGAGGATGACCGTGTGTAA
>Isoform0000351
ATGGGTCGTGGTGTTAGCAGTGGTGGTGGTCAGAGTTCCTTGGGCTATCTCTTTGGCAGTGACGAAGCTCCAAAACCATCTGAGAAGCCTGCACCCCAAAAGCCAACTCCTCCATCCTCTGCAGAGAGACTAAAAGATATCCCTGCTGGTATTCAAAGTAGTAAATCCAACAATTACATAAGGGCTGAAGGCCAGAACTGTGGAAATTTCCTTACGGACCGTCCGTCAACCAAGGTGCAAGCTGCTCCAGGCGGTGGCTCTTCACTCGGTTATCTTTTCAGTGGCAGCAAGGATGGGAAGTGA
>Isoform0000357
ATGGCTTCCCACCAGGACAAGGCTAGCTACCAGGCCGGCGAGACCAAGGCCCGCACCGAGGAGAAGACTGGGCAGGCCATGGGGGCGACCAAGGACACGGCGCAGCACGCCAAGGAGAGGGCCGGCCAGAAGACCGAGGAGGCCAAGCAGAAGGCCGCCGAGACCACGGAGGCCGCCAAGCAGAAGGCCGCCGAGACGACGGAGGCCGCCAAGCAGAAGGCCGCCGAGACGACGGAGGCCGCCAAGCAGAAGGCCGGCCAGACCACGGAGGCGACCAAGCAGAAGACCGCCGAGACGACGGAGGCGACCAAGCAGAAGACCGCCGAAACCACGGAGGCCGCCAAGCAGAAGGCCGCCGAGGCCATGGAGGCCGCCAAGCAGAAGGCCGCCGAGGCCGGGCAGTACGCCAAGGACACCGTCGTCTCCGGCAAGGAGAAGTCCGGCGGCGTCATTCAGCAGGCCACCGAGCAGGTGAAGAGCGCGGCGGCGGGCGCCAAGGACACGGTGATGAACACGCTGGGGATGGGCGGGGACAACAACAAGCAGAGCGACACAAACACCAACAACAGCAAGGACGACTCCACCATCACCAGGGATCACTAG
>Isoform0000359
ATGGGCGCCGAGGAGGACGCCGCCGCACGCCGCGAGCGTCTCCGCGCCCTCCGCGCCGCCAAGGAGCTCCTCTCCACCCCCGACGGCGCCCCCACCCCCGCTACCGACGGAGAACAGCAAAATGGCAACCATGAGATGGCAGAAGAGCCAGCATTACCAGGTCCTCAGGATGCACCTGACGAGGCTGCTAAAGAGGATGGTAGCCCCACTGAGGAGGCCAAGGAGGTTGAAGATGATGGTGAGCTTCCAGCCATGAAGTTCAGAAACTATCTTCCCCATGATGAGCAACTCCGAGGTGGCAAGCTGGCTCCAGTGTCTCTTCCTAAGTTTGAAGACCCAATTAGTGCTGAAACCGCAGAACCAAAGGAAGTGGAGAATCCTTTTGGAAACATAGCTCCAAAGAATCCAAATTGGGATCTGAAACGTGATGTGCAGAAGAGAATTGATAAACTGGAAAGGCGCACACAGAAAGCGTTGGCTGAGATTGCATTGGAGCAGCAGAGGGAGAAGGAAGCCTTGGAGGAATCTCAAGATTGA
>Isoform0000360
ATGTGGGACTTCGGCCAGTGTGATGTCAAAAGATGCACTGGTCGTAAGCCTTCAAGATTTGGGCTTTTGAAGGAGTTGAGAGTGACCAATGGTTTTGGTGGTGTTGTTCTCAGCCCTGTTGGAACACAATGTGTATCCAAGGAAGATCATCCTATTGTGCAAAGAAAAGGATTGGCTGTGGTTGACTGTTCCTGGGCACGTTTAAGTGATGTCCCTTTTGTGAAACTACGTTGTGGTGCTCCTCGTCTCTTACCATGGTTGGTAGCGGCAAATCCTGTGAACTATGGTCGCCCATGTGAACTTTCTTGTGTGGAAGCTTTATCAGCAGCCCTCATAATATGTGGGGAGGAAGATACAGCACATTTGCTGCTTGGGAAATTCAAGTGGGGTCACGCATTCTTGTCTCTAAACAGAGATCTCCTGAAAGCATACTCCCAATGTGAAAATGGATCTGAGATTATCAATGTGCAGAACTCATGGTTATCAAGTAACTCAAGTGTTCCAAAGCCACCCGTAAACGGGACAGAGGAAGCACGGCAAAGCACGGAGGAGGGATCTGAAGGTGATTCAGACGATGACTTGCCACCTCTCGAGAAGAATCTGAACCACCTGAACCTCGACGAAGACGAAGAAAGCGAGGAAGAGAGTGAAAGCGAGTAA
>Isoform0000364
ATGGCCCGCACGAAGCAGACGGCGCGCAAGTCCACCGGCGGCAAGGCGCCGCGGAAGCAGCTGGCGACCAAGGCGGCGCGGAAGTCGGCCCCGGCGACCGGCGGCGTGAAGAAGCCGCACCGCTTCCGCCCGGGCACCGTCGCGCTGCGCGAGATCCGCAAGTACCAGAAGAGCACGGAGCTGCTCATCCGCAAGCTCCCGTTCCAGCGCCTGGTCCGCGAGATCGCGCAGGACTTCAAGACCGACCTCCGCTTCCAGTCCTCCGCCGTCGCCGCGCTGCAGGAGGCCGCCGAGGCCTACCTCGTCGGGCTCTTCGAGGACACCAACCTCTGCGCCATCCACGCCAAGCGCGTCACCATCATGCCCAAGGACATCCAGCTCGCCCGCCGCATCCGCGGGGAGCGCGCTTAG
>Isoform0000365
ATGGTTGTCACCTTCGGTCCAACTGGCCTGACCACTGAGGTGAAGTCTGTTGAGATGCACCACGAGGCTCTGCAGGAGGCCCTTCCTGGTGACAATGTTGGCTTCAACGTGAAGAACGTCGCTGTGAAGGATCTGAAGCGTGGGTATGTGGCCTCCAACTCCAAGGATGACCCTGCCAAGGAGGCTGCCAGCTTCACCTCCCAGGTCATCATCATGAACCACCCTGGGCAGATCGGCAACGGCTATGCCCCAGTGCTGGACTGCCACACCTCCCACATTGCTGTCAAGTTTGCTGAGCTCATTACCAAGATTGACAGGCGGTCTGGCAAGGAGCTTGAGAAGGAGCCCAAGTTCCTGAAGAACGGTGACGCCGGTATGGTGAAGATGATTCCCACCAAGCCCATGGTGGTTGAGACCTTCTCTGAGTATCCTCCTCTGGGTCGTTTTGCTGTCCGCGACATGAGGCAGACCGTTGCTGTTGGAGTCATCAAGAGCGTGGAGAAGAAGGATCCGACTGGTGCCAAGGTGACCAAGGCTGCAGCAAAGAAGAAATGA
>Isoform0000366
ATGGTAGTGTTGCACCTCGGCTCAAGATCTGTGATTCGGTACTCCAAGTCTTCTGTGCTGCACTCTCAACCGAAATCAACTGTTGGCACACCTGCATACATTGCTCCAGAGGTCCTCTCTAGAAAAGAGTATGATGGAAAGGTTGCTGATGTTTGGTCTTGCGGAGTAACACTATATGTGATGCTCGTCGGCGCATATCCTTTTGAAGACCCTGATGACCCGAAGAACTTCCGCAAGACGATCACTAGAATACTCAGCGTACAGTACTCAATTCCAGACTATGTTCGTGTTTCAACGGAGTGCAGGCATCTGCTGTCTCGGATATTCGTTGGAAATCCAGAGCAGAGAATAACCATTCCTGAGATCAAGAACCACCCGTGGTTCCTCAAGAACCTGCCCATCGAGATGACCGACGAGTACCAGCAGAGCATGCAGCTGGCAGACATGAACACCCCGGGGCAAAGCCTGGAGGAGGTCATGGCGATCATCCAGGAGGCGCGGAAGCCAGGGGACGCCGTGACCCATGCCGGGCACCTGCCGGCCTGGGGAGCATGGACCTTGATGACATTGATTTGGACGATATCGATGACATTGACATCGAGAACAGCGGCGACTTCGTTTGTGCAGTGTGATGCGGATGCGTGGTTCTAG
>Isoform0000367
ATGGACAAGGCATCCATTCTGGAAGATGCTGTAATGCATATCAGTGATCTCAAGAAGAAACTGGAAAAGTTGGAGGCAGAGCAGGATCAACTTCCAGAGCCAACACCTGGGCCAGAAGTGGACATCCAGGTGGTGCAAGGTGAGATTCTTGTTCGAGCGGTATGTCAGATTGAAAACCATCCAATACAAATGGTGCTCCAAGCATTTGAAGATGCAGAGGTCAAAGTAGGTGAGTCGAAGGTCACAGCCAACAATGGGACAGTTGTGCATTCCTTTGTTATCGAGTCCCCTGGCTCTGAACAGCATACACGAAAGAAATTGCTTGCCTCTATTTCTAATGCAACTAGCTCTGTGTAG
>Isoform0000369
ATGACGATGATGAGAGCGGTGAAGAATATGAAGAAGAGGAAGAGCGTGATAACACCTTATGTGGATCTTGTGGAACAAATGACGGCAAGGACGAATTCTGGATCTGTTGTGATAGTTGTGAGCGGTGGTACCATGGGAAGTGTGTCAAGATCACGCCTGCACGAGCCGAGCACATCAAGCACTACAAATGCCCAGATTGCAGCAACAAGAGGGCAAGAGCCTAGCGTCAAGCCCTGGTGTGACCCTGGAGTTAAGCGCCAAATCATTGATGTCTGCAGATATATGCCTAGCTGTCTAGCTTGTAGACTTGCTTTTCATTTCGAATGA
>Isoform0000370
atggcagcaggCTTGCAAGTGTTTGGCCAGCCAGCATCTACTGATGTTGCCAGGGTTCTGACATGCCTGTTTGAGAAGAACTCGGAATTTGAGCTTGTCCGCATTGATACATTTAAGACACATCACAAGCTTCCTGAGTTCATTAGGCTGCGGGATCCGAATGGCCAAGTGACCTTCAAGCATGGCGACAAAACTCTTGTCGATTCAAGGGATATATGCCGGTACGTTTGTAACCAGTTTCCAAATGATGGAAACAAGACCCTTTATGGATCTGGTGCTCTAGAACGGGCATCAATAGAACAGTGGCTTCAGGCAGAAGCTCAAAACTTTGGTCCTCCAAGCTCTGCACTTGTCTTTCAGCTGGCATTCGTTCCTCATCTCAGTCATTTGGGCATTCGTCAGGACCCTGCTGTTATTGCTGAAAATGAGGATAAACTGAAGCAAGTCCTTGATGTTTATGATGAAATACTCTCCAAGAATGAGTACCTGGCTGGTGATGAATTCACCCTGGCTGACCTTTCTCACCTTCCAAACTCGCACTACATCGTAAATACTGAAAGAGGAAGAAAGCTCTTCACTAACAAGAAGAATGTGGCAAAATGGTATGACAAACTCTCCAAGCTCGAGACATGGAAGCAGGTCGTCAAGATGCAGAAGGAACATCCTGGCGCATTTGAGTAA
>Isoform0000371
ATGGCGCTGGCCGCTCGCCTCGTCTCGCGCTCCCGTCAGCTATATTCGGTTCAAGCAGCTTTTGGGAATGGAGGTGCCACTCAAGTTCGCTCCTTTGCAGCTCCAGCTGACCGACCTCCTGTCAGTGGTGATGATCTCCTGAAGGGCATATTCTTTGAGGTAAAGAAGAAGTTTGAGACAGCTCTTGGTGTCCTTAAAAAGGAAAAGATCACTATTGACCCAGATGACCCAGCGGCAGTTTCTTGTTATGCCCAAGTCATGAAGACTGTAAGGGAAAAGGCGGATCTTCTTTCTGATTCTCAAAGGATTAAATATACCATTGAGACCTTCACCAAGGGCATCCCGGATGCACGGACTTACTTGAATACTCTTCAACAGATCAGAATAAAGAGTGGTCTTATAGATCATCTTGGAATTGAGCCTTTGATGATGGAAGCTCTTGAAAAGATTGAGAAGGACATCAAGAAACCACTTTTGAGGAGCGACAAGAAGAACATGGCCACTCTCTTGGCAGAGTTTGACAAGATTAACAAAAAGCTTGGCATTCGGAAGGAGGATCTTCCCAAGATCGAGGAAGAGCTTGAATTGGAAATTGCCAAAAGTGAGCTGACTGAACTTAAGAAGGAATGTGTTGAAGCAATGGAGACTCAACTCAAGAGGGAGGAGTTTCAGGATGAGGAGATGCCTGATGTCAGGAAATTGGACATCAGAAACTTCCTGTAG
>Isoform0000372
ATGGTGCATGGACTACCCGCCGCCGGGGCAGCCCGAGGACCCCACCTCGCCGCCGTCGGTCGTGGGCTCCTCCTCGCGGCCCTCCTCGCGGCTGCTGCCTCGTTCCTCCCAGTAGCCGACTCGTCCTGCCCGCGAGACAACTCACTGGTGAGAGACATAAGCCAAATGCAGCAGAGCAACTATGGGATGGAAGGATTCTCTCATATAACTGTCACCGGTGCGCTTGCTCACGGGATGAAGGAGGTGGAAGTGTGGCTTCAGACATTTGGTCCAGGTCAAAGGACCCCAATCCACAGGCATTCTTGTGAAGAGGTTTTCATTGTCCTCAAAGGGAAAGGCACACTCTTACTGGGGTCGAGCTCGCTGAAGTACCCAGGGCAGCCGCAGGAAATTCCTGTCTTTCAGAATACGACATTTTCGATCCCTGTAAATGATCCACATCAGGTCTGGAATTCTGATGAGCACGAAGATTTGCAAGTTCTTGTGATCATATCGCGCCCACCCATCAAGATATTTATATATGATGATTGGAGTGTGCCTCACATAGCCGCGAAGCTTAAATTCCCCTACTTCTGGGATGAGGACTGCTTGCCAGCACCAAAAGATGAACTCTAG
>Isoform0000374
ATGGATATATTTAGAATGTACGAGAAATATGCCCAGAAGAATGGGTGGAAATTTGATGTCATTGACATAATGGAGTCTGCTGTGAAAGGATACAAGGAAGCTAGTGGAACTATATCAGGTCCTGGGGTGTTTGGCAAACTAAAGTTTGAGAGTGGCATTCATAGAGTTCAGCGAGTGCCAGTGACTGAGAAATCTGGACGAGTGCACACTAGTGCTGTATCAGTTGCTGTTCTTCCGCAAGCTGATGAGGTTGATGTCCAGCTGCGGAATGAGGACCTGAGAATTGATACCTACAGATCAGGTGGCTCTGGAGGTCAGTCTGTCAATACAACCGATAGTGCTGTTAGGATAACTCATATTCCAACTGGAACAGTGGTTGCAATCCAAGATGAGAGATCACAGCACATGAACAAGGCCAAGCTCTGA
>Isoform0000376
ATGGCGTCAAAGAGGATTCAGAAAGAGCTCAAGGATCTGCAGAAGGACCCTCCCACCTCGTGCAGTGCAGGTCCCGTTGGTGAAGATATGTTCCACTGGCAGGCAACAATAATGGGTCCATCTGATAGCCCATATTCTGGTGGAGTTTTCCTAGTTACAATCCATTTTCCTCCTGATTACCCTTTCAAACCACCAAAGGTGGCGTTTCGCACCAAAGTATTCCATCCAAACATCAACAGCAATGGGAGCATTTGCCTTGACATCCTGAAGGACCAGTGGAGTCCGGCACTAACCATCTCCAAGGTGCTGCTGTCCATCTGCTCCCTGCTGACTGATCCAAACCCCGACGATCCTTTGGTCCCGGAGATAGCTCACATGTACAAGACGGACCGGCACAAGTACGAGAACACCGCGAGGACCTGGACCCAGAGGTACGCCATGTAG
>Isoform0000377
ATGATGGGCCTCACAGGCGGCTTCCCCGGCGGCGAGGTCGGCCTCAAGGACTTCGTCGCCAAGAACCCGCCGCCTCCTCGTTCCAAGAAATCAGATTCCCAGCTTCCACCCCAAGCCACGCTTTCCGCGCCGCCGCGGACGCCGGAGTTGCCGCTGTTCCTGCCGGGCATGGTGGTGCTGGTCAAGAACCCCAACAACGCCTACTACATGTACTTGCGGGATCGTGCAGCGCGTCACCGACGGCAAGGTCGCGGTGCTCTTCGAGGGAGGAATCTGGGACAGGCTCATTACCTTCAATCTCGACGAGCTCGAGGGCAGGGAGAAGGGGCCGCCCATGGTGAACCCCCAAGTCTGTGGTGCTAG
>Isoform0000378
ATGGCTGCCAAGAGCACCATGGTGACTTCCCTTGTCCTCCTTATGGCGCTGCTGCTCTCGTGCAGCGGCATTAGCGCCGCGGCGCGGCTGCTGGAGGAGGCGGCGCCCAAGGAGGAGTACCCGCACCCTGCCACGCCGGAGCTGCCAAAGCCCGAACTGCCGCCGCACCCCACGGTGCCGGAGCTGCCGAAACCAGAGGTGCCAGCACATCAAGAGCTGCCACCTCACCCCACTGAGCTGCCCAAGCCTGAGGTACCTGCTGAGCACTTGCCGGAGTTGCCCAAGCCCGAGCTGCCTCCTCCTCACCCAGCTGCCGTGCATGAACCTGAACTGCCCAAGCCTGAGGTACCGGAGCACCCCGCCGTTCCGGAGCTGCCGAAGCCCGAGCTGCCTCCTCACCCCGCCGTCCCGGAGCTGCCAAAGCCCGAGGTGCCGGCGCACCCCACCGTGCCGGAGCTGCCGAAGCCTGAGCTGCCTCCTCACCCCACCTACCCGGAAGTGCCGGAGGTGCCAAAGCATGAGCTGCCACCGAAGCCCGAGAGCCACTACCCGGTGCCAGAGACCAAGCCATGA
>Isoform0000379
ATGACGTGGGAGGAGCGGTTCCGCGTGGTGTCCGGGACGGCCCGGGCGCTGGCGCACCTGCACCAGGCGTTCCGTCCGCCGCTGGTCCACTACAACGTGAAGCCGAGCAACATCTTCCTGCTCGACGCGGAGTGCAACCCGGCGGTGGGCGACTTCGGGCTGGCGCGGCTGCTGCCGGGGATTAAGCTGGCGGACGGCGGCGGCAGCCGGTTCCACGCGGGCGGCGGGATGGGGTACGTGGCGCCGGAGCTGGCGTGCCAGAGCCTGCGGGTGAACGAGAAGTGCGACATCTACGGGCTGGGCGTGCTGATCCTGGAGCTGGTGACGGGGCGGCGCGCCGTGGAGTACGGCGACGACGACGTGGTGGTGCTCATGGACCAGGTGCGCGTCCTGCTGGAGCACGGCAACGCGCTGGAGTGCGTGGACCCGGGCATGGGCGGGCACGTCCCGGAGGAGGAGGTGCTGCCGGTGCTGAAGCTGGGCATGGTGTGCACGTCGCAGATCCCGTCCAACCGGCCGTCCATGGCGGAGGTGGTCCAGATCCTGCAGGTCATCAAGGCGCCCGTGGGCGGCGGCAGAATGGAAGCCTCCTCCTTCTGA
>Isoform0000384
atgtaccaccccacgcgcggcggcgtccgcgcgcggcagagatcaattcaaatgGACGATGTGAAGGTTGACAAGCATCGTGAGAATTACCTTGGTCATAGTGTTAAGGCTCCGGTTGGTAGATGGCAGAAAGGAAAGGACCTTTTCTGGTATACTCGGGATAAGAAATCTGACACGGAAGATGCTCTGAAGGAAGAAATCAGGAGAGTGAAGGAAGAGGAGGAACAGGCTATGCGTGAGGCTCTTGGCTTAGCTCCTAAGCGCAGCAATCGACCTAAGGGCAATCGCTTGGATAAGCATGAATATGCTGAGCTGATTAAGAGAGGATCAACTGCAGAGGACTTGGGAGCAGGGCATGCTGAAGCAGCACAAGTGCAGGGTCTAGGATTGTACAAGGCTCATCGCGATGAGGGCGAGTCGAGTTCTTTGAACCTTGATCCTCCTCAAATGGAGCCTGAGCAGACTGACCTCCCACCAGCACCCAAGCAGGAGGATTCGGAAGATGATAGGAAGGGGAAAAGGCGGCGTGAACATGACGAGAGGAGAGGGGAGAAGGAGCGAAAACGAGATAAGCATGGTGATGGAAAGGAGAGGAGGCGAGACAAGCACGAGAGGAGGCATGACTCTGAGGACAGGTCAAAGCAGCACCGCAAAGACAAGCAGAAGAGGAGGCATGATTCTGATTCTGGTTGA
>Isoform0000386
ATGGAGGGGCTGAGCTGGAGAACGGCGTGCTGTTTATCGGTGCTCTGCGCCGTGCTGCTGTTCCTGCGCCCGGCCGAGGGCATCCGCTTCGTGATCGACAGGGAAGAGTGCTTCTCGCATAACGTGGAGTACGAGGGGGATACTGTCCATGTCTCCTTCGTCGTCATCAAGGCTGACACCCCGTGGCATTACAGCGAGGAAGGCGTCGATCTTGTGGTTAAGGATCCTAATGGCGCTCAAGTCCGTGATTCTAGAGATAAGACCAGTGATAAGTTTGAGTTCATAGTTCAGAAGAGAGGTGTCCATCGCTTCTGCTTCACAAATAAATCCCCATATCACGAAACTATAGACTTTGATGTACATGTTGGCCATTTTTCATATTTCGAGCAGCATGCCAAAGATGAGCATTTTGCACCACTTTTCGAACAAATAGCCAAGTTAGACGAGGCACTTTACAATATTCAGTTTGAACAGCACTGGCTAGAGGCCCAAACTGACCGTCAAGCAATATTGAATGAAAACATGAGCAGGAGGGCAGTCCATAAGGCGCTCTTTGAGTCAGCAGCATTGATCGCCGCCAGCGTCATCCAAGTCTATCTCCTGCGTCGGCTCTTCGAGCGCAAGCTGGGAACGTCTAGGGTTTAA
>Isoform0000387
ATGTCTTCCGTGTCCCCAAAGAAGCTTCCGCTTTTGGACGACGAGGAATCGAGAAACCGAGACAATAGGAGTATGAACAACGACGGAGGAGGAGACGGCGGCGGATTCTCATGGCTAACAGCGCTCGGTTTCGGGTTCCTGACCTTCAACTCGGGCATGGCGATCTACCGCTCCGACCGCGACGTCGGGTCGATAGCATTCGTGGCGGGGTCGTACGCGGACCTGGTGCTGCTGTTCCTGTGCCTCCGCCTGTTCGAGATGACGCCGCGGGACTCACCTCGCCGCGGGTGGCTCAAGGCCTGCGTCTGGGCGCTGACCACGCTGCTCACCGTCATGTTCTCCCAGAAGGTGGCTGCCATCATGCCGGCGCCGGTGGCGCTCCTGGTGTGGGCGATGGCGTTCGCCACCATCGCCGGAGGCTTCTACGCCTTCTTCATCCACAAGGACAAGACTGCCCTTGTGGAGGAGGCGAAACAAGTAGATGTCGTCGTCATCTTTGCCACCACCACCGCCCAACCGGTGGATGTCTTTGCCTGTGccatgcgcgtgcgcctctccttc
>Isoform0000389
ATGGTTGGCTTCGCGCCGCTGACGTCTCGTGGCTCCCAGCAGTACCGGGCCCTCACTGTCCCTGAGCTGACGCAGCAGATGTGGGACGCCAAGAACATGATGTGCGCTGCTGACCCTCGCCATGGGCGTTACCTTACCGCCTCGGCCATGTTCCGTGGGAAGATGAGCACCAAGGAGGTTGACGAGCAGATGATAAATGTCCAGAACAAGAACTCGTCCTACTTCGTGGAGTGGATCCCCAACAATGTGAAGTCCAGCGTGTGTGACATCCCACCGAGGGGCCTGTCCATGGCGTCTACCTTCATCGGCAACTCGACTTCCATCCAGGAGATGTTCCGGAGGGTGAGCGAGCAGTTCACCGCCATGTTCAGGAGGAAGGCTTTCTTGCACTGGTACACGGGCGAGGGCATGGACGAGATGGAGTTCACCGAGGCCGAGAGCAACATGAATGACCTCGTGTCGGAGTACCAGCAGTACCAGGACGCGACTGCCGATGATGAGGGCGAGTACGAGGACGAGGAGGAGGTGCAAGCCGATGACATGTGA
>Isoform0000390
ATGAATCCCGAGCTCTCATGCATGGATGCTTCTGGGAAAGCTGCTGAATTTGGTCAGCTGAAAGATGGTTATATGTTTGACACATCAACTGGCATGTCACGAATGTTGTTAAGTTCGCCAACATGTCCAGTTCTGGAGGCCCTTGGGAAAAAACTGTCATTTGAGATTGCTGTTGGACTCAATGGTCGAGTCTGGGTGAATGCTCCTGCGGCAAGTACTGTCATTCTTGTATCAAATGCAATTATGAGGTCAGAATCTTTGAGTGGCATAAAACAAAGAGCTATGGTAGAAAATCTCTTGGAGAGATTGTCATGA
>Isoform0000391
ATGTCTTCTCCTTCGCGTCATCTCCTTCGATCTCCGGTTCTCCTTGGCATCATCTTCTTCCCACCGGCGGCGGCGCCTGCTCCTCCCTGCCGGTGTCCGCGGCTGCTCCTTCCCAACCGGCGGTGGCGCTTCTCCCAGCAACGATTGGAGCCCCCAGATCTGGTGGCGGCAGACCACGTTGGCGGCGCCACCTTCTACACTAGCCACGGCGGCGCCTCATTTCTCCCAACGGCGATCGAAGACCCCATAACCGATGAATCTGCTAGAAGCCCCAGCCTGGCACCCGTCGTAGAAGAAGCAGGCTGGAAGATTGGGCTATTTGGAGAGCCATTTAATTCCATTGATGTTCATGTTGTCTCCGTTCTATTCAGTTGGTGCTCTTTTCAGCTGTAA
>Isoform0000392
ATGCTGGGTCGGCTCTCCTCGATCATCGCCAAAGAGCTGCTCAATGGGCAGAAGGTGGTCGTCGTCCGCTGCGAGGAGATCTGCATGTCCGGCGGCCTCGTCCGGCAGAAGATGAAGTACCTCCGTTTCCTCCGCAAGCGGATGAACACCAAGCCGTCCCACGGGCCCATCCACTTCCGCGCCCCCGCCAAGATCCTGTGGCGTACCATCCGCGGGATGATTCCGCACAAGACCAAGAGGGGAGAGGCGGCGCTGGCGAGGCTCAAGACGTACGAGGGCGTACCGCCGCCGTATGACAAGACCAAGCGCGTCGTCATCCCTGACGCTCTTAAGGTTCTGAGGCTGCAGCCTGGGCACAAGTACTGCCTCCTCGGTGAGCTCTCTAAGGAGGTCGGATGGAACTACCATGACACCATCAGGGAGCTTGAGGAGAAGAGGAAGGCGAGGGCCAAGGTTGCCTATGAGAGGAGGAAGCAACTGGCTAAGCTGCGCGTCAAGGCTGAGAAGACAGCGGAGGAGAAGCTGGGATCTCAGCTGGAGATTCTTGCCCCGATTAAGTACTGA
>Isoform0000393
ATGATGTATGAGCCAAAGCTCTCCATGGAGGTCTCCAAGGAAACATGGGTCTGCAGCACCGACTTCGTCCATTGGAAGTCTTACCAGGGCAAGAATAACCGCAGTCACTGGCAACAGAAGGCTTCTGTTACTGGAACAGTGGAGACTGAAAAAAAGGAGAATGCTGAAGGCACCACCATTGTGAACTATGTACAAGAGTGCAAAGATCCATCGACGGTCAACTCAGCTGTGTCCATGCCATGTCCAGTTGCCCAGAAGACACCACCACCCAAACCAGCTACAACAGAACAGAAGCTGAAACTGGAGGTGCCGCCGGTCACCAATGCGGCAGCCTACGCCCCGTTTGTTCTGAAAAGGTGCAAGTCGGAGCCGATGCGATCATCAGCGCGGTTGGCACCTGACGCTTGCTTCTGGAAGGATCGCCATCGGCCGCTGAACGCAACTGGAGTCGGGTTCTGA
>Isoform0000394
atggcatccgctggcgccgatgacggcgcggcggCGCAACCTAAGGCCGCCATCTCGCACGTAATCTTCGATATGGACGGCCTCCTTCTCGACACGGAGGGCTTCTACACGGAGGTGCAGCAGAAGATCCTAGCGAGGTACGGCAAGGTGTTCGACTGGTCGCTCAAGGCCAAGATGATGGGCAAGAAGGCGACAGAGTCCGCCCGCATCTTTGTCGACGAGTGCGGCCTCAACGGCCTGCTCACCCCCGAGCAGTTCCTTGAGGAGCGCGAGAGCATGCTCCAGGCGCTCTTCCCATCCTGCACCAAGCTGCCAGGAGTACTATGTTTGGTCCATCATCTTCATGCCAACGGAATACCAATGGCTGTTGCGACAGGATCCCATAAACGTCATTTTGCACTGAAGACACAGAACCACCAGGAAATGTTTTCCCTGATGCATCATATTGTCATGGGTGATGATCCAGAGGTGAAGGCTGGCAAACCATCCCCTGATATTTTTCTTGCTGCTATGAGGAGGTTTGAGGGTGACATAGAACCCAGTAAGTGCTTGGTTTTTGAAGATGCTCCTTCCGGTGTAGCTGCAGCGAAAAATGCTGGAATGTCTGCAGTGATGGTCCCAGATCCGAGGCTGGATGTTTCATATCACAAAGGAGCTGACCAAGTTCTTAGTTCATTGTTGGACTTCAAACCTAGTGAATGGGGCTTACCGGCATTTAAAGAGTAG
>Isoform0000395
atgagttcctcctcctcggcggcGGCGTCGGCCGTGCCGCCGGAGGACGATGTCTGCTCCGTTTGCCACGACCGTTTCCGGATCCCGTGCCAGGCGAACTGCTCCCATTGGTTCTGTGGAGAGTGCATCATCCGTGTTTGGCATCATGGACCTGCTGTACAGGCTTGCAAGTGTCCCATTTGTCGCCGCCTTATAAACCTACTGGTGCCTGCTGCATTATCAGAGCAGGAGGATGATCCACAAGCACACCGTATTTTAGGAGAGATTCAGCACTATAACTGTATATTTGGTGGAGCACCACGCAGCCTGACTCAGAGGTTGCAAGACCTACCCTTCTTCATCCGAAGACTGTTCAGAGAACTAATGGATCCCCAGCGGACTCTCCCACTTGTGTTCAGGGCGCGGATGATGATGATGGTCGCACTGAGTGCAATTTATGTGCTGAGCCCTGTCGACATTCTTCCCGAAAGTGTGCTGGGGCTCTTTGGATTCGTCGATGACCTGCTCATCCTGCTCATCGTGTTCCTCCACCTCGCTGCCGTTTACCGGTCGTTGCTCCTATACCGCCACGGCGGCCAGTAG
>Isoform0000399
ATGAGCCGGGGACGGTCGCCGGAGCCGCTGGATTTCTTCATCTGGACTGTGCAGGATGTAGGGTTATGGTTGGAGGAAATAAATCTTGGAAGCTATCGCCAGGCTTTTGAAGAGAATGGTGTCAATGGAGAGTATCTAGAAAGCCTGTCGATGTTCACTACTGAACAGATTCTTCGATTTATAAGACGGTGTCATATGAAATGGGGAGATTTTATCACCCTCTGTAAAGAGTTGAGACGCATCAAAGTTGCCTGCCTGAAAGGAGAGCAGGAAGTCCGCAGGCCGTGGTGGGCGCCATCATGCCTTTCTGTTGTGTTCGTGCGGGTGGCCAAGCGGAACCGGCAGTCCCGTGTTGTATCCCTGAAGCTGGAAGTTTAG
>Isoform0000401
atgctgcgaccAGACCCAAAAGAACGCCTGACTGCTGCTGAAATTTTGAACCACCCATGGATTAGAGAGGATGGAGAGGCTCCAGATAAGCCACTTGACATTACTGTCATCGGTAGAATGAAACAGTTCAGGGCAATGAACAAGCTCAAGAAAGTTGCATTGAAGGTTGTGGCTGAGAACTTATCAGATGAAGAGATTATGGGCCTGAAAGAAATGTTCAGGTCCCTAGATACAGATAACAGTGGGACAATTACTCTTGAAGAGCTAAGATCTGGTTTACCAAAACTTGGTACTAAAATTTCTGAATCAGAAATCAAACAGTTGATGGAGGCGGCTGATGTTGATGGAAATGGTACCATTGATTATGCGGAGTTTATATCAGCCACAATGCACTTGAATAGATTGGAGAAGGAAGACCACATACTCAAAGCTTTTGAATATTTTGATAAGGACCACAGCGGATACATAACAGTAGATGAGTTGGAAGAAGCTCTGAAGAAGTATGAGATGGGAGATGACAAAACAATAAAAGAAATCATTGCTGAAGTAGATACAGACCATGATGGAAGAATTAATTACCAGGAGTTTGTTGCCATGATGAGGAACAACAGCCCTGAGATTGTTCCAAATCGGAGGCGCATGTTCTAA
>Isoform0000405
ATGAGCGCCGTGGCGGTTTCGTCGTCGCTGAACCCGGACGCGCCGCTCTTCATCCCGGCGGCGCTGCTGCAGGTGGAGGACTTCTCGCCGCAGTGGTGGGACCTCATCACCACCACCGCCTGGTTCCGCGACCACTGGTCCCGCGAGCACGCCCACCTGGACGAGATGGCCGAGCAGCTCGACGCGGCCAGCCTCCTGCCCGACGACGAGGACCTCTTCTACGACGACCAGCTCCAGCAGGCCCCCGCCGCCGTCGACCCAGCGCCCGCCGCCGCCGCCCTCAAGACAGATGAGGTGCTCAAGGCGCTGAACCTGACCTCCCCGAAGGGCGGCGACGCCCCGCGTGGGTTCCGGGAGAAGCCCAGGCACTCCGAGAAGCCGACCAAGTACGCCGGCAGCCCCAAGAGCAGCGCCCCCCGCGTGATCCACCAGCCTCGCTAG
>Isoform0000406
ATGATGGAAGGGCCATCCTTTTCTAATGACAACAGTGGTTCAGTAAGCAAAGGAGATAAGCAGAATGGTGAAAACACAAATCCTAAAAAGAACAAAAAGAACAAGAAAGGCACAGAAAAGAAAACAACTGTTTCTACTGATCAGAAGAGTACATCAAAGGCTGACCAGAAGAGCACATCAAAGGGGAAGAAACAAAAGGAGGTCTCAAAGGCACCCAGTAATGATTGTGAAACTTGTGGAGGAACTTTTGAGTCAAGGAACAAGTTGTTTTCTCACTTAGAAGAAACAGGTCACGCAATGCTGAAGACGAGGCAGAAAAATCGTCGATGA
>Isoform0000407
ATGGCGTCCGAGGGCGACAACAAGAAGATGATCACCCTGAGGAGCTCCGACAACGAGGAGTTCGAGGTGGAGGAGGCGGTGGCGATGGAGTCGCAGACCATCCGCCACATGATCGAGGACGACTGCGCGGACAACGGCATCCCGCTCCCCAACGTCAACTCGAAGATCCTCTCCAAGGTCATCGAGTACTGCAACAAGCACGTCCACGCCGCCGCCAAGCCCGCTGACGCCGCGGACGCCGCCGCCGCAGGGGGCGGCGAGGACCTCAAGAACTGGGACGCGGAGTTCGTCAAGGTCGACCAGGCTACGCTCTTCGACCTCATCCTGGCTGCCAACTATCTGAACATCAAGGGATTGCTGGACCTCACCTGCCAGACGGTGGCTGACATGATTAAGGGCAAGACTCCGGAGGAGATCCGCAAGACGTTCAACATCAAGAACGACTTCACCCAAGAGGAGGAGGATGAGATCCGCAGGGAGAACCAGTGGGCCTTCGAGTGA
>Isoform0000408
ATGGGGTCCGAGGGATCCTCGGGTCCGGTTGTAGTTCCCAGAAACTTTAGGCTGCTAGAAGAACTAGAACGTGGTGAGAAGGGCATTGGTGATGGAACTGTGAGCTATGGGATGGATGATGCTGATGACATATATATGCGGTCCTGGACAGGAACTATCATTGGTCCTCCCAATACTGTTCACGAGGGACAAATCTATCAATTAAAGCTATTTTGTGATACGGATTATCCAGATAAACCACCGACTGTTCGATTCCAGACTCGGATCAATATGACGTGTGTGAACCAAGAAACTGGATTGGTTGAACCAAGTCTATTTCCTATGCTTGGAAACTGGGAAAGGGAACATACAATGGAGGACATCCTGGTCAGCTTAAAAAGGGAGATGTCAACTCCTCAGAATCGCAGGCTGTACCAACCTCATGAAGGTAATGAAGATCAAAGAGTAGAGCAGAAAGGGCTCTCTCTTAGATGTGTCATCATGTAA
>Isoform0000410
ATGCATGTTGGTTGTGTTGCAAAGATCAACCCTGAGGCTCCCCTGGACAAAGTTTGTGTTCTTAGCTGTGGTATTTCTACTGGTCTTGGTGCATCAATCAATGTTGCAAAACCGCCAAAGGGTTCAACAGTTGCTATTTTTGGTCTAGGAGCTGTTGGCCTTGCTGCTGCAGAAGGTGCAAGGATTGCTGGAGCATCAAGGATCATTGGTGTTGACCTGAACGCCAACAGATTCGAAGAAGCTAAGAAGTTTGGTTGCACTGAATTTGTGAACCCAACAGACCACAACAAGCCAGTGCAGGAGGTACTTGCTGAGATGACCAATGGAGGGGTTGACCGTAGTGTGGAGTGCACTGGTAACATCAACGCTATGATCCAGGCATTTGAATGTGTTCATGATGGGTGGGGTGTTGCTGTGCTGGTGGGCGTGCCACACAAGGACGCAGAATTCAAGACTCACCCAATGAACTTACTGAACGAGAGGACCCTAAAGGGAACCTTCTTCGGCAACTACAAACCACGCACTGACCTGCCCAATGTGGTTGAGCTGTACATGAAGAAGGAGCTGGAGGTGGAGAAGTTCATCACGCACAGCGTGTCGTTCGCGGAGATCAACAAGGCCTTCGACCTGATGGCCAAGGGGGAGGGCATCCGCTGCATCATCCGCATGGAGAACTAG
>Isoform0000413
ATGAACCACCCTGGGCAGATCGGCAACGGCTATGCTCCAGTGCTGGACTGCCACACCTCCCACATCGCTGTCAAGTTTGCTGAGCTCATTACCAAGATCGACAGGCGGTCTGGCAAGGAGCTTGAGAAGGAGCCCAAGTTCCTGAAGAACGGTGATGCTGGTATGGTGAAGATGATTCCCACCAAGCCGATGGTGGTGGAGACATTCTCCGAGTATCCTCCCCTTGGTAGGTTTGCTGTCCGCGACATGAGGCAGACGGTTGCTGTTGGAGTCATCAAGAGTGTGGAGAAGAAGGACCCGACTGGTGCCAAGGTGACCAAGGCTGCTGCCAAGAAGAAATGA
>Isoform0000414
atggcggaCCAGCTCACCGACGACCAGATCGCCGAGTTCAAGGAGGCCTTCAGCCTCTTCGACAAGGACGGCGACGGCTGCATCACCACCAAGGAGCTTGGAACTGTGATGCGCTCATTGGGGCAGAACCCTACCGAGGCTGAGCTTCAGGACATGATCAATGAGGTTGATGCTGATGGCAATGGAACCATCGACTTTCCTGAGTTTCTCAACCTGATGGCACGCAAGATGAAGGACACTGACTCTGAGGAGGAGCTCAAGGAGGCCTTCCGTGTGTTCGACAAGGACCAGAATGGCTTCATCTCCGCTGCTGAGCTTCGCCATGTCATGACCAACCTTGGTGAGAAGCTGACGGACGAGGAGGTGGACGAGATGATCCGTGAAGCCGATGTGGACGGTGATGGCCAGATCAACTACGAGGAGTTCGTGAAGGTAATGATGGCCAAGTGA
>Isoform0000415
ATGGCGGACGCGGCGGTGGCGCGGCTGTCGCAGGGAACCAAGGTGTACGCGGAGGGCGGCCACGACAGGGTGTTCTTCCAGATGTTCGGCACCATGCCTGGGGAGCAGCTCCGCAAGGCCTACGCCTGCTACCTCTCCACCTCCTCGGGCCCCGTCATCGGCACGCTCTACCTCTCCACGGCGCGCCTCGCCTTCTGCAGCGACAGCCCGCTCTGCTACCAGGGCCCTGCCGGCCAAGAGTGCATGTACTACAAGGTGGTGCTTCCCCTGAGCCATGTGATGTCAGTGAACCCTTCTACCAGCATACGCAACCGGGCGGAGAGGTACATTCAGATCACGACCACGGATAACCACGATTTCTGGTTCATGGGGTTCGTGAACTACGACAAGGCCCTCAAGAATCTCTACGAGGCCCTGCAGCACCTCGATGTCAACGGCCACCAGCGCAGCTGA
>Isoform0000418
ATGGTGCACGTGAGCTTCTACCGCAACTATGGTAAAACATTCAAGAAACCAAGGCGTCCTTATGAGAAGGAGCGTCTTGACGCTGAACTGAAGCTGGTCGGTGAGTATGGGCTGAGGTGCAAGCGTGAGCTCTGGAGAGTCCAGTATGCACTGAGCAGGATCCGTAATGCTGCAAGGCACTTGCTCACCCTTGATGAGAAGAACCCCCGCCGTATCTTTGAGGGTGAGGCGCTTCTCCGTCGCATGAACCGCTATGGGCTGCTCGCTGAGGGTCAGAACAAGCTTGATTATGTCCTTGCCCTTACTGCTGAGAACTTCCTTGCAAGGCGCCTTCAAACACTTGTCTTCAAGGCTGGCATGGCCAAGTCCATTCACCATGCTCGTGTCTTGATCAAGCAGCGTCACATCAGGGTTGGCAGGCAAATTGTCAATGTCCCATCATTCATGGTGAGGGTGGAGTCTGAGAAGCACATTGACTTTTCACTGTCAAGCCCGTTCGGTGGAGGTCCACCAGGCAGGGTGAAGAGAAAGAACCAGAAGAAGGCAAGTGGTGGTGGCGGCGATGCTGGTGATGAGGATGAGGAGTGA
>Isoform0000419
ATGGCGGCGACGCGACTGGCGCTGGCCCTCCTGCTGACCGCCGCGGTGGCGGCATCGCAGCTGCCGGCGGCGGCGGTGGCGGCCAACTACACGGTGGGCGACGAGAAGGGCTGGAACCCGGACGTGGACTACACGGCCTGGGTGAAGAAGCACAAGCCCTTCTACAAGGGAGACTGGCTCATCTTCCAGTACCAGAACGGGCGGTCGGACGTGGTGCAGGTGGACGAGGTCGGGTACGACAACTGCGACAAGGCCAACGCGCTGAGCAGCTACAGCAAGGGCAGCACCTACGCCTTCCAGCTCAAGGAGGCCAAGGACTACTACTTCATCTGCAGCTATGGCTACTGCTACCACGGCATGAAGGTCCACGTCACAGCAAAGTCCTCCGGCTCCTCCTCCTCCGGATCCGGATCCGGCTCCTCTTCCGGTGATGATTCCTCCTCCTCTGACACCTCCTCCTCCGATGACTCGCCCTCGCCGCCCGCCAAGAAGTCCAAGGCCAAGTCCAGCGCCGCCTCGCCACCGCCGTCGCTCCTCGCTGCCACGCCCATTGCCGCCGCCGCCGCCGCTCTGCTCCTCAACAGGATGCTCTGA
>Isoform0000420
ATGGGGAAATCCAAAGACAAGAAGGGTTCGCGGGAAGCGGAGGACAATAAATTGGCGCTTGGGGTGAAGAGGAAGCAGCTGAAGAGGAAGAAGGACAGAGCGTTGGAATGTGCCGTCGATAGCGAACCCGCCGCCGGGCATGGCGTTAAAGAAGATAAAGAATTGGCACGGAGAAAGAAAATTCCATTGGTGAAGCAGAAGAAGAAAAATAAGCATGCCAATGTTAAGAGTAATCATGATAGGGCAGATGATGTGGTGGAATTACTATCAGACAGTAAAGATGCTGCAATGCGTAAGCTGAAGAAGAAGAGCAAAAAGAAGCTAATGGAAATTAGCAGTCCTGCCGTCGTATATGAAAGTTCAGTTGTTACTGATGATGCTGGAGCACCTAAACTGAAGAAAAAGAAAAGGAAGGTAAAGGGAGGGAAGAGCTCTGCTGGGATTACTGAGGCAGAAGAAATCCTGCATGAAAATCAAAATGAAGAAACTCAAAGTGCACTGAGTGAAGATGTGGATAATGAAGAGCCTCAAAAATCAAAGAGGGGAAAGAAAATGGAAGTTAAAAAACCTGGGAAGGCCAAGAAGAAAGATAAGCATGCATCACGTAAAGATAATAACAACTTGGAGAGGCATGTTGAAGTTAGTACTGCAAACGCTGATGAGATTCCATCAGTTGATGAAGACTGTTCCAGAGGAATGAAAAAATGGATCTTGGAGTACAAACAGAAGAGACCTGGCTTGAAAGCcttgcaggaaaggatagatgagtttattgttgctcat
>Isoform0000422
ATGCTCGCGGCGGGAGGAAGCCGAGGAGGGGTTCCCCGCGGCGCCGCGCTCGTGGGCGTGGCGGTGGCGCTCCTGGCCCTCAGCGCCGTCGCCGCCGCCGACTTCTTCTCCCCTCTCGCCCCCATCTTCTCCCCCGTCATCAACTCCATATGCAGCACGGTGGCCTGCGGGCAGGGCAACTGCACGGTGGCGCCGGGCACGCTGGGCTACCGCTGCGACTGCCGCCCGGGCTGGACGCAGCTCCACGTCGGCGACAGCCTCAGGTTCCTGCCCTGCGTCGTCCCCAACTGTTCCATTGACAGCACTTGTTTCAATGGTTCACCAGCACCAGCACCAGCACTAGCACTGACGCCTTTGCCAGCACCTAAAAACTTCTCGCTAGACCCATGTGAACTGGCATACTGCGGCGCTGGAGGCACATGTAGGAAGAACGGCTCTGGTCTCAGCTACCACTGTGAGTGCAAGGAGGGTCACAGCAACCTTCTCAACATGACCATGATGCCTTGCTTTCAGAATTGTTCCTTCGGCGCAGATTGCGCTAGCATAGGTATTCATCCCTCCTCAAACAGCCCTCCTGCACCACCTCCACCTGGTTCTGAGAGCATTTCTAACCAAGGCAATGTAGGAGCACCAGGATCCATTTCACAGAGAATTCTACTGCCACTGCTGGTGGTGGTCTCACTGGCCGTCGGTCAGGCGATATAG
>Isoform0000423
ATGGCGATAGCGATGAAGGGGATATTCAGAGGTCTGAAGATCATCGCACAAATATTCACAGTGCAGAGAGAGCATGAGCATGAGATAGAGATCGGGTACCCTACAGACGTGAGACATGTGTCGCACGTAGGCCTGGGCGCCAGCGACTCCTGTCCGAGCTGGATGAGTGAATTCAGAGGAGTAGAGGCGGTGACAGTAGGAGGACGGGGAGCATCCATCCTAAGCTCTGCTGCGCAGTCGAGGCACACCTCCTGGGCTTCTCTAGGGAACCTACTAGATGAAAAGCCTAAGGATCCCATGGAGGTGGCAATGCGGAAAAAGATTTCAGAATCGCGCAACAAGTTTGAAGATCTTATCCAAATGGCCCAGACCTCAGAACAAGGGATAGACTTTTTATATTCTAGTTTATCCAACCTAGCAGAACCTCTTCAAAAAATCACGCCTACTATGAGAGTTGATAAACAAGAGGAATATGAAACTTTCCTAGGTAATAAAATTCCAAATGAAATCGATATACATCCACCAAATGATATCAAGTCAAAAGGGAGATGCAAAAGAATTAAGAAGGGCAAGGAGAAGAAGGCTGGAAGTGGAGGTCAGGGTAAAAATAAACGGAAATGTGGAAAATGTAAGCAAGTTGCGGATCATGATGCACGCAATTGCCCAAACAATGTTGTTGGCTGA
>Isoform0000424
ATGAGGAAGGCTTTGAATATATTGCAGGCAACACACATGGCATCCCAACATATGACAGAAGAAGCTGTCTATCTTTGCACAGGAAACCCCATGCCAAATGATATTGAGCGGATAGCATTTTGGCTATTAAATGAACCATTTTCAACCAGCTTCAAATATATATCTGACATGAAGATGAGAAAAGGGTTGGCCTTGGTTGATATCATACGGGAGGTTACTATGTTTGTGTTCAAAATAAAAATGCCATCTGATGTTCGTGTAAAGCTAATCAATGACTTGGCTGATATTGAGTACAGGCTTAGCTTTGCATGCAACGATAAACTGCAGCTGGGCGCACTGATCTCAACTTTCACAGATGCTCGCAAGGCTATGGTTGCTGCTGCCAGCTAA
>Isoform0000427
ATGGCGGCGCAGCAGCAGGGAAGAGGCAGTGGAGCTGTGGTCCTTGCGGCGGCGGTGCTCCTCTGCGTGCTCCTCCATGCCCACGTCGCGGAGTCGGCCGTGTTCACCGTCGGCGACCGTGGCGGCTGGAGCTTCAACACCAACACCTGGACCAACGGCAAGCGCTTCAAGGCTGGGGACGTCCTAGTGTTCAAGTACGCCTCGACGGCGCACAACGTGGTGGCGGTGAACGCCGCCGGCTACAAAGGCTGCTCCGCGCCCGGGGGCGCCAAGGTGTACAAGTCCGGCAACGACCGCGTCACGCTCGCCCGCGGCACCAACTACTTCATCTGCAGCATCCCCGGCCACTGCCAGGCCGGCATGAAGATCGCCCGTCACCGCCGCCTGAGTCCTGACCAATCGTTGCCGTCGTCGCCGCCGCCGCCGCCGCCGCGTGATATATACATCTATCTATCGACTACCTAA
>Isoform0000430
ATGTCAGCACATGCATTGGTTCAGCAGATATCAGCACTTCAATCTGACTTGCTTTCTCTTCAGTCTGAGCTGGAGAACACCCTTCCAGCTGACCGGAAAAGATGTATCAATGAGTTATGTACTCTGATTCAAACAGTGGAACAGCTTCTATTTGCGTCGTCAACTACTGCAGAACCAATATTGACGCCTTGGCCATTGATGCGGGCACTTGATGATATGGAAAATGCTAACGCTCAAGTTGAAGTTTCCGTGGAAGAAGTAACCAAGGCTCGCACCCAGAAGATAAAGATCTTCGAAAATCGTGCCCATGAGGTGGGGAGGGAGCGACAAATATTTGTTGATTTCTTCTGCAACCCTGAGCGCCTCAAGAATCAAGTCAGAGAGCTGACCTCCCGTGTGAAAGCTCTCCAGGACTAG
>Isoform0000431
ATGGGGAACCCGGAGAAGCTGATGAACCAGATCTTCGACCTCAAGTTCACCTCCAAGTCGCTGCAGCGGCAGGCGCGCAAGTGCGAGAAGGAGGAGAAGGAGCAGAAGCTCAAGGTCAAGAAGGCGATCGAGAAGGGCAACATGGACGGCGCCCGCATCTACGCCGAGAACGCCATCCGCAAGCGCACCGAGCACATGAACTACCTCCGCCTCGCCTCCCGCCTCGACGCCGTCGTCGCCCGCCTCGACACGCAGGCCAAGATGCAGGTCATCGGCAAGTCCATGCAGTCCATCGTCAAGTCGCTCGACTCCGCGCTCGCCACCGGGAACCTCCAGAAGATGTCCGAGACCATGGACAACTTCGAGCGCCAGTTCGTCAACATGGAGGTCCAGGCCGAGTTCATGGAGGGCGCCATGGCCGGCTCCACATCCCTCTCCACGCCCGAGACCGAGGTCAACAGCCTCATGCAGCAGGTCGCCGACGACTACGGGCTCGAGGTCTCCGTCGGTCTGCCACAGGCCGCCGCGCACGCCATCCCTGCCGCCAAGGATAAGGAGAAGGTCGACGAGGATGACCTCTCTCGCCGCCTCGCCGAGCTTAAGGCCCGCGGCTGA
>Isoform0000432
atgcagatcttcgtcaagacCCTCACCGACAAGACCATCACCCTGGAGGTGGAGTCCTCTGACACCATCGACAATGTGAAGGCGAAGATCCAGGACAAGGAGGGCATCCCCCCGGACCAGCAGCGTCTTATCTTTGCTGGCAAGCAGCTTGAGGATGGCCGCACCCTGGCAGACTACAACATCCAGAAAGAGTCCACCCTTCACCTGGTGCTCCGCCTTCGCGGTGGTATGCAGATCTTCGGCAAGACCCTCACCGGCAAGACCATCACCTTGGAGGTGGAGTCTTCTGACACCATCGACAATGTGAAGGCGAAGATCCAGGACAAGGAGGGCATCCCCCCGGACCAGCAGCGTCTCATCTTCGCCGGCAAGCAGCTGGAGGATGGCCGCACCCTGGCAGACTACAACATCCAGAAGGAGTCCACTCTCCACCTGGTGCTCCGTCTCCGTGGTGGCCAGTAA
>Isoform0000436
ATGGGGTTCGTGTCCTTCGTCGGGAGGGTGCTCTTCGTCGCCGCGTTCCTCCTCTCCGCCTACCAGGAGTTTAATGAATTCGGTACTGATGGTGGGCCAGCAGCTAAGGCGCTCCAGCCCAAGTTCAACGTGTTTGTCAAAAATATCTCTGCTCATCTGGGAGTAGCTGTGCCGCACATTGAGCTGAAGCATGTGATTGCTGCTACAATTGGTCTTAAGGGTCTTGGAAGTCTCCTTTTTATTTTGAGCAGCTCTCTCGGTGCTTATCTCCTGTTGTTTTACCTTGCTTTGATCACTCCAATCATTCATGACTTCTACAACTACGATATGGAGAAGGCAGAATTTGCGCAGCTCTTTGGGAAGTTCACCCAGGATGTGGCACTGATTGGAGCTCTCCTCTTCTTTCTGGGCATGAAGAACTCCATCCCGAAGCGGCAGGGCAAGAAGAAGGCCCCCAAGGCGAAGACGAACTAA
>Isoform0000438
ATGAAGAGCTACCAGCAGCGGAAGAAGACAAAAATTAACCTGAAAACCAAGTTAAAGAAGAGAGTAGAGGAATCCCCTTCATGGGTCAAAGCACTTATTGGTTACTTTGAGGTGCCATCGATGGATATTATTTCCAGAAGATTGTTTTTCTTTGCTTTCGTTGCTGGATGGAGCATAGCGACTTCTGCAGAGAATGGGCCTGCGTTTCAGCTCGCAATATCGCTATTCTCATGCATATATTTCCTCAACGAAAAGATGAAGAACCTCCTCAGGGCATCAACCACTGGGTTTGGAGTACTTGTTGGCGGTTGGATTATTGGTTCTCTACTGGTTCCACTGGTCCCAACATTCATCATCCCACCTTCATGGTCCCTAGAGCTACTCACCTCGCTGGTTGCTTACGTTTTCTTGTTCCTGGGATCCACTTTCCTGAAATGA
>Isoform0000440
ATGGCCGTCTCCATCACCGGCAGCAGCATCCGCCTCCACGTTGCCCCGTCCACTCGCCGCCGAGGGAGCGTGGTCACCGCCGCCTCCGCCGCGCGGCTCGACCGGCGCTCAGCGGCCCTGCTCCTGCTCTCCGCGGCGGTTCCAGCGGCATCGGCAGCGACAGCTCCACCGGCGAGCGCCGCGGGCATCGGGTTCTTCGGCATCCGCAAGAAGCTGGAGCGCGCGGAGGAGGCAGCGGCCGAGGCGGTGCGGGAGGTGGAGGAGGCCGTGGAGGAGGCGGCGGCGGAGGCTGCGGCGGCGGGCGGGGAAGCCGTGAAGGAGGCGGTGGCGGAGGCAGAGAAGGAGGCCGGCGAGGTCGCCGGCGAGGGCCTGCAGCTGGTGGCCGGCGCGGAGATCGCCGGGGACGGGTTGGTGCAGGCCGCGGTGGTCGCCGGCGCCGAGGCGCTCGGGGTCGTCGTGGGCCTGTCCGTGGTCAATGGCATCCTGAAGCCCGAAGCTTAG
>Isoform0000444
ATGGAGATCCCGGTGCAACACCGAGGGGACGCGGTGAGCAGCCTGGTGTACGAGGCCAACGCGCGCGTCAGGGACCCGGTGTACGGCTGCGTGGGCGCCATCTCGTCGCTGCAGCAGCAGGTGGAGGCGCTCCAGGCGCAGCTGGCGCTGGCGCAGGCCGAGATGGTCAGGCTCAAGATGAGCAACGACTACATCCTGCACCGGCTCAAGGCCGCGAGGACCGGCGGGGGCAGCAGCTACACTGGCTCGCCGTCGTCCATGTCCTCGCCCAAGACGGCGGAGCCCGAGGTGCACTGCAAGGCCACGCCGGAGCTGCTGGACATGGTCGTGGACCAGCCCAGCATGGACGACGCCCACTTCTGGTCCTACTAG
>Isoform0000445
ATGTCTGCAATTCTTTACCTGTGGTGGAGGAAGCAGAAGGATGACATGAGGATGAAGGTCATGTATGGTTCATTTGAAGATGGTGATGCAAAGTTAGACGAAATGGAGATGGTCGATGGTTTCGAGATAGCTATGAAGAAACTAACTGAATGGCTTGGAGAGAATATTGACAAGAACAAGACTAGGATCTTTTTTGCAGGATCATCACCAACACATTCCTGGGCTAGCAACTGGGGTGGAGAAGACAAGAACAAATGTCTTAACGAAACAGAGCCGATCTACAAAACAGGATACAAAGCTGCAACTACGGACTACAGCTTGATGGCCACGGCCAAGTCCTATTTTCGAACATTGGAGCCGAAAGGCATACATGTTCAGATACTGAACATCACAGAGCTTTCTGACTACCGGAAGGACGGGCATCCGACGGTGTTCAGGAAACAATTTGCTCCTCTAACCAAAGAGCAAATTGCTGAACCAGCCAGCTACGCGGATTGCACGCATTGGTGCCTCCCTGGAGTTCCTGATGTCTGGAACCAGTTTTTATATGGCTACCTCGTGCACAAATGA
>Isoform0000446
atggcgagaggcggcggcggggatccgaggacgGAGGATGACCCCTTCTCCGACGCAGACACCACGGGATCCGACTCCGACGAGTCCCCTCAGCAGGGGATGGGGGCCCGCCGCCCCGGCGCCACCTCCAACCCGATCCTGACACGCCTCGCGGTGTCGCGGAACCCGAGCCCGCTGGCCGCGGCCACCGCGGCCCCAGGGGTCTGCCTCCTGCGCTTCGCCTGGGAGTCCGCCGCGGGCTCCTTCGTGGGCGCCGTCGTCGGATACGGTAAAGGTTTGGTTATGATGAAGGGGTTTAAAGGATCATTTCCTGATGCTGCGTCATCTGCTAAGATATTTGCTGTTCTTGCTGGTGTTCAAAGTTTGGTAGCCTGCTCTTTGAGAAAACTTCGTGGAAAAGATGATGGAATTAATGCAGGAGTCGCAGGCTGTTGTACTGGCCTTGCTTTGAGCTTTCCAGGTGCACCACAAACTCTGATTCAGAGCTGCCTGACCTTTGGGACTTTCTCTTACATCATTGAGAAGCTAAACAAGCAGCAGCCTGCGCTGGCGCTCCCGCCTGCGACAGGTGTGATGGATCTGAAGGCTGGACAAAGTGTTCTTCCTCCCTTCACACTTCCTCTTCCGGATGCAATGGACGAATTTTCTAAGTTCCAAAATTTTTTGTCATCCAAATTTCGGGGAAACTGA
>Isoform0000451
ATGAGAGCGTTTATCAATAGAGAAGGCATTGACTTTTCAGATGCTCAAAACATGCAGCCTGTGCAGGAATGGGAATTAGCGGAGAACCTGCAAGGAGCTCTTGAGTACCAAACAAGATATTCAAGGTTCCAAGGTGTGGCTAACCTAACTCTGCATTTCTCTGACAACTTTGGTGGTGATACAACTAAGATTTATTACATTGGACTACGTGGTGAAGCCACTCAGAACAAAAGGGATGTAGTTGCGACAATTGTATATGAAGTCATGCCCAATCCTTCAGATCACAAAACAAAATCCGAGACCGGAGGAGGTTTCTCGCATGTCGAGTAG
>Isoform0000452
ATGGAGTCCGCGGTGAACCCGAAGGCGTACCCGCTGGCTGATGCGCAGCTGACGATGGGTATCCTCGATATCATCCAGCAGGCCGCCAACTACAAGCAGCTTAAGAAGGGAGCTAACGAAGCGACCAAGACCCTGAACAGGGGGATATCGGAGTTCGTAGTGATGGCGGCGGACACGGAGCCGCTAGAGATCCTGCTCCACCTCCCCTTGCTAGCTGAGGATAAGAATGTGCCATATGTATTTGTGCCATCAAAACAAGCTCTTGGCCGTGCTTGTGGCGTGACAAGGCCGGTCATTGCTTGCTCAGTGACCAGCAATGAGGGTAGCCAGCTGAAACAACAGATACAAGGTCTCAAGGACTCTATTGAGAAGCTTCTCATCTGA
>Isoform0000453
atgtttctcacAAGGACGGAGTACGACCGCGGGGTGAACACCTTCTCGCCGGAGGGGCGGCTGTTCCAGGTCGAGTACGCCATCGAGGCCATCAAGTTGGGATCCACTGCAATCGGGTTGAAGACAAAGGATGGCGTTGTTCTCGCCGTCGAGAAACGTGTGACCTCGCCACTGCTGGAACCTAGCAGTGTGGAGAAAATCATGGAAATTGATGAGCACATAGGCTGTGCCATGAGTGGACTTATTGCTGATGCTAGAACATTAGTTGAGCACGCTCGTGTTGAGACCCAGAATCATAGGTTCTCATATGGGGAGCCAATGACCGTAGAATCTTCTACACAAGCTATCTGTGACCTGGCTCTGCGCTTTGGCGAAGGTGATGAAGAGTCAATGTCACGGCCATTTGGAGTCTCCCTCCTAATCGCTGGACATGATGAGAATGGACCTAGCTTATACTACACGGACCCATCTGGAACCTTCTGGCAATGCAATGCAAAGGCAATTGGATCAGGTTCTGAAGGAGCTGATAGCTCCTTGCAGGAGCAGTACAACAAGGAACTGACCCTCCAGGAGGCGGAGACCATAGCCCTTTCTATCCTGAAGCAGGTTATGGAAGAAAAGGTGACCCCAAACAATGTCGATATCGCCAAGGTTGCCCCCAAGTACCACCTCTACACCCCTGCCGAGGTCGAAGCTGTCATCGCGAGGCTGTAA
>Isoform0000454
ATGGCGAACCCCCGCGTCTTCTTCGACATGACGGTCGGCGGCGCGCCCGCAGGCCGGATCGTGATGGAGCTCTACGCGAACGAGGTCCCGCGCACCGCGGAGAACTTCCGCGCGCTGTGCACGGGCGAGAAGGGCGTGGGGAAATCGGGCAAGCCGCTCCACTACAAGGGCTCGACGTTCCACCGCGTGATCCCGGAGTTCATGTGCCAGGGCGGCGACTTCACCCGGGGCAACGGCACCGGCGGGGAGTCCATCTACGGCGAGAAGTTCCCCGACGAGAAGTTCGTGCGCAAGCACACGGCGCCCGGGGTGCTGTCCATGGCCAACGCCGGGCCCAACACCAACGGCTCCCAGTTCTTCATCTGCACCGTGCCGACCCCGTGGCTCGACGGGAAACACGTCGTGTTTGGCCAGGTCGTGGAGGGGATGGACGTGGTCAAGGCCATCGAGAAGGTTGGGTCCCGCAGTGGGTCCACTGCTAAGGAGGTCAAGATCGCCGACTGCGGCCAGATCTGA
>Isoform0000455
ATGACGGTCGGCGGCGCGCCCGCAGGCCGGATCGTGATGGAGCTCTACGCGAACGAGGTCCCGCGCACCGCGGAGAACTTCCGCGCGCTGTGCACGGGCGAGAAGGGCGTGGGGAAATCGGGCAAGCCGCTCCACTACAAGGGCTCGACGTTCCACCGCGTGATCCCGGAGTTCATGTGCCAGGGCGGCGACTTCACCCGGGGCAACGGCACCGGCGGGGAGTCCATCTACGGCGAGAAGTTCCCCGACGAGAAGTTCGTGCGCAAGCACACGGGCCCCGGGGTGCTGTCCATGGCCAACGCCGGGCCCAACACCAACGGCTCCCAGTTCTTCATCTGCACCGTGCCGACCCCGTGGCTCGACGGGAAACACGTCGTGTTTGGCCAGGTCGTGGAGGGAATGGACGTGGTCAAGGCCATCGAGAAGGTTGGGTCCCGCAGTGGGTCCACTGCTAAGGAGGTCAAGATCGCCGACTGCGGCCAGATCTGA
>Isoform0000456
ATGCACCGAGATGTGAAGCCCCACAATGTTATGATAGATCACGAGCTTCGGAAACTCCGGCTGATAGACTGGGGCCTTGCTGAATTCTATCATCCTGGCAAGGAATATAATGTCCGTGTTGCCTCCAGGTACTTCAAGGGGCCTGAGCTTCTTGTTGACTTGCAAGATTATGATTACTCTTTGGACATGTGGAGTCTGGGCTGCATGTTTGCTGGAATGATTTTTCGTAAGGAACCATTTTTCTATGGCCATGACAACCATGATCAACTTGTTAAGATAGCCAAGGTACTTGGAACAGATGGGCTGAATGCTTATTTGAACAAGTACAGAATTGAGCTTGACCCTCAGCTGGAAGCCCTTGTTGGAAGGCATAGCAGGAAACCCTGGTCAAAGTTTATTAATGCAGATAACCAACACCTAGTGTCTCCTGAGGCTATAGATTTCCTCGACAAGCTTTTGCGTTATGATCATCAAGACAGGCTTACTGCACGTGAAGCTATGGCACACCCATACTTCCAACAAGTGAGAGCTGCAGAGAACAGCAGGACGCGAGCATGA
>Isoform0000457
ATGCTTTCATCCTATGCCCCAGTGATCTCTGCCGAGAAGGCCTACCACGAGCAGCTGTCCGTGGCTGAAATCACCAACAGCGCCTTTGAGCCATCTTCCATGATGGCCAAGTGCGACCCCCGCCATGGCAAGTACATGGCTTGCTGCCTCATGTACCGTGGAGATGTGGTGCCCAAGGATGTGAATGCTGCTGTGGCCACCATCAAGACAAAGCGCACCATCCAGTTTGTGGACTGGTGCCCGACTGGGTTCAAGTGTGGCATCAACTACCAGCCCCCCAGCGTGGTGCCTGGTGGTGACCTGCAAGGTGCAGCGCGCTGTGTGCATGATCTCCAACTCCACCAGCGTGGTGGAGGTGTTCTCACGCATTGA
>Isoform0000460
ATGGCGTCCCCCGAGCCCGCCGCGCATCCGAGCCTCGCCAAAGAGCCCCCCGCACCCACTGCGGCGCCCTCGGCCGCGCCCGCGGCCGAGCAAGAAGGGCCACCGCAACCGCAAGAGCCTGTCCCCGAAGCGGAGGCGGAGAAGGCGGAGGGGGAGGAAGCCAAGGAGGAGGAGGAAGGGGAGTGCGGGTTCTGCCTCTTCATGAAGGCCGGCGGCTGCAGGGACACCTTCGTGGCGTGGGAGGAGTGCGTGGAGGCGGCGCAGAAGGACGGCGACGACATGGTCGAGCGCTGCCACGAGGCTACTGCCAACCTCAAGAAGTGCATGGACGCGCACGCCGACTACTACGCTCCCGTGCTCAGGGCCGAAGAGGCCGTCAACGAGCGCGCCGAGGCCGAGGCCGCCGCCGCCGCTGCGGCCGACGACGCCGCGAAGGACAAGGGAGGGGAGCCAGCGACTGATTCGGAGAATAAGGAAGAAGGCGTGCCCCAGCCGGCTGCTTCCTCCCCGCCAGCCGCCGGCGTTGGGAACGATGCGGAGAATAAGGAAGAAGCCGTGCCCCAGCCGGCTGCTTCCTCCGTGCCGGCCGCCGCCGAAGAAGCAGTTGCTGAGAAGGTTTGA
>Isoform0000464
ATGGCGAGCCCGTCCTCCTCCTCCTCGTCCCCGTCTCGCAAGGCCCTGAGCAAGATCGCGTGCAGCCGCCTGCAGAAGGAGCTCGCGGAGTGCAGGTCAACCCCGCCCGCCGGCTTCAAGCACAGGGTCACCGACAACCTCCAGAGGTGGGTCATCGATGTAGCCGGGGCACCAGGCACGCCTCTACACCGGCGAGACCTACAAGCTGCAGGTGGATTTCCCGAGCATTATCCCATGGAGGCACCTCAGGTTATATTTCTGCATCCAGCACCGATGCATCCACACATTTACAGCAACGGACACATCTGTTTAGATATATTGTATGACTCGTGGTCCCCAGCGATGACTGTTAGTTCTATTTGTATCAGCATATTATCTATGCTGTCCAGCTCACCAGCAAAGCAACGCCCAGCCGATAATGATCGCTATGTCAGGAACTGTCGCAATGGGAGGTCACCGAAGGAGACCAGGTGGTGGTTCCATGACGACACTGTGTGA
>Isoform0000466
ATGGCGGCGAAGCGGGAGATCTCGAGCACCCTGAGGAACCTGAAGTTTATGCAGCGCGGCGCGGCTGCGCAGAAGGTCGAGGAGAAGGCCAAGGTGGAGGTACAGGAGGAGGTGGTGACGGCGCCGAGTGGAGGCTTCGGCTCGTCAGCGCAGGTCGTTAGGAAGTGCATAGTTATCATGGAGGGTAATCCTCATCCAGGAGCTATAAAGGGTCGGATGTCTTTCCAAAATTTCAATCCATCTATTGATAAACTAAATGAAGGGGCAAGAGGTGACCGTCAAACAGAATCAGCTTCACCTAGTAATCATGATCAAGACAGTGCAAAGTCTAGCAGAGGGGATGAAGTTCCAGCATCGAGATCTAGAGATTTTGACATTCCCAGTTCAGAAAGCATATCTCTGAATGAACTGAAGAGGAAAGAGCCCGAACTTGATATGGAAACACCGCCATCTTATAAGGAACCAAAAACGAACATTGATGGTAGGTCATCTTCACAAAGCAATGGTCGTGGATCAAACAAGTCCAACAAGCGTGAAAAGCTCGACTTCAATCATCTAAGACCTAAGAAATAA
>Isoform0000467
ATGATAAACCTTTTTAAGATAAAGGACCAGAAGAAGGGTGATGCTGCAAATACAAATGGAAGGCCTGCTGCTAAGAAGCAAAGTCCAGGGGAGTTGCGTCTCCACAAAGATATCGCTGAACTTAACCTTCCCAAGACAACTAAGATTACTTTTCCGAATGGCAAGGATGATCTGATGAACTTTGAGTCCACTATTAAGCCTGATGAAGGATACTACATGGGTGGAAAATTTGTTTTTACCTTCCAAGTTCCTCCAGCTTACCCGCATGAACCTCCCAAAGTCAAGTGCAAGACTAAGGTTTACCATCCCAATATTGATTTGGATGGAAATGTCTGCCTGAACATTCTGCGTGAAGATTGGAAGCCAGTCCTGAACATCAACACCATTGTGTATGGTTTGAATCTTCTTTTCTCGCAACCTAATGACGAGGACCCCCTGAACCATGATGCAGCAGCTGTTCTCCGCGATGACCCGAAAAAGTTTGAGAAAAATGTTCAGAGGGCGATGGCTGGAGGCTACGTTGGTGAAACCCACTTCCCTCGGTGTATATAA
>Isoform0000468
ATGTCGAGGCGCGGCGACTGGGTCTACGAGAACAACGGCGGGACCTGCGTGGCCATCGCCGGCGCCGATTACTGTGTCGTCGCGGCGGACACCCGCCTCTCTGTCGGATACAGCATCCTCACGCGCGACCACTCCAAGATCTGCGACCTGGCTGACAAATGTGTACTAGCATCTTCTGGCTTTCAAGGTGATATTAAGGCTCTGCACAAGAACCTAGCTGCCAGAGAATTGCTATACCAACACCAGCATAATAAAAGGATGAGCTGCCCCGCCATGGCACAGCTCCTCTCCAATACCCTGTACTACAAGCGCTTCTTCCCATATTACGCCTTCAATGTGCTCGGTGGGCTTGACAGCGAGGGGAAAGGATGCGTTTTCACCTATGATGCAGTAGGTTCCTATGAGAGAACCGGTTACAGTGCTCAGGGAACGGGGTCTACTTTGATCATGCCAGTCCTGGACAATCAACTAAAATCACCAAGTCCTCTATTACTCCCTGCCAGGGATGCTGTCACACCATTGTCGGAGTCAGAGGCCATCGATCTAGTTAAGGATGTGTTCGCATCTGCAACTGAGAGAGACATCTACACTGGGGACAAGTTAGAAATTGTTGTTATTAACAAAGCCGGTACTAAGCGTGAGTACATCGAACTGAGGAAGGACTAA
>Isoform0000469
atggcggaccACGGTAAGCATCCACTGGAGGCGGTGTCCGAAGAGGTGGATCAGCCAATCCAGCGCCGCCGCCTTAGCCTTGCCCCTCGTGCACATGGGAAAGGACCCAGCCAGCCGGTCCAGGTTGACTCCAATAGATCTCCTCCTCCAATGGAGGCCATCACCGCAGTGGAAGCTCCGGCTATCGCGGCAGCCGAACCCGATCCGCTGGTGCCAGGGATGGATGCAGATTTCGACCGCGACGACACATGGGAATTCCTCTACCGGTGGAGGAATTCCATGAACTCGTACGGGGAGGAGTGTAAGAAGACAGCCCGCCTGGAAAGGGAGTTGGCGGACAAAGACGCGGTGCTTGAAGGCACCAAGGCTGCGCTCGCCACGCACTTCGGGCGCAGGTGGATACTCTGTATCTGGCCATCGAAACTGTTACCAGCTTCGTGA
>Isoform0000472
ATGCCCCGGAAGAGGAATCTGGAGGATCTGTGGTGGTCTGTTTTTCCTATTGGGACTGAGTGGGAAAGCATTGATAAGCTAAAGGAATTCAACTGGAACTTCGAAAATTTAGAGAAAACACTAGAGGAAGGGGGTGAACTATATGGGAAGACGGTTTACTTGTTTGGAAGCACCGAGCCACAACTATCGGATGTTAATGGTGAATTGAAGATCATACTTGTTCCTGTTGTAGTTGCTGTTGACTGTCCTTTTCCTCCATCAGATACGATTGGCATAAATTTGGTTCAAACGGGAGAAGAAATAGTACCAATGAAAAAGATGAAGATGGCATGGGTGCCTTATGTTCCTCTTGAGGACCGGTTTGGCAGGATTGAACGTTTGAAAACAAAAATCTTTACTCTCTGTTGCACCCAGCGGAGGTCTGCGCTGAAGCATATGAGAACTGAGAGAGCCAACAAGTTCAACTACTGCACGCCCTATTACATGCCACTAAATCCTCCTGAAGATGAAGATGGCACAGTTGTCAGGATCGTATATCCTCTAGAACCGCCGATAATTTGTGATTTTGACTTGGAATGTGATTCTTACGAGGTTTGTAAGGAATTTCAGTTCTACTCTGATGTACAATGCTACCTATGA
>Isoform0000474
ATGGCGTCGGTGGCGTTCGGCAGCACCGTGGCGGCGGCCGTGGCGCCGACCTCGGGGAGGACGCGGCCGGCGCGGCGGTCCGTGCTGGCCGTGCCTCCCGCCGCCACTCGGGGCGGCCCGGCGCCGGCCAAGGAGGAGAAGGGGCTGGGCGAGATCATCTTAGGCTTCATCTTCAAGAAGGACCAGCTGGTGGAGACGGACCCGCTCCTCAACAAGGTCGGCGGCGCCGCCGCCTCCTCCCGCGCCAAGCCGCCGCCGCGGGGCGCCGCTACCACCGCCGGCAAGAAGGCTGCCGGCGGCGACGACGGCGGCAGCAGCGGCGGGTTCAACCTCGGCGGCCTCGGCGGGTTCTTCGCCAAGAAAAGCAGCTGA
>Isoform0000475
ATGGCGGCGTCGGACGTTGAGTACCGCTGCTTCGTCGGCGGCCTCGCCTGGGCCACCGACGACAACTCCCTCCACACCGCCTTCAGCACCTACGGCGAGGTCCTCGAGTCCAAGATCATCCTGGATCGGGAGACGCAGAGGTCCCGCGGCTTCGGCTTCGTCACCTTCTCGACGGAGGAGGCGATGCGGAGCGCCATCGAGGGCATGAACGGCAAGGAGCTCGACGGCCGCAACATCACCGTCAACGAGGCCCAGTCCCGTGGCGGCCCGCGCTCCGGCGGGGGCGGTGGCGGCTACGGCGGCGGCCGTGGAGGCGGTGGCGGCTACGGCCGCCGTGATGGAGGTGGCTACAGCGGTGGCGGCGGTGGCTACGGCGGCCGTGGCGGTGGTGGCTACGGCGGCGGTGGCGGCGGCTACGGCGGTGGCAGCCGCGGCGGCGGGTACGGCAACTCCGACGGGAACTGGAGGAACTGA
>Isoform0000476
atggtgcaggacgctgagaagtacaagtcggaggacgaggagCACAAGAAGAAGGTGGAGTCCAAGAACTCGCTGGAGAACTACGCGTACAACATGCGCAACACGATCAAGGACGAGAAGATCGCGTCCAAGCTGGCGGGCGACGACAAGAAGAAGATCGAGGACGCGATCGACGCGGCCATCAGCTGGCTGGACGCCAACCAGCTGGCGGAGGCGGACGAGTTCGAGGACAAGATGAAGGAGCTGGAGTCGCTGTGCAACCCCATCATCGCCAAGATGTACCAGGGCGCGGGGGCCGACATGGGCGGCGCCGGCGGCATGGACGAGGACGCCCCCGCGGGCAGCGGCGGGCCCCGGCCCCAAGATCGAGGAGGTCGACTAAGCGGTTCGTCGTCAGTCGTCTTCGCGCCTGTGTGCTGCAGCCCCTCGGCTGCCGCGAGTTATCGTCGTCGTTGTTATCTGTGGTTGGTTGGAACTTTGTAG
>Isoform0000478
atgaggccggccgtggaggtggaggcagaCGAGCGAGCGGCGGAGATTAAGAAGGCAGAGGCGGCCAAGAAAGCGGCTGAGGAGGTTGAGGTGGAGGAGGTGGTTGACGGGGAGGAGGAAGAGGCGGTCGATGGGGAGGATGACGGTGACGAGGTCGACGATGGGGAAGGCGGAGAGGAAGACGACGAGGAGGAGGTGGAGGGGGAGGAGAAGGAGGCGGCAGGGGTTGTAGAGATCTCCGACGAAGATGACGACGACGACGACGACGGGGAGGCGGACGACGACGACGGGGACGACGACGACGACGACGACGACGACGACGACGAAGAAGAAGAAGAGGTCGACGGTGAAGACGAGCAGGAGGAGGAGCTGGGAACTGAGTATCTGGTTCAGCCCCTTGGCCGGGCTGAAGACGAAGAACACTCAAGCGACTTTGAACCGGAAGAAAATGGTGATGGTGCTGAGGATGAGGAGATTGACGACGAAGAAGATGATGGTGAGGATTCTGTGAAGGCACAGTCCTCTACAAAGAGGAAGAGGTCAGGCGATGACGATGGTGATGGGGACGACGATGGTGATGACGACGACGATGGAAGGCCACCATCAAAGCGATAG
>Isoform0000483
ATGTTACGTGTGAAGGACCCAAAAGTGAGCCTTGACTTCTACTCACGTGTGATGGGCATGTCGTTGCTGAAAAGGTTGGATTTTGAAGAGATGAAATTCAGTTTGTATTTTCTTGGTTACGAGGATGTGACCTCAGCCCCCGACGATCATATCAAGCGGACTGAATGGACCTTTAGGCAAAAAGCTACTCTTGAGCTCACCCAAAACTGGGGCACGGAAAATGACCCTGAATTCAAAGGTTACCATAATGGGAACTCAGACCCTCGTGGTTTTGGTCATATAGGAGTAACTGTGGATGATGTCCACAAGGCATGTGAACGCTTTGAACGTCTTGGGGTTGAGTTTGTGAAGAAACCTGATGATGGAAAAATCAAAAGGCATCGCCTTCATCAAAGATCCTGA
>Isoform0000484
ATGTCGACCCCTGCGAGGAAGAGGTTGATGAGGGATTTCAAGCGGTTGATGCAGGACCCTCCGGCCGGCATAAGTGGCGCCCCGCAGGATAACAACATAATGTTATGGAATGCTGTCATATTTGGACCTGATGATACCCCGTGGGATGGAGGTACGTTCAAGCTGACTCTCCAGTTTAATGAAGAATATCCAAACAAGCCACCAACCGTGCGATTTGTTTCTAGGATGTTTCATCCTAACATTTATGCTGATGGAAGCATATGCTTAGATATCCTGCAGAATCAGTGGAGTCCGATATATGATGTAGCTGCTATACTCACATCAATCCAGTCATTGTTGTGCGATCCAAACCCGAATTCGCCCGCAAACTCTGAAGCTGCCCGCATGTTCAGCGAGAACAAGCGAGAGTACAACCGCAAAGTGCGGGAGGTTGTGGAGCAGAGCTGGACGGCGGACTGA
>Isoform0000486
ATGTCGACCGAGCTCCTGACGAAATTCCTCACATCGCTGTTCGGGTATGCCATGCCAGCGCTGGAGTGCTTCAAGGCGATCGAGCAGCGGCCTGGCCGGGCAGATCAGCTCCGCTTCTGGTGCCAGTATTGGATCATCCTGGTCCTCCTTGTCATGTTCGACGAAATTGCTGGTGTTCTCATTTCTAAGATTCCAATGTACTACGAGCTTAAGCTAGCCTTCCTCGTCTACTTGTGGTACCCAAAGACAAGGGGAACGGACATCGTGTACGAGACCTTCCTCCAGCCGCTGGTGATGCAGTACCAGCCCAACATCGAGGCCAGGTTGCAGTACCTGCGTGCCAACGCCGGGGACATCCTCGTCTTCTACCTCAAGAACTTCACCGAGAGGGGCTACGACCTCTTCGTCCGGGTGCTCGACTACGTCCGGTCGCAGGCGTCCCGAGGGTCAAGAACACGGAGGTTCTTCTCGTTCCGAGGGGAACGGGCGGAGAGGCCAAGCTTCGCCGATGACGACTATGCCACTGGCGGCGACCGGAGGGACGGGGGAAGGCACCGCCGGCCACGCAGTGGCTACTAG
>Isoform0000489
ATGGCGTCGCACCAGCAGCAGAGGCAGCAGCAGGCGGGAGCATCGGCGGCGTCCTCGGCCGCGGCCGTAGACTTCGAGGACTACCTGCCGGTGATGGCGGAGCGGCTGGGCGAGGACGGGCTGATGCGGGAGCTGGCGAGCGGGTTCCGCCTGCTCATGGACCCGGCGCGGGGGCTCATCACCTTCGACAGCCTCCGCCGCAACGCGCCGCTGCTGGGCCTGGGCGGCATGTCCGACGCCGACCTCCGCGGGATGCTCGCCGAGGGCGACTTCGACGGCGACGGCGCGCTCAGCGAGATGGAGTTCTGCGTCCTCATGGTGCGCCTCAGCCCCGAGCTCATGGACGAGCCCCGCAGGTGGCTCGACGACGCCGTCGACCAGGCGTCCCGGTTCCTCTTCACCAGCTGA
>Isoform0000491
ATGGCGAACCCCCGCGTCTTCTTCGACATGACGGTCGGCGGCGCGCCCGCAGGCCGGATCGTGATGGAGCTCTACGCCAACGAGGTCCCGCGCACCGCGGAGAACTTCCGCGCGCTGTGCACGGGCGAGAAGGGCGTGGGGAAATCGGGGAAGCCGCTCCACTACAAGGGCTCGACGTTCCACCGCGTGATCCCGGAGTTCATGTGCCAGGGCGGCGACTTCACCCGGGGCAACGGCACCGGCGGGGAGTCCATCTACGGCGAGAAGTTCCCCGACGAGAAGTTCGTGCGCAAGCACACGGCGCCCGGGGTGCTGTCCATGGCCAACGCCGGGCCCAACACCAACGGCTCCCAGTTCTTCATCTGCACCGTGCCGACCCCGTGGCTCGACGGGAAACACGTCGTGTTTGGCCAGGTCGTGGAGGGGATGGACGTGGTCAAGGCCATCGAGAAGGTTGGGTCCCGCAGTGGGTCCACTGCTAAGGAGGTCAAGATCGCCGACTGCGGCCAGATCTGA
>Isoform0000493
ATGGCGCCCAAGGCGGAGAAGAAGCCCGCGGCGAAGAAGCCGGCGGAGGAGGAACCCGCGGCCGAGAAGGCGCCCGCCGGGAAGAAGCCCAAGGCCGAGAAGCGGCTGCCCGCGGGCAAGTCCGCCGGCAAGGAGGGCGGCGGCGAGGCCAAGCGGGGCCGGAAGAAGGGCAAGAAGAGCGTGGAGACGTACAAGATCTACATCTTCAAGGTGCTGAAGCAGGTGCACCCGGACATCGGCATTTCCTCCAAGGCCATGTCCATCATGAACTCCTTCATCAACGACATCTTCGAGAAGCTCGCCGCCGAGGCCGCCAAGCTCGCGCGGTACAACAAGAAGCCCACCATCACCTCCCGCGAGATCCAGACCTCCGTGCGCCTCGTCCTCCCCGGGGAGCTCGCCAAGCACGCCGTCTCCGAGGGCACCAAGGCCGTCACCAAGTTCACCTCGTCCTAG
>Isoform0000494
ATGAGCAAGGATGACAAGCACCACCGCCACGAGCACCACCTGCGTCGCTGCTGCGGGTGCATGGCGTCGTGCCTGCTGGCGCTGGTCCTCATCGTCGCCTTCATCGCGCTGGTCATCTACCTCGCCCTCCGCCCCTCGAAGCCGTCCTTCTACCTGCAGGACCTGCAGCTGCGGCGGCCCATCTCGCTGGCCGACCCGTCGCTGACGGCGTCGGCGCAGGTGACGCTGGCGTCCCGCAACCCCAACGAGCACGTGGGCATCTTGTACAAGCGCCTGGACGTGTTCGTGACCTACCAGAACGAGGCGGTCACGGTGCCCGTGTCGCTGCCGCCGCAGTACCAGGGCCACCGCGACGTCACCGTCTGGTCCCCCGTGCTGTCGGCCGAGTCCGTGCCCGTGGCCGGCTACGTCGCCGACGACCTCAAGCGTGACGTCGCGGCCGGCTTCGTCGCTCTGCAGGTCAAGGTGGACGGCCGCGTCAAGTGGAAGGTCGGCAGCTGGGTCTCCGGGAGCTACCACCTCTTCGTCAGCTGCCCCGCCGTGCTCTCCGCGGGGTACCCCGGCGTCGTGGGCGGCGGCGGCAACAACACCGTGTCGTCGCTCAAGTTCGCGCAGCCCACGGGATGCAGCGTCGAGGTGTGA
>Isoform0000495
ATGAGTGTGTCACCGGTACATATGCAGAGTGAAGGTTGGGGCAGCCCCAATGCCATAAAATGCTTCTCCGAGACACAGCCAGCAATCAACTACACGAAAAAATTGGAGGTGGGCACGGATTGGGATCTCTTCGCCACTGCTCAGCGCGTGACGAGGTCGATGAAGAAGGTACCGGTGCATTTCATCAACATAACAGCGCTGTCGGAGATCCGCAAGGACGCGCACACCTCTGTGCACACGCTGCGGCAGGGGAAGCTCCTGACAGCAGAGCAGAAGGCGAACCCAAGGAAGTTCGCGGATTGCATCCACTGGTGCCTCCCTGGTGTGCCGGACACGTGGAATGAGTTCGTTTATGGTCATATCGTGTCGAGCCCGCCGCCGCAGCAACAGATAACCGAGGATCAACCTCACAGATGA
>Isoform0000496
ATGGCCAACAGCAACCTCCCGCGCCGAATCATCAAGGAGACGCAGCGGCTCCTCAGCGAACCAGCGCCAGGGATTAGCGCGTCGCCGTCGGAGGAGAACATGCGGTACTTCAATGTCATGATCCTTGGCCCCGCACAGTCACCCTATGAAGGTGGAGTTTTCAAGCTTGAACTATTCTTGCCTGAGGAATATCCAATGGCTGCCCCGAAAGTTAGATTTCTCACCAAAATTTACCATCCCAACATTGACAAGCTTGGTAGGATATGCCTCGACATTCTTAAGGACAAATGGAGTCCGGCTCTTCAGATACGTACAGTTCTGCTGAGCATTCAGGCACTTCTGAGCGCCCCAAATCCAGATGATCCTCTCTCAGACAACATTGCGAAACACTGGAAATCCAATGAAGCTGAAGCTGTTGAGACAGCGAAGGAGTGGACTCGCCTGTATGCAAGTGGGGCATGA
>Isoform0000498
ATGAAGCCCCCGGCCGGCGGCAGCGGCAAGGGCGGCGCGGTGGACCCCCCTCTGCCGCGGTTCAGGTGCCAGGAGTGCCGCCGCGCCCTCGTAGTCGTCGGGGTCGAATCCTACGCCGACAGGCTGCCCGCACATGCCGCGCCCGGTAATCATGCATCTTCTGTTCAGGGCAGTGTTATGGGTGCAAGCAAGATGGACAATTCTTATGTTGTGCTATCCAGGCAGAACAAATCTCAGGGTCCTAGAATTCCCCCACGCCCACCAAGTGCAGCAGCGGCGCATACTGATCCCAGCCAATCAACAAGAGCAATAGAGGGGTCATATATAGTGCTTCCACCTCCTGCCGCTTCCATATACAAGACACCTGCCTCTGAAGGAGGTGGTGCGCAGCTCACAGCACCAGGTGTAAACTCCAGTAGCCCCTCGCAGGGAAACAATTCTGGGTTTCACTCTAGTGTTACTGTGCTGAAAAGGGCTTTTGAGATTGCTAGCTCGCAAACTCAGGTTGAACAACCACTTTGTCTGGAATGTATGAGGGTTCTTTCTGATAAGATGGATAAGGAGATTGAAGATGTTAATGCTGATATTAAATCTTATGAGGCTTGTCTTCAACGTTTGGAGCAGgaaccctacaacatactcagtaagcagatt
>Isoform0000500
ATGGCGTCCAAGAGGCTGCTCGCCGCGCTGTGCGTGGTGGCGCTGCTCGCGGTGCGGTCGGAGTCCCACGGCCTGGGGGACTTCACGAGCGGCGAGGCGACGCCGCAGATGCAGAACTTCTTCAAGCCCGAGGCCGCGGCGCTGCCGGAGTCCCTCGACGGCTCCTCCATGCCTGGCTCCACCATGGCCGCCAAGCCGGAGGCCACGGTGATCCCGACCACCACCACGGCCACGGCGGACACCTCTGCCGCGACTGCAGGCACGGTGGCGAAGTCGTCAGCCACGCCGCGCAGGTCCGTGTCCGTGGCCGCCGGCGTGGCCTGCGGCGTGGCTGCCGTGGCCGTGGTCGGCATCGCGGCCGCCGTGGCGTACGTGGTGCGCGGCAGGCGCGGCACGGCGGTGCAGCTCGGCTCCTCCCCGTGA
>Isoform0000501
ATGAGCCGTGGTGGTAGCGCCGGTGGTGGTCAAAGTTCTCTGGGCTACCTCTTTGGAAGCGGTGAGCCCCCCAAACCAGCGGTGGCACCACCAGCTGCAACTGCTCCACCTGCTGAGAAACCACCGGCTGCAAAGCCTGATGTGAACAAGCAGATTGCTGCTGGGGTTACCAGCCAAACCAACAACTACCACAGGGCTGATGGACAAAACACCGGGAACTTCCTTACGGATCGTCCTTCGACCAAGGTCCACGCTGCTCCTGGTGGTGGCTCTTCCCTGGGCTACCTGTTTGGCGGCAACTGA
>Isoform0000502
ATGCCATTCACAAAGAAGATTGGACTACCTGAATCACGAGCCTTGTATACCGTGTTGCGATCACCTCATATTGATAAGAAGTCCAGGGAACAATTCTCGATGCATGTCAAGAAACAGTTTGTGGAACAGACAGCCAAACCACACGAACTTCACAAGAAGTTCTTCTGGTTAAAACGCCTGCGTATACCTGGGGCTCAGTTTGAAATCCAAATTTCTTTCCAAGACACGTCTGGATATGGCGAGACTAAGGTCCCAAGCTCCTTGATGACTCCCAGATCTTCTTATCGTCCCGAAAGTTTGAAGTGCTGA
>Isoform0000504
ATGTCCGCCATGGAGACCGACATCAACGCGCCGCCGCCGCCCACCCCCGCCGGCGAGGGATCATCAGCGGCCGGTCCGTCCTCCTCCTCCCGCAAGCCCAACAAGCGCTTCGAGATCAAGAAGTGGAACGCCGTCGCGCTCTGGGCATGGGATATCGTCGTCGACAACTGCGCCATCTGCCGCAACCACATCATGGATCTATGCATCGAGTGCCAGGCGAACCAAGCCAGCGCGACTAGCGAGGAGTGCACTGTCGCTTGGGGTGTCTGTAATCATGCTTTTCACTTCCATTGCATCAGCAGGTGGCTTAAGACTCGCCAAGTGTGCCCATTAGACAACAGTGAGTGGGAGTTCCAGAAATACGGCCACTAG
>Isoform0000505
ATGGCTCGCTTCGCCGTGGTCGCCGCCATCGTGGCCCTCCTCGCCGTGACCGCGGCGGCGCAGGCCCCGGCGGCCACCCCAACCCCTGCTCCCAAGGCCGCGCCCAGGTTGGCCCCGCTGCCGCCTCCCCCGGCCGCCAAGCCGCCCACGCCCGCCGCGGCGCCGTCCCCGCTGGCCTCTCCCCCGGCCCCGCCCACCGCCGAGGCCCCCGCGCCGTCCGCGACGACCCCGACCTCCTCCGTCTCCTCCGCCCCGACTGGCGCCCCCACCGTCGCGCCCGCCGGCAGCGGGGCCGCCGCTTCGCACGCCTCCGCCCTCGGCATCGTCGCCGCCGCCGGCACGCTCGCAGCCGCCGCCGTCATGTTCTAG
>Isoform0000506
ATGCAGCTGATATTGACAACAGTGGAACCATTGATTATGGAGAGTTTCTTAGCGGCTACATTGCACATGAATAAACTGGAGAGGGAGGAAAGCTTGGTGTCGGCATTTGCATTCTTCGATAAGGATGGGAGTGGCTTCATAACAATCGATGAGCTCTCACAAGCATGCGAACAGTTCGGTCTTTCTGATGTTCATCTTGAGGATATGATCAAAGATGTGGACCAGAACAATGATGGGCAAATTGATTATAGTGAGTTTGCTGCGATGATGAGAAAGGGCAATGCTGGTGGAGTGGGAAGGCGAACCATGAGGAACAGCTTGCATGTGAATCTTGGTGAACTCTTGAAGCCCGCTGAGACCTAG
>Isoform0000507
ATGGCGGCGGCGGACGTTGAGTACCGTTGCTTCGTCGGCGGGCTGGCCTGGGCCACCAACAACGAGTCCCTGGAGCATGCCTTCGCCTCCTACGGCGAGATCCTCGACTCCAAGGTCATCACCGACCGGGAGACGGGGAGGTCCCGCGGGTTCGGCTTCGTCACCTTCTCCTCGGAGCAGTCCATGCTCGACGCCATCGAGAACATGAACGGCAAGGAGCTCGACGGCCGCAACATCACCGTCAACCAGGCCCAGTCCCGCGGCGGAGGCGGCGGCGGCGGTGGCTACGGAGGCGGCGGCGGTGGCTACGGCGGGCGTCGTGACGGTGGCGGCTACGGAGGCGGTGGCGGCGGCTACGGCGGGCGCCGCGACGGCGGCGGCGGCTACGGAGGCGGCGGCTACGGTGGTGGCGGCGGCGGCTACGGTGGGCGCCGTGACGGTGGCAGCTACGGCAGCGGTGGCTACGGCGGTGGCAGCCGCGGTGACTCCGGCGGCAACTGGAGGAACTGA
>Isoform0000508
ATGGAGGCGGCTCTCGGATCGGCGAATTGGCTCCTCGGCCAAGTCCTCAACAAGCTCTCAGATGACTTGGTGAAAGCTTACGTGTCCAGCACCAAGCTCGGCCTCAATCTAGAGGAGATCGAAAGCAAGATGCTGTACACTAGAGGGCTGCTGGACGAGGTCCAGGGGAGGGACCTCACCAACAAACCTAACCTGCAGGGGCTGCTCCAGAAGCTCAGCAAGAAGGCCGACGAGGCTGAGGACGCTCTGGACGAGCTCCACTACTTCATCATCCAGGATAAGCTGGACGGGACTGAAGTGGCCACTCCAGAGTTGGGCGATGGCCTCAGCGCCAAAGCTCAGCATGCCCGCCATGCCGCTCTCAATACTGCTGGTAACTGGCTCTCATGCTTCCCTTGTTGTCGTTCACAAGTTGATGTTGCTGCCGCTGCCCATAAGACTCCTAGCACAAGCAATTCCATGGATCTTTATGGTGGCCATGTTGGAAAGTTGCCGTTTGACCGGGTGGCCATGTCCAACAAAATCAAGCAGCTCATAGATGAGCTGCAGTCTGCCTGTAAGCCTGTCTCTAATTTGCTCGATAAAATACCAAGCAGAAGCCATCAG
>Isoform0000509
atggagcaggacaagagaaccaaggtgctgcctgcatggcTCCGTACAAGCGGGAGTTTTCTGAAGAAGCAGATCAGCAAATGGCACCCTTCCATATTTCAGCAGTTTGAGATGGTATTCCCTGATGGCATATTCCCAGCTGGTGGAAAGTCAGAGATAGAGGGCATATTTCCACCGCCGTACTTTGAGTGGTTCCAGTTCAATAAGGAATTCACTGAATACACAAATCTGGACGAGTGCATTTCATATCTATGTGATTACATGGTGAAAAATGGGCCTTTTGATGGCCTGCTCGGATTTTCCCAGGGCGCAACACTTTCGGCCCTTTTGATAGGCTACCAAGCACAGGGCAAGGTGCTGAGTGATCATCCACCAATTAAGTTCATGGTCTCAATATCTGGGAGCAAGTTCAGGGACCCAAGCATCTGTGATGTCACTTACAAAGACCCAATCAAGGTGAAATCAGTGCACTTTATTGGAGAAAAGGACTGGCTCAAGGTACCTTCCGAGGAGCTGGCTTCTGCCTTTGATGAGCCTCTCATCATAAGGCATCCTCAGGGCCACACTGTCCCTAGGCTTGATGATGTGTCTGTGAAACAGCTTTCTGAATGGAGCTCATGCATCCTGGAAGACATCAAGAATGCAAATGTTCCCGAGGCCTTAGATTCAGGCAAACCATCTGATAAGGAGGCTACTGGTGCAGAATTCGCAGAAAACCTGGTGAAAGCTTGA
>Isoform0000510
ATGGAGACGATGGCGGCGAACGGCGGCCAGGATGCGGCGAGGTACGGCGCCGGCGGCGGGAAGAGGGAGCTGCCGAACAAGCAGCAGCAGGCGGCGGGCGGGTGCGGGCACTACTTCCAGATGCCGCTGCACTACCCGAGGTACAGCCGGGAGGACTACGAGGCCATGCCCGAGTGCCAGCTCGACCGCCTCCTCTCCGAGTACGGCCTGCCCGTCGCCGGCACCGTCAACCAGAAGCGCACTTTCGCCATGGGCGCCTTCCTCTGGGGCGCCGGAGGCGGTGTCGGCAACAACCATTGA
>Isoform0000511
ATGGCTCGTACCAAGCAGACTGCTCGCAAGTCCACGGGAGGGAAGGCTCCCAGGAAGCAGCTTGCAACCAAGGCTGCCCGTAAGTCAGCTCCCACCACTGGAGGAGTGAAGAAGCCTCACCGCTACCGCCCTGGAACTGTTGCCCTCCGTGAGATCCGCAAGTACCAGAAGAGCACTGAGCTGCTGATTAGGAAGCTGCCCTTCCAGAGGCTTGTCAGGGAAATTGCACAGGACTTCAAGACTGATCTGCGTTTCCAGAGCCATGCGGTGCTTGCCCTCCAGGAGGCTGCCGAGGCATACCTTGTTGGCCTGTTTGAGGACACCAACCTGTGCGCCATCCATGCCAAGCGTGTGACCATCATGCCCAAGGACATTCAGCTGGCAAGGAGGATCCGTGGCGAGAGGGCCTAA
>Isoform0000513
atggccttcgcgctcgcgACGACCCCGCTCGCGCACCTCGCCCTTGCCCCGCCCCCGATCTCCGGCTCCCAGTCCTCGCTGCTGCTGCTCCCGCGCCGGGCATCGCCTGCCCCCGTCTCCCTCTCCCTCCCCCTCCGGTCCCGCCTCATCGCGGCCGTCGCGACCAAGGAGGAACCCGAGCTCGGCGGCGGCGGATCGGGGGGCGACGACGGTGCCGGAGGGAGCGGCGGCGGCAGCGACCCGAGGGGAGGAGGGAAGGAAGGGGACGGGGACGGGGAGGAAGAGAAGATGGGGCAGGGCCTGTCCATGTCGCAGAAACTCACTCTCGCCTACGCCGCGCTCGTCGGAGCTGGTGGTGTAATGGGATATATGAAGAGTGGAAGCCAGAAATCCTTGGCTGCAGGAGGCATATCAGCCCTGGTCCTGTACTTTGTCCACACTCAACTCCCAGTGAGACCCGTCTTTGCATCATCGATCGGTTTAGGTATATCGGCTGCGCTTCTGTCAGTGATGGGGTCGTGCTTCAAGAAGTCCAGGAAGATATTCCCAGCTGGTGTCGTGTCCCTTGTATCCCTGGTCATGGTCGGAGGCTACTTCCACGGGATCTTGCGTAGCTCGCACGCGTGA
>Isoform0000528
atggcgtccgaggagggagtcgtgatcgcgtgccacaccaaggccgagttcgacGCCCAGATGGCCAAGGCCAAGGAGGCCGGCAAGCTGGTGGTCATTGACTTCACTGCCTCCTGGTGCGGTCCTTGCCGTGCCATCGCTCCACTGTTTGTCGAGCACGCAAAGAAGTTCACTCAGGCTGTCTTCCTGAAGGTGGATGTGGACGAACTGAAGGAAGTTACCGCGGCCTACAAGATCGAGGCGATGCCGACCTTCCACTTCATCAAGAACGGCGAGACGGTTGAGACTATCGTCGGTGCCAGGAAGGACGACCTCCTGGCCCTGATCCAGAAGCATACCGCGTCTGCGTCTGCCTAA
>Isoform0000539
atgacagctcttattgaggttcatgatgaaagagagatggagcgtgtgCAGAAGATAAATGGAGTTAAGCTTATTGGTATCAATAACCGAAGCCTTGAGACGTTTGTTGTTGATACTTCAAACACAAAGATGTTGCTCGAGAAGCATGGCGATAGCATCAGGGAGAAGGGAATTTTGGTTGTTGGTGAATCAGGTCTGTTTACTCCAGACGATGTTGCTTATGTGCAGAATGCTGGTGTTTCTGCTGTTTTGGTGGGGGAATCCCTGGTGAAGCAAGAATGCCCTGGACGAGCCATTGTTGGATTGTTTGGCAAAGAACTGCTGCACTGA
>Isoform0000545
atgcatcttatcatgataattgcacacactacccctgcaGCAAACAGCAGTTCAAAGTTGCCGAACGGCTGTGATTCGGAAGCTCAATTTCCCAAAGAGTTGATATCATCCTGCGTAGCTATGATGCTTATGATAAAGAACTGCACGGAGAAGCAGTATCACCCTGCTGAAGTCGCGCACATCCTCGATTCAGCACTGTCAAGCGTACAACCGTGCAGCTCCCAGAACATTCCGATCTTCAGAGACATCGAAATGTGCATGGGCATCATCAAGAATCAAATGCTGGCGTTGGTACCCACTCCAAGTGGCTAA
>Isoform0000566
ATGGGTATCTCGCGTGACTCGATGCACAAGCGCCGGGCTACCGGTGGAAAGCAAAAGGCCTGGAGGAAGAAGCGAAAGTATGAGCTTGGGCGCCAGCCGGCCAACACCAAGTTGTCAAGCAACAAGACAGTGAGGAGGGTTCGTGTTCGTGGAGGTAATGTGAAGTGGAGGGCTCTTCGCCTGGATACTGGTAACTACTCATGGGGAAGTGAAGCTGTTACCCGTAAGACCCGTATCCTCGACGTGGTCTACAATGCATCAAACAATGAGCTTGTGAGGACTCAAACCCTTGTGAAGAGTGCCATTGTGCAAGTTGATGCTGCCCCATTCAAGCAGTGGTACCTCACTCACTATGGAGTTGACATCGGTAGGAAGAAAAAGGCTCTGCTGCAAAGAAGGAATCTCGGagggacaagagggtga
>Isoform0000576
atgatgccaatcactcttgccttggtgtacgttggaacaacactgaaagatctATCAGATGTGACACATGGGTGGAGCGAGATCTCGACTACTCGATGGATTTTGATAATATCTGGCTTTGTATTATCTGTGGTCTTGATTATCTGCGTCACAAAAATTGCAAAATCATCTCTGGAGAAGGCATTGGCCGAGAATGGAGAGCTCGATGTAGAAACATCACAGCTTCCTGTGGTAGCCTCTCCCTCGGATCTGCAACAACCTCTTGTAATCAAGATTGACACATCAAATGAGGATCATGAGAAGTAA
>Isoform0000580
atggcgccgccgCAGCCGAAGTCGGGCCTCTTCGTGGGCATCAACAAGGGCCATGTCGTCACCAAGCGCGAGCTGCCTCCGCGCCCGTCCCACCGCAAGGGGAAAGCAACGAAGAGGGTGTCCATGGTCAGGGGCCTGATCAGAGAGGTTGCTGGGTTTGCTCCTTATGAGAAGCGTATCACTGAGCTTCTTAAGGTTGGCAAGGACAAGCGTGCTCTGAAGGTTGCCAAGAGAAAGCTTGGAACTCACAAGAGGGCAAAGAAGAAGAGAGAGGAGATGGCGGGTGTCCTCAGGAAAATGAGATCGGCTGGTACGCACACTGACAAGAAGAAATAG
>Isoform0000596
ATGTCGGAGGAGAAGCACCACCACTTGTTCCACCACCACAAGAAGGACGAGGAGCAGCCCACCGGCGAGTACGGGTACTCCGAGACCGTGACCGCCGAGGTGGTGACCACCGGCGAGGACGAGTACGAGAAGTACAAGAAGGAGGAGAAGGAGCACAAGCACAAGCAGCACCTCGGCGAGGCCGGCGCCATCGCCGCCGGCGCCTTCGCACTTTACGAGAAGCACGAGGCGAAGAAGGACCCCGAGCACGCGCACAGGCACAAGATCACGGAGGAGGTCGCGGCGGCGACAGCCGTGGGCGCCGGCGGCTACGCCTTCCACGAGCACCACGAGAAGAAGAAGGACCACAAGGACGCCGAGGAGGCCAGCGGCGAGAAGAAGCACCACCACCTCTTCGGCTGA
>Isoform0000597
ATGGCCACTGCCGAGGTCCAGACCCCGACCGTCGTGGCGACCGAGGAGGCGCCCGTGGTGGAGACGCCGGCGCCGGCCGTCGTGCCCGAGGAGGCTGCCCCCGCCCCCGCCGAGGCTGAGACGGCGGCCGTGCCCGAGGAGGCTGCCCCCGCCGAGGCCAAGGTGGAGGAGCCTGCCGCCCCGGCGGAGCCTGAGCCTGCCGCCGCTGAGCCCGAGGCCGAGCCTGCCGCCGCGGAGCCGGAGGCGGCCCCTGCAGCCGCGGCGGAGGAAGAGGCGCCAAAGGAGGCGGAGCCGGCGGCGGTTGAGGAGGTGAAGGAGGAGGAGGCGGCGGCGCCCGCTGCCGAGACAGAGCCGGCGGCCGCCGAGCCCGAGGCTGCTGCTCCTGCTGCCTCCGAGGAGCCCACCGCGGCCGAGCCGGCCGCCGCGGAGCCCGAGAAGGCCAGCGAGTGA
>Isoform0000598
ATGGCGCCGCTGAAGCTATACGGCATGCCGGTGTCGCCCAACGTGGTGCGCGTGGCCACCGTGCTCAACGAGAAGGGCCTCGACTTCGAGATCATCCCCGTCGACCTCACCACCGGCGCCCACAAGCAGCCCGACTTCCTCGCGCTCAACCCCTTCGCCCAGATCCCGGCTCTCGTCGACGGAGACCAAGTCCTCTACGAGTCCCGTGCGATCAACCGGTACATCGCGACCAAGTTCGCGTCGTCGGGCGCGGCCCTGCTCCCCGCGACGCCGTCGGCGAAGCTGGAGGTGTGGCTGGAGGTGGAGTCGCACCACTTCTACCCGAACGCGTCGCCGCTGGTGTTCCAGCTCCTCTTCAGGCCGCTCTTTGGCGGGGCCCCCGACCCGGTGGTGGTGGACAAGCACGCGCACGAGCTCGCCAAGGTGCTCGACGTCTACGAGGCGCACCTCGCAAGCAACAAGTACCTCGCCGGGGACCAGTACACGCTCGCCGACGCCAACCACGCGTCCTACCTGCTCTACCTCACCAAGACCCCCAAGGCCGGGCTCGTCAACGACCGCCCCCATGTTAAGGCATGGTGGGAGGGGATCGCCGCCCGCCCCGCGTTCCAGAAGACCGCCGCCGCCATCCCCTTGCCCCCGCCGCCCTCCGCCTGA
>Isoform0000599
ATGGCGGCGGCGGACGTGGAGTACCGTTGCTTCGTCGGCGGGCTGGCCTGGGCCACCAACAACGAGTCCCTGGAGCATGCCTTCGCCTCCTACGGCGAGATCCTCGACTCCAAGGTCATCACCGACCGGGAGACGGGGAGGTCCCGCGGGTTCGGCTTCGTCACCTTCTCCTCGGAGCAGTCCATGCTCGACGCCATCGAGAATATGAACGGCAAGGAGCTCGACGGCCGCAACATCACCGTCAACCAGGCCCAGTCCCGCGGCGGCGGCGGTGGCTACGGAGGCGGCGGCGGTGGCTACGGCGGGCGCCGTGACGGTGGCGGCTACGGAGGCGGTGGCGGCGGCTACGGCGGGCGCCGCGACGGCGGCGGCGGCTACGGAGGAGGCGGCGGCTACGGTGGCGGCGGCGGCTACGGTGGTCGTCGTGACGGTGGCGGCTACGGCGGCGGTGGCTACGGCGCTGGCAGCCGCGGTGACTCCGGCGGCAACTGGAGGAACTGA
>Isoform0000603
ATGGCCACTGCCGAGGTCCAGACCCCGACCGTCGTGGCGACCGAGGAGGCGCCCGTGGTGGAGACGCCGGCGCCGGCCGTCGTGCCCGAGGAGGCTGCCCCCGCCCCCGCCGAGGCTGAGCCGGCGGCCGTGCCCGAGGAGGCTGCCCCCGCCGAGGCCAAGGTGGAGGAGCCTGCCGCCCCGGCGGAGCCTGAACCTGCCGCCGCTGAGCCCGAGGCCGAGCCTGCCGCCGCGGAGCCGGAGGCGGCCCCTGCGGCCGCGGCGGAGGAAGAGGCGCCAAAGGAGGCGGAGCCGGCGGCGGTTGAGGAGGTGAAGGAGGAGGAGGCGGCGGCGCCCGCTGCCGAGACAGAGCCGGCGGCCGCCGAGCCCGAGGCTGCTGCTCCTGCTGCCTCCGAGGAGCCCACCGCAGCCGAGCCGGCCGCCGCGGAGCCCGAGAAGGCCAGCGAGTGA
>Isoform0000606
ATGGCGCCGTCCAAGCCTTCCTCATCGGCGGCGGCCCTGCTCCTCCTGGCGGTGGCCATGCTGGCGGCGGCGTCGATGACGCCAGCACTGGCGGACCTGACGCACGCCAACTGCGCCAAGAACAAGAAGGTGACGGTGCAGAACCTGTGCACCCACGACGTGACGCTGACGCTGGAGCCGCTGGCCAACAGCCCGCCGCTGTTCACGGGCGCCTACACGCTCCACCCGCACAGCCACGCCGAGTTCCCGGTGTGCTGGTGGACGGGGCGCCTGCACGCGGGCGCCGACGCCGCCACGGTGGAGTTCCACGTCGGCGTCGACGGCGGGTCCTTCTACCTGGCGCCCAACGCGCAGCCGGGGCAGCGCGTGCCCGTCTCCGTCACGCCGCACGCGGCGTCGGCGGCCTCGCCGCTGCAGGGCCGGTGCCCCGCCGTCGGGTGCGCCGTGGAGGGGAAGTGCTCCGTGCACCAGGTGCCGAGCGGCGACTGCCGGAACGTCCAGGAGATGAAGATCATCTACTGCAACCCGCACGTGTGA
>Isoform0000607
ATGGAGGAATTCCGCAAGGAGTTCAAGGAGAAGAACCCTAAGAACAAGTCTGTTGCTGCGGTGGGAAAAGCTGCCGGCGACAGGTGGAAATCCCTCACCGAATCGGACAAGGCTCCCTATGTAGCCAAGGCTAATAAGCTCAAGCTAGAGTATAACAAGGCCATTGCTGCCTACAACAAGGGCGAGCTTGTTCAGAGCACCGCTGCTGCTAAGAAGGCTCCTGCCAAGGAGGAAGAGGAGGAAGACGAAGAGGAGTCCGACAAGTCCAAGTCGGAGGTCAATGATGAGGATGACGACGAGGGTAGCGAGGAGGACGAAGACGATGACGAGTGA
>Isoform0000608
ATGGAGTACGGTCAGCAGGGGCAGCACGGCTACGGCACCACGGGCCGTGTCGACCAGTACGGCAATCCAGTTGGCGGCGTCGAGCACGGCACCACCGGAACCGGCGGCATGGGCCAGCACGGCGGCGCTGGCATGGGTGGCGGGCAGTTCCAGCCAGCGAGGGAGGAGCACAAGACCGGCGGCATCCTGCATCGCTCCGGCAGCTCCAGCTCCAGCTCGTCTGAGGACGACGGCATGGGCGGAAGGAGGAAGAAGGGAATCAAGGAGAAGATCAAGGAGAAGCTGCCCGGAGGCCACAAGGACAACCAGCACGCCACGGCGACCGGCGGCGCCTACGGGCAGCAGGGACACACCGGCGGAACCTACGGTACCGAGGGCACCGGCGAGAAGAAAGGCATCATGGACAAGATCAAGGAGAAGCTGCCCGGACAGCACTAA
>Isoform0000610
ATGGCGCCCACCATGATGGCCTCGTCCGCCACCGCCGTCGCTCCGTTCCAGGGGCTCAAGTCCACCGCCAGCCTCCCCGTCGCCCGCCGCTCCACCACCAGCCTCGCCAAAGTCAGCAACGGCGGAAGGATCCGGTGCATGCAGGTGTGGCCGGCGTACGGCAACAAGAAGTTCGAGACGCTGTCGTACCTGCCGCCGCTGACGCAGGAGCAGCTGCTGAAGCAGGTGGACTACCTGCTGCGCAACAACTGGGTGCCCTGCCTCGAGTTCAGCAAGGAAGGCTTCGTGTACCGCGAGAACTCCACCTCCCCGTGCTACTACGACGGCCGGTACTGGACCATGTGGAAGCTGCCCATGTTCGGCTGCACCGACGCGTCGCAGGTGTACAAGGAGCTGCAGGAGGCCATCGCGTCCTACCCGGACGCCTACGTCCGCATCCTGGGCTTCGACAACATCAGCAGACGCAGTGCGTCAGCTTCATCGCCTACAAGCCCGCGGGCAGCGAGTAAAGTGCTAGCTAGCTCCTGCGTGAACTAA
>Isoform0000612
ATGGACGCGAGGATGTTCGGGCTGGAGACTCCCCTGATGGTGGCACTGCAGCACCTGCTGGACGTGCCCGACGGCGACGCCGGCGCGGCGGGCGGGGACAAGGCGGGCTCCGGCGCGGGCGGCGGGGCCACGCGCACCTACGTCCGCGACGCGCGGGCCATGGCGGCCACCCCGGCCGACGTCAAGGAGCTGCCCGGCGCGTACGCGTTCGTGGTGGACATGCCGGGGCTGGGCACGGGCGACATCAAGGTGCAGGTGGAGGACGAGCGGGTGCTGGTGATCACCGGCGAGCGGCGCCGGGAGGAGCGCGAGGACGCCAAGTACCTGCGCATGGAACGGCGGATGGGCAAGTTCATGCGCAAGTTCGTGCTGCCGGACAACGCCGACATGGACAAGATCTCGGCGGTGTGCAGGGACGGCGTGCTCACGGTCACCGTGGAGAAGCTGCCCCCGCCCGAGCCCAAGAAGCCCAAGACCATCGAGGTCAAGGTCGCCTGA
>Isoform0000614
ATGAGCCGTGGTGGTAGCGCCGGTGGTGGTCAAAGTTCTCTGGGCTACCTCTTTGGAAGCGGTGAGCCCCCCAAACCAGCGGTGGCACCACCAGCTGCAACTGCTCCACCTGCTGAGAAACCACCGGCTGCAAAGCCTGATGTGAACAAGCAGATTGCTGCTGGGGTTACCAGCCAAACCAACAACTATCACAGGGCTGATGGACAAAACACCGGGAACTTCCTTACGGATCGTCCTTCGACCAAGGTCCACGCTGCTCCTGGCGGTGGCTCTTCCCTGGGCTACCTGTTTGGCGGCAACTGA
>Isoform0000615
ATGGCGGCGGTGGACGTGGAGTACCGTTGCTTCGTCGGCGGGCTGGCCTGGGCCACCAACAACGAGTCCCTGGAGCATGCCTTCGCCTCCTACGGCGAGATCCTCGACTCCAAGGTCATCACCGACCGGGAGACGGGGAGGTCCCGCGGGTTCGGCTTCGTCACCTTCTCCTCGGAGCAGTCCATGCTCGACGCCATCGAGAACATGAACGGCAAGGAGCTCGACGGCCGCAACATCACCGTCAACCAGGCCCAGTCCCGCGGCGGAGGCGGCGGCGGCGGTGGCTACGGAGGCGGCGGCGGTGGCTACGGCGGGCGCCGTGACGGTGGCGGATACGGAGGCGGTGGCGGCGGCTACGGCGGGCGCCGCGACGGCGGCGGCGGCTACGGAGGCGGCGGCTACGGTGGTGGCGGCGGCGGCGGCTACGGTGGGCGCCGTGACGGTGGCAGCTACGGCAGCGGTGGCTACGGCGGTGGCAGCCGCGGTGACTCCGGCGGCAACTGGAGGAACTGA
>Isoform0000621
ATGGTATCCGCTGTAAGGCTGTTGTTCTTGTGTATCGCCACATCTCTCGTTGCACATGCAGGAGCAGATGAGCTCAACTACATTGTCGTGGAGACTAGCTCGCTTAAGCCAGACGCCGTTTGCAAAGGGCACAGGGTCCATCCATCCGTCAACTATACCAGCAGCTGGACGCCGCTGAGTAATCTTCATGGCCCATGCTCGCCGTCGTGGGAGGAGGGGGCGGACCACATTGCGTCGTCCATGGTCGACGACATGCTGCGATGGGATCAACACCGCGCCGGCTACATCCATAGGAAGCTCTCCGGCAATGTTTCTCAGGAAGATGTGCCCATTTCAAATAGTAAATCGACGGTCGTCTACAATTCTGGAGGCGGCGCCGGACTATTTGGCGTAGGCGGTGGAGGAGGAACCGCCGGCATGGCAAAGGTGAGTGCCGCTGCTGCTGATCCGGCGGCGACCGGCAGACGCCTTCCCGGTGTGAGCCAGCTGATGCTGCTGGACACGGCGAGCGACGTGGCGTGGGTGCAGTGCGCCCCCTGCCCCCCGTCGCAGTGTTATCCGCAGACGGACGTCCTGTACGACCCCTCCAGGTCGGGATCGTCGGCGCCCTTCTCGTGCAGCTCCACCGCCTGCCGGCAGCTCGGGCCCTACGCGAACGGCTGCACCAGCAACAACCAGTGCCAGTACCGCGTCCTGTACCCCGACGGCTCGACGACGTCGGGCACGCTCATCTCCGACGTGCTGAGCCTGACCCCCACGTCTCAGGTACCAATGTTCGAGTTCGGCTGCAGCCACGCCGCGCGGGGCAGCTTCAGCAGCAGCAAGACCGCCGGAATCATGGCGCTCGGCCGCGGCGCGCAGTCGCTCGTGTCCCAGACCACAACGGAGTTCGGCCAGGTCTTCTCCAAGTTCTCCTACTGCTTCCCGCCGACGACGAGCCACCAGGGCTTCTTCGTCCTGGGCGTGCCCTGGATGGCCTCCTTCAGGTACGCGGTGACGCCATTGCTCAAGACCCCGATGCTATACCAGGTGCGCCTCGTGGCCATCCACGTCGCCGGGCAGCGCCTCAACGTGCCGCCCGCGGTGTTCGCCGCCGGCGCGGCCATCGACTCCCGCACCGTCATCACGCGCCTCCCGCCCACGGCCTACCAGGCGCTGCGCGCCGCGTTCAGGGACAGGATGAGGATGTACCGCCCGGCCCCGCCCAACGGCCAGCTCGACACCTGCTACGACTTCACCGGCGTCAGCAGCATCATGCTTCCAACCATCAGCCTCGTGTTCGACCGTACCGCCGGCGTGGAGCTCGACCCGTCGGGTGTCCTGTTCGGCAACTGCCTCGCCTTCGCCTCCACCGGCGATGACCGCGCCACCGGGATCATCGGCTTCGTTCAGCTGCAGACCATCGAGGTGCTGTATAATGTCCCCGGCGGCACTGTTGGGTTCCGCCGTGGTGCATGCTGA
>Isoform0000622
ATGGGGAAGGCCGTGGTGGTGGGCACGGCGGTCGTGGTGTGCGCCGCGGTCGGGGTGGCCGTGGTGCTGGCGCGCCGCCGGCGGAAGCGGGATGCCGAGCTCCTGGGATCCGCGGAGGCGGAGAGGAAGAGGCGCGCGGCCGCCGTGATCGAGGAGGTCGAGAGCAGCCTCGCCACGCCCACGGCGCTGCTGCGGAGCATCGCGGACGCCATGGTCACCGAGATGGAGCGCGGCCTCCGCGGGGACATCCACGCGCAGCTCAAGATGCTCATTAGCTACGTCGACAGCCTCCCCACCGGAGATGAACATGGGCTATTTTATGCACTGGATCTTGGAGGTACCAACTTCCGTGTGCTGCGAGTCCAACTAGGAGGAAGGGAGAAACGTGTTGTCAAACAACAGTATGAGGAGGTTTCCATTCCACCGCATTTGATGGTCGGGACTTCCATGGAACTATTTGATTTCATTGCTGCTGCATTGGCTAAATTTGTTGATACTGAAGGTGAAGATTTCCACCTCCCAGAGGGTAGGCAGAGAGAACTTGGTTTCACTTTTTCCTTCCCAGTGAACCAAACATCAATATCATCAGGAACACTCATCAAGTGGACAAAGGGCTTTTCCATCAACGGCACGGTTGGTGAAGATGTTGTTTCTGAGTTGAGCAGGGCCATGGAGAGGCAGGGGCTAGATATGAAAGTTACGGCGTTGGTCAATGATACGGTCGGCACATTGGCTGGTGGGAGATATATGGATAACGATGTAGTTGCAGCTGTAATATTGGGCACTGGTACAAATGCAGCATATGTGGAGCATGCAAATGCAATTCCTAAATGGACTGGGTTACTGCCTAAATCTGGAAACATGGTAATTAATACAGAATGGGGAAGCTTCAAATCCGACAAGCTTCCTCTTTCAGAATACGACAAAGCCATGGACTTTGAAAGTTTGAACCCTGGAGAGCAGATATACGAAAAAATGATTTCTGGGATGTATCTGGGAGAGATTGTGCGAAGAATTTTACTGAAGTTGGCACATGACGCTTCTCTATTTGGGGATGTTGTTCCACCTAAGCTGGAGCAGCCATTTATATTGAGGACGCCAGATATGTCAGCCATGCATCATGACTCCTCACATGACCTCAAAACTCTTGGAGCTAAACTGAAGGATATAGTTGGGGTCACAGATACTTCCCTGGAAGTAAGGTACATTACTCGTCACATCTGCGACCTTGTTGCAGAGCGTGGAGCACGCTTGGCCGCTGCAGGTATATATAGCATCCTGAAGAAGATAGGCCGGGACAAAGTACCAAGCAGTGGCGGTAAAATGCCAAGGACTGTAGTTGCCTTGGATGGTGGGCTCTATGAACATTACAAGAAGTTCAGCAGTTGCGTAGAATCAACTCTTACAGACTTGCTCGGCGAAGAGGCCTCTTCCTCCGTGGTTGCCAAGCTGGCCAACGATGGCTCTGGCATTGGAGCTGCTCTTCTTGCAGCCTCACACTCCCAGTATGGGGAGAGTCACTAG
>Isoform0000623
ATGAAGAGAGGTGACTGGTATAGGACCAAGGATTTGGTGATTAAGGGGGCAGACTGGATAGTTAATGAAATGAAGAAATCAGGTCTTCGGGGCCGTGGAGGTGCAGGTTTTCCCTCTGGTCTCAAATGGTCCTTTATGCCCAAGGTTTCAGATGGACGCCCTTCTTATCTTGTTGTTAATGCTGATGAGAGTGAGCCTGGAACTTGCAAAGATAGAGAAATCATGCGCCATGACCCCCACAAGCTTCTGGAAGGATGCCTTATTGCTGGAGTTGGAATGAGGGCATCAGCTGCTTACATCTACATTAGAGGTGAATACGTGAATGAGCGTCTGAACCTTGAGAAAGCTCGGCAGGAAGCATATGCAGCTGGACTTCTTGGTAAGAATGCTTGTGGATCTGGCTATGATTTTGATGTGCATATTCATTTTGGTGCTGGTGCGTACATCTGCGGTGAAGAGACTGCCCTACTAGAGAGCCTTGAAGGGAAGCAGGGCAAACCTAGGCTGAAGCCACCTTTCCCAGCCAATGCTGGGCTTTATGGCTGTCCCACAACTGTGACTAATGTTGAAACCGTGGCTGTATCCCCAACAATTCTTAGGCGTGGTCCAGAATGGTTTGCAAGCTTTGGGCGCAAGAACAACTCCGGAACCAAACTCTTCTGTATCTCCGGGCATGTGAACAAACCTTGCACCGTGGAAGAGGAAATGAGCATACCTCTGAAGGAGTTGCTCGAGAGGCACTGTGGAGGTGTGAGAGGAGGATGGGACAACCTGCTTGCAGTAATTCCTGGTGGTTCATCTGTTCCCCTTTTACCAAAGCACATATGTGATGATGTTTTGATGGACTATGATGCAGCTGAAGGCTGTGACGTCTGGATTGGGTACTGCAGCTGTTATTGTGATGGACAAATCTACAGATGTTGTTGA
>Isoform0000624
ATGGCGACCGCTTCAGTGACTTTCAAGTCACGGGAGGATCACCGGAAGCAGCTCGAGCTCGAGGAGGCGCGCAAGGCTGGGCTCGCGCCTGCCGAGGTCGATGAGGATGGAAACGAGATCAATCCCCATATCCCCCAGTATATGTCCTCAGCCCCATGGTATCTTAATGCTGAGAAGCCGAGTTTGAAGCATCAACGGAAGTGGAAGTCGGATCCGAACTACACCAAGTCCTGGTATGATAGGGGTGCAAAGCTTTTCCAGGCCAACAAGTATAGGAAAGGCGCTTGCGAAAACTGTGGAGCCATGACTCATGACAAGAAGGCTTGCATGGAGCGGCCTCGAAGTGTGGGAGCTAAATGGACAAATGTCAACATAGCACCTGATGAGAAAGTTGAATCATTTGAGCTGGACTATGATGGAAAGCGTGATCGTTGGAATGGTTATGACCCATCGACCTACACTCGTGTTATCGCTGACTATGAAGCTAGAGAAGAGGCTAGGAAAAAGTATCTGAAAGAGCAGCAGCTCAAGAAACTTGAGGAGAAGGATACTGAGAAGGATGATGAGAATGCGGGTAGTGAAGATGATGAAGAAGATGGCCTGAGGATAGATGAGGCCAAAGTTGATGAGAGTGCCCAGATGGACTTTGCTAAGGTAGAGAAGCGTGTGCGCACAACCGGTGGTGGAAGCACCGGTACTGTTAGGAACTTGCGTATCAGAGAAGACACGGCAAAATATCTTTTGAATCTCGATGTCAACTCTGCATATTATGATCCAAAAACCCGCTCCATGAGGGAAGACCCCTTGCCAGATGCTGATCCAAATGATAAGTTCTATGTGGGTGACAACCAAAATCGTCTTAGTGGTCAAGCTCTGGAGTTCAAGCAACTCAATATCCATGCATGGGAAGCTTTTGAAAAGGGTCAGGATATCCATATGCAAGCAGCCCCATCTCAAGCAGAACTACTGTACAAGAGTTTCAAGATCAAGAAAGAAATGTTGAAGTCTGAACATAAGGATAAAATTATGGAGAAGTATGGGAATGCTGCGTCAGAAGATACAATTCCTCGGGAGCTGCTGCTTGGGCAAAGTGAGAGAGAGATTGAGTATGACCGTACTGGTCGAATAATCAAAGGACAGGATGTATCTCTTCCCAAGAGCAAATACGAAGAGGATGTATTCATTAATAATCACACGAGTGTGTGGGGTTCATGGTGGAAAGATCATCAATGGGGCTACAAGTGCTGCAAGCAAACTATCAAGAATAGTTACTGCACAGGCTTGGCTGGAATAGAAGCTGCTGAGGCATCAGCAGATCTAATGAAGGCCAATATGGCCCGCAAGGAAGCTGCAGAAGATGTACCTGTACAACATGAAGAAAAGCGATTAGCCACGTGGGGAACTGATGTGCCTCAGGATCTTGTCCTTGATCCGAAGAAGCTCGCAGAATCTCTAAAGAAGGAGAAAGGAAGGGGGAAAGAGGAGAGGGATGAGAAGAAGAGGAAGTATAACGTGCACTTTGACGATCAGGTTACTGTAGAAGACATGGAGGCCTACCGTATGACGAAGATTCACCACGACGATCCTATGAGAGCTTTTCTCAAGTGA
>Isoform0000625
ATGGCGGCGCAGCTGGACCGGCACCTGGTGTTCCCGCTGCTGGAGTTCCTCCAGGAGCGGCAGCTCTACTCGGAGGCCGAGATCCTGGAGGCCAAGATCCGCCTCCTCAGCGGCACCAACATGGTCGACTACGCCATGGACATCCACAAGTCCCTCCACGGCACCGACGACGTCCCCGAGGACATGGTCAAGCGCCGCGCCGAGGTCGTCTCCAGGCTCAGGTCGCTCGAGGAGGCCGCCGCCCCGCTCGTCGCCTTCCTCCAGAACCCGCAGCTCGTGCAGGAGCTCAGGCCCGACAAACAGTACAACATCCACATGCTCCAGGAGCGATACCAGATTGGTCCTGAGGAGATTGAAGCTCTGTATCAGTATGCCAAATTTCAGTTCGAGTGTGGTAACTACTCAGGGGCTGCTGATTACCTGTACCAGTATCGTGCTTTGTGCACAAACAGTGAGCGAAGTGTGAGTGCCCTCTGGGGAAAGCTGGCAGCAGAAATCCTAATGCAGAACTGGGACGTGGCTTTGGAGGAACTCAACCGCTTGAAGGAAATAATTGATTCAAAGAACTTCTCATCACCTCTGAATCAGCTCCAAAACCGGATATGGCTGATGCATTGGGCTCTGTTCATCTTCTTTAACCATGAAAATGGTAGAAATGGGATCATCGATCTGTTCTTCCAGGACAGGTACTTGAATGCTATACAGACAAATGCACACCATCTTCTGAGATACCTAGCTACTGCAGTTGTTGTGAACAAAAGGAGAAGGAATATGCTTAAAGAGTTGATTAAGGTCATTCAGCAGGAGCAGCATAGCTACAAGGATCCCATAACTGAATTTCTGGAATGCTTATATGTCAACTATGATTTTGATGGTGCTCAACAGAAACTCATGGAGTGTGAGCAGGTTATACTGAATGATCCTTTCCTGGGCAAGCGCATTGAAGAGGGAAATTTTGTCACTGTTCCTTTGAGAGATGAGTTCCTTGAAAATGCACGTCTGTTTATTTTTGAGACATACTGCCGTATCCATCGGTGCATTGATATCAGCATGCTTTCTCAGAAGCTGAACATGAGCTACGATGAGGCAGAGTTGTGGATCATGAACTTGGTTAGGAGCTCAAAACTGGATGCCAGGATCGATTCAGTGTCAGGAACTCTTATCATGACCACCAATCATGTCAATGTCCATGAGCAGATTATCGAGAACTTGAAGGGCCTCAACATGCGGACCTACATGCTCGCAAAGAACATCGTGGAGCCAGCTCAAGCAGCACAGCAGGCAACTCGGTGA
>Isoform0000626
ATGGCGAAGCCCAAGCCTTCCTCCGCCGGCGCCAAGTCGACCGCGGCTGCCGCTGCGCCTGCGCCGCCGGCCACAGTGCACTCGGCGCTGGTCACCTACACCTCCATGCTCGCGCTCCTCTCCCTCTGCCCGCCCTTCGTCATCCTCCTGTGGTACACGATGGTGCACGCGGACGGATCGGTGGTGCGGACTTACGAGCACCTCAGGGAGCACGGCGTGCTCGAGGGGCTCAAGGCCATCTGGCCCATGCCCACCCTCGTCGCATGGAAGATCATCTTCGGCTTCGGACTCTTCGAGGCCGTCCTACAGCTGCTGCTCCCTGGGAAGCGCTTCGAAGGGCCCATCTCGCCTGCCGGGAACGTGCCGATCTACAAGGCAAATGGCTTACAAGCATATGCAGTGACCTTGATAACTTACCTCGGTTTGTGGTGGTTCGGTATATTTAACCCTGCAATAGTGTATGATCACTTGGGGGAGATATACTCTGCTCTTGTTTTTGGAAGCTTTGTGTTCTGTATTTTTCTCTACATAAAGGGTCGTGTAGCTCCATCTTCATCTGACTCTGGATCCTCAGGGAATGTGATAATTGACTTCTACTGGGGTATGGAGCTGTACCCTCGGATTGGCAAGTACTTTGATATCAAAGTCTTCACAAACTGTCGTTTCGGTATGATGTCCTGGGCTGTTCTTGCTGTAACCTACTGCATAAAGCAGTATGAAATGAATGGCAGAGTTGCTGATTCTATGCTTGTGAATACTGCACTTATGTTGATCTATATCACTAAGTTCTTTTGGTGGGAATCTGGATATTGGTGTACTATGGACATTGCTCATGATAGAGCTGGTTTCTATATCTGCTGGGGATGCTTGGTATGGGTTCCATCCATATATACTTCGCCTGGAATGTACCTTGTAAACCACCCTGTGAATTTGGGTCCCCAGTTAGCACTCTCAATTCTTCTAGCTGGAATGTTGTGCATATACATAAACTATGATTGTGACCGTCAGCGCCAAGAATTTCGACGGACAAATGGGAAATGCTCAGTCTGGGGCAAAGCTCCATCTAAGATTGTTGCCTCTTATCAGACTACAAAGGGAGAAACTAAAACCAGTCTTCTTTTGACTTCTGGATGGTGGGGCTTGTCACGCCACTTCCACTATGTCCCAGAGATACTATCTGCGTTTTTCTGGACTGTTCCAGCTCTTTTCAATCACTTCCTACCATACTTCTATGTGATCTTTCTGACTATATTATTGTTTGACCGAGCAAAGAGGGATGATGACCGGTGCTCATCAAAGTACGGGAAGTACTGGAAGATGTACTGCAACAAAGTACCATACAGAGTCATTCCTGGCATTTACTGA
>Isoform0000627
ATGTCGCTCCGCGTGCTGAACCCTAACGCCCAGGTGCTCACCAAGTCGGAGGCGCTGCACATGACCATCAACGCCGCCAAGGGCCTCCAGGACGTGCTCAAGACCAACCTCGGCCCCAAGGGCACCATCAAGATGCTTGTGGGTGGAGCTGGTGACCTGAAGCTGACTAAGGATGGGAACACCCTCTTGAAGGAAATGCAAATTCAGAACCCAACTGCAATCATGATTGCGAGGACGGCTGTGGCACAAGATGACACAAGTGGTGACGGCACAACCTCCACTGTGCTTTTTATTGGGGAGTTAATGAAGCAGTCTGAGCGGTGCATAGATGAAGGTACTCATCCAAGATTCTTGGTTGATGGTTTTGATGTTGCTAAGAGAGCATGTCTTGATTTTCTCGAAAAGTTCAAGACGCCAGTCGTTATTGGTGAAGAGCCTGACAGAGATACCTTGAAAATGATAGCAAGAACAACTCTTAGGACAAAGTTGTATGAAGGATTGGCTGATCAGTTGACGGATATTGTTGTGAATGCAGTTCTGTGCATCCGCAAACCAGATGAACCAATTGATCTTTTTATGGTGGAAATAATGCACATGCGCCACAAATTTGATGTTGACACCCGCCTGGTTGAGGGTCTGGTCCTGGACCACGGTTCTCGTCACCCTGACATGAAGCGCAGGGCAGAGAACTGTTACATCTTGACCTGCAATGTCTCATTAGAATATGAGAAAAGTGAAATCAATGCAGGATTTTTTTACTCAAACGCGGAACAAAGGGAGAAGATGGTTGCTGCAGAGAGACGCCAAGTTGATGAACGTGTCAAACGGATTATTGAGTTGAAAAATAAGGTTTGTGCTGGAGGTGATAAAAACTTTGTGGTGATCAATCAGAAGGGCATTGACCCTCCATCTCTGGATCTCCTTGCTAGAGCGGGGATTATTGCTCTTAGAAGAGCGAAGAGGAGAAATATGGAGAGGCTTGTGCTAGCATGTGGTGGTGAAGCTGTCAATTCCGTTGATGACTTGACTGAAGATTGTCTAGGCTGGGCTGGTCTTGTCTATGAGCATGTTCTTGGAGAAGAAAAGTACACATTTGTGGAGAATGTAAAAAACCCTCGCTCTTGTACTATACTGATTAAAGGACCTAATGACCATACCATCGCACAAATCAAGGATGCTGTCCGTGATGGTCTAAGATCTGTTAAGAACACAATTGAGGATGAAGCAGTTGTGCTGGGTGCTGGTGCTTTTGAGGTTGCGGCAAAGAAGCATCTTATTGACAACGTGAAGAAAACCGTCAAAGGACGAGCACAACTTGGGGTGGAGGCGTTTGCGGAAGCTCTTCTTGTTATACCCAAGACTTTAGCTGAAAACTCTGGTTTAGATACCCAAGATGTGATTGTTTCTCTCCAGAACGAGCATGACCGTGGATTAGTTGTGGGATTGAACCATCATTCTGGGGAACCGATTGATCCCCAGATGGAAGGCATCTTCGATAATTACTCTGTGAAGCGCCAGATCATCAACTCTGGACCCATCATTGCATCCCAATTGCTGCTTGTGGATGAAGTGATCAGGGCAGGCCGCAACATGAGGAAACCGACTTAG
>Isoform0000628
ATGGAGCTGAGGCTGAGGCTGCTGCTGCTTGCGCTCATCTGTCTGCATGCTCCGCGTTGGGCTTCGGCTCAGCAGCCGGAGGAAGCGACGGTCATAGTTAAAGGCTCGAGTAGGATTGCTGCCACGGATGACAACTACGTCTGTGCTACAATTGATTGGTGGCCACCGGAGAAGTGCAACTACAATCAGTGTCCATGGGGCCAGGCGTCAATTCTTAATCTGGATTTGGATCACCCATTTCTTGCTGAAGCCATTCAAGCGTTTGACCATTTGAGGATTAGGCTGGGAGGCTCCTTGCAAGACCGAGTTGTTTATGATGTTGGAACAGAAAGTCCATGCTCCCCATTCACAAATGTATCCAGTGGCTTGTTTGGTTTCTCAGTTGGTTGCCTCGGTATGGATAGGTGGGACAAACTGAATGATCTATTTCAGAGAACAGGAGCAATTGTCACATTTGGTGTGAATGCACTCTATGGGAGGTATAATGTCCGGCGTTCCATCTGGGCAGGCAAATGGAACTCCACAAATGCATATGATTTTATAAAATACACAATCTCAAAGGGATACCCAGTTAGCTCTTGGGAATTTGGCAATGAGCTGAGTGGGCATGGAATCGGAGCGAAAGTTGATGCTATACTTTACGGAAAGGATGTAATTGAATTTAAATCCATCCTTCGGCAATTGTATAAGGCACCACTTTCCCAGCCACTCCTGTTAGCCCCGGGAGGGTTCTTTGACCAACAGTGGTATTCTCAGCTACTTGAGACTTCAGGTCATGGTGTTGTTAATGCCCTATCTCACCATGTATACAGTCTTGGTGGAGGGAATGATGTTCATCTTATAAGGAAGATCTTAGACCCAAAGTACTTAGATCGTGCTGAAGATACTTACAGAGACATGCAACTTACCATCCAAAGGCATGGAACTTGGGCTTCTGCTTGGGTCAGTGAAAGTGGCGGTGTATTCAACAATGGTGGTCTACTGGTGTCAAATACATTCATCAACAGCATCTGGTATCTAGATCAGCTTGGGATGGCATCTCAGTACAACACAAAAGTGTTCTGCAGGCAGACTCTCATCGGTGGCAACTATGGACTGCTTGACACAGAAACTTTTCTGCCAAATCCTGATTACTACAGTGCTCTACTATGGCATCGGCTGATGGGCAATGGAGTTCTTTCAGTTGATATCAATGCTCCACGTCAAATACGTGCTTATGCTCATTGTAGGAAACAACAGCAAGGCATCACGCTTCTGTTGATCAACCTAAGCAATACTACTGGATACAACGTCACTCTCCAGAATGACATCAACGTCAGCCTCGGTAAAAGACCTGACTTTGAGAAGCGCAGTTCTTTCACACACAGGCTCAAGAAAGCAGTCTCATGGCTGGCAAGGAAACCACCAAGCAACACCAAGAGGAGGGAGGAGTACCATCTGACCGCCAAGGACGGTGATCTCCAGAGCAAGACGATGCTGCTCAACGGGGTCCCGTTAGAACTTGGAGATGCAGGCAGCATTCCAGCTATGGATCCGGTGCTCGTTGCCGTTGATTCGCCGGTACACCTAGCACCAACATCCATCGCCTTCGTAGTTTTACCCAAGTTTGAGGCCAAGGCTTGTTCTTGA
>Isoform0000629
ATGGCATACCCTACTGTCGTGCTCATCCCATTATGCGTCCCAGGCCACCTCACCTCCATGCTCGAAGCCGGCAAGCGGCTGCTCGGCAGAAGCCGCTGCCCCATGTCGCTCACCGTGCTCGTCACGCAGATGACCATGTCCGCCAACCTGATGTCCGACGTCGCCGACATCATCCGGCGGGAAGCAGACTCCGGCTTCGACATCCGCTTCGTCCACCTCCCCGCCGTGGAGCTCCCCACCGCTGATCACGGTCTCGAGGATTTCATGGTGCGCTTCATACAGCTCCACGGGACATACGTCAAGGAAGCCGTCTCCGGCATGTCGTCCCCGGTAGCCGCGGTGGTGATGGACTACTTCTGCACCACCCTGTTCGATGTCACGCGCGAGCTCGCACTGCCGGTGTACGTCTACTTGACGTCCGGCGCGTCGATGCTCGCGCTCCTGCTGCGGTTGCCGGCGCTGGATGAGGAGATCTCCGGAGATTTTGAGGCGATGGAAGGAGCAGTTGATCTGCCCGGGATGCCGCCGGTGCCGGCTCGTCTCATGCCAACTCCGGTAATGACGAAAGGTCCAAACTTCGCGTGGCTCGTGTACCACGGCACCCGCTTCATGGAGGCCGCTGGCATCATCGTCAACACGGTGGCCGAGCTGGAGCCGTCCATCCTTGCAGCCATCGCCGGTGGCCTCTGCGTGCCCGGACGCCGCGCTCCAACCGTCTACCCGATCGGCCCCGTCGTGCCTGTCAAGCCGCCCGGCGACGGCGAGCAGCCACAGCAGGTACACGAGTGCGTGAGGTGGCTCGACGCACAGCCACCAGCATCCGTCGTGCTGCTCTGCTTTGGGAGCATGGGCGGTAGCTTCCCCTCGCCTCAGGTCCGAGAGATCGCCGACGCCCTCGACCACAGCGGGCACCGCTTCCTGTGGGTACTCCGTGGCCCACCCGCTGATTCCAAGTACCCAACGGATGCCAACCTCGACGAGCTGCTCCCAGAAGGGTTCTTGGAGAGGACCAAGGACAGGGGTCTCGTGTGGCCCAAGTGGGCGCCGCAGAAGGACATCCTCGCCAACCCTGCCGTCGGCGGCTTCGTGACCCACTGCGGGTGGAACTCGATCCTCGAGAGCCTGTGGCACGGCGTGCCGATGGTGCCGTGGCCGCTGTTCGCGGAGCAGCACCTGAACGCGTTCGAGCTCGTGTCCGTGATGGGCGTCGCCGTGGCCATGCAAGTGGACAGGAAGCGCGACAACTTCGTCGAGGCAGCGGAGCTGGAGCGCGTGGTCCGGAGCCTGATGGGCGGGTCGGAGGAGGAGGGGAGGAAGGCGCGAGAGAAGGCCACGGAGGCCAAGGCCCTATGCCGGAAAGCCGTGGCCGACGGCGGGTCCTCGGAAGTGTCGCTGCAACAACTAGCGCGTGAGATTGGAGAGCACAGAGAATACCAAGCAAGAACAACGGAAGCAACGCCGCTTCCTCAACATGTTCACTACCCCGCTGCCACCCTTGGCGCTGCCAGCCATGGGTGA
>Isoform0000630
ATGGCTGGAGCAGCAGCGGTGGCGGTGGCGGCGGCGGCCAACGGAGGGGCGTGCTGCCACGCCGCCAAGGGGCCTGGGTACGCCACGCCGCTGGAGGCCATGGAGAAGGGCCCCAGGGAGAAGCTCGTCTACGTCACCTGCGTCTACAACGGTACTGGAATTAACAAGCCGGATTACCTTGCGACGGTGGATCTGGATCCCGACTCTCCTACATACTCCCAGGTGATCCACAGGCTCCCAGTCACCCACATCGGCGATGAGCTGCATCACTCTGGCTGGAACTCCTGCAGCTCCTGCCACGGCGATCCATCAGCCAAGCGCCGCTTCCTGATCTTACCTTCGCTGCTGTCAGGTCGTGTGTATGTCGTTGACACAGCGACAGACCCGAGGGCACCATCCTTGCACAAGGTGGTTGAGTCTGAGGACATTGCTGAGAAGACTGGGCTTGGGTTTCCTCACACGTCTCACTGCCTTGCATCTGGCGACATTATGATTTCCTGCCTTGGGGACAAGGAAGGGAATGCAGCTGGCAATGGCTTCTTGCTGTTGGATTCGGAGTTTAATGTCAAAGGCCGTTGGGAAAAGCCAGGTCATAGTCCATTGTTTGGATATGACTTCTGGTACCAGCCTCGCCACAAGACGATGATCAGTTCATCATGGGGAGCCCCTGCAGCGTTCAGGACAGGTTTCAATCTTCAGCATGTCCAGGATGGCCTGTACGGAAGGCACCTGCATGTGTACGACTGGCCTGGTGGTGAGCTCAAGCAGACACTTGATCTAGGTGACACTGGACTTCTTCCCCTTGAGGTGAGGTTTTTACATGATCCATCAAAGGACACTGGCTATGTTGGCTGTGCTTTGACAAGCAACATGGTGAGATTTTTCAAGACCATGGATGGATCGTGGAGCCATGAGGTTGCTATCTCTGTGAAACCATTGAAGGTCCGCAACTGGATTCTGCCAGAAATGCCAGGATTGATAACTGATTTCGTTCTCTCTCTTGACGACCGTTATCTCTACTTGGTAAATTGGCTTCATGGCGATATCAGGCAGTACAACATTGAGGATCCTGCAAAGCCTTTCTTGGCTGGACAAGTATGGGTTGGTGGTCTTCTTCAAAAGGGCAGTGATGTCGTCTATGTTACTGACGATGGTCAAGAAGAACAGTATAATGTGCCTCAAGTCAAGGGTCATCAACTTAGAGGTGGACCGCAGATGATTCAGTTGAGCTTGGATGGCAAGAGGATATACGTGACCAACTCACTTTTCAGCCGTTGGGATGAGCAGTTCTTTGGTGATGATCTTGTCAAGAAGGGTTCCCACATGTTGCAGATCGATGTCGACACCGAGAAAGGAGGGCTGGCTATCAACCCCAACTTCTTTGTTGATTTTGGCACCGAGCCTGATGGTCCTACCCTAGCCCATGAGATGAGATATCCTGGTGGGGACTGCACCTCTGATATATGGATCTGA
>Isoform0000631
ATGGAGGCGGCGCTAGCGGAGCGGCTGGAGGCGGCGGTGGCGCGGCTGGAGGCCGCCGTGGCCTCCGGCGCCTCGCTCGCGTCGGCGGCGCCGCGCGACCTCGACGCTCCGGATGCCCCGTCGGATCCGGCCATCGTGGCCTACGACGAGTTCGTCGCGGAGGCCGTCTGGCGGCTCACGGCCGCGGCGGAGAAGATCGGCGGGAAGGTGCTTGACGCCACCAAGGTGCTCGCCGAGGCATTTGCCGTCGCCAAGGACCTGCTCGTACAGGCCAAGCAGCTCCAGAAACCAGCATCAATGGCTGATGCACAGGGCTTCTTTAAGCCCCTCAGTGATGTTATTGCAAAAGCAACTGCAATGACCGAAGGAAGGAGACCCGACTATTTCAACCATTTAAAGAGTGTTGCTGACAGTCTCCCAGCTTTGGCTTGGGTGGCATTCTTAGGAAAGGACTGTGGCATGAGCTTCCCAACAGCACATGTAGAGGAAAGCTGGCAGATGGCTGAGTTCTATAATAACAAGGTTCTTGTGGAGTACAGAAACAAGGATCCTGATCATGTTGAGTGGGCTAAAGCATTGAAGGATCTATACATGCCCGGTTTGCGGGATTATGTTAAAAAGCATTACCCTCTTGGTCCTGTCTGGGGTCCTGCTGGAGGTGCTGTTGTTTCCCAACCAACACCTAAAGCTCCAGCGGTTAAGGCTCCCCCTCCACCAGCTCCTCCTGCCGCGCCTCTTTTTAGTACAGAGAAATCTCCGAAATCTTCAAAGCCTAAAGAAGGGATGTCTGCTGTCTTCCAAGAGATTAGTTCAAAACCTGTGACTGCAGGGTTGCGAAAGGTTACTGATGATATGAAGACTAAAAACCGTGCTGATAGAAGCGGTGTTGTCAGCAGCAGTGCTGCTGCTCCTGCTGCAGCTCCTGCAAAGACTTCTCGTGCGGGGTCCTTCTCTTTCAAATCTGGACCTCCCAAACTGGAACTTCAGATGGGACGCAAATGGGTGGTTGAGAATCAGGTTGGCAAGAAGACCCTTGCTATTGATGATTGTGATTCCAGACAATCTGTCTATGTGTATGGATGCAAGGATTCTGTCCTTCAAGTAAACGGCAAGGTTAACAATATCACTGTTGACAAATGCACTAAATTTGGAATCGTTTTCAAGGATGTTGTAGCAGCTTTTGAGGTTGTCAACTGCAATGGCGTTGAGGTCCAATGTCAGGGTACGGCACCGACAATATCAATTGACAACACATCTGGATGTCAATTATACTTAAGCAAAGATTCGCTGGGAGCTTCAATTACTTCTGCTAAATCTAGTGAAATCAATGTGATGGTTCCAAGTGGTGGCACTGACTGTGATTGGGTGGAGCATGCATTGCCTCAGCAGTACATCCATAGTTTCAAGGATGGGCAATTCACCACTTCACCAGTTTCACACTCGGGAGCGTAA
>Isoform0000632
ATGGTGACGGTGCGGGCGGAGGCGATTGACACAACCATCAGCCCGCGCGTGAGCGCGCTCAGGCCGTCCAAGACCATGGCCATCACCGACCAGGCCACGGCGCTGCGACAGGCCGGCGTGCCAGTCATCGGACTCGCCGCCGGGGAGCCCGACTTCGACACGCCGGCCGTGATCGCCGAGGCTGGGATGAATGCCATCAGAGATGGGGCTACAAGATACACGCCTAATGCCGGAACTCTGGAGCTGAGGAAGGCTATCTGCAAAAAGCTTGAGGAGGAGAATGGTCTATCATACACTGCCGATCAGGTGCTAGTAAGCAATGGAGCCAAGCAGTGCATTACACAAGCAGTGCTTGCTGTCTGCTCACCTGGTGATGAAGTTTTGATACCTGCTCCATATTGGGTCAGCTACCCTGAGATGGCTAGACTGGCTGGTGCAACGCCAGTTATTCTCCCTACAAGCATATCAGACAATTACCTGCTAAAGCCAGAGTCACTTGCCTCAGTGATCAATGAAAATTCAAGGATCTTGATTCTCTGCTCTCCATCTAATCCAACAGGGTCTGTGTATCCTAAGGAGTTGCTTGAGGAGATTGCTGCTATAGTCCGAAAGCATCCTAGGCTCCTAGTTTTATCTGATGAGATCTATGAGCATATTATCTATCAACCTGCTAAACACACAAGCTTTGCTTCATTGCCTGGAATGTGGGAAAGAACATTAACTGTGAATGGATTTTCTAAGGCTTTTGCTATGACTGGTTGGAGACTTGGATACTTAGCTGCCCCTAAACATTTTGTTGCGGCCTGTGGAAAGATCCAAAGCCAGTACACCTCTGGGGCCAGTAGTATATCACAGAAGGCAGGGCTTGCAGCTTTGAACCTAGGTTATGCTGGTGGTGAAGCAGTATCAACCATGGTCAAAGCATTCCAGGAGCGTCGTGATTACCTTGTAAGAAGCTTTAGGGAGCTGCCAGGAGTAAAGATATCGGAACCTCAGGGTGCCTTCTATTTATTTATCGACTTCAGCTCGTACTATGGGTCTGAGGTGGAAGGTTTTGGTACCATCAAGGACTCTGAGTCCCTCTGTTTGTTCCTGTTGGAAAAGGCACAGGTTGCACTTGTCCCTGGGGATGCGTTTGGCGATGACAAGGGTGTTCGCATTTCATATGCTGCAGCAATGTCGACACTGCAAACTGCAATGGGAAAGATAAAAGAAGCGATGGCTCTGCTCAGGCCCCCTGTTGCCGTTTAA
>Isoform0000633
ATGGCGTCGCAGGGATCCTCCTCCGTCTTCGCCGCACTCGCGCAGGCCCCGGAGGACCCCATCCTCGGAGTGACCGTCGCCTACAACAAGGATCCCAGCCCCGTGAAGGTCAACCTCGGCGTCGGCGCCTACCGGACCGAGGAAGGGAAGCCCCTCGTGCTGAATGTGGTCAGGCGCGCCGAGCAAATGTTGATCAACAATCCGTCACGTGTCAAGGAGTACCTACCAATCACTGGTTTGGCTGAATTCAATAAGCTGAGCGCTAAGCTTATCTTTGGTGCTGACAGTCCTGCTATTCAGGAGAATAGGGTTGCTACAGTGCAGTGCCTATCGGGTACTGGTTCTTTAAGAGTTGGAGGTGAATTTCTTGCAAGGCACTATCATGAGCGCACTATCTACATCCCGCAACCAACCTGGGGAAATCACCCGAAAGTCTTCACCTTATCTGGATTGACTGTTAGGAGCTACCGCTACTATGATCCTGCGACCCGCGGTCTTGACTTCAAAGGACTCTTGGAAGACCTCAGTTCTGCTCCTTCAGGTTCAATTGTACTTCTGCATGCCTGTGCCCACAACCCTACTGGAGTAGATCCTACCATTGATCAGTGGGAACAGATTAGGCAGCTGATGAGATCAAAATCACTGCTTCCGTTCTTTGACAGTGCCTACCAAGGCTTTGCGAGTGGAAGTCTTGACAAAGATGCTCAGTCAGTGAGAATGTTTGTTGCTGATGGTGGTGAATTGCTCATGGCTCAGAGCTACGCTAAGAACATGGGATTGTACGGAGAGCGTGTTGGTGCTTTGAGCATTGTATGTGGAAGTGCCGATGTAGCTGTTAGGGTTGAAAGTCAACTCAAACTTGTGATCAGGCCTATGTATTCAAACCCCCCTCTTCATGGTGCCTCTATCGTGGCTACCATACTCAGGGACAGTGAGATGTTCAACGAATGGACTCTAGAACTGAAGGCCATGGCTGATAGGATCATTAGCATGAGGCAACAGCTATTTGATGCGCTGAAATCCAGAGGAACCCCTGGAGATTGGAGCCACATCATTAAGCAAATTGGGATGTTTACTTTCACTGGGCTGAATAGCGAGCAAGTGGCATTCATGAGGCAGGAATACCACATTTATATGACATCCGATGGGAGGATCAGCATGGCTGGTTTGAGCATGAGGACTGTGCCCCATCTTGCAGATGCCATACACGCTGCAGTTACTCAACTGAAATGA
>Isoform0000634
ATGGCGGCGGGCGGCGACACGGCGGCGTGGCGGGAGGAGCCCGTGGCGCGGCGCCGGCCCAAGACCAAGATCGTCTGCACGCTCGGCCCGGCGTCGCGGTCCGTCGAGATGATCTCGCGCCTGCTGCGCGCCGGCATGTGCGTCGCGCGCTTCAACTTCTCCCACGGCTCCCACGAGTACCACCAGGAGACGCTCGACAACCTCCGCGCCGCCATGGAGCTCACCGGGATCCTCTGCGCCGTTATGCTCGACACCAAGGGTCCAGAGATTCGAACTGGATTTTTGAAAGATGGGAAGCCTATTCAGTTGAAAAAAGGTCAAGAAATCACAATTTCTACAGACTACAGCATTAAGGGTGATGAGAAAATGATATCGATGAGCTACAAGAAGCTTGTGGATCTGAAGCCAGGCAGTGTGATATTGTGTGCTGATGGTACCATCACTCTTACTGTGCTTCACAGCGATAAAGAACAAGGTTTGGTTCGCTGCCGTTGTGAGAACACTTGGATGCTTGGTGAGAGGAAGAATGTTAATCTTCCAGGAGTTATTGTTGATCTCCCCACACTCACAGACAAGGACAAGGAGGACATCCTTAAGTGGGGTGTTCCAAACAAGATTGACATGATTGCCTTGTCATTTGTTCGGAAGGGTTCGGATCTTGTGGAGGTTAGGAAGGTACTTGGCGAGCATGCCAAGTCCATAATGCTGATGTCAAAGGTTGAGAATCAAGAGGGAGTAGCTAACTTTGATGATATCCTGGCAAACTCTGATGCTTTTATGGTGGCAAGAGGTGATTTAGGGATGGAAATTCCTATAGAGAAGATTTTCTTTGCACAGAAGGTTATGATTTTCAAGTGCAATATTCAAGGCAAGCCTGTTGTGACTGCAACCCAGATGTTGGAATCTATGATCAAGTCTCCTCGCCCTACTCGGGCAGAAGCAACCGATGTTGCAAACGCAGTTCTTGATGGCACGGACTGTGTCATGCTCAGTGGTGAGACTGCTGCTGGGGCTTATCCAGAGCTGGCGGTGCAGACTATGGCCAAGATCTGCCTACAAGCAGAGTCTTGCGTAGACCATGGTGCTGTTTTCAAATCAATCATGGCTTCAGCTCCAGTTCCAATGAGCCCATTGGAGAGCCTTGCATCATCAGCTGTCCGCACAGCAAACTCTGCCAAGGCAGCACTTATCTTAGTCCTGACCTGGGGAGGAACAACTGCTAGGCTTGTGGCCAAGTATAGGCCATCTATGCCGATTCTGTCCGTTGTGGTTCCTGAGCTGAAGACAGACTCGTTCGACTGGACCTGCAGTGACGAGGGGCCGGCAAGGCACAGCCTCATTGTGACGGGTGTCATCCCAATGCTGAGTGCCGGCACTGCCAAGGCCTTTGACAGCGAAGCCACTGAAGAAGCTCTTGGTTTTGCCATTGAAAATGCGAAGGCGATGGGGCTATGCAACACCGGTGAGTCCATAGTGGCCCTGCACCGCATCGGGACTGCATCCGTCATCAAGCTCCTGACTGTGAACTAG
>Isoform0000635
ATGAAGCTCCCGCTGCTGCGGCCGCTGTGGCCGTGCCTGAGCCCCGCGGCGGGGCCGGCCGACGCCGCGCCGGAGCCAGCCAAGCCGTCGCTGCCGGCCACGTGGCTGCTGCTGCACGCGCTCTTCTGCGCCACCTCCATGGCCGTCGGCTTCCGCTTCTCCCGCCTCATCGTCTACCTCCTCTTCCTGCCCACCCCGCCCATCAACCTCGTCTCGCTCGTGTCCCCGCCCGCCGTCGTGCTCGCGGGGGCCAACGCCACGGCCATGGCCACGATCACCACCACCACCACCACCACCACCACCACCGTCACCACCACCACCACCGTGGCCGCCGAGATCGGCGCCCACCCGCAGCAGCAGCTGCACCACCACCACCACCACCACGGCCCCGTCTTCGTCGGCCGCCACCCGATCCGCGTCCGCGCCTGGCCCCATCCGGACCCCAGCGAGCTCCTCAAGGCGCACCGCATCCTCGCCGCCGTACAGAACGCGCAGCGCAGCACCAAGCGCCGCGGCGCGGGACCCGCCAGGCCCGTCATTGCCGTCACCCCGACCACCACCTCCGCGCTCCAGGTGCCATCGCTCACGTCTCTAGCGCACACACTCCGCCTCGTCGATGCCCAGCTCGTGTGGATCGTCGTCGAGCCCGGCCACCGCACCGACGCCGTCGCCGCGGTGCTCTCCCGCTCCAACCTCGACTTCCTCCACATCACCGGCCCTGGCGAATCCACCGCGAGCCTCCGAATGCACGCCCTCAGGGAAATTCGGACGAAGCGGATGGACGGCGTCGTGGTGTTCGCCGACGAGAACAGCATCCTCCGCACGGAGCTGTTCGACGAGGCGCAGAAGGTGACCACCGTGGGCGCCGTGCCCGTCGGCATCCTGGGCGAGGACGACGGCACCAGCGAGTCCTTCCTCCAGGCGCCGTCGTGCGACGCGGAGGGGAACCTGGTGGGCTACCGCGTCTCGGAGGAGACCGTGTTGCCGGCGAACCGGAGCGACATGCTGATGTCCAGCAGGCTGGAGTGGGCCGGCTTCGTGGTGAACGCGCGGGCGCTGTGGGAGGACACCAAGGAGCGACCGGTGTGGGTGCGCGATCTCAGCGCCATCGACGATGCCGACGCTCGTGCCGCCAGCCCTCTCGCGCTCGTCACCGACGCCGGCCGCGTCGAGCCACTCGCCAGCTGCGCCCAGGCGGCTCTCGCGTGGTCTCTGCGTTCCGACAGTCTCCACGAGGTCAAATTCCCACACGAGTGGAAAATCGATCCTCCTCCGCTGAATTCCGGTGCCCGTCAGCAAACTGTTCAACCAGAGACGCAACCGATGCAAACTACTCTAGCAAGCACTGAAGACCAGCACTAG
>Isoform0000636
ATGGCTGCCTCGCCGTTGCCGCGCGCCGCGGCGCTCCGGAGGCCCTCCCTGATAGCCCTCCTCTTCCTCGTTGTCGCGATGGTGTCGGTTCCCCCCGCGGCGGCCGAGATCCGGGAGACCGCGATCCGGGCCGACCCGCGCAGCATCATCCCGCTGGACGAGTTCGGCTTCTCCCACTCGGGCGTGCTGGAGCTCAACGTCTCCGGCATCGCCTTCGACCCGCAGGCCTCCGCGGAGCTGGACCTCTCCCAGCTCGGCTTCTTCCTCTCCACGCTCGACGCCTGGGTCCACGTCCTCCGCCAGCTGCAGGACCTCGACGTCACCTGCGCGCTCCAGTCCGAGCTCGTCAAGCTCGCCTTCTCCTTCGACCGCCTCCGCCCGCCCTCCAACCCCGCCGGCGTCGAGGTCGCCCGCTCCTCCTCCTTCTCCACCGCCTTCCGCGTCTCCGAGCCCGGCCAGTACACGCTCGTCTTCGCCAACTGCCTCGGCGGCGGCCTCAAGGTCGACATGGACGTCCGCTCCGCCATGTACAACGTCGACCCGGCCACCGGGGAGCGCCAGTACCTCTCCGCGGGGGCCTCCGCGCTGCCCTCCTTCTACTTCCTCTTCTGCCTCGCCTACGCCGGCCTCGCCGCCGCCTGGGTCGCCATCCTCCTCCGCAAGCGGGCCGCCGTCTTCCGGATCCACTACTTCATGCTCGCCGTGCTCGTGCTCAAGGCGCTCAACCTCCTCGCCGAGGCCGAGGACAAGTCATGCATCGAGCGCACCGGCACCGCCCACGGATGGGACGTGCTCTTCTACATCTTCAGCTTCCTCAAGGGGATCTCGCTCTTTACGCTCATAGTGCTCATCGGCACCGGCTGGTCCTTCCTCAAGCCCTACCTGGCCGACCGAGAGAAGAAGGTGCTTATGGTGGTCATCCCCCTGCAGGTCGTAGCTAACATCGCGCAGGTGGTGATTGACGAATCTGGACCCTATGCCCGGGACTGGATCACCTGGAAGCAGATTTTCTTGCTGGTCGATGTGGTCTGCTGCTGTGCTGTGCTCTTCCCGATTGTGTGGTCCATTAAGAACCTCCGGGAGGCTGCTCGCTCCGACGGGAAGGCCGCCGTGAACCTCATGAAGCTCACCCTCTTCCGCCAGTACTATGTAGTCGTCATCTGCTACATTTACTTCACGCGTGTCGTGGTGTATGCACTACAGACCATCACCTCGTACCGGTACCTGTGGACTAGCGTCGTGGCCGGGGAGCTCGCGACGCTCGCGTTCTATGTCTTTACTGGGTACAAGTTCAGGCCTGAGGTGCATAACCCATACTTTGCCATTGATGATGAGGAAGAGGAGGCTGCAGCTGAGGCGCTAAAGTTGGATGATGAATTTGAGCTATGA
>Isoform0000637
ATGAAATTAGTAAGGCATCCTAATGTTGTTCGACTGTTTGAGGTGATGGGTAGTAAAGCAAAAATTTTCATCGTTCTGGAATATGTTACAGGTGGAGAGCTTTTTGAAATCATTGCTACCAATGGAAGGTTGAAGGAGGACGAAGCACGCAAATACTTCCAGCAACTGATTAATGCCGTTGATTACTGCCACAGTAGGGGAGTGTATCACAGAGACTTGAAGCTGGAGAATTTGCTGCTTGATGGCAATGGAAATCTCAAAGTTTCTGACTTTGGTTTAAGTGCTTTAACCGAGCAAGTGAAGGCTGATGGTCTGCTTCATACAACATGTGGAACCCCCAATTATGTTGCCCCGGAGGTGATCGAGGATGGAGGCTATGATGGCGCAACTGCAGATGTCTGGTCTTGTGGAGTAATCCTCTTTGTTCTTCTTGCTGGATATTTACCTTTCGAGGATGACAACATCATCGCCCTATACAAGAAGATTTCAGAAGCTCAGTTTAACTGCCCCTCTTGGTTTTCGGCTGGAGCCAAGAACCTGGTTACCAGAATTCTTGATCCCAATCCTAAAACTAGGATCACGATTTCTCAGATACTGGAAGATCCTTGGTTCAAAAAGGGGTACAAGCCTCCTGTTTTTAACGAGAAATATCAAACTAGCTTGGATGACGTGGATGCTGCTTTTGGAGATTCAGAAGACCAGCATGTGAAAGAGGAAACTGAAGATCAGCCAACCTCAATGAATGCATTCGAACTGATTTCACTAAACCAGGCACTGAATCTGGAGAATTTGTTTGAAGCAAAGGAGGAGTATAAAAGAGAGACAAGATTCACCTCACAGTGTCCCCCAAAAGAGATAATCACAAAGATTGAAGAAGCTGCAAAGCCGCTTGGCTTTGATGTTCAGAAGAAAAAATACAAGATGCGGATGGAGAACCCGAAAGCAGGTAGAAAAGGCAATCTAAATGTTGCAACCGAGGTTTTTCAAATAGCCCCATCCCTACATGTAGTTGAGCTCAAGAAGGCAAAGGGGGATACTCTGGAATTCCAAAAGTTCTACAGAAGTCTGTCAACCCAACTGAAGGATGTTGTGTGGAAGTGCGATGGTGAGGTGGACGGCAACATCACGGCAGCATGA
>Isoform0000638
atggccatcGCCACCTCACTACTCCCCTCCCAGCTCCTTATCAGCGGCGTGCCGCAGCAGTGGCAGATGGGCCTCCTGGCCCTCCTCCCTGTCCTGCTGCTGTCGTCCTACCTCCTCCTCACCAACAGGAGCGCCAAGGACGGCGGGGCGCCGCAGCTGCCTCCGGGCCCCATGCAGGTGCCGGTCCTGGGCAACCTGCACCTGCTGGGCCCGCTTCCGCACCGGAACCTCCACCAGCTGGCGCGGCGGTACGGCCCCGTGATGCAGCTGCGACTGGGCACGGTGCCGACCGTGGTGGTGTCCAGCGCTGAGGCGGCGCGGGAGGTGCTCAAGGTGCACGACGTCGACTGCTGCAGCCGCCCCGCGTCGCCGGGGCCCAAGCGCCTCTCCTACGACCACAAGGACGTCGCCTTCGCGCCCTACGACGAGTACTGGCGCGAGATGCGCAAGCTCTTCGCCCTCGAGCTCCTCAGCGGGCGCCGCGTCAGGGCTGCTTGCTACGCGCGCGAGCAGCAGATGGATAACCTCGTCGCTGTCCTCGACCGCGCAGCCGCAGCCTCGGCGCCAATTGCGCTCAACGACCACATCTTCACGCTCACCGACGGCATCATCGGCACCGTCGCCCTCGGCAACATCTACGCCTCCGAGCAGTTTGCGCACAGGGAGCACTTCCAGCACGTGCTGGACGACGCCATGGACATGTTGGCCAGCTTCTCCGCAGAGGACTTCTTCCCCAACGCCGCCGGCCGCCTCGTCGACCGCCTCACGGGCTTCCTAGCGCGCCGTGAGCGCATCTTCAGCGAGCTCGACGCCTTCTTCGAGAAGATCATCGACCAACACATGGACCCGGCGGCGCGCCCCGTGCCCGAGCCCGACAATGGCGGCGGCGACCTCGTCGACGTCCTCATCAACCTTTGGAAGGAGAACGACGGCACGCTCCGCTTCACCAGGGACCACTGTCAAGGCCATCGTCATGGACACCTTCATCGGCGCCATCGACACGAACTCCGTGACCATCCTGTGGGCGATGTCGGAGCTGATCCGCAAGCCGCGGGTGCTGAGGAAGGCGCAGGCCGAGGTGAGGGCCGCGGTGGGCGGCAACATGCCGCGCGTGGACTCCGACGCCGCCGCCAAGATCCCGTACCTGAAAATGGTGGTCAAGGAGACGCTGCGGCTTCACCCGCCGGCGACGCTGCTGGTGCCCCGGGAGACGATGCGAGACACCACCATCTGCGGCTACCACGTGCCGGCCAAGACGCGCGTGTTCCTCAACGCGTGGGCCATCGGCAGGGACCCGGCGAGCTGGCCGGCACCCGATGA
>Isoform0000639
ATGACGAGCGCCGGGGCGGCGGCAGGCGCCGCGCTAGGCGCGCGCACGGCGCGGTCCTGCGACGGCTGCATGCGGCGGCGGGCGCGCTGGCACTGCCCCGCCGACGACGCCTTCCTGTGCCAGACCTGCGACGTCTCCGTCCACTCGGCGAACCCGCTGGCGCGCCGCCACCACCGCGTCCGCCTCCCCTCGGCGTCCTGCTCCTCCCCACCGTGCGACCCCGACGCGCCCACGTGGCTCCACGGCCTCAAGCGACGGCCGCGCACGCCGCGGTCCAAGCCGGGGGGAGGCAAGCACGAGGCGACGACGCCCAACTCTATCGCCTTGGCCGCGTCGACAGCGGTCCCCGACCTCGAGGCGGAGGAGTCTGGCTCCGGCATCGTGGGCGATAACGACGACGAACACGGGTTCCAGGACGACGACGAGGACCTTCTGTACCGCGTGCCGGTGTTCGACCCTATGCTCGCCGAGTTCTACAACCCCGTGGCCGACGAGGGGGAGCAGAAGCCGCTCGCAGAGTTCTACAACCCCGTGGCCGACGATGGGGAGCAGAAGCCGGCTTGCCTGATGCCGCCTCTCGTGGAAACATCGCTGGAGTTCGCCTACGGCGGCTCGGCGGAGGCGGACGGGCTCTCGGCCGGGTTCGACGTCCCGGACATGGAGCTCGCTAGCTTCGCGGCGGACATGGAGAGCCTCCTCATGGGAGTCAACGACGGGTTTGATGATCTGGGTTTCTTGGACGAAGAGAAGCCTCAGGTGAACGCGGACGCGGACTTGGTGGCCATGGCGGCGCCGGCGCCTGAACGAGAGGACAAGAAAAGGAAGCGGCCGGAGATGATACTCAAGCTCAACTACGAGGGCGTCATCGCCTCGTGGGTCCGTGACGGCGGATCCCCGTGGTTCCACGGCGAGCGTCCTCACCTCGATCCTTACGAGTTATGGTCTGACTTCCCGGCCGGAAGCCGGGGACTCTTCGGCGGCGCCGTGACCGCGGTGACCGGCGGCGAGCGTGAGGCACGGGTGTCGCGGTACAGGGAGAAGCGGCGGACGCGGCTGTTCGCCAAGAAGATCCGGTACGAGGTGCGCAAGGTTAACGCCGAGAAGCGGCCGCGGATGAAGGGCCGGTTCGTGAAGCGCACCACGCTTCCGCCGCTGCCGAGGCCGCCGCCGCCGCAGCAGCAGCAGCAGAAGCAGCTGGCACGCGCACTGCCACACGTGGGCATGGTGCTCGCGCCACCTCCGGTAGCGAACGGGCGCTTCCACCAGTTTTGA
>Isoform0000640
ATGGAACAAAAAGATACGGAAAAGGATGGAAAGAAGGATAAAACAAAGGACGATAAAGAGAAGAAGAATAGAGACCTCAAGATGGATCCAAAGCAAAAGCCACTCAATGACACAAAAGAAAAGAAGAGGTCTGATGAACCTCCAAAATATCCAGGATTCATTCTTCAGGCAAAAAGGAATAAAGAATCTAAACTCCGTTCAACATCCCTTTCATTGGATGGCCTCCTAGACTATACTGCCAAGGATATAGAGGAGTCAGTATTTGAGCTTTCTTTGTTTGCTGAGTCATTCGGTGAAATGCTTCAACACAGAATGGGTTGTGTTATCCTGTCTTTTCTTGAGAAACTGTACAGGCGTTATGTTGTGAAGAGGAATCAACGTAAACGCCAAAGAGAGGAAGATCTAAAGAAAGAAGAGAAGAAATCCTCCGAGAAGCGATCCAAGACTAATCATGAGACTATAACTGAAAGTGTTGATAATCCAGGAGGTAGTGTTAAAATAACAAAAGAGGGTGAAGAAAAGATGAGCACAGATCAATCAGCAAATGTCCATGCTGAACTGTCAAAAGAGGGTCAGATAAAACTTGGCACCGATCATCCAATTGCTAACCATGGTGAACCAGCAAAAGAGGGCGATGAAAATACGAGCACTGATCATTCAGAGGCTGTTCTTGATAAACCTGCAGCTGATGCAAATATGGAGGAGGAAGATCCTGAATACGAGGAAGATCCTGAAGAAATAGAAATATATGAAGATGATGAGGACATGGATGATGCTCATGCTGAAGGACAGATTGCAGAGCAGAATGAGAACACAAACGACAGAGAGGTGAAGCCAGAAGAAGTAGCGACAGCAGATGCTGGAAATAACAAAAGTACAACACAGCCTGAGGTAGAAAATATTACTAATATCCATGAAAGAGCTGCTTCAATAGAGGAAAAGCAGTCCGTGGCAGAGAAAGGAGATTCGGTGGAAGGTGGAGAAAAGGTAGTCAGTAAGGAGGTTAAGCCAGCAAAAGATGAGGTGGTCGACAAGGACCTATTGCAGGCCTTTAGGTACTTTGACATAAATAGAGCAGGATATCTCAAGGTGGACGATTTAAAATGTATTCTTCACAACTTGGGGAAGTTTTTATCAAGCAGGGAAGTGAAGGACTTGGTTCAAATTGCTCTTGTTGAGAGCAATTCTGCAAGGGACAATCGCATAATCTATCCAAAGCTTGTGAAGATAGCTGACCTGTAA
>Isoform0000641
ATGAAGGAGGAGATGGTGGTCGGCCTGTCGGCGCCGGGGCCGGTGGGGAGGTGGGGCGCCGCGCCGCCCCAGGCGATGCTCGAGAGGATGAAGGACTACGGCCAGGAGGGCGCCTTCGCGCTCTGGGACGATCTCTCGCCCGAGGACCGGGAGCTCCTCGTCCGGGACATCGAGAGTCTAGACCTTTCAAGGATCGATCGGATCATCCGGCGGTCCCTTGGATCACAAGGCATCCCATTGCCTGCTGTGGAACCCGTGCCGGAATCTAGTGTGTCCAAGGTGGAGGACAGGTCTCCTGAGGAGAAAGAACGATGGTGGAAGAAGGGGCTGAAAGCCATCTCGGAGGGGAAGCTGGCTGTTGTCCTTTTGGCTGGTGGTCAGGGTACTCGACTGGGAAGCTCAGATCCTAAGGGATGTTTCAATATTGGACTTCCATCTGGAAAGTCACTTTTCCAGCTCCAAGCTGAACGGATTTTGTGTGTTCAAAAGCTGGCTTCTCAATCCAGTGAAAGTCCGAGTAACACTGTGCCGATCCACTGGTATATAATGACAAGCCCCTTTACAGATGCTGCCACTCGCAAATTCTTTGAAACCCGTAGATATTTTGGCTTAGACCCTGAGCAAGTGACATTTTTCCAACAAGGCACACTTCCATGCGTTTCTGCTGATGGTAGATTTATTATGGAGACACCATATAGGGTAGCAAAGGCTCCTGACGGCAATGGTGGAGTTTATGCTGCGCTGAAGTCCAAAAAGTTGTTGGAAGATATGGCTGCACGGGGTGTGAAATATGTAGATTGCTATGGAGTTGACAACGCACTGGTTCGAGTTGCAGATCCTACATTCTTAGGGTACTTCATTGACAAAGGTGTATCTTCTGCCGCCAAAGTGGTTAGGAAGGCTTATCCACAAGAGAATGTTGGGGTATTTGTTCAACGAGGTCGTGGTGGACCTCTCTCAGTGGTTGAGTACAGTGAAATGGATGCAGCTATGACTACTGAAATTAATCAATCAACAGGGCGACTTCGTTATTGTTGGAGCAATATCTGTCTGCACATGTTCACTCTGGACTTTTTGAATCAAGTGGCAAACAGCCTTGAGAAGGACAGTGTGTATCATCTAGCTGAGAAGAAGATTCCTTCCATCCATGGGTTTACAACAGGCCTGAAGCTTGAACAGTTTATATTCGATGCTTTCACTTATTCCCCATCCACGGCACTTTTTGAGGTCATGCGGGAGGAGGAATTTGCACCAGTAAAGAATGCCAACGGCGCAACATATGACACCCCTGATAGCGCGAAGCTCATGCTGCTCCGCCTCCATAGCAGATGGGTAGTCGCCGCTGGTGGCTTCTTGACGCATTCTGTGCCCTTGTATATGACAGGCGTCGAAGTTTCTCCGCTTTCCTCCTACGCCGGAGAGAACCTGGAAGCAATCTGCCGTGGGCGAACATTCCATGCGCCGAGTGAGATATCGTTTTAG
>Isoform0000642
ATGGCGCTTCGCCTCAACGACGTCGCGCTCAGCCTCTCCCCGCCGCTCGCCGCCCGCTGCCGCCGCCGCAGCGGCAGCAGCAGGTTCGTCGCTGTCGCGTCCATGACGTCCGCCGTCTCGACCAAGGTTGAGAATAAGAAGCCATTTGCTCCTCCAAGGGAGGTGCATGTCCAGGTTACACATTCAATGCCACCTCAGAAGATTGAAATTTTCAAGTCGCTTGATGATTGGGCTAGAGATAATATCTTGACGCATCTCAAGCCAGTTGAGAAGTGTTGGCAGCCACAGGATTTCCTCCCTGACCCATCATCTGAAGGATTTCATGACGAAGTTAAGGAGCTGAGAGAGCGTGCCAAGGAAATCCCTGATGATTATTTTGTTTGTTTGGTTGGAGACATGATTACTGAGGAAGCTCTTCCAACATACCAGACTATGCTTAACACCCTCGACGGTGTCAGAGATGAGACAGGTGCAAGCCCCACTGCCTGGGCTGTTTGGACGAGGGCATGGACTGCTGAGGAGAACAGGCATGGTGATCTGCTCAACAAGTATATGTACCTCACTGGGAGGGTGGATATGAGGCAAATTGAGAAGACAATTCAGTATCTTATTGGCTCTGGAATGGATCCTAGGACTGAGAATAATCCTTATCTTGGTTTCATCTACACCTCCTTCCAAGAGCGGGCGACCTTCATCTCACACGGGAACACTGCTCGTCACGCCAAGGACTTTGGTGACTTAAAGCTTGCACAGATCTGTGGCATCATCGCCTCAGATGAGAAGCGACATGAGACTGCGTACACCAAGATCGTGGAGAAGCTGTTTGAGATCGACCCTGATGGTACTGTGGTTGCTCTGGCTGACATGATGAAGAAGAAGATCTCAATGCCTGCTCACCTGATGTTTGACGGGCAGGACGACAAGCTGTTTGAGCACTTCTCCATGGTCGCGCAGAGGCTTGGTGTTTACACTGCCAGGGACTACGCCGACATCCTTGAGTTCCTTGTCGACAGGTGGAAGGTGGCGGACCTGACTGGTCTGTCAGGTGAAGGGAACAAGGCACAGGACTACCTTTGCACCCTTGCTTCAAGGATCAGGAAGCTGGACGAGAGGGCCCAGAGCAGAGCCAAGAAAGCAGGCACGCTGCCTTTCAGCTGGGTATATGGTAGGGAAGTCCAACTGTGA
>Isoform0000643
ATGGCGTCCCCTCAGATCTCACGCAGAGCCCTGGGCCTCCTGCTCGTCCTCGCCGCCGCGGCCGCGGTCGTCTCGCCGGCCGCTGCCGACGAGGTGGTGGCCCTGACGGAAGCCGACTTCGAGAAGGAGGTCGGCCAGGACCGCGGCGCCCTCGTCGAGTTCTACGCGCCATGGTGCGGCCACTGCAAAAAGCTTGCCCCCGAGTATGAAAAACTTGGCGCAAGCTTCAAGAAGGCTAAATCTGTATTAATAGCAAAGGTTGACTGCGATGAGCACAAGAGTTTGTGCAGCAAGTATGGAGTTTCTGGGTACCCCACAATTCAATGGTTCCCCAAAGGTTCCTTGGAACCGAAGAAGTATGAGGGTGAACGTTCTGTGGAAGCCCTTGCAGAATTTGTTAACAGTGAAGCAGGTACCAATGTCAAGATAGCTGCCATTCCTTCAAGCGTCGTGGTTCTGACTCCAGAGACCTTTGACTCAATTGTCCTTGATGAAACCAAAGATGTTCTTGTTGAGTTCTATGCCCCATGGTGTGGTCACTGCAAGCATCTTGCTCCGGTTTATGAGAAGCTGGCTTCAGTTTTCAAGCAGGACGATGGTGTTGTGATCGCCAATCTTGATGCTGACAAGCACACTGACTTGGCTGAAAAGTATGGTGTTTCTGGTTTCCCCACATTGAAGTTCTTCCCTAAGGGAAACAAAGCTGGTGAAGATTATGATGGTGGCCGGGACTTGGATGACTTTGTCAAGTTCATTAATGAGAAGTGTGGCACCAGCCGGGATTCAAAGGGCCAACTGAATTCAGAGGCTGGGCTTGTGGCAAGCTTGAATCCTCTTGTGAAGGAGTTTCTCAATGCTGCTGGTGACAAACGGAAGGAAGTCCTCTCTAAAATAGAAGAGGATGTTGCTAAGCTTAGCGGTTCTGCTGCCAAGCACGGAAAGATATATGTGACTGCTGCAAAGAAGATTATGGACAAGGGTCCTGACTACACTAAGAAGGAGACTGAGAGGCTTCACCGCTTGCTGGAGAAGTCGATCAGTCCTTCCAAAGCCGATGAATTCATCATTAAGAAGAACATTCTTTCGACATTCTCTTCTTGA
>Isoform0000644
ATGCGGAGCCCAAAAGGAGGAGGCGTCGGCGGCTGCTACCGCGCTGGCGCCGGCGGCCAGGAGCACGTCAACCTGATCCCGGGCATCCCCGACGACGTGGCGGTGGACTGCCTGGCGCGCGTCCCGCACGCCTCCCACCGCGCCATGCGCCGGGTCTGCCGTGGCTGGCGGAGCGCCGCCGCAACCCCGGCCTTCGCCTCCGCGCGCGCGCAGGCGGGCGCCAACGAGGACCTCGTCTACCTCATGCAGTTCGGCAACCCGTCTGCCGCCGACGACGGGCCCAAGGACGACGATGGCCCCGCCAACACGCCGGCCTACGGCGTCGCGGTGTACAACGTGACGACGGGCGAGTGGCGCCGTGAGCGCGGCGCCCCGCCCGTTGTCCCGGTCTTCGCGCAGTGCGCGGCGGTGGGTACCCGCCTCGCCGTCCTCGGCGGCTGGGACCCGCGCACGTTCGAGCCCGTCGCCGACGTGCACGTCCTGGACGCCGCCACGGGCCGGTGGCGCCGCGGCGCGCCGATGCGTTCCGCGCGGTCCTTCTTCGCGTGCGCCGAGGCGGGCGGCAAGATCTACGTGGCCGGGGGCCACGACAAGCACAAGAACGCGCTCAAGACGGCGGAGGCCTACGACCCCGCGGCGGACGCGTGGGACCCGCTCCCCGACATGTCGGAGGAGCGCGACGAGTGCGACGGCATGGCCACCGTGGCGGGCGACCGGTTCCTGGCCGTCAGCGGGTACCGCACGGCGCGGCAGGGCGGGTTCGAGCGCGACGCCGAGTGGTTCGACCCCGCCGCCGGCGCCTGGCGCAGGCTCGAGCGCGTCCGGGCGCCGCCCTCCGCCGCGCACGTCGTGGTCAAAGGACGCGTCTGGTGCATCGAGGGCAACGCCGTCATGGAGTGGATGGGCATGCGACGCGGGTGGCGCGAGGTCGGCCCTTTCCCGCCGGGGCTCAAGGCCGGCACGGCGCGCGCTGTGTGCGTCGGTGGAGGAGAGAAGGTCGTGGTGACCGGGGCGCTTGATGGCGAGGGCGGTGGTGGGCGGCACGCCGTGTGGGTGTTTGATGTCAAGACCAAGAGCTGGACCGTCGTGCGCCCGCCGCCCGAGTTCGCCGGCTTCGTCTTCTCCGTCGCGTCCGTAAGGATCTGA
>Isoform0000645
ATGGATCGCGCCGACCCCGCGTGGGGCCGCCTCGCCGTGCTCTCCTCCCACCTCTCCGGTGGCGCAGGTGCTGGGGAAGCGGCGGGGCTGGAGAGGTCGCCGGTGTCCGCGGCGGCGCCCGGGCCCCGCGCCGGCGCGCTCGCCGTGGTGGACGGGAGGACCGGGAAGCGGTACGAGGTCAAGGTCTCCGAGGACGGCACCGTGCGCGCCACCGACTTCAAGAAGATTACCACTGGTAAGGATGACAAGGGTCTTAAGATTTATGATCCTGGTTATCTTAACACTGCCCCTGTTTGCTCGACCATCTGCTACATCGATGGGGACGAGGGAATCCTTCGCTACAGGGGGTATCCAATCGAAGAGTTGGCTGAAAGCAGTTCGTTTGTTGAGGTGGCGTACCTTTTAATGTATGGGAATCTGCCTACTCAGAGCCAATTGGCAAAATGGGAATTCGCTATTTCTCAGCATTCTGCTGTTCCTCAAGGACTGCTGGATATCATACAATCAATGCCCCATGACGCTCACCCCATGGGTGTCCTTGCCGGTGCAATGAGCACCCTTTCTGTCTTCCATCCAGATGCAAACCCTGCTCTTAGAGGTCAAGATATTTATAAGTCGAAGCAGGTGAGGGATAAACAAATTGTCCGAGTACTTGGGAAGGCACCAACAATAGCAGCTGCTGCCTACTTGAGATTAGCAGGAAGGCCTCCCATCCTTCCTTCAAATACTCTATCTTATTCAGAGAACTTCTTGTACATGCTGGACTCTTTGGGTAACAAGTCATATAAACCAAATCCTCGACTTGCTCGAGCACTAGATATCCTATTTATTCTACATGCTGAACATGAAATGAACTGCTCTACAGCTGCTGTTAGGCACCTTGCTTCAAGTGGTGTGGATGTCTTCACTGCCCTTTCTGGTGGTGTTGGAGCTCTATATGGTCCTCTGCATGGTGGTGCAAATGAGGCAGTACTTAAAATGTTAAATGAGATTGGAAGTGTGGAAAATATTCCAGATTTCATTGAAGGAGTAAAGAACAGGAAGAGGAAGATGTCAGGTTTTGGGCACCGTGTGTACAAGAACTATGACCCTCGTGCTAAAGTCATCAGGAAATTGGCAGAGGAGGTGTTCTCAATTGTTGGACGGGATCCACTTATTGAGGTGGCCATTGCTCTAGAAAAGGCAGCACTGTCAGACGAATATTTTATCAAGAGGAAGCTATATCCAAATGTGGACTTCTACTCTGGGCTAATTTATAGGGCAATGGGATTCCCTACAGAATTTTTTCCTGTGCTGTTTGCCATTCCTCGCATGGCTGGCTGGCTAGCGCATTGGAAAGAGTCACTCGATGATCCCGACACTAAGATTATGAGGCCCCAAGAGGTATACACTGGCGTCTGGCTGAGGCATTATACCCCAAGTCAGAGAACGAGTGCTGCCAAGCCAGAGTGA
>Isoform0000646
ATGGTGACCGACGCCCCCGGCATCGCCCTACCGCCCGTCTTCGGGGCGCCGATCCGCCCCGACGTGGTCCGCTTCGCCCACAAGCTGCTGTCCTGCAACAAGCGCCAGCCCTACGCCGTCTCCCGCCGCGCCGGCCACCAGACGTCGGCCGAGTCCTGGGGTACCGGGCGCGCCGTGTCCCGTATCCCCCGCGTCCCGGGCGGCGGCACCCACCGCGCCGGCCAGGGAGCCTTCGGCAACATGTGCCGCGGCGGCCGCATGTTCGCGCCTACCAAGATCTGGCGCAAGTGGCACCACCGCGTCAACATCAACCTCCGCCGCGTCGCCGTCGCCTCCGCGCTCGCGGCCACCGCCGTCCCGGCCCTCGTCCAGGCTCGCGGCCACCGCATCGAGACTGTCCCCGAGATGCCCCTGGTCATCTCCGACTCGGCGGAGTCCATCGAGAAGACCTCACAGGCGCTCAAGATCCTCAAGCAGATCGGCGCCTACGGCGACGCCGAGAAGGCCAAGGACTCCGTCGCCATCCGCCCCGGTAAGGGTAAGATGCGCAACCGCCGCTACATCAACCGCAAGGGCCCACTCATTGTCTATGGCACCGAGGGCTCCAAGGTCGTCAAGGCCTTCCGCAACCTCACCGGTGTGGATGTCGCCAACGTCGAGCGCCTCAACCTGCTCGACCTCGCCCCCGGTGGCCACCTCGGGCGCTTTGTGATCTGGACCGAGAGCGCGTTCAAGAAGCTTGAGGAGGTGTATGGGAGCTTTGATGCGCCGTCCCAGAAGAAGAAGGGCTTCGTTCTGCCGAGGCCCAAGATGACCAACGCTGACCTGGGCAGGATCATCAACTCTGACGAGGTGCAGTCTGTGGTGAAGCCACTCAACAAGGAGGTGAAGCGCAGGGAGAAGCGGAAGAACCCGCTCAAGAACATGGCTGCTGTGCTCAAGCTCAACCCCTACCTCGGCACTGCCCGGAAGATGGCCACCCTTGCTGAGGCTGCCCGCGTCAAGGCCCGGAGGGATAAGCTCGACTCCAAGAGGACCAAGCTTAGCCCGGAGGAGGCTGCTAAGGTCAAGGCTGCAGGCAAGGCATGGTACAAGACCATGATCTCAGACAGTGACTACACCGAGTTTGAGAACTTCACAAAGTGGCTCGGCGTGACGCAGTGA
>Isoform0000647
ATGTACGTGCCGCCGCTGCCCACCGGCGGCGCCGGCGAGCAGCCTAGGGTTTACCAGGTCTGGCGGGGAAGCAACGAATTCTTCTTGCAGGGAAGATTCATATTTGGGCCTGATGTGAGATCTGTGTTTCTCACTATGTTCCTCATCATTGCACCGGTTGTTGCCTTCTGTGTGTTTGTCGCAAGGCATCTCATAAATGATTTCCCCGATAGCTGGGGAATCTCAGTGATGGTAGTAGCAGTTGTCTTCACCGTTTATGATTTGATGCTGCTTCTTTGTACCTCTGGTAGAGATCCTGGTATAATACCACGTAATACTCATCCTCCTGAACCTGAATCCATTGATGGGATCAATGATACGGGTGTTCAGACTCCACAACAATTTCGTTTGCCTCGCACAAAGGAAGTTGTTGTAAATGGGATCAGTGTACGGGTCAAATACTGTGATACTTGTATGCTGTACAGACCACCTCGATGTTCACACTGTTCCATTTGCAATAATTGTGTGGAACGGTTTGATCATCACTGTCCATGGGTTGGCCAGTGCATAGGACTGCGTAATTATCGGTTCTTCTATATGTTTGTCTTCTCGACGACATTGCTCTGCCTGTATGTATTTGCCTTCTGTTGGGTGTATGTGATCAAGATTAGAGACGCTGAGCAATTGTCACTTTGGAAGGCCTTGTTGAAGACACCAGCTTCAATTGTTCTGATTATCTACTGCTTTCTTTGTGTATGGTTTGTGGGTGGTTTATCTGTCTTCCATTTATACCTGATGAGCACTAACCAGACAACATATGAGAATTTCAGGTATCGCTATGATCGGCGCGATAACCCATATAACAGAGGTATTCTGAACAACTTTCTAGAGATATTCTGCACTGCTATTCCCCCTTCGAAGAACAATTTTCGGGCAAGGGTGACAGTAGAGCAAGGGCTGCAGCAAACGCGCTCACAGTCTAGAGGTTTCATGAGCCCTAGCATGGGCAAGCCCGTTGGAGATCTTGAAATGGGCAGGAAGCCAGTAGTACCTTGGGACGAGCCAAGGTCGGCGGCTGATATCAGGGACTTGGAAGCAGGGCTTGGGGGCATGTTTGATGAGAAAGAGGGCAGAGTAGCCCATGCATCCCCAGATCTGAGCAGAGATCTTCCAGCAGAGTTTGTGGAAGGGCGATCTGGCATGCACTCGAGGCAGTCAAGTTGGGTTCAGAGGGCAGGTGATGCATTTGAAGCGTCGGCGGTGCAAATGGCTAATGCCCGCACCGCCGAGGCTAGCAGCAATGTTGCCCGGAGCGGCACACGTTAG
>Isoform0000648
ATGATCTCGCAGTTCTTCGTGCTGTCGCAGCGCGGCGACCACATCGTCTTCCGCGACTATCGTGGCGAGGTGCCCAAGGGCAGCGCGGAGATCTTCTTCCGGAAGGTGAAGTTCTGGAACGACGACGAGGCAGAGGAGGCGCCCCCAGTCTTCAATGTCGATGGTGTTAATTATATTCATGTCAAGGTCGCCGGACTATTTTTTGTGGTAACCACAATGGTTAATGTTTCCCCATCCCTTCTCTTGGAACTTCTTCAAAGGATTGCACGTGTTACAAAAGATTATCTTGGCGTTCTTAATGAAGAATCACTGCGGAAGAATTTTATTTTGGTGTATGAATTGCTTGATGAAGTCATTGACTTTGGTTACCCACAAACAACCTCTACTGAGGTTCTGAAGTCATACATATTCAATGAACCCATTATGGTTGATGCTGGAAGGCTGCCACCGCTTGGTCCTGCTGCTATGTTCATGCAAGGCACAAAGCGTATGCCTGGTACAGCTGTTACAAAATCTGTGGTTGCTACTGAGCCTGGGGGGAAGAAGAGGGAGGAAATTTTTGTTGATATCATTGAGAGAATAAGTGTGACATTCAGCTCGAGTGGCTATATACTTACATCTGAGATTGATGGAACAATTCAAATGAAAAGTTACCTCACCGGTAATCCAGAAATCCGTCTTGCTCTCAATGAGGATTTGAGCATTGGAAGAACTGGATCTTCATACGATTACAGAAGTTCTTCTGGAGGAGGAACAGTCATTCTTGATGATTGCAACTTCCATGAGTCAGTACATCTGGACAGCTTTGACATTGACAGAACTTTGACTCTAATACCACCTGATGGAGAATTTGCTGTAATGAACTACCGGATGACCCAAGAATTTAAGCCGCCGTTCCGTGTAACCGCTCTAATTGAAGAAGCTGGACCATCGAGGGCTGAAGTTCTACTGAAAATAAGAGCAGACTTCTCTGCAAATGCCACTGCTAACACAATCACAGTACAAATGCCAGTGCCATCATACACAATGAGAGCGAGTTTTGAGTTGGAAGCTGGAGCAGTTGGACAGACAACCGATTTCAAGGAAGGATCCAGGAGACTTGAGTGGAATCTCAAGAAGATTGTTGGTGGTTGTGAGCACACCCTTCGTGCAAAGCTAACATTTTCCCAGGAGTCACATGGAAATATCACAAAGGATGCTGGCCCGGTGAATATGAATTTCACTATACCGATGTACAATGCATCAAAGTTGCAGGTCAGGTATCTTCAGATAGCAAAGAAGTCAAAGGCATACAACCCTTACAGATGGGTGCGATATGTAACACAAGCTAACTCCTACGTAGCTCGTCTATGA
>Isoform0000649
ATGTCGGCCGCCGCCACCGGCCCAGCCCCTCCGGTGGCCACTCCGGTGGCGCCCCCTCCGTCCTACCCGGCCTCCTCCACGGCCTCCGCCTCCGTCGCCGCGTCCGTCGAGGACGACGACGACCTCTATGGCCGCCTCAAGTCGCTCCAGCGCCACATGGAGTTCGTCGAGATCCAGGAGGAGTACGTTAAGGACGAGCAGAAGAACCTCAAGCGCGAACTCCTCCGTGCGCAGGAGGAGGTCAAGCGGATCCAGTCCGTACCGCTCGTCATCGGCCAGTTTATGGAGATGGTCGACGGCAACAACGGCATCGTGGGCTCTACCACGGGCAGCAACTACTACGTGCGGATCCTCAGCACCATCAACCGCGAGCTGCTCAAGCCGTCAGCGTCCGTCGCCTTGCATCGTCACTCCAACGCTCTAGTCGACGTGCTGCCGCCCGAGGCCGACTCCAGCATCTCCTTGCTGGGATCGTCGGAGAAGCCCAACGTCACCTATAACGATATTGGAGGATGCGACATCCAAAAGCAAGAAATACGGGAGGCGGTTGAGTTACCCTTGACTCATCATGAGTTGTACAAGCAGATTGGTATTGATCCTCCAAGAGGTGTGCTTCTGTATGGTCCTCCGGGTACTGGCAAGACCATGCTTGCCAAAGCAGTCGCACATCACACCACTGCTGCTTTTATCAGAGTCGTCGGTTCGGAGTTTGTACAGAAGTACTTGGGTGAGGGCCCTAGAATGGTGCGTGATGTGTTCCGTTTGGCCAAGGAGAATGCCCCAGCAATCATTTTCATTGATGAGGTTGATGCGATAGCTACTGCTCGTTTTGATGCTCAGACTGGTGCTGACCGAGAAGTTCAGCGTATTCTTATGGAGCTACTCAATCAGATGGATGGGTTTGATCAAACAGTGAATGTGAAGGTTATAATGGCAACTAATCGGGCAGATACTCTAGATCCTGCTCTGTTGCGTCCTGGTAGACTTGACAGGAAAATCGAGTTCCCTCTGCCAGACCGGCGTCAGAAGAGGCTTGTTTTCCAAGTTTGCACTGCCAAAATGAACTTGAGCGATGAGGTTGATTTGGAAGATTATGTTTCCAGACCGGATAAGATCAGTGCTGCTGATATTGCTGCTATATGTCAAGAAGCTGGCATGCATGCTGTCCGTAAAAACCGATATGTCATCCTCCCCAAGGACTTTGAGAAGGGCTACCGAACCAATGTGAAGAAGCCCGAGACAGATTTCGATTTCTACAAATGA
>Isoform0000650
ATGATCCGCCCAGGCTCAAAGGAGTCACAAAATTATGATATCAACAATCAAAGAGTTCATCCTCAACCAATTGATGAGAGCATGAATCAGAATGGGAACTCAATGGACACTATGATCGGGAGGATATTCAACAACATATCCTCTTTAAAATCTGCATACATTCAGCTGCAGGAAGCCCACACCCCATATGATCCTGACAAGATCCAGGAAGCTGATAAGTTTGTCATAGAGGAGCTTACAAAGCTTTCAGAACTCAAGCATGCTTACAGAGAAAAACATCCTAAGCCAGTAGCAGCATCCCCTCAAGATTCACGCTTGCTTTCTGAAATACAAGAGCAGCAGAATTTGTTGAAGACCTATGAGGTCATGGTAAAGAAGTTCCAGTCCCAGATCCAGACTAGAGATACTGAGATAACCCATTTACAGCAGCAAATTGATGAAGCTAAACTTCGGAAATCGAAGCTAGAGAAGAAACTGAAACAAAGGGGCCTACTTAACAAGGAATCAGAGGAATCTGATGAAGAAGAGAACTACTTCTCCATTGAATTGACACCAAGTTTGTTTGCATCTTCTGTCGATAGCGCATACCAGTCGATACATGACTTTTCAAAACCGTTGATCAACATGATGAAGGCTGCAGGCTGGGATCTTGACGGGGCTGCTAATGCGATTGAACCTGGTGTGGTTTACACAAGAAGGGCTCACAAGAAGTTTGCTTTTGAATCCTATGTTTGCCAAAGAATGTTCAGTGGGTTCCAAGAAGAGAGCTTTTCTATCAAGGATTCTAACATCAGTGGTTCCAACGAGGCTTTCTTCCATCAATTCCTCGCAGTGCGAGCCATGGATCCGCTGGATGTCCTGAGCCAGAACCCTGACTCAGTATTCGGAAAGTTCTGCAGAAGCAAATACCTGTTACTTGTGCATCCAAAAATGGAAGGTTCTTTCTTCGGCAACATGGATCAGAGGAACTATGTCATGAGCGGTGGCCATCCAAGGACACCTTTCTACCAGGCATTCCTTAAGCTAGCAAAGTCCATATGGTTGCTGCACAGGTTGGCCTACTCCTTTGATCCGAAGGCAAAGGTGTTTCAAGTGAAAAAGGGAAGTGAGTTTTCGGAAATCCACATGGAGAGCGTTGTGAAGAACATCATCATAGAAGAGGGTGCGGAGGGGCCGAAAGTTGGCCTGATGGTGATGCCTGGTTTCCTGGTTGGGAGCAGCGTCATACAGTCCCGAGTGTATCTCTCTGATGCCAAGTGTGCTGACTGA
>Isoform0000651
ATGTCGGTGGCGGTGTGCCGTGGCCCAGCTGTTCCGGCCTTCGAGGCGCCCTGCTGGCTGCGCCCTGTCGAGCCGTACAAGCAGCCGGAGGTCGTCGTCGTCGACGACCGGCCTGCGCAGGTGGACATATGGAACGCCATCCAGGCCGACGTCGACAAGGTGGCCGCCGGCGCTAAGAAGGCGTCCAAGCCGTACGTGCACCCGCTCGTGCGCCGGTCGTCGAGCCTGATGAGCCAGAAGAGCCTCGAGGTCTGCACGGAGAGCCTCGGCAACGAGACCGGCTCTGTCGACTTCACGTCGTCCCTGGACATGGTCAGCCTATTCGACTTGCCGCTGCCGGCGTCGGCGGCTGCCGCAGCACCGGAGGAGTCCTTCTGGCAGCACGACGCGGCTCGCTGCTGCGAGGAGGAGCAGTGGGAGAGCAAGGACCTCGCGGCGGTGAACTACCACTGCTCGGCCGGGACGCGGTCACCGCGCCGCTCGTTCCCGCCGCCGCTGCCGTCCATGTCGCGCCGCGACGGGCCGTGCCTGCAGATGCGCGCGCGCCGCCAGGACGGGCGCCTCGTGGTCGAGGCCGTGGCGGTGAGGCCGCGCGGGTACCTCCACGCGAAGCGCCAGGGCGGACGCCTCCGCCTCTCCTTCGTCGAGTGCTCTGCTCGCGACCAGAGCGCGGCGAGCAAGATCACCGAGGCCGCGGCAGAGGCGCCGTACTTCCGCACCGTGGAGCCCAGGAACGTGCAAGAGGAAGAGGCGGCCGTGGAAACGGAGGAGGACGACGAGGTGATGGAGGACGAGGAGGAGATTGAGGTGGTGGACAGGGGCACCGTCGTCGAGGTCAAGGTGAGCACGCAGCCGCAGACGCACACCGCGGCCAAGGTGCATCGCTCGACGCTCGTGATCAACAAGTTCGTCGGCAGCACGCCGCTGTCCGCTGACCAACCCCGGTGCCACACCGACGACATGACACAGCACGAGGCGGACACCTGCGACGAGACGGCGGCGGCACAATCACCACGCCCGACCCTGCGCCGGGTGCCGTCGTCCACGACGACGCTGGCGGCCGCGGTCGCCGTGGCCTCGACGGGGACCGACGACGTCCCGCCGGCTCCGGAGGACGACGACGAGTGCGGCGGGCTGCACCTTTCCGGCGCCTCCGCCGCGGCCGAGACCAAGCAGCTGCTGCTGTCGTTCACGTCGCGGAGGGGGGACAAGCAGGACCTGCTGCAGAGCGTGCGGCGGTGCCGGCAACTGCGGCAGAAGAAGCTCTTCATCCTGGAGCCCTACTGCATTGCCACCTCCTGA
>Isoform0000652
ATGGCCCCTGCCGCCAGCGTCGCCGTGGAGAACCTCAACCCCAAGGTCTTAAAATGTGAGTATGCAGTCCGTGGGGAGATTGTCATCCATGCTCAGCGCTTGCAGCAACAGCTACAAACACAACCAGGGTCTCTTCCTTTTGATCAGATCCTCTTCTGCAACATTGGGAATCCTCAATCTCTTGGTCAGCAACCTGTGACATTCTTCAGGGAGGTTCTTGCTCTTTGTGATCATCCATGCCTCTTGGAAAAAGAGGAAACCAAATCATTGTTCAGTGCTGATGCTATTTCTCGAGCAAAGCAGATTCTTGCAACTATTCCTGGAAGGGCAACAGGTGCATATAGTCACAGTCAGGGTATCAAAGGACTGCGTGATGCAATTGCTGCTGGGATCACCTCACGTGATGGATTCCCTGCAAATGCAGATGACATTTTCATTACAGACGGAGCAAGTCCTGGGGTCCACATGATGATGCAATTACTGATTAGGAATGAGAAAGATGGCATTCTGTGCCCAATTCCTCAGTACCCCTTGTACTCGGCCTCCATAGCTCTTCATGGTGGAGCTCTTGTCCCCTATTACCTTGATGAAAAAACTGGGTGGGGTTTGGAGATCTCTGATCTTAAGAAGCAACTTGAAGATGCTCGGTCAAAAGGCATTGATGTTAGGGCCTTGGTGGTTATCAATCCAGGAAATCCGACTGGGCAGGTTCTTGCTGAAGACAACCAATATGACATAGTGAAATTCTGCAAAAATGAGGGCCTTGTTCTTCTAGCTGATGAGGTATATCAAGAAAACATCTATGTTGACAACAAGAAATTTAACTCTTTCAAGAAGATTGCAAGATCCATGGGATACGGCGAGGATGATCTCCCTCTAGTATCATTTCAGTCTGTTTCCAAAGGATACTATGGAGAGTGTGGTAAAAGAGGAGGTTACATGGAGATTACTGGCTTCAGTGCTCCGGTAAGAGAGCAGATCTACAAGGTAGCTTCAGTGAACTTGTGCTCCAATATCACTGGTCAAATCCTTGCAAGCCTCGTCATGAATCCACCAAAGGTTGGGGACGAATCATATGCTTCCTACAAGGCAGAGAAAGATGCAATCCTTCAGTCTTTAGCTCGTCGTGCAAAGGCATTGGAGGATGCATTCAACAAGCTTGAGGGAATTTCATGTAACAAGGCTGAAGGAGCAATGTACCTTTTCCCTCAGATTCATCTGCCACAGAAAGCAATTGAGGCTGCTAAAGCTGCTAAGAAAGCACCTGATGCATTCTATGCTCTCCGTCTCCTTGAATCAACTGGAATTGTCGTGGTCCCTGGATCTGGATTTGGTCAAGTTCCTGGAACATGGCACATCAGATGCACGATCCTGCCGCAGGAAGATAAAATCCCCGCGGTGATCACCCGCTTCAAGGCTTTCCATGAGGCGTTCATGGCTGAGTACCGTGACTAA
>Isoform0000653
ATGAGTCACTTCGCCGCCGCCATGAAGAGCCCCCTTGCCGTCGCCGCGCCCGCCGCCGCCGGCGGCGACGCCAAGAGCCCGCTCTTCTGCCCCAAGCCGCGGCGCCCCGTGGCGCCCCTCCGGTGCCACCAGAGCGGCGGGTTCTCCGAAGCCGGCATGGATCTGCTCGACCTCCTCCTCTCAAAGGGAGAGGAGAGCGGTCTGTCGGCGGCGTCCCCGCAGCCGCCGCTGTTCTGCGGCTCGCCACCGCGTCGAGCGTCGAATCCGGTGGTCCACGACAGCCGGTTCGGCATGGACTGCCCGCCCGTGCCCATGCCCATGCCAGGGCTCCCGGTGGTTGCCGCCGCCCCGGTGGCCGTCCAGCGGCCGACCCCGCACCCGTCGGTGGCGGCGCCGTCCATGTCGCCTCGCGGCGCGGCCGGGTGCGCCCGCGCCCGGTTCGCGTTCCAGCCCGCCGCGGTCCGCGTCGAGGGTTTTGACTGCCTCGACCGCAGCCGCGGCGGCCGCGGCCATGGCATCACCGCCATGGCCTAG
>Isoform0000654
ATGCATCCCAAGGCTCGAATCCACGCCGACCCGGTGCGCGAGGTCGACCACTTCGACTGCCTGCCGGATTCGCTCGTCCTGCTGATCCTGAACAAGGTGGAGGACGTGCGATCGCTCGGCCGGTGCTACGCCGTGTCCAAGAGGCTCTGCGGGCTTGTTCCCCTTGTCCATGATGTGTATGTCAAGATTGACCGCGTCGTGGCGGTCGACGGCGACGCCGAGGACACGCTCAACCTGTCCTCGCCAAAGCCTCGGAACATCTTCTCGCACTTCCTGAAGCTGATGCTCCTCACAATCATCAAGCCGTTCCACAACATGCGCAACCCTAACGGTACTGGGAGGCCATTGTTCCCGCAGCTCTCGCAGCACTCACCAGCACAGGTGCTCAGGAACTTCACGCACATCAGGAATCTTCGGATTGAGCTCCCCTCTGGGGATGTGGGTACTGAGGAGGGGGTTCTCCTGAAATGGCGGGCAGAGTATGGGAGCACACTTCAGAATTGTGTGATCCTGGGGGGTACCCAGGGTTGA
>Isoform0000655
ATGGGCAAAGCGGGCAAGTGGCTCCGGAGCTTCCTGCCGGCCAGGAGGGGCAGGGACAAGGCCGGGGCGCACTTGCCCGACCTGGCGCTGGCGCTGCCGCTCCCGGGGCCGGCCACGACGACGCCGGCGTCCACGCCCGGCGCCAAGGAGAAGCGGAGGTGGAGCTTCCGGCGCCCCGCGGCGTCGCCCGGGCCCGGGCCGGCGGCCAAGGACGCCGCAGCGCAGGGCCGCCTCGCGCCCTACGGCTTCCTGGAGCCGCGCGTGGTGGACCCGGACCAGCACGCCGTCGCCGTCGCCATCGCCACCGCCGCCGCGGCCGAGGCGGCCATGGCGGCCAAGCAGGCCGCCGCCGCAGTCGTCAGGCTCTCCGCGTCCGCGCCGGGGTCCAAGCGCACCGTCATCGGCATCGAGGACGCCGCCGCGATCAAGATCCAGGCCGCCTTCAGATCCTACCTGGCGAGGAAGGCGCTGTGCGCGCTGCGGGGGCTCGTCAAGCTGCAGGCGCTGGTGCGCGGCCACCTGGTGCGGCGCCAGGCCAGCCACACCCTGCGCTGCATGCAGGCGCTCGTCGCCGCGCAGAACAGGGCGCGCGCCGCGCGCCTCCGGATGCTCGAGGACGAGAAGGCCGTCCGGACGCCGAGAACGACGCCGACACGGCGCAGCTCGCCGCACCACCCCCGGCTCCGGCACCACCAGGACGTGGCGGAGGAGAACGTGAAGATCGTGGAGGTGGACACCGGCGCCGGCGGAGTCGAGGCGCACGGCACGCCGCGCACGTCGTCCCGGCGCAGCAGCTGCTACGCGACGCCGCTGTGCCGCACGCCGTCCAAGAACGAGCTGTACCAGAAGATCTCGCCGACGCCGTCCGCGCTCACCGACGCCAGCGCGCGCACGTACAGCGGCCGGTACGACGACTTCTCCTTCGCCACCGCGCGGGCCAGCCCGTACCGCTACGCGCCGTCGCGGCAGCAGCACCACCAGCACGACGAGGGCGCGGACGACAAGCCCGCGGCGGGCCACGCGCTGCTCGTGCCCAGCTACATGGCCAACACGGAGTCGTCGCGCGCCAAGGCGCGGTCCCAGAGCGCGCCAAGGCAGCGGTTGTCGGTGTCGTCGTCGTCGTCCGCCGCCGAGGCGGCCTGGCAGCCCAGCGGGCGGCGCAGGGCGTCGCTGGAGGCGCAGGCGCAGGCGACGCCCGGCGCCCGCGGGCTGGTGGCGCCCAGGTACGGCCCCGCGCGCGTGCAGCGGTGCCCGTCGCAGGCCAGCGCGCCCGGGGCGTGCCCCTGGGGCGCCAGGCTCGACCGGTGGAGCGCGTCGGCGCACGACAGCGAGTGCGGGTCCACGAGCACGGTCATGACCGCCGCCACCACCACCACGTACTGCTGGTGGCTGACCGCCGACAACGCCGGCATGGCTTAG
>Isoform0000656
ATGGCGGAAGTGGCGGCGCAGCGCGCCGTCGGCGGCGTCCCAGCAGGGGGCGGCGAGCAGGCGAGCCTTGCGGCGGCGGCGGCAATGCGGGGGCGCGCCCGCGGCGAGGTGGACACGTCGTCGCCGTTCCAGTCCGTGCGCCAGGCCGTCGACCTGTTCGGCGGCGGGGCGGCCGCCGTCTCCCAGTGGCGCCACCCGCAGGCGCCGCCGCCCATCCACCTCCGCCCAGAGGAAGAAGAACTTATGAAAGTTGAGGAACAAACAGTGAAGCTGGAGATGGAACTTTTTGTTAAGGAAAAGGAAACATTTAAGGTCTTGAAAGAACTACAGGAAACAAAGCAGGTTATAGATGGCTTGAAAGTACAAATAGAGAAGGTAACAGCGGAGGACACAAATGCTGCAAAAGGCCATGCTGATACAGGGATAGTACATCCACTTCCTGCTGTCGAACAAAAATCCAGTAGCCATACCGAGCCACCAATCCAGAGCACAAAAGGTACACAGTCCGCACTCACCACGTTGATCAAGCTGAATCAGGCAAAAGCATTCCTTAACACGGATACTGTCAACATGTTAAAGAGCCAGATAGAGAAGGAGAAAGGGTCACTTGAGAAAACCCGTGAAAGGTTACAATTCAACCTGGGGAAGGCTTCATCATTGGAAGCAGATTTGACCAAAACTGTTGCTCAGCTGCAAGCAGTAAAAGCTCCACAACCTGTCCTTGAGCCTTCTGAAATCTGGTTGCAGATGAAGCACTTGAATGCTGAGAAAGCGAAGCACAAGAAGGTGTCAGAGGATTTGAGGAACGAGATTTGTGAATTGACAGCTGCAATCGAGCACACAAGGTCTAAGACAAAGACTCTGCAGTTCAGAATCGTCATGGCGGAGAAACTGAAGGAAGCTTCCCAACGTGGAGAATCTATTGCTCTTGCAGAGATGAAAAAACTGAGCAACGGGCGGGACCTGAACGCCACTACTTCTGATGTCGCACTCTCTGTCGAGGAGCACTCTACATTTGTGCTCAAAGCACAAGAAGCGGATGGTGCCACTAGGAAGAAAATCGACGCAGCAATGCAAGAGCTAGATCAAGCAAACCAGTGTAAGCTAGAACTCTTGGAAAGAGTGGAGGAAGCAATGGCAGCTGTCGAGACGAGCAGGAAGGCTCTGGAGGAGGCCCAGAAGAGGGAGGAATCTGAAAACAAAGCCAAGATAGCAGCTGAAGAGACGCTCCGAAAACTGCGGTCGGACCAAATAATCCAGAACTGGCGCCCGATCAGCAACAGTTCTGTAAAATTCAAGAACACGGCACTGGCAGCACCCCGGAGAGCAGCAGGCTCTGGGATATATGATGTGAACGGCCTGAGCCTGGTGACCACGGGGCCAAACAACGTGAAGACGGTGTCCATCGGACAGATCCTAAGCATGAAGCTGGACCGCGAGCTTGAGATGACAAAGGCCACGAACACGAGGAAGAAGGTTTCTCTCGGGCAGATCCTGAGCCAGAAGTACGAAATGTTCTCTCCGTTGCGGATAGACCACGACTGCGCTTCGCGCAAGCAGTTCCAGCCGAGGAGGAAGAAAATGGGGTTCGTTGTGTATGCGCTGCTGCTCGCGAAGCAGAGGCATAGGAGGAGGAAGGCTGCCTCCTGCACTCATGGTGGCTTCAGTTAG
>Isoform0000657
ATGGGTCTGGCGAAGGATGGCACCGAGTTGGAGGAGGGGTCCTTGGAGATTGGCATGGAGTATAGAACTGTCTCTGGTGTGGCAGGACCGCTGGTTATCTTGGACAAAGTAAAGGGCCCTAAGTATCAGGAAATTGTGAACATTCGATTGGGAGATGGCACTACTCGTCGCGGTCAGGTCCTGGAAGTCGATGGTGAAAAGGCTGTTGTGCAGGTCTTTGAAGGTACCTCAGGAATAGACAACAAGTATACTACTGTGCAGTTTACTGGCGAGGTCTTGAAAACTCCTGTCTCACTTGATATGCTTGGACGCATTTTTAATGGTTCTGGCAAACCCATTGATAATGGTCCCCCGATATTGCCTGAGGCTTACTTGGATATTTCTGGAAGTTCTATCAATCCCAGTGAGAGAACCTATCCAGAAGAGATGATTCAAACAGGAATATCCACCATTGATGTGATGAACTCAATAGCACGAGGGCAAAAGATTCCTCTCTTTTCTGCTGCTGGTCTTCCTCACAATGAAATTGCTGCTCAGATATGTCGTCAGGCTGGTCTTGTTAAAACTCTGGAGAAATCTGGCAAGCACAAGGAGAGTGGTGTTGAGGACAACTTTGCCATTGTGTTTGCTGCTATGGGAGTAAACATGGAAACAGCCCAATTTTTCAAACGTGACTTTGAAGAAAATGGCTCAATGGAACGGGTCACCCTTTTTCTGAATCTGGCAAATGATCCCACTATTGAACGGATCATCACTCCTCGTATTGCTCTGACAACAGCTGAATATTTGGCATATGAATGTGGGAAACATGTTCTTGTCATTCTTACAGACATGAGTTCATATGCAGATGCGCTTCGTGAGGTTTCAGCAGCACGAGAAGAGGTGCCTGGTAGGCGTGGTTATCCTGGGTATATGTATACTGATCTGGCAACCATATATGAGCGAGCTGGGCGTATTGAAGGAAGAAAAGGCTCAATTACTCAAATTCCCATTCTAACTATGCCTAATGATGATATCACACATCCAACTCCAGATCTTACTGGATACATTACTGAAGGGCAGATATACATTGATAGACAGCTCCATAACAGACAGATATATCCACCCATCAATGTCCTGCCATCTCTCTCGCGGTTGATGAAGAGTGCTATTGGTGAGGGTATGACACGTCGAGATCATTCAGATGTGTCTAATCAGCTTTATGCCAACTATGCCATTGGGAAGGATGTTCAAGCTATGAAAGCAGTTGTTGGAGAGGAAGCGCTTTCATCCGAGGATCTGCTCTATCTAGAATTCCTTGACAAGTTTGAGAGGAAGTTTGTAACACAAGGTGCATATGACACTCGGAACATTTTCCAGTCACTTGACCTAGCATGGACATTGCTTCGCATATTCCCTCGTGAACTTCTCCACCGTATTCCTGCAAAGACCTTAGATCAATACTACAGCAGGGATACCACCCATTGA
>Isoform0000658
ATGATCTGCGCGATCTCCGGCGAGGTGCCGGACGAGCCGGTGGTGTCTAAGAAGTCGGGGCTCCTCTTCGAGCGGCGGCTCATCGAGCGCTACATTGAGGACCATGGCAAGTGTCCCGTCACCAAGGAGGACCTCACCATGGATGATATCGTGCCGGTCAAGACCAACAAGGTCGTGAAGCCCAGGCCTTTGCAGGCTGCAAGCATTCCAGGACTCCTTGGGATTTTTCAGAACGAATGGGATGCTCTCATGCTTTCTAATTTTGCTTTGGAGCAGCAGCTTCACACAGCAAGACAAGAACTTAGTCATGCGCTCTACCAGCATGACGCTGCCTGCCGTGTTATAGCCAGATTAAAGAAGGAAAGGGATGAGGCTAGAGCACTTTTGGCTCAAGCTGAGAGACAGATTCCTGCATCAGTTGCAGGAGCTGCTCCTGCAGCTGTTGTTTCCAATGGAAAAAGAGCAATGGAAGATGAAATTGGCCCTGACGGGAAGAAGATTCGTCCTGGTATCAACCCTGTCATGATTGATGAACTTACAGAGTGTAATACCATGCTTTCAGCACAGCGTAAGAAAAGACAGGTTCCTCCAACTCTGGCACCGATCGATGCACTCGAGAGATACACTCAAATCTCCAGCCATCCCCTTCATAAGACAAACAAACCAGGCATTTTGTCCATGGATGTTCATCCTTCAAAGGACATTATTGCAACTGGGGGTATCGATACAAATGCAGTACTCTTTGATCGGGCATCTGGTCAAATCTTGTGCACGCTTACTGGTCACTCGAAGAAGATAACCACTTTGAAGTTTGTTCCACGGGATCAACTCTTTGTAACTGGATCAGCAGATAAGACTGTTCGCATTTGGCAAGAGAATGAGAATGGAAGCTATAACTGCGTCCATACATTGAAAGACCATACTGCTGAGGTTGAAGCTGTTACAGTACATGCAACTCAGAAGTATTTTGTGAGTGCTTCTAAGGATAACTCGTGGTGCTTCTATGATATGTCAACAGGATCTTGCCTGACACAGGTTGGCGAGGCTTCAGGACAAGAGGGATATACATCCGCAGCTTTCCATCCAGATGGTCTTATCCTTGGAACAGGAACTACTGATGCTGTTGTTAAAATTTGGGATGTGAAGACTCAGTCAAATGTCGCAAAGTTTGAGGGCCATGTCGGACCAGTCACTGCTATGTCTTTCTCTGAAAATGGTTACTTCCTAGCGACTGCTGCTCATGATGGTGTCAAGCTTTGGGATCTTCGGAAATTAAGAAATTTTAGGACCTTCTCTCCCTATGATTCGGACACGCCAACAAATACTGTGGAGTTTGATTTTAGCGGAAACTATCTTGCCATTGGTGGTTCAGATATAAGGGTCTACCAAGTAGCTAATGTTAAGAGCGAATGGAATCTTATCAAGACATTACCCTGA
>Isoform0000659
ATGAGGAGCGGGGGAGGAGGAGGCGGGGGCGGGCAGCAGTGGCCGTGCGACTACTGCGGGGAGGCGGCGGCGGCGGCGCTGCACTGCCGCGCGGACGCCGCGCGGCTCTGCGTCGCGTGCGACCGCCACGTGCACGCCGCCAACGCTCTGTCGCGGAAGCACGTGCGTGCGCCGCTCTGCGCGGGGTGCGCCGCGCGCCCGGCCGCCGCGCGCGTCTCCCCCGTCCCGGGCGCCGACCCGGCGTTCCTCTGCGCCGACTGCTGCGAGGGCTGCGACGCCGCGGTGCGCGTGCCGGTCGAGGGCTTCTCCGGCTGCCCCTCGGCCGCCGAGGTCGCCGCGTCATGGGGGCTCGACCTCCGCCGCGCGGCCGTGGGCGACGACGGCCACGGCCGCGCGGAGGACAAGGACGGCGGCGACATCGACCACGACCCCCTCCTCTCGGTGCTCGACTACTCCGTGCTCGGGGTGGTGGACCCGGACCTGCGCGACCTCTACGTGCCGTGCGACCCGCCGCGGGTGCCCGCCCCCGACGCCGCCGGCGCGCGCCCGCTCAGGGGGGAAGCGCTGTCCGACCAGCTCGCGGAGATGGCGCGACGCGAGGCGGACACGGCCCACGCGCACCCGCACTCGGATCTGAGCCCGCGCACGCCTCGCCGCACCTCCGCGGCATCCGGCGGACGCTTGCCGCCGGGCAAGATGGCGCCCCCGGCGGCGATGCCGACTCATCATCCTCCGCCCGCCGCGGCCCAGGAGGTGCCTCTGCCGTACACGTCCCTGCTCATGATGGCGTCCGCCAACTGCGCCGATCTCATTGGCGTCGCCGACAGGGTGGGTGACGACGACGAACAACTGCTATGGGACTGCGCTGCGCCCTCAGTGCCGCCCACCCAGATATGGGACTTCAATTTGGGAAGGTCAAGGGATCACGATGAGAAGTCTGTTCTTGAAGTTGGATATGGTTCTAACCATGGAGGCTTTATGATTAAGAGTTATAGTGACATGCTTAAGGAAATTTCTTCGGGGACAACGAAAGATCTGGAAGATATTTATGACTCAAGATACTGCTCAACTGCCGAAGATATCATGTCCTCTAATATCTGTCAGTTGTCATCGAAAAATGTGAGCACCGCGAGCAACAAACGGAAGCTGAGCTCCTGTGCCTCGACGATGGATGGACCAACAACTTCTGGGAACCATGTACCCACTTCAGGACCAGCACTCACCAGGGAGATCTCCTTCGGGGATCAAACGGTCTCCGCCCCCGCAGCTGAGAGGCCTGCCGTGAGGATCGACAGTGAGACGCTCGCGCAGAACAGGGACAGCGCGATGCAGCGGTATAGGGAAAAGAAGAAGAACCGTAGGTATGAGAAGCACGTCCGGTACGAGTCGAGGAAGCTGAGGGCGGACACAAGGAAGCGGGTGAAAGGGCGGTTTGTCAAGTCGACCGAAGCGCTGAACGCCGGTTATGGCGAATGA
>Isoform0000660
ATGTCGGATCGGCAGCCGTCGGAGGAGCCGGAGGAGCAGGTGGACCTGGAGGGGGACGACGACGGCATGGAAGACGACGACGGCGGGTACCGCCGCCGCGGCAGCCGCGACGACTCGGAGGAGCCCGAGGAGGACGACGACAATGACGAGCGCCACGGCGACGGTGACGGCCGCGGGGACGACGACGCCGGGATGGAGCCGGAGCCGGAGCCGGCCGGAGGAGGCGGAAAAGGCGGGGACGAGACGGGCAAGGGGGCCGACGCCGCCGAGGGTAGCGGGCCAGAGGACGAGGAGGAGAGGAGCAAGTGGGACGAACTGCTCGCCCTGCCGCCCCATGGCTCCCAGGTCTTCATTGGCGGCCTGCCCCGCGACACCACGGAGGACGACCTCCGTGAGCTGTGCGAGCCGTTGGGGGAAATCTACGAGGTGAGATTGACCAAAAAGGACGCCAACGAGAGCAAGGGGTTCGCCTTTGTCACCTTCACCGACAAGGACGCGGCGCAGCGTGCCATCGAGGATATTCAAGACAGGGAGTACAAGGGGAGGACATTGCGGTGCTCTCTGTCGCAGGCAAAGCACAGGCTGTTTATTGGGAATGTGCCCAAGGGGCTGAGCGAGGAGGAGCTGACCAACATTATCAAGGCCAAGGGGCCAGGTGTCGTCAACATTGAGATGTTTAAGGATCAGCATGACCCGAACCGTAACCGTGGCTTCCTCTTTGTTGAGTATTATAACCACGCCTGTGCAGAATATGCCAGGCAGAAGCTTTCATCACGAAGCTTCAAGGTTGATGGGAGCCAATTGACTGTTAGTTGGGCTGAACCTAAGGGTTCAACAGATCCTTCATCGGCAGCTGCTCAGGTGAAGACTATATATGTGAAGAACCTACCTGAGAATGTTTCTAAAGAGAAGATCAAGGATCTGTTTGACAAACATGGAGAGGTCACAAAAATCGTTCTGCCTCCTGCCAAGGCTGGGCATAAGAGGGATTTTGGCTTTGTTCACTTTGCTGAGAGATCAAGCGCCCTGAAGGCAGTTAAAGGAAGTGAAAAATATGAAATTGATGGTCAAGTCCTGGAAGTATCCATGGCCAAACCTTTGGCAGATAAGAAACCTGATCATTCACACAGGTCTGGAGGAGGCCCTAACTATCCTCTTCCTTCCTATGGTGGTGGCTACATGGGAGATCCGTATGGTGCTTATGGTGGTGGCGGTCCTGCATACAACCAGCCAATGATATATGGCAGAGGACCAGCACCGGCAGGAATGAGGATGGTGCCCATGGTGCTTCCCGATGGTCGCCTTGGCTATGTCCTGCAACAACCTGGTGGAATGCCGCCTCCACCCCCACCGCGGAGGGGTGGCGACCGAAGAGACAGTGGCAGAGGCGGCGAAGGGCACAGCCGGCGATATCGTCCTTACTTAGCTTTGCCCTTGTGCGATCTACTCCCATCACCGTGTGAAGCATGTGCAAACTTATTATGA
>Isoform0000661
ATGGACCCCGTCGCCACATGGGGGCTAACCCCGCTCGCCGGCGCCGACCCGGAGATCTACGACCTCCTGGAGCGCGAGAAGCGGCGCCAGCGTCGCGGCATCGAGCTCATCGCCTCCGAGAACTTCACCTCCTTCGCCGTCATGGAGGCGCTCGGCTCTCCGCTCACCAACAAGTACTCTGAGGGCATGCCCGGCGCCCGCTACTACGGCGGCAACGACGTCATCGACGAGATCGAGAACCTCTGCCGATCACGCGCGCTCGCTGCCTTCCGCCTCGACGCCGCGTCCTGGGGCGTCAACGTGCAGCCCTACTCGGGTTCCCCCGCCAACTTCGCCGCCTACACCGCGCTGCTCAACCCGCACGACCGGATCATGGGGCTCGACCTTCCCTCCGGCGGACACCTCACTCATGGGTACTACACGGCCGGCGGGAAGAAGATCTCCGCCACCTCGATCTACTTTGAGAGCCTGCCGTACAAGGTGAGCGCCACCACCGGGTACATCGACTACGAGAAGCTCGAGGAGAAGGCACTTGACTTCCGCCCCAAGCTCATCATCTGCGGTGGCAGCGCGTACCCGAGGGACTGGGACTACGCCAGGCTCAGGGCCGTCGCCGACAAGGTCGGGGCCCTGCTGCTCTGCGACATGGCGCACATCAGCGGGCTCGTCGCCACGCAGGAAGCTGCAAATCCTTTTGAATATTGTGATGTGGTTACCACTACCACACACAAGTCTCTCAGAGGGCCAAGGGCTGGCATGATCTTCTACAGGAAAGGCCCTAAGCCCCCCAAGAAGGGCCAACCTGAGGGTGCTGTGTATGATTATGAAGACAAGATCAACTTTGCTGTGTTCCCATCTCTCCAAGGTGGCCCTCACAACCACCAGATTGCTGCACTTGCTGTTGCTCTGCAGCAAACTATGACACCTGGCTTCAAGGTGTATGCAAAGCAAGTGAAGGCCAATGCTGTTGCAATTGGAAACTATCTCATGAGCAAGGGCTACAAGATGGTGACTGATGGAACTGAGAACCACCTTGTTCTCTGGGATCTCCGCCCTCTTGGCTTGACTGGAAACAAGGTTGAAAAGCTTTGTGACCTTTGCCACATCACATTGAACAAGAATGCTGTCTTTGGTGACAGCAGTGCATTGGCTCCGGGTGGTGTCCGCATTGGTGCGCCAGCAATGACCTCGAGGGGTCTAGTGGAGAAGGACTTTGAGCAGATTGGAGAGTTCCTCCACCAGGCGGTGACCATCTGCCTGAACATCCAGAAGGAGTACGGCAAGCTCCTCAAGGACTTCAACAAGGGCCTGGTGAACAACAAGGACATTGAGAACCTCAAGACCCAGGTGGAGAAGTTCGCTGACTCCTTCGACATGCCTGGGTTCACGCTTGAGAGCATGAAGTACAAGGAGTAG
>Isoform0000662
ATGACTGTAACTGAACTACAGAAGAACCCTATCAACTATACACAGATTGCTGTGCTTGCCGATGACATATTGAAAAATGTGGAATATGATGCTCTGAGGGTTATTTTCAACAAGTTCCATTCTGTTATATCATTTAAGCCCACGATGGTAACGATACTGTCCCCTGAGGTTGCAGAAAAAGAATCAGAAACTGGTGGGAAGATGGGTGACCTAGATTCTTATGAGATTGAAGGCGGCGAGACAAAATCAGAGATATTGCAGAATCTAGCTGAGTTCCAGTTTTCTTGTGTCCTGTACAATGGTGCCCTAGAGAATGCATGCAGTGAGCTTGGAGCCCGAATGTCTGCCATGGACAGCTCTAGCAGAAATGCTGGCGATATGCTTGATCGTCTAACTCTCACTTACAACAGGACACGCCAAGCATCCATCACCACAGAGCTTATTGAAATTATATCTGGTGCATCGGCCCTTGAAGGAAAGTGA
>Isoform0000663
ATGAAGCGGAAGACGCGGAACAAGATCATCGTGTGGACGCTGGCCCTGGCCGCGGCGGCGATTCTGGTGGGCGGCACGATCGCGCTGGTGCTCACGGCGGGGACGTGGAAGGCCCAGATAAAGAAGTCGCAGGAGAAGATCTGCAACAAGGGGTGGGAGTGCTCCGGGAGCAAGTACTGCTGCAACGACACCATCACCGACTTCTTCAAGGTGTACCAGTTCGAGAACCTCTTCGCCAAGCGCAACACCCCCGTCGCGCACGCCGTCGGGTTCTGGGATTACCAGGCCTTCATCACCGCCGCGGCGCTCTTCGAGCCCCAGGGGTTCTGCACCACCGGCGGAAAGAAGATGCAGATGATGGAGCTCTGCGCGTTTCTCGGGCACGTTGGCGCTAAGACTTCATGTGGGTACGGCGTGGCCACCGGCGGGCCGACGGCGTGGGGGCTATGCTACAACCACGAGATGAGCCCCGACCAGACCTACTGTGACAAGACCTACACCCAGTGGCCCTGCGTTGAGGGTGCCGAGTACTACGGCCGCGGCGCGATACCTGTCTACTGGAACTATAACTATGGCGCCGCAGGCGACGGGATCAAGGTGGACCTGCTCCACCACCCTGAGTACCTCGAGCAGAACGCGACGCTGGCATTCATGGCGGCAATGTGGCGGTGGATGACGCCGATCAAGAAGAACCAGCCGTCAGCGCACGAGGCGTTTGTGGGCACCTGGAAGCCCACCAAGAACGATACGCTAAGCAAACGCCTGCCTGGGTTCGGTGCCACCATGAACATACTCTATGGCGAATCGATCTGTGGCAAGGGATTCATCGATGCCATGAACACTATAATCTCTCACTACCAGTATTACCTTGACCTCATGGGTGTTGGCCGTGAGCACTCTGGCGACAACCGTGATTGTGCTGAGCAGCTCCCGTTCAACCCCTCAAGCCCAACGGATGACCAGAAGCAGCAGCAATCAGGAAGCTAA
>Isoform0000664
ATGGGCACTCGCCGCGGCGGCGGCGTGCTTCACGGCCTCCTCGCCCTCTCGTCGCTGCTGCTCCTCGCTTCCGGTGAGATCATCTTCGAGGAGCGCTTCGAAGATGGTTGGGAGACCCGGTGGGTAGAATCCGATTGGAAAAGGAGTGAAGGGAAAGCTGGAAGGTTCAAGCACACAGCGGGAAGATACTCTGCGGATCCTGATGACAAAGGAATACAAACAACAATGGATGCTAGACATTTTGCTATCTCAGCCAAGTTCCCACAATTCAGTAACAATAACCGGACACTTGTGGTCCAGTACTCCATTAAGTTTGAGCAGGATATTGAATGTGGTGGTGGCTATATTAAGCTTATGTCCGGTTATGTCAACCAGAAAAAATTTAGCGGGGACACTCCATACAGCTTGATGTTTGGACCAGATATATGTGGTACTCAAACAAAGAAGCTCCATCTTATACTCTCTTACCAGGGGCAGAACTATCCCATCAAGAAAGATCTAGAATGTGAGACGGACAAGTTAACACATTTCTACACTTTCATTCTTAGGCCTGACGCGTCTTATAGCCTACTTGTTGACAACCGTGAAAGAGAAACTGGGAGCATGTACACTGATTGGGATATCCTCCCTCCTCGTAAAATTAAGGATGTTCACGCCAAAAGGCCTAAGGATTGGGATGACAGAGAATATATTGAAGATCCTGATGAAGTAAAGCCAGAGGGCTATGATTCTATCCCAAAACAGATTCCTGATCCGAAGGCCAAAAAGCCTGACACATGGGATGAGGACGAGGATGGAATGTGGAAGCCCAGGATGGTATCGAATCCAGCATACAAGGGACCATGGAAACGCAAGAGAATTAAAAATCCTAACTACAAGGGTAAATGGAAGACCCCATGGATCGATAATCCAGAGTTTGAGGATGATCCAGATCTTTATGTGCTGAAGCCTTTGAAGTATATTGGAATTGAAGTTTGGCAGGTAAAAGCTGGTTCAGTTTTCGACAACATTCTGATTTGTGATGACCCTGAGTATGCAAGAAAGGTTGTTGAAGAAACTTGGGGTGCAAATAGGGAGGCTGAAAAGGAGGCTTTTGAAGAAGCTGAAAAGGAGAGGAAAGCTAGGGAGGATAGGGAAGGTCAAAAGGCAAAGGATGATGGTGACCGGCGCCGAAGGCGTCATAAAAAACACTACAGAGATCACTGGGATGACTACCATGATGAGCTATGA
>Isoform0000665
ATGGCAGGGCCGGCGCCGGATCGGGCCGCCCTGACTGTGGGGCCGGGCATGGACATGCCGATCATGCACGACAGCGACCGGTACGAGCTCGTGCGCGACATCGGCTCCGGCAACTTCGGCGTTGCCCGCCTCATGCGCGACCGCCGCACCAGCGAACTCGTCGCCGTCAAGTACATCGAGCGCGGCGAGAAGATAGATGAGAATGTCCAGCGTGAGATAATTAACCATAGATCATTGAAACACCCAAACATTATTAGGTTTAAAGAGGTTATTTTAACACCGACCCACCTTGCTATTGTCATGGAATATGCCTCTGGTGGTGAGCTTTTTGAGAGAATATGTAAGAATGTGCGATTCAGTGAAGATGAGGCTCGCTACTTCTTCCAGCAGCTCATTTCAGGAGTAAGCTACTGCCATTCAATGCAAGTATGCCACCGTGATCTGAAGCTGGAGAACACACTTCTAGATGGGAGTGATGCTCCTCGCTTGAAGATATGTGACTTCGGTTATTCCAAGTCATCTGTTCTTCATTCCCAGCCGAAGTCCACCGTTGGAACACCTGCTTATATTGCACCTGAAGTTCTGTTGAAAAAAGAATACGATGGCAAGATTGCTGATGTTTGGTCATGTGGTGTAACCCTCTATGTAATGGTTGTTGGTGCATATCCTTTTGAAGACCCAGAAGAGCCTAAGAACTTCCGCAAGACAATTCAGCGCATCTTGAACGTTCAGTATGCAATTCCAGACAACGTGAACATATCTCCAGAGTGCAGGCATCTAATTTCGAGGATTTTTGTTGGAGATCCTGCTATGCGAATAACAATCCCTGAAATCCGGAATCATAGTTGGTTCCTGAAGAACCTTCCTGCTGATCTGATGGATGATGATAGCATGAGCAACCAATATGAGGAGCCTGATCAGCCAATGCAGACCATGGATCAGATCATGCAGATTTTGACAGAGGCCACCATACCACCTGCCTGTTCTCGCAGTATAAATGTCCTAGCTGATGGATTGGACATGGACGACGACATGGATGATCTTGACTCCGACTCAGATCTTGATGTTGACAGCAGCGGTGAGATTGTGTACGCAATGTGA
>Isoform0000666
ATGGCGTCGGCGGGATTCCCCTCCCGAATCACCGGGATTAGTGCCCGTCCCGACTCCAGTTCGGCCTGCCTTATTCACAAGGTTGGAGCCCCGTCGAATTCTCTTCCTGGCGCGGTGGCTGTTCAGGTTCACCGCCACCAGAACAAGGTCCGCAATGGCCAAGCTATCAGGTGTGCAATGGCAACTGGAAAAGAGCAGGGTGCAATTTCCACTGCTAGTAGCGGTGATCAAACTAAGGGCGGATTGCGTGGAAAATTAAATAAAGTTGTTTTAGCTTATAGTGGTGGTTTGGATACATCCGTTATTGTTCCATGGCTCAGGGAGAACTATGGCTGTGAAGTCGTCTGTTTCACTGCTGATGTTGGCCAGGGTGCCATTGAATTGGAAGGGTTGGAGAAGAAGGCAAAAGCCAGTGGTGCATGCCAGCTTGTTGTGAAGGACCTGAAAGAAGAATTTGTTAGTGAATATATATACCCTTGCCTGCGTGCAGGTGCAGTTTATGAAAGAAAGTATCTGCTTGGGACTTCGATGGCTAGGCCTGTTATTGCTAAGGCAATGGTTGATGTTGCCAAGGAAGTTGGTGCAGATGCAGTTGCCCATGGATGCACTGGAAAAGGCAATGATCAGGTTCGCTTTGAGCTTACATTCTATGCTTTAAATCCTGAACTTAAAGTGGTGGCACCTTGGAGGGAGTGGGATATCACAGGACGTGAAGATGCTATTGAATATGCAAAGAAACATAATGTACCTGTTCCAGTTTCAAAGAAATCAATATACAGCCGAGATCGAAACTTGTGGCACCTTAGCCATGAGGGTGACATCCTGGAGGACCCAGCAAATGAGCCAAAGGAAGATATGTATATGATGTCTGTTGCTCCAGAAAATGCACCCTCGAAACCTGAGTATCTGGAGATTGGTATCATTGCCGGTGTTCCTGTTTCAATCAATGGCCGAGACCTCTCGCCAGCGTCCCTCCTCTCGGAGCTCAATGAAATCGGTGGAAAGCATGGGATTGGGCGTATCGACATGGTGGAAAACCGGCTGGTCGGCATGAAGTCACGTGGCGTGTATGAGACCCCCGGTGGCACCATCATGGCAGCCGCGGTGCGTGAGTTGGAGTCCCTGACACTGGACAGGGAGACAATGCAGTGGAAGGACATCATTGCCCTCAAGTACGCCGAGCTGGTCTACGCAGGCCGCTGGTTTGACCCACTCCGGCAGTCCTTTGATGCCTTCATGGAGAAGATTACTGCGACGACCACTGGTTCAGTGACCCTGAAGCTGTACAAGGGATCCGTGAACGTCGCGTCCCGGAAGAGCCCCTACAGCCTGTACAGGGAGGATATCTCCTCGTTTGAGAATGGGGAGATCTACAACCAGGCTGACGCTGAGGGGTTCATCAGGCTGTACGGTCTACCGACACGGGTCAGGGCGATGCTGGAGAAGGGTATCTGA
>Isoform0000667
ATGGCTTCGGCGGCGGCGACTCAGGTGGGGACTTACTTCCTGCGGAACTACTACAACCTGCTGCAACAAACCCCCGATGTAGTCCACCAGTTCTACAGTGAAGCAAGCACCATGGTCCGCGTCGACGACCTCACCGGCACGACCGCGGCCGCTAACAACATGATGGACATACACTCGCTCATCATGTCCTTGAACTTTACCCAAATCGAAATCAAGACTGCCAACTTTGTGAACTCGTGGGGCGATGGGGTGCTAGTAATGGTCTCTGGTCTTGTGCAGACCAAGGAGTACAGCCACCAAAGAAAATTTATCCAGATGTTCTTCCTTGCCCCTCAAGAGAAGGGTTACTTTGTCCTCAACGATTACTTTCACTTCGTTGACCAAGAACATGTGCAGCCTGCGCCAGTGATTGGTCAGGAAGACTATGAGAGCAATTTGGCACCCAACACAGTTGTTGAGACTGCTCCTGAGTACATTCACGAGGAAGAAGCTCAACAAATAGCACCTGAAGGACATGATGTGGTCGACAACTATACTTATTCTGAGCCACAACAGCAAGTAGTGTCATCTGACAACTGGGGAGAGGAGCCCCTTACTGAAGAACCGCCTTCTTTCTCAAATGAAATGACAGTCGCTCCTGAGGAGCCGGTGCAAGCTCCACCTGTTCCACCTCCTCACGTGGAGGAGCCTGTTGGTGAACCAGTAAAGAAGACTTATGCTTCCATTCTAAAAACCGCAAAGGCTCCTCCTGCATTCCCGGTAGCCCAGCAAGTACCTGTGAGTAAGCCTTCTCACCCTACAACAGAGTCAAACCAGACCCAGCATTCAGTTATGGCTTCATCAACGGGAGCTGAGAAACCGAGGTCTGATGTCTATGGTGAGGGTGCTGCCCATGATGATGAAGAGAGCAAATCTGTTTATGTTGGCAACGTGCCAGCAAATGTAACTGAGGTTGATCTGGAAAGTGAGTTCAAAAAGTTTGGCCGGCTTATTCCTGACGGTGTTGCTATCAGAAGCCGAAAGGAGACTGGTGGCTATTATGCTTTCGTGGAATTCGAGGAACTCAGCGGTGTACACAATGCGTTAAAGGCTTCACCAATTGAAATAAATGGACGGCAGATATATGTTGAGGAGAGGAAGCCAAATAGCGGAATAAGAGGTGGAAGGAGGGGAGGTCGTGGCCGTTTCAGCGGTGGAGGCCGTGGATATGCGAGAGGCGGAGGTGATGAGTACAATAGTAACCGCGGGAGGTCAAACGGCTACGGTCGTGTTCCTCACCAAGAGAGGGGCATACTCGGGAGCCACACTCCAAGGAACTGA
>Isoform0000669
ATGACTGGTGAGGCGTCCGTTGCAACAGTTCGTGCCCTGGAGAAGGAGGCCGAGGAACTGGAGACCGAGGTGAATAAGCTCATCTCCGGTCCCTCGCGGCGGGGAGCACTGGAGTCAGAGAAGGAAGCCTTCATTGCTGATATTTTCAAGTTTGAGGCAGTGGTGGATGCTTGGAAAATTAAGATCAACGAAAAGGAACAGGCGTTGGGGAATTTGGATAAAGAGTTGGAGGCAAAAGTGTTGGACACCCAGCGCTCTGCTGCTGAAGTTCAGGATCTATTGAAACAAGTGGATGCTCAGCCGGTGAATGTGAGGGGTATGGATAGAATGCGTAGGGAGATGCAGGTGATTGAAGATGATATTGCCAATGCCGAGAAGGGGAAAGCAGCACTGGAGGATAAGGTCTGGGAAGTTGAAGCTAAGCTGGTTACCAAGCTTGAGGAGCTTGAGAAGCTTGCTGAGCAGTGCAACCAGGCCCTCAAAAAGTTGAAACCTACTGTTGATTTTCAGTACATGATAAATTCAAAAGGATCTTCTCCTGCTGACATGCTGGGTACTGGTTACAAAACAGTACTAAAACCTGGACTTGTGGCTCATGCTGAGGAGAACAAAAGGAGTTGTCTCTCAAATCTTGAAAACCTAAATGATCTACAGAAGCAGCTGCAAGGAAATGTTAAGGTTCTAGAGGAGGAAAGGAATAATATTTCCAGTCTCCAGGCAAAAAATGACGAGATGGTTGCTTGTTTGAATTCACTGGCTCGTGAAATTATAAATGATGACTCAAGATTCACATCTGAAGCTGGACAAATGAAAGATGAGTTGGAGAAAAAGAAGAATAGTTTGATTTCTCTTGAAAAGCAGGCAGACGATTTTTTCAAGACATCGGAGAAGAGGCTCCAAGATGCAACACGTAAAGTTGAACAAGAAACTGAGGCGGTTGCTAAGGACCTGCTGGAGCTTCTTGATGGCATGGCTGAACATAAAGAGTTCATTGAAACAACAATTGCTCAGAGGAGGACGGACCTCTATGAAACTGCTGATTATATAGCCGGCCTGTTGGGCTGA
>Isoform0000671
ATGCTTTCTAATTTTGCTTTGGAGCAGCAGCTTCACACAGCAAGACAAGAACTTAGTCATGCGCTCTACCAGCATGACGCTGCCTGCCGTGTTATAGCCAGATTAAAGAAGGAAAGGGATGAGGCTAGAGCACTTTTGGCTCAAGCTGAGAGACAGATTCCTGCATCAGTTGCAGGAGCTGCTCCTGCAGCTGTTGTTTCCAATGGAAAAAGAGCAATGGAAGATGAAATTGGCCCTGACGGGAAGAAGATTCGTCCTGGTATCAACCCTGTCATGATTGATGAACTTACAGAGTGTAATACCATGCTTTCAGCACAGCGTAAGAAAAGACAGGTTCCTCCAACTCTGGCACCGATCGATGCACTCGAGAGATATACTCAAATCTCCAGCCATCCCCTTCATAAGACAAACAAACCAGGCATTTTGTCCATGGATGTTCATCCTTCAAAGGACATTATTGCAACTGGGGGTATCGATACAAATGCAGTACTCTTTGATCGGGCATCTGGTCAAATCTTGTGCACGCTTACTGGTCACTCGAAGAAGATAACCACTTTGAAGTTTGTTCCACGGGATCAACTCTTTGTAACTGGATCAGCAGATAAGACTGTTCGCATTTGGCAAGAGAATGAGAATGGAAGCTATAACTGCGTCCATACATTGAAAGACCATACTGCTGAGGTTGAAGCTGTTACAGTACATGCAACTCAGAAGTATTTTGTGAGTGCTTCTAAGGATAACTCGTGGTGCTTCTATGATATGTCAACAGGATCTTGCCTGACACAGGTTGGCGAGGCTTCAGGACAAGAGGGATATACATCCGCAGCTTTCCATCCAGATGGTCTTATCCTTGGAACAGGAACTACTGATGCTGTTGTTAAAATTTGGGATGTGAAGACTCAGTCAAATGTTGCAAAGTTTGAGGGCCATGTCGGACCAGTCACTGCTATGTCTTTCTCTGAAAATGGTTACTTCCTAGCGACTGTGGCTCATGATGGTGTCAAGCTTTGGGATCTTCGGAAATTAAGAAATTTTAGGACCTTCTCTCCCTATGATTCGGACACGCCAACAAATACTGTGGAGTTTGATTTTAGCGGAAACTATCTTGCCATTGGTGGTTCAGATATAAGGGTCTACCAAGTAGCTAATGTTAAGAGCGAATGGAATCTTATCAAGACATTACCCGATTTATCAGGAACAGGGAAAGTAACTTCCGTAAAGTTCGGAGCAGATGCTAAGTACATAGCCGTAGGTTCTATGGACCGCAATCTACGGATATTTGGCCTCCCTGGAGATGACCAAATGGAGGAATCAAACACAGCGGCTGAGTGA
>Isoform0000672
ATGGGTGTGGAGGAGGAGCACGACGGCGAGGAGCAGCGCCGCCCCCTCCTCTCCTCCGCCCCGCCAGCCGCCGCGGACCAGCACCAGCAGCAGTACCAGTTCCTGGGCCGGAGCAGCTCTTCGGTGCTGCGCGGCGGTGGCGGGGGCTGGGAAGGGCCCGAGGTGAGCGCCGACGAGGTCAGGGCCGCCGCCTCCTTCTCCTCCGCCGCCGGCTTCTACACGCCCAAGGCCCCGCCTCCCCACGGGGACCACGCCTATGCTTACCCGCCGTCCATCCACAGCGCCGTGCTCTCCCCGTCCCCATCTCACGCCCCATCTTCTCCGCATCGAAATGCTGTAGAAGGGTTGGCGATTGTTCCTCAAGGGCCATATCCGTACGGTTGCAGTTACCAACCTTCCGAGACCGTCGGGAGGGATGTACTGGATGAGGTGGAGATCCGACAGCTGCTCATTGACCATATTGGACATCGATGCTGTTGGGGAAGTCACCCTGCCCGCACATGGAAAATTACCTCCATTGAGGACTGCAATGTCTATGTTGGCACCTTGGAAACCTTCATCGAGGAAAGGCACATTATTACAAAAAAGGAACCCAATGAAAGTGGGAATATAGATGGAAGAGAAAAAGGTCCTTTGCTTGGATTGTGGGAACTAGATTTGAGGTCTAAGTTTCCTGCACTTTTTGTACCAGAGGAAGAAGTGATGGTCAAGATTCCACATTCAGATATTATTGAAAAATGCTCAGATTGCGAGGGTCGTGGAGAGAAACCATGCCCTACATGCAATGCTGGTCAGGAGCACGGGTTTTATAAAGCAAATCAGATGACCCGGTGTGGTGCATGTCATGGCCGAGGTTTACTTGCTCACCAAGATGGATCTGATACAATATGTGGAATGTGCAATGGTAAAGGAATGTTACCTTGTATAGCATGTGGATCACGTGGCTTGGTGACATGCAACACATGTACTGGATATGGTTCCCTCCTTGCACAAAGCATAGCTCATGTTCAATGGAAGACGCTTTCAGCTAGAAAAGTCAGTGCAACTAGAGGGGCTGCCTCGGTCCCTGAAGAAGTTTTCCACAGAGCCAAAGGAGTGCAGCTATGCAACATACAGGCATATCAGTGCACTCCTGCATTTTTTGCCGATTCATACCCACTCAACCAGTTTTCCTCAGAAGTCATCGCTAGCCGGCTGCCGGTTCCACCATCTGCAAGGGTTATTTCCGAGAGACACATCATTTCAGTTGTGCCTGTAACCCGTGTCACAATGGCCCATCGCAAGAAAGCATTTAGCTTCTATGTTGTCGGCTACAGCAGGGATGTGTTCATAAGGGACTATCCTTCAAAGTTTTGCTGGGGCCTCTGTTGCTGCTTCGAGTGGCTGGGGAAATAG
>Isoform0000673
ATGGAGAGGAAGGGAGGGTGCTGCCTGGCGCCGAGGTACGGCGCCGCCGCGGCCGCGCAGCAGCAGGCAGGCGCGGCGTGGCAGATGGGGAGGATCATGCTCAAGTTCCGCCCGATTGCGCCTAAGCCGGCGGCCATGGCGCCCGTGCCGGCACCGACGCCGGTGGCGGGGCCGGCGGCAGTGGGTGCGGCCGGGAGAGGGAAGCGAAAGGCCGTGTGCGGGGGAAGCGGCGGGAGGAGGGGGCGGAAGCCCAAGAAGGCGGCGGCCACGCCTGCGGTGGTGACTGCAGCGCCTGCGCCTGCGGCGGCGGCGGCGCAGGATGCGGGCGACTGCAGGAAGCACTGCAACAAGGAGAAGTCGTCGTCGTCGCGGTCCTCGTCCTCGTCGGAGATGACATCCGTAGACTCGTCGCCGCCACCCGGGCCGCAGCAGCAGCACCAGCTCGCGACGCTGCTGCCGCTCATGCCCGTGGCGCCGCCGGTGGAGGATACGGCCGCTGCTGGTGCTGCGGCAGAGGAGCCGGCGCCGGCGCCTCTGCCGTCTCAGGTGGCTGCCGCGCCAGCCGCGGGGTCGGCACGGCCGTTTGCTCCGCGGGCGATGCGCCCCGCCCCCGCGGCGGCCGCGGCTTCGTTGGTGACGGTGGAGGAGGTGACCGCGATGTGGCGCGACGGCGAGGCGCCGCCGTCCTCCACGGCGTGCGTCGTCGGGTCCGGCGCCGACGACGCCGCCCCGGCGTTCGTGTCGGACCAGTGGGGCCGCGTCACGTGGAGGAACGCCGCGTTTGTCCGGGCTGTATCCGCGGACGACGGCGACGAGGTGGAGACGCAGACGCCCGTGGCGCTCGGCGGCGCCCTTCCGGCGTGGGGCACCTGCGCGGGGTTCACCTGCCGCGTCCGCGTCCGGCACTCGAGCCCCCGCGTGGGGTCCTCTTCCTCCGTAGTGGCGCCCTGCGATGTGTGGCGGCTGGACGCCGGCGGCAGCTACCTTTGGCGGCTGGACCTGCAGGCCGCGCTCACTCTCGGCGGCCGCCTGTGA
>Isoform0000674
ATGAAAATGCAATCAAAATCTGTAAAGCAACTTTGCAGATTGTTTCCAATGCGACGAGTTATTAAAGAGGGAGAAAAGAAAGACGACTACAGTGGTCCGTATGATTCGATATGCGGGGCTCGTCTTCCCCGTGGTCTCGATCCACATTCTATTCCATCAGAAGAACTGTCGGCATCTTTGGGGTACATGCTACATTTCATCAATATTGCATTCCGTATCCTATCCGCGCCTTCTCTTCATGTATCAGGCTTTAAGGTTTCGTGCTCAAATATATGGCAGCGGAGTTCCTACTGGAGCACACGACAGTCCCAGAGCAAGGTTTACCCTCTTTTTATACCTAGGAAAAATGTTTGCACAGGTGGTGAAGAAACTTCACTAACAGAAAGTGGTTCAAGTAACTTTGGAGTTGACTCTGTGGATTCTGTCAAGAAACCGTCTTTTGATTCCAAGAGAAGCAATAGCTTTAGCTTTTCTGGTGCATCTTCCCACTCCATGGAGAGGCATCAATATTTGCAGAGAGGAATATCACTATTGAAGACAAGTGTTACAGCCATTACTACCTACTATTATAACTCACTGGGCTTGGATGTGCCATCCAATCTTTCTACTTTTGAGGCGTTTGCTAAGTTGCTCCATATGTTATCGTCATCAAAGGCCCTTCGAACTGCTCTTGAATCAAACATTGCCTCAAGGTCAGAAAAGCAAGCGCAGCAGCTAAACAGATCGATTTGGAAGGCAAGTTCGGCCATATCATCAGACAGCAGTTTTATGGACAGCATGCACACAGCCATCATGCACTCTGGACAACCTCCTCCTGAACTCAAACGAGAGCTTCTTGTACACCGGTAA
>Isoform0000675
ATGGTCGGCGAGGAGGCGGCGTCGGCGCTGTCGTCGTGGGCCGCAGCGCTGCTGCTGGGCGCCGCCGCGTTGGTGCTCCTGGACGCCGCGGCGCGGAGGGCGCACGGGTGGTACAGGGAGGCGCCTCTGGGCGCGGCGCGGCGGGCGCGGCTGCCGCCGGGGGAGATGGGGTGGCCCGTCGTCGGCGGCATGTGGGCCTTCCTCCGCGCCTTCAAGTCCGGCAAGCCCGACGCCTTCATCGCCTCCTTCGTCCGACGGTTTGGCCGCACGGGCGTGTACCGAGGCTTCATGTTCAGCAGCCCGACGGTGCTGGTGACGACGCCGGAGGCGTGCAAGCAGGTGCTGATGGACGACGACGCGTTCGTGACGGGGTGGCCCAAGGCGACGGTGGCGCTGATCGGGCCCAAGTCGTTCATTGCGATGCCGTACGACGAGCACCGGCGGCTGCGCAAGCTCACGGCCGCGCCCATCAACGGCTTCGACGCGCTCACCGCGTACCTGCCCTTCATCGACCGCACCGTGACGTCGTCGCTGCGCGCGTGGGCCGACGAATCGTCGTCCGGCGCCGGGAGGGGGGTCGAGTTCCTGACGGAGCTGCGGCGGATGACGTTCAAGATCATCGTGCAGATCTTCCTGGGCGGCGCGGACGAGCCCACGACGCGCGCGCTGGAGCGGAGCTACACGGACCTCAACTACGGGATGCGCGCCATGGCCATCAACCTGCCTGGGTTCGCGTACCGCAGGGCGCTGCGCGCGCGCCGGCGGCTCGTGGCCGTGCTGCAGGGCGTGCTGGACGAGCGGCGCGCCGCCAAGGCCAAGGGGGTTGTGGTGTCGGGTTCCGGCGTGGACATGATGGACCGGCTGATCGAGGCGGCGGACGAGCGCGGGCGGCGGCTGGAGGACGACGAGATCATCGACGTGCTCATCATGTACCTCAACGCCGGGCACGAGTCGTCCGGCCACATCACCATGTGGGCCACCGTGTTCCTGCAGGAGAACCCGGACATCTTCGCAAAGGCAAAGGCGGAGCAGGAGGCGATCATGAGGAGCATCCCGGCGTCGCAGCAGGGGCTGACGCTCAGGGACTTTAGGAAGATGGAGTACCTCTCGCAGGTGATCGATGAGACGCTGCGGCTCGTCAACATCTCCTTCGTGTCCTTCCGTCAGGCCACCAAAGACGTCTTCGTGAACGGGTACCTGATCCCCAAGGGGTGGAAGGTGCAGCTATGGTACCGGAGCGTGCACATGGACCAACAGGTGTACCCTGACCCCACCAAGTTCAACCCGTCCAGGTGGGAGGGCCACTTGCCTAGGGCCGGCACGTTCCTGGCGTTCGGCCTTGGCGCTAGGCTCTGCCCCGGCAACGACCTCGCCAAGCTCGAGATCTCCGTCTTCCTCCACCACTTCCTCCTCGGCTACAAGCTGACGAGGACGAACCCTAAGTGCCGGGTGAGGTACCTGCCCCATCCGAGGCCGTTGGACAATTGCTTGGCCAGGATCACAAGAGTCTCGGAGGATTACTAG
>Isoform0000676
ATGAGCACAGCCTCCGGCGACGGCGCGGACGCCGGCGGTGACGGCGCCTCCTCCGCGGCGGCGGCCGCGTCGGCGCCAGCCGGGAGGCGGATCCCGCCCGCCTCGTCCATGCCATGGGTCCGCAACCTCCGCCGCTTCGTCGGCACGGGCGCCGGCCTCGGATCCGAGGCCCTCATGGAACTGGAGACTAAAAGGATATTGCTTGAGATTTTCAAGGAACGGCAGCGGAAGAGTGCTGAAGCTGGTTCCATCCCAAGTTTTTACAAGAAGAAACCTGAAGAAGGATCCATTAGCTCTAGGGTTCAGAGGTTGGCCAAGTACAGGTTTCTAAAGAAACAATCAGAGCTTCTGCTGAATGCTGATGATCTTGATGCCATGTGGGTTTGTCTCAGAGAAAATTGTGTTATTGATGATGCTACAGGTGCTGAAAAGATGAATTATGAAGATTTCTGCCATATTGCCACAGTCTGCACGGAGCAGATTGGTCAGAAATGCAAACGTTTCTTCAGCCCTTCAAACTTCATGAAGTTTGAGAAGGATGATTCTGGGAGGATTGCTATCCTACCATTTTATCTTTATGTCATGCGAACAGTTTCTCTTACTCAAGCAAGAATTGATATGAGTGAGCTTGATGAGGATTCTGATGGTTTCCTTCAGCCTCATGAAATGGAAGCATATATTAGAGGACTCATCCCCAATTTGGCACAATTGCGTGACATGCCCACTGCATTTGTTCAGATGTACTGCCGCATAGCTGCACGCAAGTTCTTTTTCTTCTGTGATCCACACAGACGGGGAAAAGCATGCATAAAGAAAGTGTTGCTGAGCAATTGCCTTCAGGAGCTAATGGAACTACATCAGGAGAGTGAGGAAGAGGTAACCGATACCGAGCAGGCAGAAAATTGGTTTTCCTTAACTTCAGCTCAGCGCATATGTGACATGTTTCTTGCACTAGATAAGGATACAAACGGTACACTGAGCAAACAAGAGCTTAAGGAATATGCAGATGGCACATTGACTGAGATTTTCATTGAAAGAGTTTTTGATGAGCATGTCCGCCGGAGCAAAGTTGGAGGTGGAAACAGTCGTGAGATGGACTTTGAAAGCTTTCTTGATTTTGTTTTGGCTCTAGAAAACAAAGATACCCCTGAAGGCTTGACATATTTATTTAGATGCCTTGATCTTAATGGAAGGGGGTTCCTTACAACTGCAGATATCCATACTCTATTTAGAGACGTACACAAGAAGTGGATTGAAGGCGGGAACTATGAGCTTTGCATCGAAGATGTGAGGGATGAAATCTGGGACATGGTGAAGCCTGCAGATCCACTCAGGATCTCGCTATCAGATCTTCTTTCTTGCAAGCAAGGCGGGACTATCGCCAGCATGCTTATAGATGTGCGTGGCTTCTGGGCCCACGACAACAGGGAGAACCTTCTCCAGGAAGAGGAAGAGCAAGTGGAAGAGGCATGA
>Isoform0000677
ATGTGTCCAGCAGAACCATATGTCCTATCAGGAGGAAAGGACAAATCTGTTGTCTTGTGGAGCATCCAAGACCACATATCTGCCCTTGGGGATTCCTCTTCTTCTCCTGGAGCATCTGGCAGCAAGCAGTCTGCTAAAACCGCAAATGAAAAGGAGAGCCCTAAAGTTGATCCTAGAGGTATATTCCATGGACATGACAGCACTGTTGAAGATGTTCAGTTCTGCCCTTCCAGTGCGCAGGAGTTTTGTAGTGTGGGTGATGATGCTTGTCTTATTCTGTGGGATGCTCGAACTGGCACTGGCCCAGCTGTTAAGGTTGAGAAAGCTCACAGTGGAGATGTTCATTGTGTTGATTGGAATCCCCTTGATGTTAACTATATCTTAACTGGGTCTGCCGATAACTCTGTCCGAATGTGGGATCGTCGCAATCTGGCTTCAGGAGGAGCTGGTTCTCCAGTTCACAAATTTGAGGGCCATAAAGCTGCTGTTCTTTGTGTTCAGTGGTCACCTGATAGAGCATCTGTTTTTGGAAGTTCTGCGGAAGATGGTTTCTTAAACGTGTGGGACCATGAGAAGGTTGGGAAGAAGAGAAATTCTAATGTCCCATCTGGGCTTTTCTTTCAGCATGCTGGTCATAGGGATAAGATTGTAGACTTCCACTGGAATTCGTCAGATCCTTGGACAATTGTCAGTGTCTCTGATGACGGTGAGAGCACTGGTGGAGGTGGAACACTGCAGATTTGGCGCATGAGTGATTTGATCTACCGCCCAGAGGACGAAGTTCTTACAGAGCTGGAGAATTTCAAGGCTCACTTGGCCAGCTGCGCTCCAAGGAATTGA
>Isoform0000678
ATGGCGCTGCAGTACGTGGAGGCGCAGCGGCAGGCGCGCCCGGACCTCGCCGACTGGTACGCCTCCCTCGCCGACCTCTACCAGCGAAAGCTATGGCACCAGCTCACCCTCAAGCTCGACCAATTCCTACAGCTCCAGGCCGCACAGACCGGAGACACTATCATTCAGCTCTACAACAATTTCATCACCGACTTTGAGACCAAGATTAATCTGCTCAAGCTTGCCCATTTTGCGGTGATAGCTTCTCGCCAGTACCCTGATAAGGATGCTGCAATTACTTTCTTAGAGGGGGTGATCACAAAGCTGCGTGAGACAAGAGAGTCGCGGATTAATGAACCAATTCTTTATGTGAAGATGCAAATTGCGGCTATTAATCTTGAGAAAGGAAACCAAAAGGAGTGCAAGAATTTGTTGGAGGATGGGAAAACCACTCTGGATAGTATGACTGATGTCGATCCCACAGTTCATGCTAGCTTTTACTGGATATCATCTCAATACCACAAGGCCCGCCAAGAATTTGCGGAGTTCTATAAGAACGCTCTTCTCTATCTGGCCTACACAACTGTGGAGTCTCTATCTGAGTCATTCAAGCTAGACTTGGCTTTTGATCTTTCTCTAGCAGCCTTGCTGGGTGATAACATTTACAACTTTGGGGAGTTATTAGCTCACCCGATTATCAATAGTCTTATTGGAACGAAGGTGGAGTGGGTTTATCATATGTTACAAGCATTCAACACCGGCAACCTTGCTCTCTACCAAGAACTTTGCAGGGTTCACAATTCTGCTCTTACTGCACAACCAGCTTTGGTGCAGAATGAGCGGAAGCTGCTTGAGAAAATCAATATTCTTTGTCTGATGGAGATAATCTTTAGCCGGCCATCTGAAGATAGAACTATTCCATTAACTGTTATTGCTGAGCGGACTAAGCTTTCAATCAGTGACGTGGAATATCTTCTTATGAAGAGCCTCTCGGTTCATCTTATTGAGGGAATAATAGATGAAGTGGACAGTACAGTTCACGTCTCATGGGTCCAGCCCAGAGTGCTTGGAATTCCCCAGGTTAAGGCTTTGCGCGACCGCCTGGATGCCTGGGTTGGAAAGGTGCATACCACATTGCTTTCAGTTGAGGCGGAAACCCCTGATCTTGTTGCTGCGTAA
>Isoform0000679
ATGGAAATGTTTTTCGGCAGCTTTCTCAGCGAATCAGCATCATCGCAGAGCCTTTTCAACCACCCGGATGTTGAGAGATGCCCATTCCTGAGGAACATCAATGGAGCTACAACCTTTTCCTTCACTTCTGCTTTGCCAGTAGCTGCCCGAGGAGGCAAGGGTCCAATTTTTGAGGATGGACCAGGTTTTGAGTCAGCATTCAAGCTTTTCCATGGCCGAGATGGAATAGTTCCCCTTTCAGAAAGATCATATGTATCTGATGAAAACCACAATGAGAGCATTGATGTCAAGACTGAACCTGCTCTGCCATTTAATCCATTGGCTGCTAGAGCAGCCTCAATAAGTCTATCAGCATTTGGACCATTTGGTTTCGGCTTCTTCAACGGCAAGGGCAAAAGGCAGAACAAGAAGCCCAACAATCTAGATCAGTCCCACCAGAAGCCCAAGACACCAGATCAGTCTTCGATGAAACAAAAAGGAGTCAACCCACCATCACATGAGGCATTCAGCGATGAGTGGTTGGAAAATGGCCAGTGCCCACTTGCGCGGTCTTACCGGGCAATGAGTGGTGTTTTGCCCCTCGTCGCCAAGGCTTTACAGCCACCAGCTGGTATGAAGCTGAAGTGCCCACCTGCTGTGGTTGCTGTCCGAGCTGCCCTTGCACGAACTGCGCTTGTGAAATCCCTGCGACCACAGCCCCTGCCCTCAAAGATGGTAGCCATTGCACTACTGGGGATGGCGGCAAACATCCCTCTTGGGGTGTGGCGGGAGCACACCAAGAAGTTCTCTCCTCAGTGGTTTGCAGCTGTCCATGCCGCTGTTCCGTTCATTGCAATGCTGAGGAAGTCTGTTGTGATGCCCAGGACTGCGATGGCATTCACCATAGCAGCCTCCATTGTTGGCCAGACTATTGGGTCAAGGGCCGAGCGCATCCGTCTAAGGAATCAGGCTGCAAAGGGTACTGGTGATTCTGCAACAAATACTGCTATGTATCCAAACAAGAATGGGCATTGCAGCGACACTGAAGATAAGGCATGGGATCCTCTTGCGACGAAGATAACGGGCTCAGCTGCTAGGGGTTCTCCTGCACCAACCCCAAGTATGTGTTTCTGA
>Isoform0000680
ATGGCCTTGTCAGAAGCAGATAAGCCATATGTTGTTAAGGTCCTTGAAGATGGAGACTTGCAGACTCTTGGCTTGTTGGATTATGATAAAAGGTTGAAACATTCTTTCACTGCCCATCCAAAGGTTGACCCGTTTACAGAGGAAATGTTCACATTCGGATATTCACATGAACCTCCATACTGCACATACCGTGTGATTACCAAAGAAGGAGCTATGCTTGATCCTGTGCCAATAACAATATCAGAATCTGTAATGATGCATGACTTTGCCATCACGGAGAATTACTCTATTTTTATGGACCTCCCTTTATTGTTCCGACCAAAGGAAATGGTGAAGAACGGTGAGTTTATCTACAAGTTTGATCCTACAAAGAAGGCTCGTTTTGGTATTCTCCCACGCTATGCAAAGGATGACAAAGTCATCAGATGGTTTGAACTCCCTAATTGCTTCATATTCCATAATGCTAATGCTTGGGAAGAGGGTGATGAAGTTGTTCTCATTACCTGCCGCCTTGAGAATCCAGATTTGGACAAGGTGAATGGACATCAAAATGACAAGCTTGAAAACTTCGGGAATGAGCTGTACGAGATGAGATTCAACATGAAAACAGGTGCTGCTTCACAAAAGCAACTGTCTGTTTCTGCTGTGGATTTTCCTCGTGTTAATGAGAGCTATACTGGCAGAAAGCAGCGGTATGTCTACTGCACTATACTTGACAGCATTGCGAAGGTGACTGGCATCATAAAATTTGATCTGCATGCTGAACCGGAGAGTGGTAAGAAAGAACTTGAAGTGGGAGGAAATATACAAGGCATATATAACCTGGGGCCCGGCAGATTCGGTTCAGAGGCGATTTTTGTTCCCAAGCAGCCAGGTGTATCTGGAGAAGAAGACGATGGCTATTTGATATTCTTTGTACACGACGAAAATACAGGAAAATCTGAAGTAAATGTTATAGATGCGAAGACAATGTCTGCTGATCCAGTTGCAGTGGTTGAGCTTCCTAATAGGGTTCCTTATGGATTCCATGCCTTCTTTGTAACTGAGGACCAACTGGCTCAACAAGCGGAGGGGCAGTGA
>Isoform0000681
ATGGAGTGGGCGTCGGCGGCGTACACGGCCGCGGCGCTGGTGTGCGCTACGGCGGCGTGCGTGGTCGCGCTCGCGCACATCTACCGCCACCTTCTCCACTACGCTGAGCCAATCTACCAGCGGTTCATCGTCCGCATGATATTCATGGTCCCGGTATATGCTGTGATGTCATTCCTTTCCCTTATCCTCCCTGACAACGCGATATACTTTAATTCTATTCGAGAGATCTATGATGCTTGGGTCATCTACAATTTTCTCTCACTCTGCTTGGCATGGGTGGGAGGTCCTGGTGCTGTGGTGGTAAGTTTGAGTGGCCGAAACCTGAAACCGTCATGGATTCTGATGACTTGCTGTTATCCAGCTATTCCTCTAGATGGGCGTTTTATACGAAGATGTAAACAAGGTTGCTTGCAGTTTGTGATTCTCAAGCCTATTTTGGTTGTTATCACCTTCATACTTTACGCGAAAGGAAAATACAAAGATGGAAACTTCAGTGTCAACCAATCCTATCTCTACATAACTATCATATATACAATCTCATACTCAATGGCTTTATATGCCCTTGCATTGTTCTATGCGGCTTGCAGAGATCTACTCCGGCCATATAATCCTGTCCCAAAATTCATCATGATCAAATCGGTGGTGTTTCTCACATATTGGCAGGGTGTCCTGGTTTTCCTTGTTGCAAAATCTCGATTTATCAAGAATGCTGATAAGGCTGCTGATCTCCAGAACTTTGTATTGTGTGTTGAGATGCTAATAGCAGCCATTGGGCATTTATTTGCTTTCCCCTACAAGGAATATGCAGGTCCCAATGCCCGCCCTTCAGGTGGTTTCAGAGAGAGCCTTCTTCATGCTTTGAAATTCAATGATTTCTACCATGACACCGTTCACCAGTTTGCTCCTACATACAATGAGTATGTGCTCTACAATCACAACGAGGGAGACAATGCACAAACGAAGTATCCCTTAGGGAGCACCGCCCCAAGTGGGCAGGGTGTAGAGTTGGCTGGCATCACTGTGGTGGCTTCAAACAGTCCAGTGACATCAAGTGTATCATCCAACCAGGCAGACCAGGAAGAGACAATGACAACCCAATCAAGGACAAAGTTGATCCTCCTGGAGGGCTTTACGATCTCACAGAATTGCTTGATGTGGATTTGTCTAGCTACCCAGCCAAGGTTCCTGCAATCACCGATGTAA
>Isoform0000682
ATGGCGGCTACTTATCAAACTGGCCTTGTGGCTGAGCCACAGTTGCTGAACACTGAAATTATCACTCAGAGGGCCACCAACTTTGTTGCTGACACTAACAGAAAAGACAAATGCATTGGCTACTTGGATGTGTTTGTACACCAGGCACGCGACATCCACAATGTTTGTATCTATCACAAGCAGGATGTGTATGCGAAGTTGTGCCTCACGAGCAGCCCTGATATTTCATGCTCAACCAAGGTGATCAACAGTGCTGGGCGTAACCCGGTATTTGAGGAAAGCCTACGGCTTGATGTCCAGACTGTGGATGCTTCGCTCAAGTGTGAGATATGGATGTTAAGCAGAGTGAGGAACTACCTGGAAGATCAGCTCCTTGGCTTTGCCCTTGTTCCTCTGGCAGACATTGTAACGCGTGATGGAAAGCTGGTCCAGGAGTTCTCCTTGACATCCACTGACCTATTCCACACACCAGCTGGATTTGTGCAGCTGTCCTTGTCATATGCTGGTTGTTCTCCAGATGTTATCCTCATCTCATCACCCAATAAGTCCCCGTCAGGAGTGGATGATTCTGGAAATGATCATGTCGTTCCTTCTCAGCTTGAAAATATCGTGTTCCCAGACCTAAATGTGGCGAAGGAAGACGAGATTATGGTATCAAAGTATCTCGAGATGGGGTCTTTGGACTCTGAAAACCCTATAAAAGTTGAGAATGGCATGTCGCTGCATTCTGGAAATGATGATGATGATGTTCCTTTGAAACATGGAAAGATCGAGTTCAAAGATTCTGAGAATCCTGCAAAAGCTGAAAATGGCAAGTTGCCACGATTTGGTGGAGCTGTGCCTGGTACTGCAATATGTGCAGATAAGGTTGTGGAAAATCGCGATGAAAGCCCTCTAAGTTGTGTCTCAACCACAGGCTCCTCCACTACCCTTTCTGCAACACAGCAATCAGTTTCTGAGCCAAATTCTGAACCTTCGGAGACCAGTATTGAGGCATCCCCAAGACAATGCCATAGGGAGAAAAGCCAAGATGTTACAGATGGTGAGGCTGATTCTTCTGAAACACCACCCAAGGATGAAGTTATCAAGCCTGTGATCAGCATTAACCTTCAGCCAGAGCAGTCAGTTGTCCAACAGGACATAGTTGACATGTACATGAAGAGCATGCAACAGTTCACAGAATCTCTTGCAAAAATGAAACTTCCATTGGACGTTGAGAATAGTAGTCCCTCAAACGAAGAATCCTACTCCAGTACAATTGAGAAGACATCCCCATCCCCATCATCCGCATCAAAGGGTTCTAGGGTCTTTTATGGAAGCAGGGCCTTCTTTTAA
>Isoform0000683
ATGGACGCCTTGTCCCGCCCCGCTGTCGTCATCGACAACGGCACCGGGTACACGAAGCTGGGGTTCGCGGGGAACGTGGAGCCCTGCTTCATCACCCCCACTGTCGTCGCCGTCAATGATTCCTTCTCCTCCTCCGCCCAGCCGGCGGCGAGGGGCGCCCCCGCCAGGGGGAACTGGCTCGCTCAGCACAGCGCCGGCGTCATGGCTGACCTCGACTTCTACATCGGCGAGGAGGCGCTGGCCCGATCCCGCGCCAGCAGCTCGCACAGCTTGAGCTATCCCATCCGCAACGGCCAGGTGGAGAATTGGGATACTATGGAGAGGTTCTGGCAACAGTGCATCTTCAATTACCTCCGGTGCGACCCAGAAGATCATTATTTTCTTCTAACTGAGAGCCCTCTGACTGCCCCTGAGACCCGGGAGTATACTGGGGAGATCATGTTCGAGACGTTCAATGTGCCCGGCCTCTATATTGCTGTCCAACCTGTCCTTGCGCTGGCTGCTGGGTACACTACCACCAAGTGTGAAATGACAGGTGTTGTAGTTGATGTGGGTGATGGGGCTACCCACATTGTTCCAGTTGCTGATGGATATGTCATTGGGAGCAGTATCAGATCTATTCCAATTACAGGCAAGGATGTTACCCAGTTTGTTCATCAACTTCTAAAGGAAAGAGGTGAGAACATTCCTCCAGAAGAATCTTTTGATGTAGCAAGAAGGATAAAAGAAATGTACTGCTATACTTCTTCAGACATTGTGAAGGAATTCAATAAACATGACAGGGAGCCATCAAAGTATGTTAAACACTGGACAGGCATCAAACCAAAAACTGGCGCAAAATACACATGTGACGTTGGATATGAGCGATTCCTGGGGCCTGAGATCTTCTTCAACCCAGAGATATATAACAATGACTTCACCACTCCTTTGCAAGTTGTTATTGACAAGTGCATCCAATCATCCCCGATCGACACAAGGAGGGCTCTTTATAAGAATATTGTCTTGTCTGGAGGCTCGACTATGTTTAAAGATTTCCATAGGAGGTTACAGCGGGACCTAAAAAAGATAGTGGATGCACGGGTCCGTGCATCTAATAGTCGGCTTATTAGTGGAGATGCTAAGGCCCAGCCTATAGAAGTGAACGTGGTCAGTCATCCTATTCAGAGATATGCGGTATGGTTTGGCGGCTCTGTGCTTGCTTCAACTGCTGAATTCTACGAGGCTTGCCACACAAAAGCGGAGTATGAAGAGTACGGTGCAAGCATCTGCCGATCGAACCCTGTGTTCAAAGGGATGTACTGA
>Isoform0000684
ATGGCGGACGTGCATGAACCTTTGGTGCGCCGCAAGAGGAAGAAGGTTTTGGTGGACTACTTCGTGCAGTTCCGATGGATCCTCGTGATCTTCGTGGTCCTTCCTATTTCATCTCTGATCTACTTCAATATCTTTCTGGGCGACATGTGGTCTGCCATGAAGTCAGAGAAGAAGCGCCAGAAGCAACACGATGAGAATGTGCAGAAGGTTGTGAAGCGGCTCAAGCAGAGGAACCCAAAGAAGGATGGTCTTGTTTGCACAGCCAGGAAGCCCTGGATTGCTGTTGGCATGCGCAATGTGGACTACAAGCGTGCGAGGCATTTTGAGGTTGACCTTTCTTCCTTCAGGAACATCCTTGAGATTGACAAAGAGAGGATGGTTGCCAAGGTTGAGCCCCTTGTAAACATGGGTCAGATAACCAGAGCTACCTGCCCAATGAACCTTGCCCTTGCAGTCGTCGCTGAGCTTGACGACCTCACTGTTGGTGGGCTGATCAATGGTTATGGAATTGAGGGGAGCTCTCACCTCTATGGCCTTTTCTCTGACACGGTTGTTGCAATGGAAGTTGTTCTTGCAGATGGCCGGGTTGTTAGGGCCACCAAGGATAATGAGTACTCTGACCTTTTCTATGGCATTCCCTGGTCCCAGGGAACACTTGGGTTCCTTGTCTCTGCTGAGATCAAGCTGATTCCCATCAAGGAGTACATGAAGCTCACCTACATTCCAGTGAAAGGGAGTCTGAAGGAAATCGCGCAGGCCTATGCTGATTCTTTCGCGCCAAGAGATGGTGACCCAGCAAAGGTCCCTGACTTTGTTGAAGGAATGGTGTACACAGAAAGCGAGGGTGTCATGATGACTGGTGTGTATGCTTCGAAAGAAGAGGCGAAGAAGAAGGGCAACAAGATCAACTGCGTGGGGTGGTGGTTTAAGCCCTGGTTCTACCAGCATGCTCAGACAGCGCTCAAGAGGGGCGAGTTTGTGGAGTACATCCCAACAAGAGAGTACTACCACCGCCACACCCGGTGCCTGTACTGGGAGGGAAAGCTGATCCTGCCATTCGGTGACCAGTTCTGGTTCAGGTTCCTGCTGGGTTGGCTCATGCCACCAAAGGTGTCTCTTCTGAAGGCGACTCAGGGTGAGGCTATCAGGAACTACTACCATGACAACCATGTGATCCAGGACATGCTGGTGCCGCTGTACAAGGTTGGAGATGCTCTCGAGTTCGTGCACCGCGAGATGGAGGTGTATCCTCTGTGGCTGTGCCCTCACCGCCTGTACAAGCTGCCCGTGAAGACAATGGTGTACCCTGAGCCTGGGTTCGAGCACCAGCACAGGCAGGGCGACACAAGCTACGCACAGATGTTCACGGACGTGGGCGTGTACTACGCTCCTGCTGCGGTCCTAAGGGGAGAGGAGTTCAATGGCGTGGAGGCGGTGCACAGGCTGGAGCAGTGGCTGATCGAGAACCACAGCTACCAGCCACAGTACGCGGTGTCGGAGCTGAATGAGAAGGACTTCTGGCGCATGTTTGACGCGTCCCACTACGAGCACTGCCGGCACAAGTATGGGGCGGTGGGCACGTTCATGAGCGTGTACTACAAGTCGAAGAAGGGGCGCAAGACGGAGAAGGAGGTGCAGGAGGCGGAGGCGGCCATCCTGGAGCCGGCCTACGCGGACGAGGCCTAA
>Isoform0000685
ATGCCGAGGTGGGATTCGGAGGAAGGAGCTGCTGCTGACGAGGCTGCCGCGGCGGCGGCAGTGAGGCTGGCCAACAAGATCCGGAAGCGCCGCGCGGTGTCGTCGTCGGGGGGCTCGGACCCGGCGGCGGGGAGGCGGCTGCGGTCCAGGCGGCCCGCGGTGCTGCTGCCGCGGCGCCGGACCAGCGCGGGCGGGGACATGTCGGAATCGTCCCGGAGCCGGCATTGCCGTGGCGGCGGCAACCGCCTCGCCGACGGGACGCGGCCGTCCGCGTCCGCGAGGAGGCTCGTCGACGCGTTCTGGCAGAACATGGACAGCGGTCTGCTTGAAGGGGACGCGGCGGCGGCGCGCCGGAGCTTGGTTCTGTGGAGCGGCGCCTCCACGGAGGTGTCCAAGAGATCAAGAAGTAAGAGCAAGATCTTGGAGGCTGATGGTAAGGGAAGTCGGCGCAACGGCCATGCTCGGTGGCTTTCAGCAGATATGATGAGCAACGGCAGCGCAATGGAGGTTGGTACATTCTCTCAAGACGATGTTTCAAGATGTCCTGACAAAACAGTGAACCTACAGGATCTGCAGAACAGCTTGATTGCATCTAAGGAGCTGGTAAAAGTACTTGCCCACATATGGGGACCTGGAGAACTGAATCCATCAAGTGTATCACTCATTTCTGCTCTACGTTCAGAGCTTGATGTTGCCCGTTCTCATGTTAGAAAGCTAATCAAAGAACAGAAATCTGATTCCTATGAAATTGAGGGCTTAAAGAAGCAACTTACAGAAGAAATGGAATCGTGGAAGGTCAAACAAAAGGAGAAGGTTGCAAATGCTCTCCAATTTATAGTTTCAGAGCTAGACACTGAGAAGAAGTCAAGGAAAAGAGCAGAGAAGACAAACAAGAAGTTGAGCATTGCCTTAGCCAACACTGAAGCCTCACTGCAGGCAGTGATGAAAGAACTTGAAAGGGAAAGGAAATCTAAAGGAAGAGTTGAGAAGATCTGCAACGAGCTCATCAGAGGCATTGATGAGGACAAAGCTGAGGTGCAGGCACTGAAGAGAGAAACCGAGAAGGCACAAGAAGAGCTCCAGAAAGAGCGTGAGATGCTTCAACTTGCAGATGAGTGGCGTGAACAAAGGGTTCAGATGAAGCTGTTAGAAGCACGGCTTCAATTTGAGGAGAAAAATGCAGCTGTTAATCAGCTGCGCGATGAACTCCAAGCTTATCTGGATACTAAGAAAGAGCAGGAACCATTGAATGATCCAATGCAACTGTCCCGTGCATCTGAAAATGGCGCCCTTCCAGCTGATGTAGTTCCTGACAGAAATGGTGGAAACTGCAGCGAAGATGATGCATCAGAAGGCAGTGATATACACTCGATTGAGCTGAACGTCGATGGCATCAACAGGACATACACCTGGAGCTACACTCCTTCCTCTAAAGGCAGGCAGAGGAGTGCATCAAGGCATGAATCATTTTCGGATAGAGGGATGGATGGCGTGAACTCGTGGCGTTTAGAGCAAAGCTTTCGGGACATGGATGAAGAACTAGAGGGAGACTGGGCAGAAGGATGTAGCAATGGAATGCTGACCTTGGATCATGATGAGGAGAGGTATCTGGCAATCAAGAATCTCAGAGAGCAGATGCTGGCCGGGTCAGGGTTCATCCTGTCACAAGGTAGATAA
>Isoform0000686
ATGCGCGAGGGCTTCGCCAAGGCGCTCGTGCCGTACTACCCCGTCGCCGGCCGCATCGCCGAGCCCGTCCCGGGAGAGCCTGAGATCGAGTGCACGGGGGAAGGGGTGTGGTTCGTGGAGGCTGAGGCAAGCTGCTCCCTCGAGGAGGCGCGGAACCTCGAGCGCCCGCTGTGCATCCCCAAGGAGGAGCTGCTCCCGCGTCCGCCGGCCGGGGTGCGCGTGGAGGACACCCTGCTGCTCGCGCAGGTTACAAAGTTCACATGTGGTGGATTTGCTGTGGGCATTTGCTTCAGTCACTTGGTGTTTGATGGGCAGGGTGCTGCACAGTTTCTGAAAGCAGTTGGTGAGATGGCTAGGGGCCTCCCTGAGCCATCGATCAAGCCAATCTGGGCTCGGGATGCCATCCCCAACCCACCTAAGCCACCCCTAGGCCCGCCACCGTCATTCACCGCATTCAACTTTGAGAAGTCAGTTGTTGAGATCTCTCTGGACAGCATCAAGCGTGTGAAGGACCAGGTTGCAAATGAAACCAACCAGAAGTGCTCCACTTTCGACGTAGTCACTGCCATAATCTTCAAATGCCGCGCCTTGGCAGTCGACTTTGCGCCTGATGCTGAGGTTCGCCTGGGCTTTGCAGCCAGCACTCGCCACCTGCTGAGCAATGTGCTGCCCTCGGTCGAAGGCTACTATGGGAACTGTGTGTACCCAGGTGGCCTCACCAAGACCAGCCAGGAGGTGAAGGAAGCTTCACTTGTGGAGATCGTGACCGCGATCAGGGAAGCCAAGGAAGCTCTGTCATCGAGGTTCCTTGACTGGTTGAGTGGCGGCGCCAAGGAGAACCACTACAACGTGTCGCTAGACTATGGCACCCTCGTCGTGACTGACTGGAGCCACGTGGGTTTCAATGAGGTCGACTACGGGTTCGGCGAGCCAAGCTACGTGTTCACCCTGAACGACGACGTGAACATCGTTCCCTCCGTTGTGTACCTGAAGCCGCCCAAGCCAAAGCAGGGCATCAGGCTGGTGCTGCAGTGCGTGGAAGGGCAGCACTCTGCCGTGTTCAGCGAGGAGTTGCAGAAGCATGCATAG
>Isoform0000687
ATGGAGGTACCGGTACCACCATGGGCGTCGTCCTCCCTCGCGACGACGATCCTGCTGGCCACCGCGCTCTTCCTCGTGACGACCACCGTTCTCCGCCGTCGTGGCCACCGGCACCCACAAGCGCGCAAGCACAACGTCCCACCGGGTCCTCGGCCGTGGCCGGTTATCGGCAACCTGAACCTCCTAGGTGCCCTGCCGCACCGCTCGATCCACGAGCTCTCGGCACGGTACGGCCCGCTCATGTCCCTCCGGTTCGGCTCCTTCCCCGCCGTCGTCGGCTCCTCCGTCGAGGTGGCCGAGGTCCTCCTCAAGACCCAGGACCTGGCGTACCTCGACCGGCCCCGCATGGCCTGCGGCAAGTACACCGTGTACAACTACTCCGGCATGCTGTGGTCCCACTACGGCCCGTACTGGCGGCAGCTCCGCAAGCTGTGGATCACGGAGCTCCTCAGCGCGCGGCAGCTCCGGCTGACGGAGCGCGTCCGCGCCGAGGAGGTGCGCGCCATGCTGCGCGACCTGCACCCGAGCACGAGCACCTCCAGCTCCACCGGGGCCGGGCGCGCGGCGGTGGTGCTCAAGGAGCACCTGCTTATGTTGACGCTCAACATCATCTCGCGCATGGTGCTGGGCAAGAAGTACGTCGGCAAGGACGCTGGGTCGGCCGCCGCGGCGACGCCAGAGGAGTTCAGGTGGATGATCGAGGAGATCTTCTTCCTCAACGGCGCGCTGCACGTCGGGGACATGGTCCCGTGGCTCAGCTGGCTGGACCCGCACGGGTACGTGGGCAGGATGAAGCGGCTGGCCAAGATGTTCGACCGGTTCATCGAGCACGTTCTGCGCGATCACGGCGAGCGGCGGCGGCGGGAGGGCGACGCGTTCGTGCCCAGGGACATGGTCGACCTCCTGCTGCAGCTCGCCGACGACCCCGGCCTCGAGGTTCCGCTCGACCGCGACGGCGTCAAGGCATCTGTTCTGGAGCTCATCACCGGCGGCACGGACACCTCGTCGGTGACAGTGGAGTGGGCCATGTCTGAGCTCCTGCGGAAGCCCGACGTCCTGGCAAAGGTGACCGACGAGCTGGACCTCGTTGTGGGCGGCGACCGCCTGGTCGGCGAGGGAGACATCCCCGACCTGCCGTACCTGGACGCCGTCGTGAAGGAGACGATGCGGCTGCACCCGGTTGTGCCGCTCCTGATCCCGCGGGTATCGCGCGAGCACACGACGGTGGCCGGCTACGATGTCCCACCGGGCACGCGCGTGCTCGTCAACGTCTGGGCCATCGGCCGGGATCCAGCCGTGTGGGGCCACGACGCCGGGGAGTTCCGGCCGGAGCGGTTCCTCGCCGGGAGCAAGCAGAGCAAGGTGGACGTCAAGGGCCAGGACCTGGAGCTGCTGCCGTTCGGTGCCGGCCGCCGGATGTGCCCCGCCCATGGCCTTGGGCTCAGGATGGTTCAGCTCGTGCTGGCGAACCTGGTGCACGGCTACGCGTGGCGGCTCCCCGGCGGCATGGCTCCGGAGGAACTGAGCATGCAGGAGAAGTTTGGGATCACCGTGTCTCGAAGGCACCAGCTCCAGGCTATCCCTGAGCCCAGGCTTCCGGATCACATCTACTTCGGGCCGTGA
>Isoform0000688
ATGGTCGCTGCTAGCCTGCTCAAGTCCTCCTTCCTTCCCAAGAAGTCCGAATGGGGCGCCACCCGGCAGGCCGCCGCAGCGCCCAGGCCGGCCACCGTCTCCATGGTCGTCCGCGCCTCCGCCTACGCCGATGAGCTCGTCAAGACCGCGAAAACGATCGCGTCGCCGGGGCGTGGCATCCTGGCGATGGACGAGTCGAACGCGACGTGCGGGAAGCGGCTGGCGTCCATCGGACTGGAGAACACGGAGGCGAACCGGCAGGCGTACCGCACGCTGCTGGTGACGGCGCCGGGGCTGGGCCAGTACATCTCCGGCGCCATCCTGTTCGAGGAGACGCTGTACCAGTCCGCCGTCGACGGCCGCAAGATCGTGGACATCCTGGTGGAGCAAGGGATCGTGCCCGGGATCAAGGTGGACAAGGGCCTCGTCCCGCTCGCCGGCTCCAACAACGAGTCCTGGTGCCAGGGCCTCGACGGCCTCGCCTCCCGCGAGGCCGCCTACTACCAGCAGGGCGCCCGGTTCGCCAAGTGGCGCACCGTCGTCAGCATCCCCAACGGCCCCTCCGAGCTCGCCGTCAAGGAGGCCGCCTGGGGCCTCGCCCGCTACGCCGCCATCTCACAGGACAACGGGCTGGTGCCGATCGTGGAGCCGGAGATCCTTCTCGACGGCGAGCACGGCATCGAGCGGACGTTCGAGGTGGCGCAGAAGGTGTGGGCGGAGACCTTCTACGCGATGGCGGAGAACAACGTGATGTTCGAGGGCATCCTGCTGAAGCCGTCCATGGTGACCCCCGGCGCGGAGGCCAAGGACCGCGCCACGCCGGAGCAGGTGGCGGAGTACACGCTGAAGCTCCTGCACCGCCGGATCCCGCCCTCCGTGCCCGGGATCATGTTCCTCTCGGGGGGCCAGTCGGAGGTGGAGGCGACGCAGAACCTCAACGCCATGAACCAGGGGACCAACCCGTGGCACGTGTCCTTCTCCTACGCCCGCGCGCTGCAGAACACCTGCCTCAAGACCTGGGGCGGACAGCCGGAGAAGGTCAAGGCGGCGCAGGACGCGCTGCTGCTCCGCGCCAAGGCCAACTCCCTCGCGCAGCTCGGCAAGTACACCTCCGACGGCGAGGCCGCCGAGGCCAAGGAGGGCATGTTCGTCAAGAACTACAGCTACTAA
>Isoform0000690
ATGCACATGGATGTCGTCCCTGCCAACGCCAGCGAGTGGGACTTTGATCCTTTCTCACTAACCTTTGATAGCGAGGATAAGGACAAGCTTCGCGGACGTGGGACAACTGACTGTCTTGGACATGTTGCACTGGTGGCTCAGCTAATGCGGCGGCTTGGTGAGGTCAAGCCACCCTTGAAGCATTCTGTCATCGCTGTGTTTATTGCCAATGAGGAGAACTCATCTGTCACTGGCATTGGTGTTGATGGCCTCGTGAAGGATGGATTGCTTGACAAGCTCAAGACAGGACCCCTGTTTTGGATAGATACAGCTGATAAGCAGCCGTGCATTGGCACTGGTGGAATGATTCCATGGCATCTCAAGGCAACAGGGAAGCTGTTCCACAGTGGCCTTGCGCATAAGGCCATAAATGCAATGGAGATGAACATGGAAGCACTGAAGGTAATCCAAAAACGGTTTTACACTGACTTCCCTTCGCACGAGAAAGAGAAGGTCTATAAGTTTGCTACTCCATCTACAATGAAGCCAACTAAATGGAGCTATCCAGGTGGGGGGCTTAATCAAATTCCTGGGGAATGCACAATTTCAGGGGATGTAAGGTTGACTCCTTTCTATAGCACTTCTCATGTCATGGAGAAGTTGAAGGAATATGTAGAGGACATCAATGAGAGATTGGAGTTGGAGACAATACTTGATACTCGTGGTCCTGTCTCCAAATATATTCTTCCTGATGAAAATCTACGAGGAAGGCTTGAAATCACTTTTGATGGAGATGTGATGAATGGGGTGGCTTGCAATCTGCAGTCTCGAGGGTATCATGCATTATGCAAAGCAACCAAGGAAATAGTTGGCCACGTGGAGCCATATTCCATCACCGGGAGTCTACCTCTGATTCGGGAATTACAGGACGAAGGATTTGATGCTCAAACAGCTGGATATGGCTTACTGAAGACGTACCACGCGAAGAATGAGTACTGCCTGTTTTCAGACATGGCCCAGGGCTTTCAGGTGTTTCTGAGCATCATTTCACAGCTGGAAGAAGAGGTCTGA
>Isoform0000691
ATGGAGCCGAGGCGGATCTCGGCGAGCCCGCGCCCGTGCAGCGGGCGGCGGGTGGTGGCGGCCAGGAAGAGGCCGAGGCAGGAGGCGGTGGTGAGCAGCGTGCGGAAGCTGCAGCGCCGGGAGATCAGCTCCCGCCGCGACCGCTCCTTCGCCTTGAGCGCCGCGCAGGAGCGCTTCCGCAACATACAGCTGCAGGAAGAGTTTGACACTCATGATCCAAAGGAGAACACTTTGCTACTCCCTTACTTGAGGAAAAGGTCAAAAATCATTGAGATAGTTGCAGCGCGTGATATAGTCTTTGCTTTGTCACAGTCAGGAGTATGTGCTGCTTTTAGTAGAGAGACAAATCAGAGAATATGCTTTCTGAATGGAAGTCCAGATGAAGTTATCCGCAGTTTATTTTACAACAAGAATAATGATTCACTCATTACTGTGTCAGTATATGGTTCTGAAAACTTCAGTGCTCTGCGATGCAGAACAACTCGAATAGAGTACATTCGGCGAGGACAACCGGATGCTGGTTTCCCTCTTTTTGAGTCTGAGTCATTGAAATGGCCTGGATTTGTAGAGTTTGATGATGTCAATGGGAAGGTTTTGACTTACTCTGCTCAAGACAGCACTTACAAGGTGTTTGATTTGAAAAACTACACGCTACTTTATTCGGTGTCTGATAAGAATGTTCAAGAAATAAAGATCAGCCCTGGGATAATGCTATTGATTTATACAAGAACAAGCAGCTCGGTTCCTCTGAAGATTCTTTCCATTGAGGATGGTACAGTCTTGAAGTCCTTCAGCCACCTTCTCCATCGTAACAAGAAGGTTGATTTCATTGAACAGTTCAATGAAAAGCTTCTTGTCAAGCAGGAAGGAGAGAATCTTCAAATTCTTGATGTAAGGAACTTCCAGTTGACAGAAGTGAGCAGAACTGAGTTTATGACTCCATCTGCCTTTATCTTTCTGTATGAGCTCCAACTGTTCCTGACATTCCGGAATCGATCAGTAGCAGTTTGGAACTTTCGAGGTGAACTGGTCACATCATTTGAAGATCACCTGTTGTGGCACACGGACTGCAACACAAACAACATATACATTACAAGTGATCAAGATCTTATTATTTCATACTGCAAGGCTGACTCAACTGATTCATCTTCAGAAGAAAACGCTGGATCTATAAACATCAGCAGCATACTGACTGGAAAATGCTTGGCAAAAATAAATCCTGGAAATTCATGCAAGCAAAAGAAAGCATGGAGGTTCCAGAATACAGTCTCGGAGGCCCTTGAGGACATCACAGCTCTGTACTATGACGAAGATCGTGACGAGATCTACACTGGCAACCGGCATGGCCTTGTCCATGTGTGGTCGAACTGA
>Isoform0000692
ATGGGCACCATCGATGACACCGCCGGGTTATTCTCGGTGACGAGGACGAGCAGGTCGCTGGTGCCGCCGTCGTCGGCGACGCCGCGGGAGACGCTGCACCTGTCGGTGATCGACCGCGTGGCGGGGCTGCGCCACCTGGTGCGGTCGCTGCACGTGTTCGAGAACAAGAAGGCGGCGGGGACGACGCCGGCGGCGCCGAAGCCGGCGAAGGCGCTGCGGGAGGCGCTGGGGAAGGCGCTGGTGGACTACTACCCGTTCGCGGGGCGGTTCGAGGAGGAGGATGGGGAGACGCGGGTGGCGTGCACGGGCGAGGGCGCCTGGTTCGTGGAGGCCGCCGCGGCGTGCTCCCTGGAGGAGGTCCGCCACCTGGACCACCCCATGCTCATCCCCAAGGAGGAGCTGCTCCCGGAGCCGGCGCCGGGCGTCAACCCGCTCGACATGCCGCTCATGATGCAGGTAACGGAGTTCACGTGCGGCGGCTTCGTGGTGGGTCTCATCTCCGTGCACACCATCGCCGACGGGCTGGGCGCCGGGCAGTTCATCAACGCGGTGGCGGACTACGCCCGTGGCGTCACCAAACCCCGCATCACCCCCGTCTGGGAGCGCGACGTGATCCCGGACCCGCCGAAGATGCCGGCGCCGCCGCCGCGCCTGGACCTGCTCGACCTGGTGTACTTCACGACGGACCTGAGCCCGGACCACATCGCCAAGGTCAAGTCGCGGTACCTGGAGGCCACGGGGCAGCGCTGCTCGGCGTTCGACGTGTGCGTGGCGCGCACCTGGCAGGCCCGCGTCCGCGCGCTCGCGATCCCTGACCCGGCCGCGCCCGTCCACGTCTGCTTCTTCGCCAACACCCGCCACCTGCTCCCCGCCACGGCGGCGCCGGCCAGCGGGTTCTACGGCAACTGCTTCTACACCGTGAAGGCGACGCGGCCCAGCGGGGAGGTGGCGGCGGCCGACGTGGTGGAGGTGGTGCGCGCCGTCCGGGACGCCAAGGCCAGGCTCGCCGCCGACTTCGCACGGTGGGCGGCGGGCGGGTTTGATAGGGACCCCTACGAGCTCACCTTCACCTACGACTCCCTCTTCGTCTCCGACTGGACGAGGCTCGGGTTCCTCGAGGCCGACTACGGCTGGGGCACGCCGACACACGTCGTGCCGTTCTCCTACCACCCGTTCATGGCCGTCGCCGTCATCGGGGCGCCGCCCGCGCCCAAGCCCGGCGCGCGCATCATGACCATGTGCGTCCAGGAGCAGCACCTGCCCGAGTTCCAAGAGCAGATGAACCAGCCCTCCTGGTGA
>Isoform0000694
ATGGAGAAGGAGCAGCTCGGCACGCTGCTCCGCGACCTCGACGCGCTCAAGCAGCATCCCGACGACCTCGCCTCCACCATCGATCGGATGCGGGAGCGGCTAGTGGCGATGATGAATCCGGCCGCCGGCGCCGCCGCTTCTCGATCCAAGATTAAGGACATGAGCGCGGAAGTGGTGGACAACAACCCCTACAGCAGACTTATGGCGTTGCAACGGATGGGCGTAGTGGAGAATTATGAGCGCATCAGGGACTACTCAGTCGCCATCGTTGGCATAGGTGGAGTTGGTAGTGTTGCTGCGGAGATGCTCACTAGATGTGGAATTGGACGCCTGTTGTTGTATGACTATGACACTGTCGAGTTGGCTAACATGAATAGATTGTTCTTTCGTCCAGAACAGGTTGGAATGACCAAAACAGATGCTGCTGTACAGACACTTTCTGGAATAAATCCTGATGTTGTGTTGGAGAGCTACTCATTGAATATTACTACAGTCAAAGGTTTCGAAACATTTTTGGCAAGTTTAAAAGCACGGAGCTCTGATGAACGTAGCACTGGAGTTGATCTTGTCTTGAGTTGTGTCGATAACTATGAAGCTCGTATGGTTGTAAACCAGGCATGCAATGAGCTCGGTCAGACGTGGATGGAGTCTGGTGTCTCAGAAGATGCTGTTTCTGGTCATATACAACTGCTGGTTCCTGGTGAAACTGCATGTTTTGCATGTGCTCCTCCATTGGTTGTAGCATCTGGAGTGGATGAGCGTACACTTAAGAGAGAAGGTGTTTGTGCTGCTTCTTTGCCAACTACAATGGGTGTTGTTGCCGGTCTCCTGGTCCAGAATGCTCTGAAATATTTGTTGAACTTCGGACAAGTTTCCCCTTACTTGGGATATAACTCACTTAAGGATTATTTCCCTGCAATGGAAATGAGGCCAAATCCACAATGCTCGAATCCAGCATGTGTTCAGAGACAGAAAGAATATATGGAATCCAAACCTGCTAGAGATGCAGCAGCAAAGGCTAAGATGGAAGCTGAAGCATCTGCAGAAAATGAATGTCCTGTCCATGTAGACAATGAGTGGAATATTAGTGTTGTTGATGATGAAGAAACTGGGACATCAAGCATTCGGAACACTCCAGATATGCTACCAGAAGGTCTTGTCCGTGAGCTTCCAGATGCTGATTCATATGCAGAACCAGCTGCGCCAGTGAGTTCCAGTGCTATTGATGATGATCTTGAGGAGCTCCAGCGTCAACTTGATGCCCTAAACGCATCTTAG
>Isoform0000695
ATGGAGGGGACTGGAAGAGATGCCAACCCTTTGAGCGGTTACCGAATTGGCAAAACCCTGGGAATTGGGTCGTTCGGTAAAGTGAAGATCGCGGAGCATATATTGACTGGCCATAAGGTGGCAATCAAGATCCTCAATCGCAGGAAGATCAAAAGCATGGAAATGGAAGAGAAAGTGAAGAGAGAAATCAAGATATTGAGATTATTTATGCATCCTCATATCATACGCCTTTATGAGGTGATAGATACACCTGCTGATATTTGTGTTGTTATGGAGTATGTTAAATCTGGAGAGTTGTTTGATTACATCGTTGAGAAGGGAAGACTACACGAAGAAGAAGCCCGGCGCTTTTTTCAGCAGATCATATCTGGTGTTGAATATTGCCATAGGAACATGGTTGTTCACCGTGATTTAAAGCCAGAGAATCTTCTTTTGGATTCAAAATGCAATGTTAAGATTGCCGATTTTGGCTTAAGTAATGTTATGCGTGATGGTCACTTTCTTAAGACGAGTTGTGGTAGCCCGAATTATGCAGCACCTGAGGTCATATCTGGTAAACTATATGCTGGTCCTGAAGTTGATGTCTGGAGCTGTGGCGTTATTCTTTATGCTCTTCTTTGTGGTACTCTCCCTTTTGATGATGAGAATATTCCAAACCTTTTCAAGAAAATAAAGGGTGGAATATATACCCTTCCTAGTCATTTGTCACCTTCAGCGAGGGACTTGATCCCCAGAATGCTGGTTGTTGATCCGATGAAGAGGATTACAATACGTGAAATCCGTGAACATGTGTGGTTCAAGATTCAACTTCCACGCTATTTGGCTGTGCCACCTCCAGATACTGCTCAACAAGTTAAAAAGCTCGACGAGGAAACTCTTAATGATGTTATTAAGATGGGTTTTGACAAGAATCAGCTAATTGAATCTGTGCAAAACAGATTGCAGAATGAGGCAACAGTTGCCTATTATTTACTCTTGGACAATAGGCTTCGTACAACCAGTGGTTATCTTGGATCTGAGTTTCAAGAATCTATGGACTCATCTTTCTCTCAAGTAATCGCTGAAACACCAACTTCAGCAACTGAACTTCGGCAGCATGGGTTTACAGAATCTCCGGGGTCTGGCTTGAGGCAGCATTTTGCAGCTGAAAGGAAATGGGCCCTTGGTCTTCAGTCTCGAGCACATCCACGAGAAATAATAAGTGAAGTGCTTAAAGCTCTGCAAGAACTGAATGTTTACTGGAAGAAGATTGGACACTACAACATGAAATGCAGATGGAGTCCTGGCTGCCTGGAGAGTATGATGCATAGCAGTGATGGCTTCAGTGCGGAGTCTGCTATAATTGAAACTGATGATCTCATGGCGAAATCAACCCCTATAGTGAAGTTTGAGATTCAGCTTTACAAGACGAGGGATGAGAAGTACCTTCTTGACCTGCAAAGGGTCAGTGGACCACAGCTCCTCTTTCTGGACTTGTGTTCCGCCTTTCTAACTCAGCTGAGAGTGCTTTGA
>Isoform0000696
ATGGCGACACGCTACTGGATCGTGTCGCTGCCCGTGCAGTCGCCCGGCGCCACCGCCAGCTCCCTGTGGTCGCGCCTCCAGGACTCCATCTCCCGCCACTCCTTCGACACTCCGCTCTACCGCTTCAACGTCCCGGATCTCCGCGTCGGCACCCTCGACTCGCTCCTCGCCCTCAGCGACGACCTCGTCAAGTCCAATGTCTTCGTGGAGGGCGTGTCACACAAGATCCGGAGGCAGATCGAGGACCTCGAGCGCGCCGGAGGGGTCGAGAGTGGGACCCTCACCGTCGATGGCGTACCCGTCGACACCTACCTCACTAGGTTCGTGTGGGATGAGGGCAAGTACCCCACAATGTCTCCGCTCAAGGAGATTGTCGGCAGCATTCAGTCACAGGTTGCCAAGATTGAGGATGATATGAAGGTTCGAGCAGCGGAATATAATAATGTAAGGAGCCAGCTTAGTGCAATCAACAGAAAGCAAAGTGGGAGCTTAGCGGTTCGTGATCTTTCCAATCTGGTAAAACCAGAGGATATGATCACCTCAGAACATCTTGTGACACTCCTTGCAATTGTTCCCAAGTACTCCCAAAAAGACTGGTTGTCAAGCTATGAGACACTTGACACATTTGTGGTACCTAGGTCGTCTAAAAAGCTCTATGAAGACAACGAATATGCTCTCTACACTGTGACACTATTTGCTAAGGTTGTTGACAACTTTAAGGTCCGTGCTCGTGAGAAGGGTTTTCAGGTCCGTGATTTTGAGTACAGTCCTGAAGCTCAGGAAAGTCGGAAGCAGGAGATGGAGAAGCTACTGCAAGACCAAGAAGCTATGAGGACCACTCTTCTTCAATGGTGCTATGCCAGCTACAGCGAGGTATTCAGTTCCTGGATGCACTTTTGTGCTGTGCGTGTCTTTGTAGAGAGCATTCTTAGATATGGTCTGCCACCGTCATTCCTGTCTGCTGTTCTTGCACCATCTACAAAGAGTGAGAAGAAAGTAAGGAGCATCTTAGAGGAGCTCTGTGGCAATGCCCATAGTCTTTATTGGAAATCCGAAGACGATGTAGGCGTTGCTGGTTTGGGAGGTGAAACTGAGGCGCACCCTTACGTCTCCTTCACCATAAATTTTGTCTGA
>Isoform0000697
ATGGCGTCGCCGCCGGAGCCGGAGGACGGGAGGGAACTCTACGCGCTGCTCCACCTCTCGCCGGACGCCTCCGGCGAGGAAATCCGCAGGGCGTACCGCCAGTTCGCGCAAATCTACCACCCCGACAAGTATCAGGACTCGCAGATGAAGGAAGTAGCAACTGAAAACTTCCAACGAATACGTGATGCATATGAGATACTATCGGATGAGAACAAAAGACAGATTTATGACATCTATGGTATGGAAGGTTTAAATTCTGGCCTGGAACTTGGTCCCAAGCTAACTAAACCAGAGGAAATCAAAGAACAGTTGGAACGACTGCGGCGGCGCAAGGAGGAAGAAAAACTTTTCACGCATGCTCTACCCAATGGCTCAATCATTGCTAATTTCTCAGTGCCACATTATTTAAATGGTGGGGGCATCATGAGAGGAATGGCGATGTCTAGTGAAGTTGAGTTGCCAGTGTCCAAGCAAAATACTGTCGTTGTTGGTGGGAATTTGGCTGTAAATGGCTCAGCTGGATCTGGAGCAGCAAGCACTGTGCTGCGACACCAGTTGTCTCCCGTTTCCTCTATCGAGTTTATGGCCACAGCTGGACTACGTTCTGTTATTGGCACGCAGATGTCTCGTCAAATTTCACCACATTCTACAGCAACTTCTGGACTTGCTGTTTCTTTGAGAGATGGGTCTATCAACTTGTCAAATGCCTGGACTCGCCAATTATCTGGCAATGCTGTTGGAAATATACAGCTTGTCCTTGGTGATGAATCAAGTATATCTGTTGGATGGCAAAAGAAGGATGAAAAAAGTACTGCAACTGGAGAAGTTAAGTTTGGAACTAATTTTTTTGGTGCATCTGCTCATTACACGCATCGCTTCTCCTCCAAATCTCATGCACGCATCGCTGGTAGAGTTGGAAGCACGGCCCTTGATTTTGAAATTGGAGGAGGGAGGCGAATATCAGAATTTAGTACTGTAAGGATGATGTATAACATAGGAATTCAGGGCATCTCTTGGAGGTTTGAGTTACATCGTGCTGGGCAAAAGTTAATTATCCCAGTCTTGCTTTCGACTGATTTAAATGCATTATCTGTTACCAGTGCATTTGCTATTCCTTCAACACTGTATTTTCTACTTCAGACATATGTTGTAAAGCCTTACTACCTTAAGCGAGAAAAGCAGAAAACACTAGAAAAGATGGAAGGCTTATCTACGCAGCTAACTGAAGCCAGGAAGGCAGCTGAAAAAGCTCAAAAATTACTGGAACCTGTCTCCAATCGTAAGAAAAATAGACAGCTAGAGAACAATGGATTGGTGATAACAAAGGCTTTGTATGGCAGTCACCAAAAAAATCAAAGAGAGCAGTGA
>Isoform0000698
ATGGCGGGCAGTGGTGGCTCGCTGCTGCGCGGCTTCCTGTCCCTCTTCTTCCTCCTGTTCCTCCACATTGGCCACGCCAGCTGCTGCTTCTCTCCCGGCCCTGCCGCGCGCGCGCGGGAGGAGGACGAAGCAACGGACGCCGATGGCGATGGGAAGGTAGGCGGCGGAGGTGGGAGCAGCAAGAGGAGGAAGATATCGCCGTTGATCTTCTCCCCGGCAGCGTCGTCCTCTGCCGTCACCAGCGATAGCGTCAGAGGCGCCCCGCGCAGGCACGTGTCGTCTCTCGCCACCAGCCTCCGGTTCTACATCCACCGCATCTTCTCCTCCTCCGGGTCCGGGGCCAAGAACGGCGGCACCGTCGCGGGCAGCAGGGAGGAAGAGGAGGCGGTGGCCACCACTGTGTCTTCGCCGCTTGCACAGTCTCTGCCGCACCAGCCTTCGACGTCGGTGGTGCTGTCCACGCCGTCGTCACCGTGCGCGTCGTCGCCCTTCATGTCGCCGCTCTCGGTGCGCTCCCTCAGCGCCACCCCCGTCCCGTCGTCCTCGCCGCAGAAGCTGCTGCAGGCGAGCAGGCAGTCGTCGCGGTCGTTCGCCGCCCGCGGCGACGTGTTCCCCTGCAAGGTGTGCGGCGAGGTGCTGGGCAGGCCGCAGCTGCTGGAGCTCCACCAGGCGATGAAGCACTCCCTGTCGGAGCTCACCCACCTCGACTCCAGCCTCAACATCATCCGCATGATCTTCCTCGCCGGGTGGAAGCCCGCGGCGGCGTCCGGTGCCGGTGCTGGCGAGGCCCCCGCGGTGCGCCGCATCCTCAGGATCCACCACAACCCGCGCGCGCTGGCCCGCTTCGAGGAGTACCGCGACCTCGTCCGCGCCCGGGCCGCCCGGCGCTGCGGCGAGGGCGCCGTCGTGGAGGAGCGCTGCATCGCGGACGGCAACGAGCGCCTGCGGTTCCACTGCTCCACCATGCTCTGCTCCCTGGGCGGCGGCGGCGTGTGCGGGAGCCCCTACTGCTGCGTGTGCAGCACCCTGCGGCACGGCTTCGCGGGCAAGCAGGCCGACGTGGACGGCATCGCCACCTACGCCTCCGCGTGGGCCGCGCACGCGTCCCTGCCCGCCGACGTGGAGCGCGAGTTCGCCTTCCTCCAGGTGCGCCGCGCCATGCTGGTGTGCCGCGTCGTGGCGGGCCGCGTCGCCCGAGGACCCGCAGACGACAAGGTGGCCTACGACTCCATGGTCCCCGTGCGCGGCGGCGTCAGCGGTGTCGGGGCCGACGACGTCGAGCTGCTGGTGTACAACCCCAGAGCAGTGCTCCCGTGCTTCGTCATCCTCTACAGCAGCTAG
>Isoform0000699
ATGGCCGGGGGTGGAGGCGGCGGCGGCGGTGCCGGGCCGAAGCATGACGACCTCACGCCGCACCCCGTCAAGGACCAGCTCCCGGGGGTCTCCTACTGCATCACCAGCCCTCCTCCGTGGCCTGAAGCCGTTCTTCTTGGGTTCCAACATTATCTGGTCATGTTGGGTACCACTGTGATCATACCAACTGCACTAGTTCCACAAATGGGAGGAAATAATGAGGACAAGGCAGTGGTTATCCAGACATTGCTGTTCGTTGCAGGTATCAACACCCTCCTGCAGAGTTTCTTTGGTACCAGGTTGCCTGCAGTGATTGGGGGGTCATACACCTTTGTTCTGCCTACCATCTCAATCATCCTTGCTGGACGTTATGCTAATGAACCTAATCCACACACTAAATTTCTCCGCATCATGCGTGGGACACAAGGTGCATTAATTGTGGCTTCAGCCTTACAGATTATAGTTGGGTTCAGTGGCCTTTGGCGTAATGTTGCAAGGTATCTGAGTCCACTTTCAGCTGCTCCTTTGGTGGCACTAGTTGGATTTGGACTGTATGAGCTAGGATTTCCCTCCGTTGCCAAATGTATTGAGATTGGTCTACCTGAACTAATCCTTCTGGTGATCTTTGCAATGTACCTGCCGCATACTGTTCACATGCTGAAGTCTATCTTTGATCGATTTGCTGTACTGTTCACTATCCCCATAGTGTGGCTCTATGCATACCTTCTCACTGTTGGAGGAGCATACAGGAATGCACCACCAAAGACTCAATTTCATTGCCGCACTGACCGTTCTGGATTAATTGGTGGCGCACCCTGGATCAGAGTTCCATATCCCTTTCAGTGGGGTGCTCCAACTTTCGATGCGGGTGAAGCTTTTGCAATGATGGCAGCATCATTTGTTGCTCTCGTGGAGTCCACTGGGGCCTTCATTGCTGTCTCTAGGTATGCTAGTGCTACACCAATCCCACCCTCTGTTCTTAGCCGTGGTATTGGCTGGCAGGGCATCGGTATTCTTCTGGATGGGCTATTTGGGACTGTAAATGGATCTTCTGTATCAGTTGAAAATGCTGGTTTGCTAGCTTTGACACGCGTTGGTAGCCGAAGGGTAGTGCAGATATCAGCTGGTTTCATGATATTCTTCTCTATTCTGGGGAAATTTGGAGCTGTGTTCGCCTCAATTCCTGCACCCATCTTTGCAGCTCTATATTGTATCTTCTTTGCTTATGCTGGTTCTGCTGGGTTTGGCTTTCTTCAGTTCTGTAACCTTAACAGCTTTAGGACCAAGTTCATCCTTGGGTTCTCAGTTTTCATGGGCCTTTCAGTTCCTCAATACTTCAATGAGTACACATCTGTTGCTGGTTATGGCCCTGTTCACACACATTCAAGATGGTTCAACGACATAGTAAACGTGATATTCTCGTCCAAGGCATTTGTTGCTGGCTTCGTTGCATATCTGCTGGACAACACTATTCACAGACATGAAAGTTCTGTCAGGAAAGACCGAGGCTACCATTGGTGGGACAAGTTCCGGTCATACAGGACTGATACAAGAAGTGAGGAGTTCTATTCCCTGCCATTCAACCTGAACAAGTTCTTCCCTTCGGTCTGA
>Isoform0000700
ATGGGGACGGGGGCGGGGAGCGTGCGGGCAATGGCCGCCGCGCTCGCCGTCTTGCTTCTCGCCTGCTCTGGCGCCGTCGCTGTCGCCAGGGCGCAGGACACCGAGCGGATCGAAGGAAGTGCTGGTGATGTGCTCGAAGATGATCCCGTTGGGAGGCTCAAGGTGTATGTCTACGAGTTGCCGACCAAGTACAACAAGAAGATGGTGGCTAAAGATTCTAGGTGTCTCAGCCACATGTTTGCTGCAGAGATCTTCATGCACCGCTTCCTGTTGTCTAGTGCGATACGGACTTTAAATCCAGAAGAAGCTGATTGGTTCTATACTCCAGTATACACCACATGTGATCTCACACCATGGGGTCATCCCTTGCCATTCAAGTCTCCACGAATAATGAGAAGCGCGATTCAGTTCATTTCCAATCGTTGGCCATACTGGAACAGGACAGAGGGAGCAGATCACTTCTTTGTTGTGCCACATGACTTTGGTGCATGCTTCCATTACCAGGAAGAGAAGGCTATCGAGCGAGGAGTTCTTCCATTGCTTCGCCGTGCTACACTGGTCCAGACTTTTGGGCAGAAAGATCATGTCTGCCTAAAGGAAGGCTCCATCACCATCCCACCATATGCTCCTCCTCAGAAGATGAAAACTCACCTTGTTCCCCCAGGGACCCCTAGGTCAATTTTTGTCTATTTCCGCGGTTTATTCTATGACACTGCAAATGATCCTGAGGGTGGTTACTATGCAAGGGGCGCCCGTGCATCAGTATGGGAGAACTTCAAAAACAACCCACTATTCGACATCTCAACAGACCACCCACCAACCTACTATGAGGACATGCAGCGTGCCGTCTTCTGCCTGTGCCCACTAGGCTGGGCCCCATGGAGCCCCCGTTTGGTGGAGGCAGTGGTGTTCGGCTGCATCCCGGTGATCATCGCCGACGACATCGTCCTTCCCTTTGCGGATGCAATCCCGTGGGAGGAGATTGGTGTCTTTGTGGCTGAGGACGACGTCCCGAAGCTAGACACCATCCTGACATCCATACCGATGGAGGTGATCCTCCGTAAGCAGAGGCTCCTCGCGAATCCATCCATGAAGCAGGCCATGCTGTTCCCGCAGCCCGCCCAGCCTGGGGACGCCTTCCACCAGATCCTGAACGGGCTGGCGCGGAAGCTGCCGCACGGCGAGGGCGTGTTCCTGAAGCCCGGGCAGAAGGTGCTCAACTGGACTGAGGGCCCCCGTGGCGACCTGAAGCGGTGGTAG
>Isoform0000702
ATGGGCACTCGCCGCGGCGGCGGCGTGCTTCACGGCCTCCTCGCCCTCTCGTCGCTGCTGCTCCTCGCTTCCGGTGAGATCATCTTCGAGGAGCGCTTCGAAGATGGTTGGGAGACTCGGTGGGTAGAATCCGATTGGAAAAGGAGTGAAGGGAAAGCTGGAAGGTTCAAGCACACAGCGGGAAGATACTCTGCGGATCCTGATGACAAAGGAATACAAACAACAATGGATGCTAGACATTTTGCTATCTCAGCCAAGTTCCCACAATTCAGTAACAAGAATCGGACACTTGTGGTCCAGTACTCCATTAAGTTTGAGCAGGATATTGAATGTGGTGGTGGCTATATTAAGCTTATGTCTGGTTATGTCAACCAGAAAAAATTTAGTGGGGACACTCCATACAGCTTGATGTTTGGACCAGATATATGTGGTACTCAAACAAAGAAGCTCCATCTTATACTCTCTTACCAGGGGCAGAACTATCCCATCAAGAAAGATCTAGAATGTGAGGCGGACAAGTTAACACATTTCTACACTTTCATTCTTAGGCCTGACACGTCTTATAGCCTACTTGTTGACAACCGTGAAAGAGAAACTGGGAGCATGTACACTGATTGGGATATCCTCCCTCCTCGTAAAATTAAGGATGTTCACGCCAAAAGGCCTAAGGATTGGGATGACAGAGAATATATTGAAGATCCTGATGAAGTAAAGCCAGAGGGCTATGATTCTATCCCAAAACAGATTCCTGATCCGAAGGCCAAAAAGCCTGACACATGGGATGAGGACGAGGATGGAATATGGAAGCCCAGGATGGTATCGAATCCAGCATACAAGGGACCATGGAAACGCAAGAGAATTAAAAATCCTAACTACAAGGGTAAATGGAAGACCCCATGGATCGATAATCCAGAGTTTGAGGATGATCCAGATCTTTATGTGCTGAAGCCTTTGAAGTATATTGGAATTGAAGTTTGGCAGGTAAAAGCTGGTTCAGTTTTCGACAACATTCTGATTTGTGATGACCCTGAGTATGCAAGAAAGGTTGTTGAAGAAACTTGGGGTGCAAATAGGGAGGCTGAAAAGGAGGCTTTTGAAGAAGCTGAAAAGGAGAGGAAAGCTAGGGAGGATAGGGAAGGTCAAAAGGCAAAGGATGATGGTGACCGGCGCCGAAGGCGTCATAAAAAACACTACAGAGATCACTGGGATGACTACCATGATGAGCTATGA
>Isoform0000703
ATGGGTAACGCGGGTAGCAACGGTGGAGGCGCCGCCGCTGGTCACCGCCGTCGGAGCTCCGGCCACGGCCACGGCCAACACCACCAGGCGCCGCCGCCTCCCCAGCCGCAGGAGACTGCGCCCAACCGCTACGTGTTCGCGGCCGCCACGCCGTACCCGCCCCAGTACCCTAACCCCAACCCGCCGCAGTACTACCCGCAGTACGGGAACTACTACCCGCCGCCACCGCCATCCGTGCCGGTGCCCCTTCCGGCGCCGTACGACCACCACCACAGGCCGCCCACCGCCGCCCCCGGCGAGTTCCCGCCGCCGCCCCCCGCTCACCCCCACCACTACCCCGGCTGGGCTGGGCGGTATCCCTCCTACGGTCCGCATCTGCCTATGCCGACGCCCTACGTTGAGCACCAGAAGGCCGTCACTATCCGCAACGACGTCAACCTTAAGAAGGAGACGCTTCGGATCGAGCCTGATGAAGAGTGCCCTGGCCACTTCCTCGTCGCCTTCACCTTTGATGCCACCGTCGCTGGCAGCATGACTGTTTACTTCTTCGCAAAGGAAGAGCTCAACTGCAATCTAACAGCAGTGAAAGAAGACCTAATTAAGACCGTTACTGTTAGCTTCAAAGAGGGTCTTGGTCAAAAATTCAGGCAACCTTCAGGAACAGGAATTGACTTTTCAGTGTTTGAAGAATCGGATTTATTAAAGCAGGGGGGCATGGATGTATACCCACTTGCAGTTAAAGCTGAAACAGCATTGTCTGTTGATCACCCACCAGAAGGGGATGACCAAAAGATGAAAACTCCTAACTCACAGATCACCCAGGCCGTGTTTGAAAAGAAAGAAAATGGGGATTATCAAGTAAGAGTTGTTTGCCAGATCCTTTGGGTCAGTGGAACTAGGTATGAACTGCAAGAAATATATGGCATAGGGAACTCCATGGAAGGTGATGCTGATGCAAATGATCCAGGGAAAGAATGTGTTATTTGCCTCTCAGAGCCGAGGGATACTACTGTCCTTCCATGTAGGCATATGTGCATGTGCAGTGAATGCGCCAAGGTCCTGAGGTACCAAACCACTCGGTGCCCCATCTGCAGGCAGCCTGTTGAGCGTCTCCTCGAGATCAAAGTGAGCAACAAATCTGAAGAGCAGCAGCAGACGCCCCAATCGCCGCCGCTCCCAGCCCCAGCTCTGCAGCAGGAAGAGGTGTAG
>Isoform0000704
ATGGCTTTCGTTTTGGCTCCACTGTTCCTTGTCTTGCTTTGTCCTTTTCATCCTCTTGTCCGTGCAGCAGAACATGAACATGGAGACGACTACTACATGGTCGTGGCCGTGAGCTCGCTGAAACCGAAAGCCTCCTCCTACTGCTTGGGACACAGGGTGATTCCGCCCCCCAACGGCACGTGGATACCAGTGGATCTCCCTCACGGCCCCTGCTTGCTATCGTCGTCGTCGAAGGCGGCGGCGCCGCCGTCCGTGGCCGAGCTGCTCCGCCGGGACCAGCGCCGCGTCGACGACGTCCAGAGGAGGCTGTTTATTAGCAAGAATGGCACCAACGACAGCAAGGATAATAAGCAACCGGCGGATACAGATGAATCAGAGCTCAACACCGGGGCCAGAACGCAAACCGAGGTTGGCACAACGGCGGGCACTGATTCAACGACGATGAGCATTGACCCTGCAGCGACCGGCGGCGGCATCGGGGCGGCGCAGCTCCGGCCGGGTGTGATCCAGACGGTGGTGCTGGACACGGCGAGCGACGTGCCGTGGGTGCAGTGCGTGCCGTGCCCCGTGCCGCCGTGCCACCCCCAGACGGACACCTTCTACGACCCGACCAAGTCGCCCACGTACGCCGCCTTCTCCTGCGGCTCCCCCTCCTGCCGGCAGCTTGGCCCCTACGCCAACGGCTGCGTGAACAATCAGTGCCAGTACCGCGTCACCTACCCCGTCGACGGGTCGTCGACGTCGGGCACGTACAGCTCCGACCTGCTCACGCTCAACCCCAACACCCGGATCAGCAACTTCAAGTTCGGGTGCAGCCACGTCGACCAGGGCAACTTCGACAACACCACCGCCGGGATCTTGGCGCTCGGCGGCGGCCCGGAGTCGCTGGCGTCCCAGACCGCGTCCACCTACGGCCGCGCCTTCTCCTACTGCATCCCGCCGTCGGCGAGCTACTTCGGTTTCTTCGTGCTCGGAATGCCGCGGGCCGCGTCGTCCTCGAGGTACGTAGTGACGCCCATGCTCAGGGACAATCGGGCGCCGGCGACATTCTACCGCGTGCAGCTCCGGGCCATCACCGTCGGCGGGGAGCGACTGAGCGTGCCGGCGACCGTCTTCGCCGCCGGCACGGTGCTGGACTCCCGCACGTCCATCACGCGCCTGCCACCGACGGCGTACCAGGCGCTGCGCGACGCGTTCAGGAGGAGCATGAGCATGTACCGCGCGGCTGCACCTAAAGGCAACCTCGACACCTGCTACGACTTCACCGGCGTCCGCAGCGTCAAGCTGCCGAAGGTCGCACTGGTGTTCGACGGGGACGCCACCGTGCAGCTGGACCCGTCTGGCGTCCTCTTCCACGACTGCCTCGCCTTCACCCCCAACTGGGATGACCGCATGCCGGGGATCCTCGGCAACGTGCAGCAGCAGACCATCGAGGTGCTCTACAACGTCGGCGGAGGGTCAGTCGGATTCCGCCGCAACGCCTGCTGA
>Isoform0000705
ATGGAGGAGCAGCTGGGCCCGGTGGCGGTGACGCACCTGCTTCAGCACACGCTGCGGAGCCTCTGCACCGGCGGCGGCGGCGGCGACGCCCCGTCCCCGCAGTGGGTCTACGCCGTCTTCTGGCGCATCCTGCCCCGGAACTACCCGCCCCCCAAATGGGATCTCCCTGGCGCGGCGTACGACAGGACCAGAGGGAACAGGAGGAACTGGATCCTGGCGTGGGAGGACGGGTTTTGCAACTTCGCGGCGGCCAACAGCTCTGCCGCGTGCGGCCAAGAGGGGGCAGCGGCAGCTGCGGCGGTTGCATATGCCGGGGACGGCGAGGCAGCAGCTGTGCAGCAGGATGCGGTGCAGCAGCAGCCGCAGCCGCAGGGCCTGCAGCCTGAGCTGTTCTTCAAGATGTCCCATGACATCTACAACTACGGCGAAGGTCTGATAGGGAAAGTGGCGGCAGACCACAGCCACAAGTGGGTGTTCAAGGAGCCCCAGGAGCACGAGATCAACCTCATCTCCTCCTGGACCAACCCGGCCGACTCTCATCCGAGGACGTGGGAGGCGCAGTTCCAGTCCGGCATCCAGACCATCGCCCTGATCGCTCTCAGGGAGGGCGTCGTGCAGCTCGGCTCCATGAAAAAGGTGGCGGAGGACCTCAGCTACGTGGTGATGCTGCGCCGCAAGTTCGGGTACCTGGAGAGCATCCCGGGGGTGCTGCTCCCGCACCCGTCGTCGGCCGGCGTGTTCCCGGGCGGCGTGGCCCCCCCGCCGGACATCGCCGCTGCAGCCTGGCCGGGCATGATGCCACCGCCTGGCGCCGCCGGGGCGGTGCAGCTGGAGCTCTACGACCCCTACGGCGCCGGGCCAGCCGCCGCAGTCGCGGCGTCCATGCACATCATGCCGTCCATGAGCAGCCTCGAGGCGCTGCTCTCCAAGCTGCCCTCGGTCGTGCCGGCCCCGCAGCCGGCAGCCGGATCGTCCGTGCCCGGCGTGGCGCCGCCGGCGGCCAAGGAGGAAGCCGACGGTTACGTGCAGTGCCATGGCATGGACGACGTGGCGGCGAGCAACGGCGACGAGAGCACGAGCACGAGCGCCGCCGCCGCTACCGCGCCGATGTCGTCCTACTTTGTCAACGTGGGCAGTAGTAGTAGTAACCCCGGCGAGGGACAGGGGTTTTAG
>Isoform0000706
ATGGACCCAAAGCAAGCATCCGAGAATGTGAACACAAAGCATCATCCATTACTATTGCAGTTGATTGCTAAAGAGGCTAACTGTGAGCCTGATGAGATATGTGACTTTGAACTGCAACTATGTGATACTCAACCAAGTGCTGTAGCAGGTGCCATGAAAGAGTTCATCTTTTCAGGAAGGCTTGACAATCTTTGCATGTCATTTTGTTCATTGAAGGCCCTAATCGACTCCAGTTCTGTTGAACACTCTCTTGACCATGAATCTGGTGTGCGAATGGTAGCTCTATTTGACCATGAAGAAGTTGGGTCTGATTCTGCTCAGGGAGCTGGTTCCCCTGCCATGTTGGATGCTTTATCAAGGATCACTGGGTCTTTTAACTCTTCAAATTCCAAGTTGCTAGAAAAAGCTATTCAGAGGAGCTTTCTGGTGTCTGCTGACATGGCACATGCTTTACACCCCAATTACATGGACAAGCATGAGGAGAACCACCAACCAAAATTGCATGGAGGACTTGTAATCAAGCATAATGCCAATCAACGATATGCTACAAATGCTGTGACAGCGTTTATTTTCCGAGAAATTGCTGAGAGACACCAACTACCTATACAGGATTTTGTTGTTCGCAATGACATGGCTTGTGGTTCAACAATTGGCCCAATACTCGCTAGTGGTGTTGGTATTCGCACTGTTGATATTGGAGCACCCCAATTATCAATGCACAGCATCAGAGAAATGTGTGCCGTTGACGACATTAGCCACTCCTATGAGCATTTCAAGGCATATTTTGAAGAATTTACTGAATTGGATAGCAAGGTCAAGGTGGATTACTAA
>Isoform0000707
ATGGCAGGATTGGCACCAGAAGGGTCCCAGTTTGACGACAAGCAGTATGACAAGAAAATGCAGGAGCTACTGATTGAAGACTTCTTCACTTCGTATGATGAAGTTTGTGAAAGTTTTGACAACATGGGGCTACAAGAGAACCTTCTGAGAGGCATCTATGCCTATGGTTTTGAGAAGCCATCAGCTATTCAGCAAAGGGGAATAGTTCCCTTCTGCAAGGGGCTCGATGTGATTCAGCAGGCCCAATCTGGTACTGGAAAAACAGCTACCTTCTGCTCTGGAATCTTACAGCAGCTTGATTATGGATTGGTTGAGTGCCAGGCCTTGGTTCTTGCTCCAACCCGTGAGCTTGCTCAGCAAATTGAGAAGGTTATGCGTGCTCTTGGGGACTATTTGGGTGTCAAAGTGCATGCCTGTGTTGGTGGAACATCCGTCCGTGAGGACCAAAGGATTCTTGCCAGTGGTGTGCATGTTGTTGTGGGCACACCAGGGCGTGTGTTTGATATGTTGCGCAGGCAGTCACTCCGCCCTGACAACATCAAGATGTTTGTGCTGGATGAAGCTGATGAGATGCTCTCCCGTGGATTCAAGGATCAGATCTATGATATCTTCCAGCTTCTTCCATCGAAGATTCAGGTCGGTGTTTTCTCAGCTACCATGCCCCCTGAGGCCCTCGAGATCACTCGCAAGTTCATGAACAAGCCTGTGAGGATTCTTGTCAAGAGAGATGAGCTCACCCTTGAGGGTATCAAGCAATTCTATGTCAATGTGGAGAAGGAAGATTGGAAGCTCGACACTCTATGTGACCTGTATGAGACCCTGGCTATCACCCAGAGTGTCATCTTTGTGAACACCCGCCGCAAGGTGGACTGGCTCACAGACAAGATGAGGAGCAGGGACCACACTGTCTCAGCCACGCACGGTGATATGGACCAGAACACTAGGGACATCATCATGAGGGAGTTCAGGTCCGGGTCCTCCCGTGTGCTCATCACCACTGACCTGCTCGCCCGTGGTATCGATGTCCAGCAGGTCTCACTTGTCATCAACTACGACCTGCCGACCCAGCCCGAGAACTATCTTCACCGCATTGGTCGTAGTGGTCGGTTCGGAAGGAAGGGTGTTGCCATCAACTTCGTCACCCGTGACGACGAGCGGATGCTGTTTGACATCCAGAGGTTCTACAACGTGACCATTGAGGAGCTGCCAGCCAATGTCGCTGACCTTCTCTAG
>Isoform0000708
ATGGACGGGTACCACGGCGGCGCGAATGAAGACGGCTACCTCAACGACGCCTCCGGCTACGACGGCGACGAAACCAGGGACTTCCTGTCCCAGGCACCGGCGTACGCCGGATCCGGGGGCCCCACCGGATTCCGCAACGACTCCGGCGACGTCTTCGGCTACGGCGTCGGCAGCAACGGGCCCTCCCTAAGCCACCTGGGGTTCAGTGACCTGGACCTCAACGCGACCCAATCGTGGCCGGACTTGGCTCGGTACCAGGAGATCCTCCAGTCGCCGGCGGAAGATGGCGGCAGTGGCAGCGCTCAGGGCCCCCCTCCCGTGCGCGTGCCATCCCGCGCCGGCAGGGGTTCCCTCGGCCTACGACCTCCTCGCCGCCGCGTGCCTCCCCTGGGGCCTCATGGTGATGAGGCAGGCGGCTCGGCTGGCGGTTCCAGGAGGGCCGGTGTTCGTCGCAGCCTAGTCCAGCCCGCCGCCGCCGACGAGGAAGTCCCTCCGACTAATGTCCCGAATACCCTTAGCAGGGCCCAGTGGAGTCCTCAAAACACCAGGACTTTCTGTCAACTGTACGTTGACGAGATTGACAAGGGGAACTGCCCTAGGGGTCAGATGTCGAAGTGGGGTTGGAAAAATCTGACAGAGGGTTACTTCAAAGCGACAGAATTAGTTCATGACAACATCATATTTGGGAGTAGGGTCCGCCAGCTAAAGAAGGAATGGAATGACCTACGGAAGCTCTATCACAAGGAGACAGGCTTGGGACGCAATGCAGATGGCTCCATAAGTGCTTCAGCTGAATGGTGGAGAACCAACGACAAGGACAACAAGCTTAAGGGTCCACTGCCGGACTACATGGACCTTTTAGAGCGCATGTTCCTTGGCGTTGCAGTGACAGGGGAAACCGCTTATGCTCCTAGCCGCAGGAATGCACCAGTGCATGTGAGCAGTGATGATGACGAAGCCGTCCATACCCCTCAGAGCACTGGAAGCAAGAGAAGCTACAGCAGCCTCAGCACCCGCAGCACTGCTGCTAGTCCCAGCAAGAGGGGCAGGAGTCCAGCTGTGAGGATGAACGACGGCATACACAACTTGACCGTGAGTCTGGACAACAGGACTGAAGCGCTGAAGGAGATTTGGCATGAGCGGAATCAAGCTGTAGAGAAGAAGAAGAATGACAAAATGGACACCATTGACCAAGTTATACAGCTGGCTAAAGAGGCAGGTGCAACAGAGGACAATGAGAGGCAGTGGATTGGTGTCCTCATGCTCACCCAAAACGAAGCTGCTATGAGAATGTTCATCAAGTCAGAAGCAAAAGGAAGGATGGCCATCATTAAGCACTATGCCGGGGTCGTTAACTAG
>Isoform0000709
ATGGCCTCCTCTCCCCGCCACCTCTTCCTCCTCCTTCCCCTGCGCCTCCTCTTCCTCCTCCCGCTGCTCGCCGCGGCCAAACCCGTCCTCGAGGACGGTTACACGGTGACCACCTTCGCCGACCTCAACCCGCTCCCGGCCTCCGGGCCGCACCCCTACGCGATCCTCCCGCGGCCCCGCGCCGGCGACCTCCTCCTCCTCGACTCCGCCGGCTCCGCGCTCTACACCCTCTCCCTCTCCTCCTCCCCCGGCGAGCCGCGCAGGCTAGCGGGGGGCAAGCGGGGCTCCGGGTTCGACGACGGCGACGCCGCCTTCGACCGCCCGCGCAGCGTCGCCGTCGATGCCGCCGACAACGTCTACGTCGCCGACCAACGCCACGGCGCCGTCCGCAAGGTCGCGCCCTCCGGTTATACTACTACAATTGCCGGAGGCCTCTCATCAGGGCCTGGTCACAGGGATGGACTGGCACAGAATGCTACGTTCTCGGCAGATTTTGAGCTTGTTTATGTCCCCAAAATTTGTGCCCTGTTAGTAGCTGACAGAGGAAATCGAATGGTTAGACAAATCAATCTAAAGCCAGAAGATTGTGCACATGAAAAACAGTCAGGCTTGGGAACTACATCGGTGTCGGTCATTGCAATATTGTGTGCATTGCTCGGTTCAATTATCGGGTTCTTAGTTCGTCATTTTTACCCTGTCAATGCAGGAAGTCTCCATCAACCACTTTTTCAGCAGGATACAGAAGCAATTCCTGAGGACACAGAGGAAGGCAACTCTGATCAGCTTCTGCGACATAAAAAGCGCAGTTGCTAG
>Isoform0000710
ATGGCCCCGCAGGTATCCAAGAGCCTGGGAGAGCTCGACGGCGGCGCACGCCCGCATGTCATGTTCATCCCGAGCGCCGGCATGGGCCATCTCCTCCCGTTCTTCCGCGTCATCGCGGCTCTCGCGGGGCACGACGTCGACATCTCCGTGGTGACCGTTCTTCCTACCGTCTCTGCCGCCGAGGCCAACCACTTCAGCAGCCTCTTCGCTGCCCTCCCCCGCGTCCGCCGCGTCGACTTCCACCTCCTGCCGTTCGACGCGTCCGAGTTCCCACGCCACGACCTGTTCTTGCTCCGATGGGAGGCCCTGCGCCGCTCAGCGCACCTCTTCCGCCCGCTCATTGTCGGCGCCGCCCCACGCGTCTCGGCCGTCGTTACAGACGTGACCCTCACCTCCCACGTCATCCCCATCGCCAAGGAGCTCGGTGTCAAGTGCCATGTCCTCTTCGTCTCCTGCGCCACCATGCTCTCGCTCGTTGCGTACACCCCTGTACACCTAGACAAGAAGGTGGAGCAGGGGCCTGGCGTCGGCGACGTCGACATCCCCGGCGTGCGTCGCATCCCGCAGTCTTATCTCCCGCAGCCGCTGCTCGACCTCAACAAACTCTTCACCAAGCAGTTCATCGACAACGGCCGCGAGATCATCAACGCCGACGGCTTTCTGGTCAACACGTTCGACGCCTTGGAGCCGGTGGCGCTCGCCGCCCTTAGAGACGGCAAGGTCGTCCCCGGGTTCCCGCCGGTGTACGCCATCGGCCCGCTCAGGTCGCAGCACAACTCGACTGAAGTTGACAAGGAAGAAGCAACGGGCTCCCCCGTTGCCTGGCTTGACGAGCAGCCGGCGAGGTCAGTGGTGTACGTCGCGTTCGGCAACCGCAACGCAGTAAGCCTTGACCAGATCAGGGAGATCGCCGCCGGGCTAGAGGCGAGCGGCTGCCGGTTCCTCTGGGTGCTCAAGACCACGACGGTGGATAGGGATGACAGCGCCGAGCTGACGGACGTGCTCGGCAAGGGGTTCCTGGAGCGAGTGCAGGGGCGTGGCCTCGTGACCAAGGCGTGGGTGGACCAGGAGGCCCTGCTGAAGCACCCGTCCGTGGGGCTGTTCCTGAGCCACAGCGGGTGGAACTCCGTGACGGAGGCTGCTGCCTCCGGCGTGCCGCTGCTGGCGTGGCCACGCGGCGGCGACCACCGCGTGAACGCCACGGTAGTGGTAAGCGGCGGCGTCGGAGTGTGGATGGAGCACTGGAGCTGGGACGGGGAGGACTGGCTGGTGACCGGGGAGGAGATCGGGAAGAAAGTCAAGGAGGTCATGTCCGACGCGGCGGTCAGGGCAAGGGCGACGAGGACCGGCGAGGAAGCGGCCAAGGCTGTCGCAGAGGGTGGCACCAGCCACCGGAGCATGCAGCAGTTCATTTCCAGCCTCAAAGCCACCTAA
>Isoform0000711
ATGTCCATGCTGACCCCACTCGAGCTCGACTACATAGGCCTCTCGCCGGCGGCGGCGGCCGCCGCCGCTGCCGATGCCGACGACGACCTGAAGGGTACCGAGCTCCGCCTCGGTCTGCCAGGGTCCGGGTCGCCGGACCGCCGTGTCGCGGCTGCCACCACTACCACCCTGGACCTGCTCCCGGCCAAGGGCGCCAAGCGCGGGTTTTCTGACGAGGCGCCCCCGCCATCGCCCGCTGCCGCTGCTGGGAAGGGAAAGAAGGTGGCGGAAGACGAGGACGACGACAAGAAGGTTGCAGCGACGCCGCAGCCGGCTGCAAAAGCTCAGGTGGTGGGATGGCCACCAATCCGCAGCTACCGCAAGAACACGATGGCTACCACCCAGCTGAAGGGTAGCAAGGAGGATGCTGAGGCCAAGCAGGGCCAGGGGTTCCTGTACGTCAAGGTCAGCATGGATGGCGCGCCGTACCTCAGGAAGATTGACCTCAAGACTTACAAGAACTACAAGGACCTGTCGACTGCGCTTGAGAAGATGTTCAGTGGCTTCAGTACTGGTGAGATGTCTCGGGTTACTCTCCCTCTTTCGGATGGCGCATCAGTATGTAATTGTGTTTCATTTTGA
>Isoform0000713
ATGGCGACCCGCTACTGGATCGTCTCTCTCCCCGTGCAGACTCCCGGCGCCACCGCAACCTCGCTCTGGTCGCGCCTGCAGGACGGCATCTCCCGCCACTCCTTCGACACCCCGCTGTACCGGTTCAACGTCCCGGACCTCCGCGTCGGCACCCTCGACTCCCTCCTCGCGCTCAGCGACGACCTCGTCAAGTCCAACGTGTTCGTCGAGGGCGTGTCGCACAAGATCCGGAGGCAGATCGAGGACCTCGAGCGCGCCGGAGGCGTCGACAGCGGGACCCTCACCGTCGATGGCGTCCCCGTCGACACCTACCTCACCAGGTTCGTGTGGGACGAGGGCAAGTACCCCACAATGTCGCCGCTCAAGGAGATTGTCGGCAGCATCCAGTCGCAGGTCGCCAAGATCGAGGATGACATGAAGGTTCGAGCAGCGGAATATAACAATGTAAGGAGCCAGCTTAGTGCAATCAACAGAAAGCAAAGTGGGAGCTTAGCAGTTCGTGATCTTTCCAATCTGGTAAAACCAGAGGATATGATCAGCTCAGAGCATCTAGTGACACTTCTTGCTATTGTTCCAAAGTACTCCCAAAAGGACTGGTTGTCAAGCTATGAGTCACTCGACACATTTGTGGTACCCAGGTCATCTAAACAGCTCTATGAAGACAATGAGTATGCACTCTACACCGTAACACTTTTTGCTAAGGTTGTTGACAACTTTAAGGTTCGTGCTCGCGAGAAGGGTTTCCAGGTTCGTGATTTTGAGTATAGTCCTGAAGCACAAGAAAGTAGAAAGCAGGAGATGGAGAAGTTACTGCAAGACCAGGAAGCAATGAGGACCTCGCTTCTGCAATGGTGCTATGCCAGCTACAGCGAGGTATTCAGTTCCTGGATGCACTTCTGTGCTGTGCGTATCTATGTAGAGAGCATTCTTAGATATGGTCTGCCACCATCATTCCTGTCTGCCGTTCTTGCTCCATCTACAAAGGGAGAAGAAAGTAAGGAGCATCTTAGAGGAGCTTTGTGGCAATGCTCATAG
>Isoform0000714
ATGGGGAGTGTGCCAGAGGAGGAGAAGGCCATGGGTTTCGGCGGCCTGGTGAGCGACCTGAGGGAGGTGTACGAGAGCGGCAGGACCCAGGACCTGGAGTGGCGGCAGTCGCAGCTCAGGGGCCTCGTCAGGCTCCTGGAGGAGAAGGAGGAGGAGATCTTCGACGCGCTCCACGAGGACCTGGGCAAGCACCGCGGCGAGGCCTTCAGAGACGAGGTTGGGGTTCTGAAAAAGTCCGTCGTCGACAAGCTGCAAAACCTCACGAACTGGACGGCTCCGGAGAAGGCTCACACGCCGCTCGTCGCCTTCCCGGCGACGGCGCTGGTGGTGCCGGAGCCGCTCGGGGTTGTGCTCATCTTCTCATGCTGGAATCTCCCAATAGGCCTAGCTCTAGAACCGCTCTCCGGAGCCCTGGCCGCCGGCAACGCGGCGGTGGTGAAGCCATCGGAGCTGGCGCCGGCCACCTCGGCGTTCCTGGCGGCCAACATACCCAAGTACCTGGACTCCAAGGCCGTGAAGGTCGTCGAGGGCGGGCCTGAGGTTGGGGACAAGCTCATGGACCACCCATGGGACAAGGTTCTCTTCACTGGCAGCAGCCGTGTTGGGCGCCTCATCATGACCAAGGCCGCCAAGCACCTCACGCCGGTGGCGCTGGAGCTCGGCTCCAAGTGCCCCTGCATCGTCGACTGGCTTGACAGGCAACAGGGACAGCCAGGTAGCTGTAAATCGCATTATTGGAGCGAAATGGTCCACCTGCTCCGGCCAAGCCTGCATCGCCATCGACTACCTGCTGGTGGAGGAGGAATTCGCACCGATTCTGATCGAGATGCTCAAGTCGACGCTGGAGAGGTTCTTCACCAGGCCAGAATACATGGCGCGCATTCTGAACGAGGAGCATTTCCAAAGGCTGAGTGGCTTCCTGGGCGACCGCAGGGTGGCGTCCTCCGTGGTCCATGGCGGGCACTTCAACCCCAAGACGCTGAGCATCGAGCCCACGCTTCTGCTGAATCCCCCGCTGGACTCTGA
>Isoform0000715
ATGGTCTCCGCCTTCCTGCCCTTGCTCGTCATCGTGCTCTTCTTCCCCAAGTCCAGCGCCCCCATCCGCATCAACACGGGGCTCACGCTCTTCACGCTCGCGCTCCTCCTCGTGCCCGCCATGGACGCCGTCTACGTCAAGGGCACGCCCGGGCTGTACGGCGCGTTCGATGTTACTGTCGCCGCCACGGCACTGTGCGGGGTCGCCGACGCGCTCGTGCAGGGAGGCGTCATCGGCTTCGCGGGCGAGCTGCCCGAGCGCTACATGCAGGCCGTCGTCGCCGGAACCGCCGCCTCAGGAGTACTTGTCTCGGCAATGAGAGTCTTTACCAAGGCGCTCTACCCGCAAGATGCCCAAGGGCTAAGGCAAAGCGCGATCATCTACTTCATCGTCGGCATAGTGCTCATGATCATCTGCATTGTGTGCTACAATGTGGCGGACAGGCTTCCGGTCGTCGTGTACTACAAGAACATCAAGAGAAGGGCTCAGAAAGCAGAGGTTGGCGGTGGCATGACCGGTCCTGCCTGGAGATCGACTCTGTGGAGCATTGTCGGGACGGTGAAATGGTATGGGATAGGAGTGGCCCTCATCTACGCCGTCACACTCTCCATTTTCCCAGGGTACATTACAGAGGACGTGCACTCTGAGGCGCTCAAGGACTGGTACCCCATCATCCTCATCAGCGCCTACAATGTGTTCGATCTCGTCGGCAAGGCCCTGCCCGCCGTCTACCTCCTCCAGAATGGCAATGTTGCAGTCGCAGGATCCTTTGCGCGGCTCCTGTTCTACCCGCTCTTTTACGGCTGCCTGCACGGACCGAGTTTTTTCCGCACTGAGATCCCAGTCACCGTGCTGACATGCCTCCTGGGGCTTACCAACGGGTACCTGACCTCCATCCTCATGATCCTCGCGCCCAAGGCTGTGCCCATCCACCACTCGGAGACTGCTGGGATTGTCATAGTGCTGTTCCTCGTAGTTGGTCTTGTCATTGGTTCTTTTGTGGCTTGGTTCTGGGTCATCTGA
>Isoform0000716
ATGAAGACCCGGAGCTCAGCGAGAGGGGAGCCGAGGCGGCTCGGGAATGCGGCTCTCCTGGCGCTCATGCTCTGCTCCGTCGTTGCGCTCTCCCTCATCCGTGGGAGGTTCGCCCCAATCGGAGATGCCATCAAATCCGAGGACGACGCTGCTGCGGCGGCGGTGGCGGTCAGCAAGGTGGCTCTCAACGTTGACACCGGTGACGGCGCCGACGAAGCTGCTGCTGAGGAGAAACAGAAAGAGGAGGTCCAGCCGAAGCCGGCCGACGGTTCCGGCGGTGGCGCAGCAAAGCCGGTGTGCTACGAGACGAGCCGCCGCTCCGACACCTGCGAGGCGGCCGGCGACGTGCGCGTCGTGGGGAGCTCCCAGACGGTGTACGTCGACTCGCTGGACCGGGAGTGGAAGACCAAGCCGTACTGCCGGAAGCACGACAACTTCGCGCTCGTCCACGTCAAGGAGTGGTCCCTCAAGCCGCTCCCCTCTGGCGCTGCGCCACAGTGCACGGTGAACAGCTCGGCCACCGCGTTCGTGCTGTCCACGGGCGGCTTCACGGGCAACCCGTTCCACGACTACACGGACGTGCTCATCCCGGCCTTCATCACGGCGCACCCGCTCCGCGGCGAGGTCCAGTTCCTTGTCAGCAGCTACAAGTCGTGGTGGATGAACCGCTACATCCAGATCTTCCAGCAGATGAGCCGGCACGAGGTGGTGGACATCGACGCCGACGACGAGGTCCGCTGCTACCGCAGCGTGGTGGTGGGGCCGACGTTCCACCGGGAGCTCGGCGTCGACGCGTCCAAGTCCCCCTCGGGGTACTCCACGGCCGACTTCCGCAAGATGCTGCGCGACGCGTTCGGGCTGGAGCGCGCCACGGCCACGCCCAGCGGCGACCGGTGGGACATCCGGCGCCGCCCGCGGCTGCTCATCATATCGCGCCGCCCGTCCCGCGGGCGCGCCTTCATGAACGAGCGCGCCATGGCGGACATGGCGGCGAGCCTCGGGTTCGACGTCCGGATCGGGGAGCCCGACAGCAGCACCGACACGTCCAAGTTCGCGCGGCTGGTGAACTCGTGCGACGTGATGGTGGGCGTCCACGGCGCCGGGCTGACCAACATGGTGTTCCTGCCGGCCGGCGCCGTGGTGGTGCAGGTGGTGCCGTACGGGCGGCTGGAGTGGCTGGCCCGGAACACGTTCGCGGAGCCGTCGGCGGGGATGGAGGTCCACTACCTGGAGTACGCGGTGCAGATGGACGAGACGACGCTGAGCGAGCAGTACCCGAGCGATCACCCGGTGCTGAGGGACCCCATGGCCATCCACAAGCAGGGGTGGAACGCGCTCAAGACCACGTACCTGGACAAGCAGAACGTGCGGCCGCACCTGGGCCGCCTCAAGAACACCTTCCTCCAGGCGCTCAAGATGCTGCCGCACGGCCGGGACGATTGA
>Isoform0000717
ATGAAGGGGAAAGGCGGGGCGATGGACCGGAGGTCCTCCGCCAGGTGGAGGGTGCTGGTGCTCTGCGCATTCAGCTTCGGCCTCGGCATGCTCTTCACTGACCGGTTCTGGACAGCACCGGATACCAGTAACCATATCATGTCTCAGCGCCGGAGGCAAGAGCAAGAGCTCCAACTTGTATCAGAGGATTGCAACACAAAGAGGAAGCATGGGGAAGACAAGGATATAATGGGAGAGGTAACCAAGACCCATGAAGCCATACAATCATTGGATAAGTCCATCTCAACGCTGCAGATGGAGCTTGCAGCAAAGCGGAGTACACTTGAGCTGCTTCGGTCTAGTGGTTCACCAGTGACCTCTGAAACTAGCCAACCAAGGAAAAAGGCATTTGTTGTCATTGGAGTCAACACTGCATTCAGCAGCCGCAAGCGCCGTGATTCTGTCCGGGAGACATGGATGCCTCAAGGAGAAAAACTGCAACAATTAGAAGAACAGAAGGGAATAGTTATCCGCTTCACTATTGGGCACAGTGCTACATCCAACAGTATACTGGACAAAGCGATTGATTCAGAGGATGCTCAGCATCATGACTTTCTTAGGCTGGATCATGTAGAGGGATATCATGAACTCTCAGCTAAGACAAAAATATTCTTCTCTACTGCTGTTGGCATCTGGGATGCTGACTTCTACGTCAAGGTTGATGATGATGTGCATGTAAACTTAGGAATGCTTGCCACTACCCTTGCTCGGCATAAAACGAAACCAAGAACTTATATTGGCTGCATGAAGTCAGGCCCAGTTCTTGCTGATAAGAATGTGAAGTACCATGAACCTGAGTACTGGAAATTTGGGGAGGAAGGAAATAAATACTTCCGTCATGCGACAGGGCAGATATATGCCGTTTCGAAAGATCTTGCGACTTATATTTCAATCAATCAGCCTATCCTGCACAAATATGCAAATGAAGACGTGTCGCTTGGATCATGGTTCATTGGTTTGGAAGTTAATCACATTGATGAAAGGAACATGTGCTGTGGAACTCCACCAGATTGTGAGTGGAAAGGGCAAGCTGGCAATGTCTGTGTAGCATCTTTCGATTGGAGCTGCAGTGGCATATGCAAGTCTGTTGAGAGGATCAAAGATGTACATGCTCGCTGTGGTGAAGGGGATTCAGCAGTTTGGAGTGCTCTTATCTAG
>Isoform0000718
ATGGATCGCGCCGAGCTCACCACCGAGCAGGTTCTCAAGCGGGATATTCCATGGGAGCATTATATGTCAACTAAGCTTATCTCGGGAACGTGCCTTCAGCTTTTACGGCGTTATGACCACAAACCGGAGAGCCAGAGAGCTCCTTTGCTTGAGGAGGATGGGCCAGCTTATGTCCGAGTTTTCCTGAATATCCTGCGGAGCATCTCAAAGGAAGAGACTGTGGAATACGTGCTTGCCCTCATTGATGAAATGCTTGCAACAAATCCTAAGCGAGCAGCACTGTTTTATGACCAATCTCTGTCTGGTGAAGATATTTATGAGCCTTTCTTAAGGTTGCTGTGGAAAGGCAACTGGTTTGTACAAGAAAAAAGTTGTAAGATATTGACTGATATAATTAGTGCACGACCAAAGCTTCAGAATGGCACGCTTCCAAATGGAGATGCTTCGAATTCGAAGAGCAAGCTTACGTCAACACATGAAGTATTGAGAGGTTTGGTTGATTGGCTTTGTTCACAGCTGAGGAATCCTACACACCCGAGCTGCTCTATTCCTACTTCTATCCATTGTCTCTCCACTTTGCTAAGAGAACCATATGTTAGGACATTATTTGTTCAAGCTGATGGCATCAAGCTACTCATTCCTTTAATATCCCCAGCTTCCACGCAACAGTCAATTCAGCTCCTTTATGAAACTTCCCTCTGCATCTGGCTTTTATCCTTTTATGATGCTGCAGTTGATTATTTATCCACCACAAGGGTTATGCCAAGACTTGTAGAGGTTGTCAAGGGCTCTACTAAAGAGAAGGTGGTCAGAGTTGTTGTGATGTCCTTCCGTAATTTGCTGGCAAAGGGTGCATTTGCTGCCCAGATGATTGATCTTGGATTGCCGCAAATAGTACAAAACTTGAAAGCTCAAGCCTGGACCGATGAGGATCTGTTAGACGCTATGAATCAACTAGAGGTGGGACTCAAAGAAAACCTCAAGAAGTTGAGTTCATTTGATAAGTACAAACAGCAAGTTCTTCTTGGTCATCTTGACTGGTCTCCAATGCACAAAGATCCAAGTTTCTGGCGTGAGAACATTAACAATTTTGAAGAAAATGATTTCCAGATTCTACGAGTTCTCATGACAATCATTGACACATCAAGTGACACCACCGCTCTTGCCGTGGCCTGCTACGACCTCTCGCAGTTCCTCCAGTACCACCCATCTGGACGAATCGTGGTGGCAGACCTCAAGGCCAAGGACCGAGTCATGAAGCTCATGAACCATGAGAACACTGAAGTGAGGAAAAATGCGCTGCTCTGTGTGCAGAGGCTCTTCCTTGGCGCAAAGTATGCTAGTTTCCTGCAGGCTTGA
>Isoform0000719
ATGAAGCGGAAGACGCGGAACAAGATCATCGTGTGGACGCTGGCCCTGGCCGCGGCGGCGATTCTGGTGGGCGGCACGATCGCGCTGGTGCTCACGGCGGGGACGTGGAAGGCCCAGATAAAGAAGTCGCAGGAGAAGATCTGCAACAAGGGGTGGGAGTGCTCCGGGAGCAAGTACTGCTGCAACGACACCATCACCGACTTCTTCAAGGTGTACCAGTTCGAGAACCTCTTCGCCAAGCGCAACACCCCCGTCGCGCACGCCGTCGGGTTCTGGGATTACCAGGCCTTCATCACCGCCGCGGCGCTCTTCGAGCCCCAGGGGTTCTGCACCACCGGCGGCAAGCAGATGCAGATGATGGAGCTCTGCGCGTTTCTCGGGCACGTCGGCGCTAAGACTTCATGTGGGTACGGCGTGGCCACCGGCGGGCCGACGGCGTGGGGGCTATGCTACAACCACGAGATGAGCCCCGACCAGACCTACTGTGACAAGACCTACACCCAGTGGCCCTGCGTTGAGGGTGCCGAGTACTACGGCCGCGGCGCGATACCTGTCTACTGGAACTATAACTATGGCGCCGCAGGCGACGGGATCAAGGTGGACCTGCTCCACCACCCTGAGTACCTCGAGCAGAACGCGACGCTGGCATTCATGGCGGCAATGTGGCGGTGGATGACGCCGATCAAGAAGAACCAGCCGTCAGCGCACGAGGCGTTTGTGGGCACCTGGAAGCCCACCAAGAACGATACGCTAAGCAAACGCCTGCCTGGGTTCGGTGCCACCATGAACATACTCTATGGCGAATCGATCTGTGGCAAGGGATTCATCGATGCCATGAACACTATAATCTCTCACTACCAGTATTACCTTGACCTCATGGGTGTTGGCCGTGAGCACTCTGGCGACAACCGTGATTGTGCTGAGCAGCTCCCGTTCAACCCCTCAAGCCCAACGGATGACCAGAAGCAGCAGCAATCAGGAAGCTAA
>Isoform0000720
ATGGCTCCGAGGTGGGCCCCGCCCGCTGGCCTCGTGCTTGTCGCGCTGCTGGCGCTGCTGCTGGCGCCGGCGGCGGTGCGCGGGGACAAGCCCGTGAGGGGCGGGGCGTCCAGCTTGGTCGCCGGGGTGGAGACGGAGGCATCCTCCGCCGTCTTCCCGCTCTACGGCGACGTCTACCCGCACGGCTTGTACTATGTGGCCATGAGGATCGGCAACCGGCCCAAGCCATACTTCCTGGACGTCGACACCGGCAGCGACCTCACCTGGCTGCAGTGCGACGCGCCCTGCAGGAGCTGCAACAAGGTGCCACACCCACTCTACCGGCCAACTAAGAACAAGCTGGTGCCATGCGTGGATCAATTGTGTGCTTCCCTCCACAACGAGCTAACCGGGGAGCACAAATGTGATTCACCGTATCAGCAATGCGACTATGTGATTAAGTATGCAGACCAGGGGTCATCCACCGGTGTGCTCGTCAATGACAGCTTCGCGCTCCGCCTCGCAAATGGCTCTGTTGTTCGCCCCAGTCTGGCGTTCGGGTGTGGCTATGACCAACAGGTCAGCAGCGGTGAGATGTCGCCTACTGACGGTGTGCTTGGTCTTGGGACTGGATCAGTTAGCTTACTTTCACAGTTCAAACAGCATGGAGTCACCAAGAACGTGGTTGGCCACTGCCTCAGCCTAAGAGGCGGCGGGTTCCTCTTCTTTGGTGATGATCTTGTGCCTAATCAACGTGTGACATGGACTCCTATGGCTCGCAGTGCTCTCCGGAATTACTATTCCCCTGGCTCAGCAAGTCTGCACTTTGGTGACCAGTCGCTGCGTGTGAAACTGACGGAAGTAGTCTTTGACAGTGGAAGCTCATTCACCTACTTTGCTGCACAGCCATATCAAGCACTTGTTACCGCTCTTAAGGCTGACCTAAGCAGGACGCTGAAAGAGGTATCTGACCCCTCTCTGCCTCTGTGCTGGAAAGGGAAGAAACCATTCAAATCGGTGCTTGATGTGAAAAAGGAGTTCAAATCTTTGGTGCTGAACTTTGCCAATGGCAAGAAGACGCTCATGGAGATCCCTCCTGAAAACTACCTCATTGTTACAAAATACGGGAATGCCTGTTTGGGCATCCTCAATGGATCCGAAGTCGGTCTAAAGGATTTGAGCATTCTTGGAGACATTACGATGCAGGATCAGATGGTGATATATGACAATGAGAAAGGGCAAATTGGATGGATTCGTGCACCCTGTGATAGAATCCCCAAGTTTGGATCCTCCGCCCTTCTGTGA
>Isoform0000721
ATGGAGGCCGCCGCCGCCGCGACGGGGATCGCCCAGAGACCGGTTGTGCTATACCCTTCGCCGGGGATGGGCCACCTGGTCTCCATGATCGAGCTTGGCAAGATCCTCGGCGCGCGGGGGCTGTCCGTCACAATCGTCGTCGTCGAGCCGCCCTACAACACGGGCGCCACGGGGCCTTTCCTCGCCGGCGTCTCCGCGGCCAACCCGTCCATCTCCTTCCACCGCCTGCCCAAGGTCGAGCGCCTCCCGCCCGTCAAGTCCAAGCACCACGAGGCGCTCACCTTCGAGCTCGTCCGTGTCTCCAACCCGCACCTCCGCGAGTTCCTGGCCGCCGCGTCCCCGGCCATGCTCGTCGTCGACTTCTTCTGCAGCATCGCGCTGGACGTGGCGGAGGAGCTCCGTGTGCCCGCCTACTTCTTCTTCACCTCGGGCGCCGAGGTCCTGGCCTTCTTTCTGTACCTCCCGGTGCTCCACGAGCGGACCACGGCGAGCTTCCAGGACATGGGGGAGGAGCTCGTGCACGTGCCGGGCATCCCGCCGTTCCCGGCGACGCACTCCATCCTGCCCATCATGGAGCGCGACGACGCGGCCTACGACGGCTTCCTAAAGAGTTTCAGAGACCTCTGCCGCTCCCAGGGCCTCCTCGTCAACACGTTCCGCTTGCTGGAGCAGCGCGCCGTCGAGACCGTGGCCGCGGGCCACTGCACGCCCCCCGGCCTCCCGACCCCGCCCATCTACTGCATCGGGCCGCTCATCAAGTCGGAGGAGGTGCTGGGCAAGGGCGGCGAGGAGTGCCTGGCGTGGCTGGACGCGCAGCCCAGGGCCAGCGTGGTGTTCCTCTGCTTCGGCAGCATCGGCCGGTTCAGCGCGGAGCAGATCAGGGAGGTGGCGGCCGGCCTGGAGGCCAGCGGGCAGCGGTTCCTGTGGGTGGTCCGGGCCCCGCCCAGCGACGACCCGGCGAAGAAGTTCGAGAAGCCGCCGGAGCCGGACCTGGACGCGCTCCTCCCGGAGGGGTTCCTGGCCCGGACCAAGGACAGGGGCCTCGTCGTCAGGTCGTGGGCGCCGCAGCGGGACGTGCTGGCGCACCCGTCCGTGGGCGGCTTCGTGACGCACTGCGGCTGGAACTCGGTCCTGGAGGCGGTGATGGCGGGCGTGCCGATGCTGGCGTGGCCGCTCTACGCGGAGCAGCGGCTCAACCGGGTGTTCCTGGAGAAGGAGATGCAGCTGGCCGTGGCCGTGGAAGGGTACGACAGCGACACGGGCCTCGTGGCGACCGAGGAAGTTGCTGCCAAGGTGCGGTGGCTCATGGACTCCGAAGGCGGGAGGAGGCTCCGGGAGCGCACGCTGGAGGCCATGCGGCAGGCCAAGGACGCGCTGCGCGAGGGCGGCGAGTCGGAGGCCACACTGGCCGGGCTGGTGGACCAGTGGAAACGCACTTGA
>Isoform0000722
ATGCTCTCCAGGCGAAGATGCTTCGCGGCGGTGGCGAACCGGATCCGGCCGCTCGCCAGGGCCTTCTGCTACGCGCCGGCCTCCGGGGTGCCCAGGTCGCAGGATCACAGTCACACCGAGAAGGTTGCTCGCGTGAAGGCTCCGCCTGATGTGCTCGACATTGCTATTGTTGGTGGAGGCATGGTGGGCTTGGCAGTCGCTTGTGCATTGTCCAATATGCCATTAACAAAACATCTTAGAGTCGCTATTATCGATAGCAATCCAGCGTTGAAGTCAAGAGGTTACCTAGACAAAAACAGTATACCCGATTCTAGGGTCAGTACTGTTACCCCTGCAACCATTTCCTTCTTCAAAGATATTGGCGCCTGGGAGCATGTTCAACAGCAAAGACATGCTTTCTTTGGTAAAATGCAGGTGTGGGATTACACTGGGCTTGGATACACTAGGTATAATGCAAGAGATGTGGGCAAAGAATACCTTGGATGTGTGGTGGAGAACAAGGTGCTTTGCAACTCGCTGCTCTTACGTTTACAGGAAGAATTGGATGATATTGAAAATGTGATATATCCTACCAGATTGGTGTCTCTTACTTTCCCGTTGAAGAGCAGACAAGCAGGAATGAAACCAACATCAAGTGAACCATTATCTGTTGGTCATACTACAGAAGAGCTACATCGCAGTAATTTAGTTAAACTTGACCTCAGTGATGGACGGAGTTTATATTCCAAATTGGTGATAGGAGCTGATGGTTCAAAGTCCAATGTTAGACAGATTGCAGGCATAAAAACAACTGGGTGGAATTATCCGCAAAGTGCAATTATCTGTACAGTAGAGCATGTTGTGGAAAATGATTGTGCATGGCAGAGGTTTCTCCCTTCTGGTCCAATTGCACTACTTCCAATAGGCAACAACTTCAGCAACATTGTATGGACAATGAGCCCAGAGGAGTCACTGCGCCATAAGTCAATGAGCCCCGAAGAGCTTGTGAAGTCGGTGAACCATGCTTTGGATTTTGGTTATGGTCCACATCCTCGCTCTACTACTCTTGACCATTACATGGAACAGTTCTTTTCTGGCATTGGGAACACTGCAGCATCTACAAAGGAATGCTTTGAAGTACCACCAAAAGCAACTGGTGTAGTTTCAGAGAGAATGGCATTTCCATTGTCATTGATGCATTCCCGTGATTATGTTTCCAAAAGGCTAGCATTAGTCGGTGATGCTGCTCATACTGTCCACCCCTTAGCCGGCCAAGGTGTCAACTTGGGCTTTGGTGATGCTGCTGCTTTAGCAAAAGTTATTGCTGAAGGAGTTTCTGTGGGCTCAGATGTTGGGGACCTGACTTTGCTACAACGGTATGAGAAGGACAGGAAGGCCGCCAATGTGGCGATGACAGCAGTGCTAGATGGTTTTCAGAAGATGTACTCTGTTGATTTTGGACCCCTAAATTTAGTGAGAGCAGCTGCGTTCCACGGTGCCCAGTACATATCACCACTGAAAAAGAGCATCATCTCTTATGCAATGGGTGACACGAAATGGCCACTCTTTCGGTGA
>Isoform0000723
ATGATCATTGGGGACCTAGCATGTGCTTCTGGACCAAACACATTGCTCTTCATCTCTAGTGTTATAAGCACCATTATTGAAAAGTGTAAATCTAGTGGAGATGATTATGTGGAACTTCAATTCTTCTTGAATGACCTTCCTGGCAACGACTTTAACGAACTATTTCGGTTAATTGAGAAGTTCAAAAAGCCAAATTTAACGGGTGAAAGGGCACATCTACCACCTTTGTACTATATTCAAGGGTTACCAGAATCCTATTACAACAGGCTTTTTCCCCGTGAAAGTGTCCACCTATTCCACTCTTCATACGGCCTTCATCGGCGCTCCCAGGAACCTGAGGGCCTAGAGGCGTGGAGAAAAACTTATATAAATAAAGACAACATTTACATTACAAAGACCACGACACCTTTTGTGGTGAAACAATTCCAAAAGCAGTTCCATAAGGACTTCTCCCTCTTCTTGAAGCTGCGCCATGAAGAACTTGTGCATGGAGGGCAAATGGTCCTTATATTTCTTGGGAGGAAGAATGAGGATGTATACAATGGTGATCTCAATCAACTTTTAGCATTGGTTGCAAGAGCATTACGGTCTCTTGTTTCGAAGGGCCTCGTGGACAAGGAAAAGCTAGAATCTTTCAATCTACCGGTCTACGGGCCGTCAGTTGGAGAAGTGAAAGAACTAGTCATGCAAAGCCATTTATTCAACATGGATCTAATCAAACAATTTGAGATGAACTGGGATCCTTTCGATGATTCAGAAGGTGATGATGTTGAGGATAGTGCCCGCAGTAGCATGAATATTGCTAAGTTGTTGAGATCCGCACTGCAATCTTTAATTGTTCGCCATTTCGGAGAAACCATAATTGACGCATGGTTTACCGAGTTCAGGCGCCTTGTTGCTGAGCACCTTGAAAAGGAGAAGACCAAGTTCACCACCATCGTCATGTCCTTGAAGAAAGAATAA
>Isoform0000724
ATGGACGAGGAGTACGACGTGATCGTTCTGGGCACGGGGCTCAAGGAGTGCATCCTCAGCGGCCTCCTCTCCGTCGACGGCCTCAAGGTTCTACACATGGATAGAAATGACTACTATGGAGGAGATTCCACCTCCCTAAACCTGAACCAGCTCTGGAAGAGGTTTAGAGGGGAAGACAAGCCACCGGCACATCTAGGTGCGAGCAGAGATTACAATGTAGATATGGTTCCAAAGTTTATGATGGCGAACGGTACTTTGGTCCGTACTCTCATTCACACTGATGTGACAAAATATTTGTCATTCAAAGCTGTTGATGGAAGCTATGTCTTCAGCAAAGGGAAGATTCACAAGGTTCCTGCCACCGACATGGAGGCTCTAAAATCTCCTTTGATGGGTCTATTTGAGAAACGTAGAGCAAGGAACTTTTTTGTTTATGTCCAAAATTACAATGAAGCTGATCCAGTAACACATCAGGGGTTGGACCTCACAAGGATTACAACTAGAGAATTGATTTCGAAACATGGATTGAGTGATGACACTGTGGATTTTATTGGCCACGCACTCGCTCTGCACAGGGATGATCGTTACCTAAATGAACCAGCCCTTGATACTGTAAAAAGGATGAAGCTTTATGCTGAGTCTCTTGCACGTTTTCAAGGAGGCTCGCCTTATATTTATCCATTATATGGGTTGGGTGAGCTGCCACAGGCTTTTGCACGTCTAAGTGCTGTTTATGGTGGTACATATATGTTAAATAAACCAGAGTGCAAGGTTGAATTTGATATGGAAGGGAAAGTGTGTGGTGTTACTTCAGAAGGGTGA
>Isoform0000725
ATGTCGTCGGAGCCTCCACCCGCTCCCTCTGCCGCCGTCGCAGATGAACTAGCTGCTGACCTTTCCGCCGCCACCCTCAGCAAGAAGCAGCAGAAGAAGGACGCCAGGAAGGCGGAGAAGGCCGAGAAGGCGGCGCAGCGCCAGCAGCAGCAGCAGCAGCCGGCGGATGCCGAGGACCCATTCGCTGCCAACTACGGCGATGTCCCCGTCGAGGAGATCCAGTCAAAGGCCATCTCTGGCCGCTCGTGGTCCGAAATCGGCGACCTCGACGACTCTGCTGCGGGCCGCTCCGTGCTTATCCGCGGAGCCGCGCAGGCTATCCGCCCGGTCAGCAAGAAGATGGCTTTCGTCGTGCTGCGCCAGAGCATGAGCACCGTGCAGTGCGTGCTCGTCGCCAGCGCCGACGCCGGCGTCAGCACGCAGATGGTGCGCTTCGCCACCGCCCTCAGCAAGGAGTCCATCGTCGACGTTGAGGGCGTCGTCTCCCTCCCCAAGGAGCCCCTCAAGGCCACCACACAGCAGGTTGAGATTCAAGTAAGGAAGATCTATTGCATCAATAGGGCTATCCCGACCCTTCCAATTAACCTTGAAGACGCGGCTCGGAGTGAGGCAGATTTTGAGAAGGCTGAACTGGCTGGAGAAAAGCTTGTTCGTGTTGGTCAAGATACCCGCTTGAACTACAGAGCTATTGATCTACGAACACCCTCGAATCAAGCCGTATTCCGGATCCAGTGTCAAGTTGAAAACAAATTCAGAGAATTTTGTTGTCAAAGGACTTTGTTGGGATCCACACCCCAAAATTGA
>Isoform0000726
ATGCCGACCGTAAGCGTGAAATGGCAGAAGGAGGTCTTTCCAGGCATAGAGATTGACACTAGCCAGCCTCCGATTGTTTTCAAGAGTCAGCTGTACACACTAACTGGTGTGCCACCTGAACGCCAAAAAATTATGGTGAAGGGTGGAATATTGAAGGATGATGCAGATTGGTCTACTTTGGGAGTGAAAGATGGCCAAAAGTTGATGATGATAGGCACGGCTGATGAGATTGTGAAAGCTCCAGAGAAAGGTCCAGTGTTTGTTGAGGATCTACCAGAAGAAGAGCAAGTGGTTGCACTGGGTCACAGTGCTGGTCTTTATAATCTTGGGAATACATGCTATATGAATTCCACGTTGCAATGTCTGCATTCTGTTCCAGAGCTGAAGTCAGCGCTGCTAAGCTATCCAGATACAGTAAGAGGTAATGGCATTGACCAAGCTTCTCATAATTTGACTCTTGCTACTCGTAATACCTTTGGTGATCTTGATCAAAGTGTTCGCCCTGTTGCACCCCTACAATTCTTGCAGACACTGCGTAAAAAATACCCGCAATTTGCGCAGCAGCATAATAATGTCTACATGCAACAGGATGCAGAAGAATGCTGGACACAGTTGGTGTATACACTTTCTCAAACTCTTACCTCAGATTCAAGTGAATCTGCAGTTCTTCCGATGAAGCAACTATTTGGGATAGATCTTGTGAGCAGGGTCCACTGTGCAGAAAGTGGTGAGGAGAGCACGGAGACAGAATCAGTTTATTCCCTTAAGTGTCATATATCTCAAGATGTGAACCATCTTCATGAGGGAATTAAGCATGGCTTGAAGACAGAACTTGAGAAAGCTTCACCTACACTGGGTCGAACTGCAGTTTATACTAGAGAATCAAGAATAAATGAGCTGCCTAGGTACTTGACTGTGCAGTTCGTTCGTTTCTTTTGGAAAAGGGAATCAAACCAAAAGGCAAAGATTTTACGAAAAGTTGATTACCCACTGGAACTCGATGTTTATGAATTTTGCTCTGATGAACTGAAACAGAAACTCCAAGCTCCTCGGCAGATGCTGAGAGATGCAGAAAATGCAAAGTTTGGATTGAAAGCACATGGGAAAGCTAGCAGCTCAAAAGAAAATGAGGAGTCATCAAGTAGCGCTGGGGAATCGTCCAGTATGGACATTGACAAAGCTGAGTCTTCTCTACCAAAGAAACAATTAACTGGCGTCTATGATTTGGTTGCTGTCTTGACACACAAGGGAAGAAGTGCAGACTCTGGCCACTATGTTGGCTGGGTTAAGCAAGATGACGGAAAATGGATCGAGTTCGATGATGACAATCCAAACATTCGCAAGGAGGAAGACATTTTGAAACTATCTGGTGGAGGTGACTGGCACATGGCTTATATCTGCCTGTACAAAGCCCGCATGGCGGAATCAAAGAGTTAG
>Isoform0000727
ATGGCAGGGCCGGCGCCGGATCGGGCCGCCCTGACTGTGGGGCCGGGCATGGACATGCCGATCATGCACGACAGCGACCGGTACGAGCTCGTGCGCGACATCGGCTCCGGCAACTTCGGCGTTGCCCGCCTCATGCGCGACCGCCGAACCAGCGAACTCGTCGCCGTCAAGTACATCGAGCGCGGCGAGAAGATAGATGAGAATGTCCAGCGTGAGATAATTAACCATAGATCATTGAAACACCCTAACATTATTAGGTTTAAAGAGGTTATTTTAACACCGACCCACCTTGCTATTGTCATGGAATATGCCTCTGGTGGTGAGCTTTTTGAGAGAATATGTAAGAATGTGCGATTCAGTGAAGATGAGGCTCGCTACTTCTTCCAGCAGCTCATTTCAGGAGTAAGCTACTGCCATTCAATGCAAGTATGCCACCGTGATCTGAAGCTGGAGAACACACTTCTAGATGGGAGTGATGCTCCTCGCTTGAAGATATGTGACTTCGGTTATTCCAAGTCATCTGTTCTTCATTCCCAGCCGAAGTCCACCGTTGGAACACCTGCTTATATTGCACCTGAAGTTCTGTTGAAAAAAGAATACGATGGCAAGATTGCTGATGTTTGGTCATGTGGTGTAACCCTCTATGTAATGGTTGTTGGTGCATATCCTTTTGAAGACCCAGAAGAGCCTAAGAACTTCCGCAAGACAATTCAGCGCATCTTGAACGTTCAGTATGCAATTCCAGACAACGTGAACATATCTCCAGAGTGCAGGCATCTAATTTCGAGGATTTTTGTTGGAGATCCTGCTATGCGAATAACAATCCCTGAAATCCGGAATCATAGTTGGTTCCTGAAGAACCTTCCTGCTGATCTGATGGATGATGATAGCATGAGCAACCAATATGAGGAGCCTGATCAGCCAATGCAGACCATGGATCAGATCATGCAGATTTTGACAGAGGCCACCATACCACCTGCCTGTTCTCGCAGTATAAATGTCCTAGCTGATGGATTGGACATGGACGACGACATGGATGATCTTGACTCCGACTCAGATCTTGATGTTGACAGCAGCGGTGAGATTGTGTACGCAATGTGA
>Isoform0000728
ATGGGCCTCTGCTCCTCCTCCACCGCCGCCCGGGCCGCCTCCGACCCCGGCGCCGCAGCCACGGGTGACGCCGCCGCCGCGAAGAAGGGGCGCGGGATCGTCGCGTGCGGGAAGCGGACCGACTTCGGCTACGACAAGGACTTCGAGGCGCGCTACTCGCTCGGGAAGCTGCTGGGCCACGGCCAGTTCGGCTACACCTTCGCCGCCGTCGATCGCGCCTCCTCCGAGCGCGTCGCCGTCAAGCGCATCGACAAGAACAAGATGGTCCTTCCTGTCGCTGTTGAAGACGTAAAGCGAGAAGTTAAAATATTGAAGGCATTACAAGGGCACGAAAATGTTGTACACTTTTACAATGCATTCGAAGATGACAACTATGTTTATATAGTCATGGAATTATGTGAGGGTGGCGAGCTACTTGATCGGATATTAGCCAAGAAAGATAGCCGTTATAGTGAGAAAGATGCTGCGGTAGTTGTCCGACAGATGCTCAAGGTTGCAGCTGAGTGCCACCTGCATGGTTTGGTTCATCGAGACATGAAACCTGAGAACTTCCTATTCAAATCAACAAAGGAGGACTCGCCCCTTAAGGCTACAGATTTTGGTCTTTCAGACTTCATAAGACCAGGCCGGCAATTCCGTGACATTGTTGGAAGTGCCTACTATGTAGCACCAGAAGTACTCAAACGCAAGTCAGGGCCAGAATCCGACGTTTGGAGTATAGGTGTTATAACCTATATTTTGCTGTGTGGAAGACGACCTTTCTGGGACAAAACTGAAGATGGGATATTTAAAGAGGTCTTAAAAAACAAGCCAGATTTCCGCCGCAAGCCTTGGCCAAATATTACTTCGAGTGCAAAAGATTTTGTACAAAAACTACTAGTTAAGGATCCCCGTGTGAGACTAACTGCTGCACAGGCATTATCACATGATTGGGTGAGAGAAGGAGGAAAGGCATCTGAAATACCCTTGGATATATCAGTATTACATAATATGCGACAGTTTGTGAAATACAGTCGTTTCAAGCAATTTGCTTTAAGGGCATTAGCATCTACATTAAACTCAGAAGAGCTGTCCGATCTGCGTGATCAGTTCAACGCTATTGACGTTGACAAAAATGGAACGATTAGTCTGGAGGAACTGAAGCAGGCTCTTGCAAAGGATGTTCCATGGAGATTAAAGGGTCCACGTGTTTTAGAGATCATTGAAGCGATTGACAGTAATACAGATGGGCTAGTTGATTTTGAAGAGTTTGTTGCTGCAACACTACACATGCATCAGCTGGTGGAACATGATACTGAGAAGTGGAAATCATTGTCTCAAGCTGCATTTGATAAATTTGATGTTGACAGAGATGGCTACATCACATCTGATGAACTTAGAATGCATACAGGAATGAAGGGTTCTATTGATCCCCTCCTGGAGGAGGCTGACATTGACAAAGACGGCAAGATAAGCCTAGATGAATTTCGCCGGCTCTTGAAGACTGCAAGCATGAGCGCACGCAATGTACAAACTCCTAGGGGTGTCCGCGTGTCATAG
>Isoform0000729
ATGGGCGCGGCCTCCCCGGCGATGTGGGCCGGGCTGGTGCTGGTGGCGTTATTGGCCGCATCGGGCCCGGCGGCGTCGGCGGCGGGGCTGCCGAGGTTCGCCGAGGCGCCCGAGTACAGGAACGGGGAGGGGTGCCCGGCCCCGGTGGCGGGCGCGGGGGTCTGCGACCCGGGCCTGGTGCACATCGCCATGACGCTCGACGCGCACTACCTCAGGGGCTCCATGGCGGCCATCTACTCGCTGCTCAAGCACGCCTCCTGCCCGGAGTCGCTCTTCTTCCACTTCCTCGCCGCGGAGGGCGGCGGCGCGCCGGCCGTTGCCGACCTCCGGGCCGCCGTGGCCGCCTCCTTCCCGTCCCTGCGCTTCGAGATCTACCCGTTCCGCGCCGACGCGGTCGCCGGGCTCATCTCCGCGTCCGTGCGCGCCGCGCTCGAGGCGCCGCTCAACTACGCGCGGAACCACCTGGCGGACCTGCTCCCGCGCTGCGTGCCGCGCGCGATATACCTCGACTCCGACGTGCTCGCCGTCGACGACGTGCGGAGGCTCTGGGAGACGCGGCTGCCCGCCGCAGCGGTCGTCGCCGCGCCCGAGTACTGCCACGCCAACTTCTCCCGCTACTTCACCGAGGCCTTCTGGAACGACCCCGTCCTCGGCGCCAGAGTCTTTGCCGGCCGCCGCCGCGCGCCCTGCTACTTCAACACCGGCGTCATGGTCATCGACCTCCGGAGATGGCGCGTCGGCAACTACCGCCAGCGCATCGAGCGCTGGATGGAGATGCAGAAGGAGAAAAGAATCTACGAGCTTGGCTCCTTGCCCCCCTTCTTGCTCGTCTTCGCCGGCGAGATTGAGGCCGTCGACCACCGGTGGAACCAGCACGGCTTGGGCGGCGACAACGTCTTCGGCAGCTGCCGCCCTCTCCATAACGGGCCCGTCAGCCTGATGCACTGGTCCGGGAAGGGCAAGCCATGGGACCGTCTCGACGCCGGCAAGCCTTGCCCGCTCGACCACACCTGGAGGTCGTACGACCTCTACATTGGCGAGAATGATTCATCATCAGCATCAGGGCCGTCCCGGTCAGCCTTGTCATCATCGGCGGCATGGTAG
>Isoform0000730
ATGGGTTCCGTGGACACGGCGGTCGCGGTGCCGGTGCCGGTGGCGGAGCCGGCGGCGGAGGAGAAGGCGGTGGTGTTCCGGTCTAAGCTTCCCGACATCGAGATCAACAACAGCCAGTCGCTGCACGCCTACTGCTTCGGGAAGATGAGCGAGGTGGCGGACCGCGCCTGCCTCATCGACGGGCAGACCGGCGCGTCGTACACGTACGCGGAGGTGGAGTCCCTGTCCCGCCGCGCCGCGTCGGGCCTGCGCGCCATGGGCGTGGGCAAGGGCGACGTGGTGATGAACCTGCTCCGCAACTGCCCCGAGTTCGCCTTCACCTTCCTGGGCGCGGCCCGGCTGGGCGCCGCCACCACCACGGCCAACCCGTTCTACACCCCGCACGAGATCCACCGCCAGGCGGAGGCGGCCGGCGCCAAGCTCATCGTCACCGAGGCCTGCGCCGTGGAGAAGGTGCGCGAGTTCGCGGCGGGGCGGGGCGTCCCCGTCGTCACCGTCGACGGCCGCTTCGACGGCTGCGTCGAGTTCGCCGAGGTGATCGCGGCCGAGGAGCTCGAGGCCGACGCCGACGTCCACCCCGACGACGTCGTCGCGCTGCCTTACTCCTCGGCACCACCGGACTCCCCAAGGGCGTCATGCTCACCCACCGCAGCCTCATCACCAGCGTCGCGCAGCAGGTTGATGGCGAGAACCCGAACCTGTACTTCAGCAAGGACGACGTGCTGCTGTGCCTGCTGCCGCTGTTCCACATCTACTCGCTCAACTCGGTGCTGCTGGCGGGGCCTGCGCGCGGGCTCCACCATCGTGATCATGCGCAAGTTCGACCTGGGCGCGCTGGTGGACCTGGTGCGCAAGCACGCCATCACCATCGCGCCCTTCGTGCCGCCCATCGTGGTGGAGATCGCCAAGAGCCCCCGCGTGACCGCCGCCGACCTCGCCTCCATCCGCATGGTCATGTCCGGCGCCGCGCCCATGGGCAAGGAGCTCCAGGACGCCTTCATGACCAAGATCCCCAACGCCGTCCTCGGGCAGGGGTACGGGATGACGGAGGCGGGGCCCGTGCTGGCGATGTGCCTGGCGTTCGCCAAGGAGCCGTTCCAGGTCAAGTCCGGGTCGTGCGGCACCGTGGTGCGGAACGCGGAGCTGAAGATCGTCGACCCCGACACCGGCGCCGCCCTCGGCCGGAACCAGCCCGGCGAGATCTGCATCCGCGGGGAGCAGATCATGAAAGGTTACCTGAACGACCCCGAGTCGACAAAGAACACCATCGACAAGGGCGGCTGGCTGCACACCGGCGACATCGGCTACGTCGACGACGACGACGAGATCTTCATCGTCGACAGGCTCAAGGAGATCATCAAGTACAAGGGGTTCCAGGTGCCCCCGGCGGAGCTCGAGGCGCTCCTCATCACGCACCCGGAGATCAAGGACGCCGCCGTCGTGTCAATGAAGGATGATCTTGCTGGTGAAATCCCTGTCGCCTTCATCGTGCGGACCGAAGGCTCTGAAGTCACCGAGGATGAGATCAAGCAATTTGTCGCCAAGGAGGTGGTTTTCTACAAGAAGGTACACAAGGTTTTCTTCACCGAATCCATCCCCAAGAACCCGTCCGGCAAGATCCTAAGGAAGGACTTGAGAGCCAGGCTCGCCGCCGGTGTTCACTGA
>Isoform0000731
ATGGCAACGGGATCGCCCCGCCGCCGTCCTCTGTCGCTCCTGCTCCTGTTCCTCCTCCTCTTCGCCGTCAACGGCAGCGCCAATGCCGCCCGGCCCAGCACCAGCCCCATAAAGAACGTGGTGGTGCTGGCGCTGGAGAACCGGTCGTTCGACCACATGCTGGGCTGGATGCGCCGCCTGCTGGGCCTCCCCGTCGACGGGCTCACCGGCGCCGAGTGCAACCCCAACACCAACTCCAACTCCACCTCCACCTCCTCCTCCATCTGCGTGTCCGCCGACGCCGACCTCGTCGTCCCCGACGACCCGGGCCACTCTTTCGAGGACGTCCTGGAGCAGGTCTTTGGCAACGTCTCCGCCGCCGCGGCGCAGCCCTCCATGTCGGGCTTCGTCCGCAGCGCGCTCTCCGTCAACGCGCTGCTCTCCTCCGCCGTCATGCGCGCCTTCCGCCCCTCCCTCCTCCCGGCCTTCTCCGCGCTGGCCCCCGCCTTCGCCGTCTTCGACCGCTGGTTCTCCTCCATCCCGGGCCCCACGCAGCCCAACCGGCTGTTCCTCTACTCCGCCACCTCCCGCGGCGCCGTCGCGCACGACAAGCTCGACCTCCTCCTCGGCTACCCGCAGCGCACCATCTTCGAGTCCCTCGCCGCCGACGGCCACGACTTCGCCGTCTACTTCAAGACCATCCCCACCGTGCTCTTCTACCGCCGCCTCCGCGCGCTCCGCTACGCCGCCCGCGGCTTCCACCGCTACGACGCCGCCTTCAAGGACCACGCCCGCCGCGGCGTCCTCCCGGCGCTCTCCGTCATCGAGCCCAGGTACTTCGACCTCACGGGGACCCCCGCCGACGACGACCACCCGGCGCACGACGTCGCCAACGGCCAGCGCCTCGTCAAGGACGTGTACGAGGCGCTCCGGGCCAGCCCGCAGTGGAACCAGACGCTGCTCATCGTCACCTACGACGAGCACGGCGGCTTCTACGACCACGTCGCCACGCCCACCGCCGGCGTGCCCAGCCCCGACGGCATCCGCGGCCCGCCGCCCTTCTTCTTCAAGTTCGACCGCCTCGGCGTCAGGGTGCCCACCATCATGGTCTCGCCGTGGATCAAGAAGGGCACCGTCGTCGGTCGCGCCGTCGGGCCCACGGACACCTCCGAGTTCGAGCACTCATCCATCCCGGCCACCATCAAGAAGATCTTCAACCTCTCGTCCGATTTCCTCACCAAGAGGGACGCGTGGGCCGGTACCTTCGAGCACATCTTCACTGAGCTCGACCAACCAAGAACAGATTGCCCAGAGACATTGCCAGAAGTGCCATTTGAGAGACCAACTCCACCCAAAGAACACGGCTGGCTCTCGGATTTCCAGCGCGAGCTCGTCGAGCTCGCGAGCTTCCTGAACGGCGACTACATGCTGACGAGCCTTGCGCAAGAGAGCCGGAAGAAGAAGATGACAGTGAAGCAGGCCGATGCATACGTGCAGGCGAGCCATCACGAGCTTTCTGCAGGCGAGCAAGCAGGCGGTGCGGCTGGGCGCAAACGAATCTGCCATTGTGACAATGAGGTCGTCTCTGACAAGTAA
>Isoform0000732
ATGGCAGCGCTCTGGCTAGCCAGAGCGTCGTCCCAGCTGGCGCGCCGTGCCGCAAGGAGGCTCCCTCCGCTTCCTGCGCGCCACGGCGGCTCCGGCGAACCCACCAGTCCGTGGTTCTTGGGAGCGGTGCCGCCGCCGGCCCTTGGATCACCGGCGGTGGAGACAAGCCGCCGGGGCTTCTGCTCGGTCCGGCGATTTGCAGGGGAGAGCAGCGCTGCTGCCGCCGTTGACGAGGAGCCCGAGAACGGATTCGTCGCCACCAGCGATCAGCAGGCAGTTGACTTTCCTGGAGGGAAAGTTTCTTTTGTGGCTGAAATGAACTTCCTTCCAGACTCGATGAAGGAAAGGATCAACTGCTACCGTGTGCTTGACGATGACGGCAGAACTATATCAGGCAGTAGATTCCAAGAGGTCAGTAAGGAGTTGGCTCTGAAAATGTACACCGAGATGGTCATCCTCCAGATCATGGATACCATCTTCTATGAGGCTCAGAGGCAGGGTAGAATCTCGTTTTATCTCACTTCCAATGGCGAGGAAGCAATCAACATAGCCTCTGCTGCTGCGCTCAGTATGGATGACATTGTGCTGCCTCAGTACAGGGAACCTGGTGTTCTTCTATGGCGTGGCTTCACTCTGCAGGAATTTGCAAACCAGTGCTTTGGGAACAAGCTGGACTATGGTAAAGGGAGGCAGATGCCCATTCATTATGGCTCGAACCGTCTGAATTATTTCACAGTCTCATCACCTATTGCAACACAGCTCCCTCATGCTGTTGGAGCTGCCTACTCTCTGAAGATGGACAAAAAGGACGCATGTGCCATCACATACTTTGGCGATGGTGGCACAAGTGAGGGAGACTTCCATGCAGCGCTCAACTTTGCAGCTGTTATGGAGGCACCGGTGATCTTCTTCTGCCGTAACAATGGCTGGGCCATCAGCACCCCAACTACTGAACAATTCAGAAGTGATGGAATTGTTATCCGTGGCCAGGCTTATGGGATCCGTGGTATCCGAGTAGATGGCAATGATGCTCTTGCTGTGTACAGCGCAGTCCATGCTGCCCGAGAAATGGCTATAACTGAAGGAAGACCTATTTTAGTTGAGGCACTTACATATCGAGTCGGTCATCACTCGACATCCGATGATTCAACCAAGTACAGGCCAGTTGATGAGATTGAGCATTGGCGAACAGCGAGGGATCCAATTTCCAGATACAGAAAATGGGTTCAGGGTAATGACTGGTGGTCTGATGCTGAAGAATCCGAGCTCAGGAGCAGAGTCAGAAAAGAGCTTCTTCAAGCCATCCAGGTTGCAGAAAGAATGCCAAAACCACCAGTAACTGAGCTTTTCACTGATGTTTACGATAAGATTCCTTCCAACCTGCGTGAACAAGAGCAATTTCTGCGGGATACAATCATGAAGCACCCTGCAGACTACCCAACTGATGTACCCGTTTAG
>Isoform0000733
ATGTACCGCGCAGCCGGGAACCACCTCCGCTCCCTCAAGCATCATGGTGCTTCTAGGTTTGCCAGCACAAGTGTTGTGAAGCAGTCCTCAGGTGGTCTGTTCAGCTGGCTTCTTGGTGGAAAATCAAGCCAACTCCCTCCCCTTGATGTTCCGCTCCCAGGCATTACCATTCCCTCACCTCTACCAGATTTTGTAGAGCCATCTAAGACAAAAGTCACTACACTTCCAAATGGTGTCAAGATTGCCTCGGAGACATCATCGAGCCCAGCAGCATCTGTGGGTCTGTACATTGACTGTGGTTCCATTTACGAAACACCTGCTTCATCTGGAGTATCACATCTGTTGGAGAGAATGGCTTTCAAGAGCACAGTGAACCGGACTCACTTGCGGTTAGTACGTGAGGTAGAAGCCATTGGAGGAAATGTCTCCGCATCAGCATCTCGTGAACAAATGAGCTATACCTATGATGCATTGAAGAGCTATACACCAGAAATGGTTGAAGTTCTCATTGACAGTGTGAGGAATCCAGCATTCCTCGATTGGGAGGTCAAAGAGCAGCTCCAGAACATAAAATCTGAAATAGCTGATGTGTCTGCTAATCCTCAAGGTCTACTTCTGGAGGCCCTTCATTCGGCTGGATATTCTGGGGCACTAGCAAAACCTTTGATGGCTTCAGCATCCGCTGTAGACCGATTGGATGTTAGCATCTTGGAGGAATTCGTTGCTGAACATTACACTGCTCCCAGGATGGTTCTTGCAGCATCAGGAGTTGAGCATGATGCGTTGGTTTCAGTTGTAGAACCACTTTTGTCTGACCTTCCGAGTGTGAAACGTCCTGAAGAGCCGAAATCTGTGTACGTGGGAGGGGACTATCGCTGCCAAGCAGATTCTCCAAGCACACACATTGCACTTGCTTTTGAGGTGCCAGGAGGCTGGAATCAAGAGAAAACTGCAATGGTTGTGACGGTGCTTCAGATGCTCATGGGAGGAGGAGGGTCCTTCTCTGCTGGCGGACCTGGAAAGGGAATGCATTCTCGATTGTATCTCCGTGTCTTGACCAACTTCCAACAGCTTGAATCATTCTCTGCTTTCAACAGTGTCTATAACAATTCGGGCCTTTTTGGAATTTATGCAGTCACTAGCCCAGATTTTTCATCGAAGGCTGTGGATTTGGCAGCAGGGGAACTCCTGGAGATTGCGACTCCTGGAAAAGTTACACAAGAACAGCTTGATCGTGCTAAAGAGGCAACCAAATCTGCAGTTCTGATGAACTTGGAATCAAGGTCTATAGCATCCGAAGATATTGGAAGACAGGTTCTGACTTATGGGGAAAGGAAGCCTATTGAATATTTCCTGAAAACAGTTGAGGAGATCACTTTGAATGACATTTTGTCAACTGCAAAGAAGATGATGTCTTCACCGCTCACAATGGCATCGTGGGGCGATGTTATTCATGTTCCTAGCTACGAGTCTGTCAGCCGCAAGTTTCACTCGAAGTGA
>Isoform0000734
ATGGAGGAGCCCACGGAGACCAGGCCAGCCGGTGCGGAGGATCTCGCGAATGGCGCGCGAGAGCCGGAGGTTGAGGAGGAGGAAGTGGAGGAGGAGCCGCCGCGATCGGCGACGGCGAAGCAGGAGGAGGCGAAGGCGGCGCTGGGGTCGGAGGGGTCCCGCCCGTTCACCATGCGGGAGCTCCTCGGCGAGCTCAAGGAGGACGGCGAGACGGCGGCCGGCGGCAGCAGCGCGAGATCTGCGTTCGGCGATGCGAACGGGGTCGGATCCGCTGATGCCGAGGGTTCATCCTACAGCCAAGATAGCACACAACAGTTTTCATCCCACCATGATGTAGCGATGGACTTGATAAATAGTGTAACTGGAGTTGACGAGGAAGGACGTTCTCGCCAAAGGATTCTTTCTTTTGCTGCCAAAAGGTATGTAAATGCAATTGAAAGAAATCCTGATGACCCTGATGCATATTATAATTGGGCTCTTGTCCTTCAGGAGAGTGCAGACAATGTGGATCCCAATTCTAGTTCCTCTAAAGATGCATTGCTTGAGGAGGCTTGCAAAAAGTATGCTGAAGCTACCCGACTTTGTCCAACTCTTTATGATGCATATTATAACTGGGCTATTGCTATTGCTGATCGGGCTAAAATGCGAGGTCGGACAAAAGAAGCCGAAGAACTCTGGAAGCAGGCAATACTGAATTATGAGAAGGCTGTCCAGCTTAATTGGAATAGCCCACAGGCTCTCAATAACTGGGGTCTTGGGCTACAGGAGCTGAGTGCAATTGTACCTGCCAGGGATAAACAGACCATCATAAAAACAGCTATAAGCAAGTTCCGTGCTGCAATTCAGCTGCAATTTGATTTCCATCGGGCGATATACAACCTCGGAACTGTCTTGTACGGTTTAGCTGAGGATACCATGAGATCTGGGCAGCCAGATGTCTCCCCTAATGAGCTTTACAGTCAGTCTGCTATCTATGTTGCAGCTGCTCATGCTCTGAAGCCAAATTACTCGGTCTATCGCAGTGCTTTGCGATTAGTCCGCTCAATGTTACCTCTTCCATATCTCAAAGTGGGGTATTTGACTGCTCCTCCAGCTAACAATGCCATTGCACCACACAAAGACTGGGAGAGATCACAGTTCATTTTGAATCATGAGGGACTCCAGCAGGCTGATGCTTCTGACCAGCCTCCATCACAATCCCCTGGGCATTTGGACAGGGGCAGAAAGCCTGTCAGAATAAACGTTGCAGATATTGTTTCAGTGTCTGCATGTGCTGATTTAACTTTACCAAGTGGTGCTGGCCTCTGTATAGAAACTATTCATGGTCCTACATTCTTGGTTGCCGATAGTTGGGAGGCTCTTGACGGTTGGCTAGACGCCATACGCCTTGTCTACACTATTTTTGCAAGAGGAAAGAGCGATGTACTTGCCGGTATTATTACTGGTTAA
>Isoform0000735
ATGAGTACAACCAAGGTGAAGAGACGTGTGGGCAAGTATGAGCTCGGCCGAACCATAGGCGAAGGCACATTCGCAAAGGTCAGGTTCGCAAAGAACACCGAGACCGGAGAACCGGTAGCCATCAAGATCCTAGATAAGGAAAAGGTGCTCAGGCACAAGATGGTTGAGCAGATTAAGCGGGAAATTTCGACCATGAAGTTGATTAAGCATCCTAATGTTGTTCGCATATATGAGGTGATGGGAAGTAAAACAAAGATTTACATTGTGTTGGAGTATGTTACTGGTGGCGAGCTTTTTGACACAATTGCTAACCATGGTCGAATGAGGGAAGATGAGGCGAGGAGATACTTCCAACAGTTAATCAATGCAGTTGATTATTGTCATAGCAGGGGTGTGTACCACCGGGATTTAAAACCAGAGAATTTACTGCTTGACTCATATGGAAATCTGAAGGTATCTGACTTTGGGCTGAGTGCGCTATCTCAGCAAATCAAGGATGATGGATTGCTGCACACAACTTGTGGGACTCCAAACTACGTTGCACCAGAGGTCCTAGAAGACCAAGGCTATGATGGTGCAATGGCTGATTTGTGGTCATGTGGAGTTATCCTGTTTGTTCTGCTAGCTGGGTATTTACCTTTTGAGGACTCTAATCTTATGACGCTGTATAAGAAAATCTCAAATGCAGAATATACATTTCCACCATGGACGTCTTTCCCTGCCAAGAGGTTGTTAACAAGAATCCTTGATCCAAATCCAGTGACGAGAATAACAATCCCTGAAATACTGGAGGATGAATGGTTCAAAAAGGGCTACAAGCGCCCGGAGTTTGACGAGAAATATGACACACCATTGGATGATGTGGATGCTGTCTTCAATGATTCAGAAGAGCACCACGTGACAGAGAAGAAAGAAGAAGAACCCGTAGTTCTCAATGCATTTGAACTGATTTCAAGGTCAGCAGGCCTAAATCTTGGGAACCTATTTGACTCAGAGCAGGAATTCAAAAGAGAAACAAGGTTCACATCAAAATGTCCACCGAAAGAAATTGTACGCAAGATTGAGGAAGCTGCAAAACCTCTAGGATTTGGTGTTCAGAAGAAAAATTACAAGTTGAGGCTTGAGAAAGTAAAAGCAGGGAGGAAGGGAAAGCTCAATGTTGCTACCGAGATACTGCAAGTTGCACCCTCTCTTCACATGGTAGAAGTCCGGAAAGCAAAAGGTGACACTTTGGAATTCCAAAAGTTCTACAAGAACCTTTCCAAGACCTTAAAGGACGTTGTCTGGAAATCTGAAGATCTGCAAATGCAACCTGCTTCTTAG
>Isoform0000736
ATGGTGCAGCTGCCATCAGTGCTGCCGCGATGGCAGCAGGCTCGGCCGACGCCAGATTCCACTCCCAACTACTACAGCAGGACAGGCAAAGTAGATGGGCTGGCTGCTTTTCAGGCTTATCATGTTTCGGATCACAGAAGGGCGGGAAAAGAATTGTTCCTGCAGCACGTACTTCTGATGGCAATGGAGCAAATACTCGTGGAAATGGTCTCCAATCTGGTGCCAATTCAAACCAAAATATGCCGAATTTATCTCTTCTGGCTCCACCATCATCACCAGCATCCTTCTCAAACTCGGCCCTTCCTTCGACTGCTCAATCACCGAATTGCTTTCTGTCTGTATCTGCAAACTCTCCTGGTGGTCCAACGTCTAATATGTTCGCCTGTTGGGCCATATGCTAATGAACCTCAACTTGTCTCACCACCTGTCTTCTCAACTTACACAACTGAGCCATCCACAGCACCGTTGACCCCACCACCTGAACTAGCTCATGCAACTACACCTTCTTCTCCAGATGTTCCATATGCTAGATTTCTTTCATCTTCTATGGATATCAAAACTGCCAGCAAGGAGCATAACATGCCTTTCTTATCAACAGCCTATTCTGGTGGTTCAGGACTCCAGGCATCTTACCCACTTTACCCTGAAAGCCCTTGTAGCAGCCTCATCTCACCAGCGTCAGTAACTCCGAGGACTGGTCTATCCTCACCTATACCTGAGCAAGAGGTTCCTCCTGCCCATTGGAAGACCTCTAGGTCCGCCTGCGACACACCATACTTCAGGGCTTCGCCCATTCCTGAGCAAGAAACCACTGCACAGTGGAAGACCTCTAGATCTGCTTGTGACACACCGTATGCCAGGACCTCACCAACCAATATTTTTGGGCTGGATTCATCTACCCCAAGAAACTATATGCTAGATAGCAATTTCTTTCGGCCAGCAGGCATCTGCTCAATTCTACCTGGACCAGGCTCAGCAGACGTTTCCACATAA
>Isoform0000737
ATGAAGCAGCTCCACAAGTCTTCCCCAACCCACGCGCCATCGTCGGCGCACGCGCCGGCTCCCAAGGCCGCCAAGCCGGCGCGCCCCGGCCCGCGCTCCTGGATCGGGTACGTCCTCCGCGAGCAGCGCCTCCTCTTCGTCCTCCTCGGCGCGCTCATCGCCTCCACCTTCTTCCTCCTCCGGCCCTACCTCTCGCTCTCCCCGTCCTCTCACCTCCCCGACGCCCGCCCGCTCTTCTCCTTCGCCGCCCGCTCCGGTGTCCCCGCCGGCTTCCGCCCGCCGCCGCGCCGCGTCGTCGTCACCGGCGGGGCAGGGTTCGTCGGCAGCCACCTCGTCGACCGGCTCCTGGAGCAGGGGGACAGCGTGATCGTGGTCGACAACTTCTTCACCGGCCGGAAGGAGAACGTTGCGCACCACCTCCGGAACCCCAGGTTCGAGCTGCTCCGCCACGATGTGGTCGAGCCAATCCTCCTTGAGGTCGACCGGATCTACCACCTCGCGTGCCCCGCGTCGCCCGTGCACTACAAGTATAACCCAATCAAGACGATCAAGACAAATGTCATGGGAACTTTGAATATGTTGGGTCTGGCAAAGCGAATTGGTGCAAGGTTTTTGTTGACTAGCACAAGTGAAGTTTATGGTGATCCCCTTGAGCATCCACAGAAGGAGTCATACTGGGGGCACGTTAATCCTATAGGTGTTAGGAGCTGTTATGATGAAGGGAAGAGAACAGCAGAGACTTTAACTATGGACTATCATCGTGGTGGTGGTGTTGAGGTGCGTATTGCACGCATTTTCAATACATATGGTCCTCGTATGTGCCTCGATGATGGCCGTGTCGTCAGCAATTTTGTTGCACAGGCACTGCGAAGACAACCGATGACAGTTTATGGTGATGGGAAACAAACTCGAAGTTTCCAATATGTTTCTGATCTGGTTGCTGGGTTGATGGCTCTAATGGAGAGTGATCATATTGGTCCTTTCAACTTGGGTAACCCAGGAGAGTTTACCATGTTGGAGCTAGCACAGGTTGTGAAGGAAACAATTGACCCAATGGCAACCATTGAATTCAAACCCAATACAGCTGATGATCCCCATATGAGAAAGCCAGATATCACCAAGGCTAAGCAACTGCTACATTGGGAGCCAAAGGTCTCTCTCAAAGAAGGCCTTCCGCTAATGGTAAAAGACTTCCGTCAAAGGATCTCGGATGAGTAA
>Isoform0000738
ATGGAGACGTCGGCGCCGCCCAATGCCGCCGCGCCGCCGGCGCAGGCACGGAGGCGGCTGCCGGACTTCCAGCAGTCAGTGCGGCTCAAGTATGTGAAGCTGGGGTACCACTACCTCATCTCCCACGGGATGTACCTGCTGCTGTCGCCGCTGATGGCGCTTGTCACCGTGCAGCTCTCCACTGTCTCCCCGCGCGACCTCGCCGACCTGTGGGAGCAGCTCCGCTTCAACCTCCTCTCCGTCGTCGCCTGCTCCACGCTGCTCGTCTTCCTCTCCACCGTCTACTTCCTCACCCGCCCGCGCCCCGTGTACCTGCTCGACTTCGCCTGCTACAAGCCGGAGCCGGAGCGCAAGTGCACGCGCCAGACCTTCATGCACTGCTCCAAGCTCACCGGATCCTTCACGGACGAGAACCTCGAATTCCAGCGCAAGATCCTCGAGCGCTCCGGCCTCGGCGAGGACACCTACCTTCCCCCCGCCGTGCTCCGGGTGCCTCCCAACCCGTGCATGGACGAGGCGCGCAAGGAGGCGCGCGCCGTCATGTTCGGCGCCATCGACCAGCTGCTCGAGAAGACCGGGGTCAGGCCCAAGGACATTGGCGTCCTAGTGGTCAACTGCAGCCTGTTCAACCCGACGCCGTCGCTGTCAGCCATGGTGGTGAACCATTACAAGCTGAGGGGGAATATCGTGAGCTACAACCTCGGCGGGATGGGCTGCAGCGCCGGGCTGCTGTCCATTGACCTCGCCAAGGATCTGCTGCAGGTGCACCCAAACTCTTACGCGCTGGTCATCAGCATGGAGAACATCACGCTGAATTGGTACTTTGGGAACAACCGGTCCATGCTTGTGTCGAATTGCCTGTTCCGGATGGGTGGCGCGGCCATCCTGCTCTCCAACAGGCGGTCTGACAGGCGGAGGTCCAAGTACGAGCTGGTGCACACGGTGCGCACGCACAAGGGCGCCGACGACAAGTGCTTCGGCTGCGTGACGCAGGAGGAAGATGAGATTGGCAAGATTGGCGTGTCGCTGTCCAAGGACCTCATGGCGGTGGCCGGAGACGCGCTGAAGACCAACATCACCACGCTGGGCCCGTTGGTGCTCCCGTTATCAGAGCAGCTTCTCTTCATGGGCACATTGATTGCCAAGAAGGTGCTCAAGATGAAGATCAAGCCATACATCCCTGACTTCAAGCTGGCATTCGAGCACTTCTGCATCCACGCCGGTGGCCGTGCTGTGCTGGATGAGCTGGAGAAGAACCTGGAGCTCACCGACTGGCACATGGAGCCATCGAGGATGACCCTGTACAGGTTTGGCAACACATCAAGCAGCTCACTCTGGTACGAGCTGGCATACACTGAGGCGAAAGGTAGGATCAGGAAGCGCGACAGGATCTGGCAGATCGCGTTCGGTTCTGGATTCAAGTGCAACAGCGCCGTCTGGAAGGCGCTCCGGACCGTGAACCCGGCCAAGGAGAAGAGCCCCTGGGTGGATGAGATTGACAACTTCCCGGTGGATGTTCCAAAGATTTCAAAGGTTGGCAGCGCTTGA
>Isoform0000739
ATGGCTGCGGCCCGGCGTCCCCCTCCTGTCTACATACTCAACCACTACTTGCTCGTGGGCAACAGTCATGCCGGCAAGGGAGGGGAAGGTTGGGCTGAACCCAACGTGCATGTGGGCAACGGCAATCTTACCGGCAAGGCAGGGGAAGGGTGGACTAAGATCGAGATCGCTCGCAGGGAGGCTTACGGATGCGGGGACAACATGCGGCGGGCGCTGAACGGCCTCAGTCTCTGCGTGCGCCTCGGCGACGACGACCCGCTTGTCGTCACCTCCACATTGGGCATCCGCATCAGCAGCGATGCGCGTAAGAGATTCAATTCGGAGCTTGGGCTCGACGCCTTCGTCGACGAGGAGGAGGAGATGCTTGTCACGGCCTACATCATGATGCAGGAGCAGGGCCTTTTGATCATCGTGCTGCTCCTCGAGCGCGACCTTCGCAACCTGTCCTGCTACCTCGTCTACGACCACAGTGACGCGTCCCTCTCCATGGTCAGCTGGGTGCCAGAATCCCTCGAAGTCATCGGTATGTTTAGGCCCGTCCCCAAGCGCACCTCGGACGGCACATACGAGCTGTTCCTCTTGGCTTGTGAGTGTGACGATGACCGGCTGCCCCTGGCCTCAGACATGGATCCGTCGCCCTTTCTCTACGTGTTCTCTCCGGTGACTGAGACGAACCCAACCTGTGCGTGGGAGATGAGGAGGACATCGAGATGGAACGTGCCCGTTAGCGTCTTCGAAAGATTCAGGACGGACGCGACCTTCTCTTTTCAAGGCAAGGGCTTCTGGGCCGATCTCTCGCAAGCCCTCATCTACTGCGACCTGCCCACCGCCAGTGACAACTCTGCCGTGGATTTCGGCTTCATCGAGTTGCCTGGCGAGTGCCAGCTTGACTTGGAGGAGACGTTGGACTGCAATGTGCCGATGGAGGTGACCCGGACCATAGCCTGCGTCGGGAATTCCATCTGGTTCGTCTGCATTCGTCGCTATGAGGATCCTGCTGATGACTTGGTGATGATGTGGACTCTGGAATTGCCTGGGGGGCACTGGAAGAATTGGGCAAGGTTTGCTGTCAGAGAGCTCTGGAGGTTCGATGGTTTCAAGGAGGCCCTATTGCCAGAGGCGAAGGTGGGGTACCCTGTCATCACGGCGGATGGTGCCCTCTGCCTTGTGGTGGCTGGCAAGGTATCTAGATACTCTTATTCAGATGTTTCTTCGGTGGATCACATTTGCACCTTTGATGTTCCCAACAAGACGCTCCTATGGCATGGGTCTGTTCATGACCACATTTTCACCCAGACAGTTGCCTTCCCTCCGGATTTCTTCGTCCAAAGGAAGCATGGTTCACACAATAGGAAGTTCTACAATCTCCGTTCTGCAGCAGGGCCTGGCTTTGCTGCCATGGCGTAA
>Isoform0000740
ATGGCGGTGGCGGCCCCTGGCCAGCTCAACCTCGACGAGGCCCCGTCATGGGGCTCCCGCAGCGTCGACTGTTTCGAGAAGCTGGAGCAGATCGGCGAGGGCACCTACGGGCAAGTGTACATGGCGAAGGAGACGGGCACCAATGAGATCGTCGCGCTCAAGAAGATCCGCATGGACAACGAGCGCGAAGGGTTCCCGATCACCGCCATACGCGAGATCAAGATCCTGAAGAAGCTTCACCACCAGAACGTTATCAAGCTCAAGGAGATCGTCACCTCCCCAGGCCCAGAGCGGGACGAGCAAGGGAAGCCAATTGACGGTAACAAGTACAAGGGGAGCATTTACATGGTTTTCGAGTATATGGACCATGACCTCACCGGGCTTGCTGATCGGCCAGGAATGCGGTTCACTGTGCCACAGATTAAGTGTTACATGAGGCAGCTGCTTACAGGCCTGCACTATTGTCATGTCAACCAAGTTCTGCATCGAGATATCAAAGGATCTAACCTCTTGATAGACAATGAGGGTAACTTGAAGCTTGCTGATTTCGGCCTTGCAAGATCATTCTCGAGTGATCACAATGGAAACCTTACTAACCGTGTGATCACTTTGTGGTATAGACCTCCAGAGTTGCTACTTGGAAGCACAAAGTATGGTCCAGCCGTTGACATGTGGTCAGTGGGCTGTATTTTTGCAGAACTTCTCAATGGGAAGCCAATATTGCCTGGAAAGAATGAGCCAGAGCAGCTGACTAAGATCTTCGAGCTTTGTGGTACCCCTGATGACCAAATCTGGCCTGGTGTCACAAAAATGCCATGGTACAACAACTTCAAGCCTCCCCGGCCATTAAAGAGACGAGTTAAAGAGTTCTTTAAACATTTTGATCGGCATGCACTGGAACTGTTAGAGAAGATGTTGACTTTAGATCCATCGCAGAGGATATCAGCAAAAGATGCACTTGATGCGGAATATTTCTGGACTGATCCCTTACCATGCGATCCAAAAAGTTTGCCCAAGTATGAGGCATCACATGAATTCCAGACAAAGAAAAAGCGTCAGCAACAAAGGCAAGCAGAGGAAGCTGCAAAGCGTCAAAAACTTAATCATCCTCCACCGCATTCTCGTTTGCCTCCAATCCAGCAGCCAGGCCAAGCACATCCTCAAATCAGGCCTGGTATGCACAATGTGCCTCCTGTGGCAGCTGGCCCAGTCCATCACTATGCAAAGCCCCGAGGACCAGGAGGTCCTAGCCGGTATCCTCAGGGTGGGAATCAAGGGGGCGGCTACAATCCGAACCGTGGAGGGCAGGGTGGTGGCTATGGCAGCGGCCCGTATTCCCAGCAAGGGCGAGGACCTCCTTACCCTGGTGGTGGAATGGGTGGAGCAGCTGGTCCGCGGGGCAGTGGTGGCAGTGGCTATGGAGCTGGCGGGCCAAACTACCAACAGGGTGGCCCATATGGTGCGTCCGGTCCAGGTCGAGGACCAAACTACTCTCAAGGTGGCTCCCGCAATCAGCAACAGTATGGGAACTGGCAATAA
>Isoform0000741
ATGTGGGCGGCGTCGTGCCTGGCGTCGTGCTGCGCGGCGTGCGCGTGCGAGGCGTGCCGGACGGCGGTCGGCAGCATCGGCCGCCGCTCCGCCCGCATCGCCTACTGCGGCCTCTTCGCGCTGTCCCTCTTCGCATCCTGGGCGCTCCGCGAGGTCGCCGCGCCCCTCCTCCAGTCAATCCCATGGATTAACCACTTCCACAAGACTCCCGACCGCGAGTGGTTCGAGACCGACGCGGTGCTCAGGGTCAGCCTCGGCAACTTCCTCTTCTTCACCATCCTCGCCATCATCATGGCCGGGATAAAGGACCAGAAGGACCCCCGTGACAAGATCCACCACGGCGGGTGGATGGCCAAGATCTTCTGCTGGGCGGTCATTGTCTTCCTCATGTTCTTCGTGCCCAACGGCGTCGTCAGCTTCTATGAATCTATATCCAAGTTCGGATCTGGCCTGTTCCTTCTCGTTCAGGTTGTTCTGCTGTTGGATTTTGTGCACGGATGGAATGAGAACTGGGTCGCCAAGGATGAGCAGTTCTGGTACATGGCTCTGTTGGTTGTCTCAGTTGTCTGTTACATTGCCACGTTCTCTTTCTCAGGTCTTCTATTTCACTGGTTCACTCCATCTGGACATGACTGCGGACTCAACCTGTTTTTCATTGTCTTCACATTGATTCTTGTTTTTGCATTTGCTATTGTTGCCCTGCACCCAAAGATCAATGGAAGCTTGTTGCCTGCATCGGTTATCGGTCTGTACTGCACATATCTATGCTACAGTGGACTCTCCAGTGAGCCAAGGGATTATGAATGCAATGGGCTTCACAATCACTCGAAAGCTGTGTCAACTGGTAGCCTTACATTGGGACTCCTTACCACGGTCCTCTCTGTGGTCTACTCTGCTGTCCGTGCTGGCTCCTCTGCAACTGTGCTCTCGCCACCAGACTCACCTCGTGGAACCGACAAGCCATTGCTTCCCTTCAGCAAGGCAGACGAACAAGAAGATAAGAAGGATGTACCGAGACCGGTGACATACTCCTACTCTTTCTTTCACCTCATCTTCTCCCTGGCCAGCATGTACTCGGCAATGCTCTTGACTGGCTGGTCAACTTCCGTTGGTGAGAGCGGAAAGCTTGTTGATGTTGGGTGGCCATCTGTCTGGGTCAGGATTGCAACCCAGTGGGCGACGGCAGGTCTGTTCATATGGTCGCTTGTTGCACCCATCCTCTTTCCTGACAGGGAATTCTAG
>Isoform0000742
ATGATTGGTGCGCCCCCTTGGAACCGCCTGCCTACCGGCATCGCCAAGCCCGCCGCCGCGGCTGCCGTCGTCGTAGCGGCGCTCGCGTCCTCCTTCCTCGCCCTCCCGCGTCCACGCGCCGCCGCCCCGCCCCCCGCGGGATCCGGGCCCCTCATGTCGAAGGCGAGGGTCTACACCGACGTCAACGTCCTGCGCCCAAAGGAGTACTGGGACTACGAGGCGCTCACCGTCCAATGGGGTGAGCAGGATGACTATGAAGTTGTCAGGAAAGTTGGAAGAGGTAAATATAGTGAGGTCTTTGAAGGCATCAATGTTAACAATAATGAGAAATGCATCATTAAGATCCTTAAGCCTGTCAAGAAAAAGAAGATCAAAAGGGAGATCAAAATACTTCAGAATCTCTGTGGAGGTCCAAACATTGTGAAGTTGCTTGATATTGTCAGAGATCAGCATTCAAAAACTCCCAGTTTGATATTTGAATTCGTCAACAACACTGACTTCAAAGTTTTGTACCCCACATTGACGGATTATGACATCCGCTACTACATATATGAGCTACTCAAGGCTCTAGATTACTGCCATTCTCAAGGTATCATGCATCGAGATGTCAAGCCCCATAATGTAATGATAGATCACGAGCTTCGGAAACTTCGCTTGATAGACTGGGGCTTAGCTGAGTTCTACCATCCAGGCAAGGAATATAATGTCCGTGTTGCATCGAGGTATTTCAAGGGACCTGAACTCCTTGTTGATTTACAAGACTATGATTATTCTTTGGACATGTGGAGTCTTGGTTGCATGTTTGCTGGAATGATATTTCGCAAGGAACCATTTTTTTATGGCCATGACAACCATGACCAACTTGTGAAGATTGCAAAGGTCCTTGGAACAGATGGGCTGAATGCTTATTTGAACAAGTATCACATTGAGCTGGACCCTCAACTTGAAGCTCTTGTTGGAAGACATAGTAGAAAACCCTGGGCGAAGTTCATCAATGCTGATAACCAACATCTAGTATCGCCTGAGGCCATTGATTTTCTCGATAAGCTTCTGCGCTATGATCACCAAGATAGGCTTACTGCACGTGAAGCTATGGCACATCCTTACTTCCTCCAAGTCCGAGCTGTGGAGAACAGTAGGTCGAGACCACAATAA
>Isoform0000743
ATGGCCCCCTCTCACAGTCACGCCAGCAGCAGCGACCCCGAAGCAGCCTCCCCCATCACCGGGGAGAGAGAGAGGCCTGCCGCCGCGCGACCGCCCCACATGGCCACCGCGCTCGGTGGGGGGGCCCACCCCACCGCCGACGCCATGGAGGTCGACCCGCCGCGCGCCTCCGCCGACGAGAAGCACGTCGTCACTATTATGGGGGGAAGTGATGCAGTGACAGGCCATATAATATCGACCACAATTGGGGGAAAGAATGGTGAACCAAAAAGGACTATTAGCTATATGGCCGAGCGAGTTGTTGGAACTGGATCATTTGGGGTTGTCTTCCAGGCAAAATGCATTGAGACTGGTGAAACTGTTGCAATTAAGAAGGTTCTACAGGACAAAAGATACAAGAATAGGGAGTTACAAATAATGCGGTCGATTGACCATTGCAATGTCATTACCCTGAAGCATTGTTTCTTCTCTACCACAAGTAGGGATGAACTTTTCCTTAACTTAGTCATGGAGTTTGTTCCAGAGTCACTTTATCGTGTTCTGAAACACTACAAAGACATGAAGCAGAGGATGCCCCTGATATATGTTAAATTGTACATGTACCAGATACTCCGGGGATTAGCTTATATTCATAGTGTCCCAGGAGTTTGTCACCGAGATATTAAGCCTCAGAATATTTTGGTGGATCCTCTTTCCCACCAAGTCAAGGTTTGCGACTTCGGGAGTGCTAAAATCTTGATTAAAGGTGAAGCTAATATATCATATATATGCTCACGTTATTATCGTGCTCCTGAGCTCATATTTGGTGCAACTGAATACACAACATCTATTGATATATGGTCAGCTGGATGTGTTCTTGCTGAGCTTCTTCTTGGTCAACCTTTATTTCCTGGTGAAAATGCTGTGGACCAGCTTGTTGAGATTATCAAGGTTTTGGGCACTCCAACTCGAGAGGAAATTCGTTGTATGAATCCCAATTATACAGAATTCAAGTTTCCTCAGATAAAAGCATGTCCATGGCACAAGATCTTCCACAAGAGAATGCCTCCAGAAGCAATAGATCTTGTTTCCCGTCTTCTTCAGTATTCGCCAAATCTGCGATGTAGTGCACTTGAGGCGTGTGCTCATTCATTCTTTGACGAGCTACGAGAACCACATGCAAGACTCCCAAATGGCCGCCCATTTCCTCCACTATTCAACTTTAAGCAGGAACTAGCAAACGCACCACCGGAGCTTATCAGCAGGCTGTTACCAGAGCATGCTCAGCGACATTCAGGATTTGGTTCCTTATTTGGGAGTGGACCGTAG
>Isoform0000744
ATGGCTTCGCCTTACGCCGGCGGCGTGCAGCCTCCCTCTCCCGCTGCGGCGGTGCAGCAGCAGCAGCAGCAGAACCACTCCCTGGCGTTCCGCGTGATGCGGCTGTCTCGCCCCTCACTCCAGCCAGACCTGGCCGCGCTGCTCCGCTTCGACCCACGCGACGTCTTCCTCCCTGAGGACGCGCTCACCGGCTCCGACCCGTCCGCCGCCGCCAAATTCCTCGACGGCCTCCTCCACCCTTCGGACTCCGCCACTGCCGTCCCTGGAGACTTCACCTTCCGCGACCGCTTCCTCCTCCGCGACCCAGCCGACGCGCTCGCTCTGCCGGGCCTCCTCGTCTTGCCCCAGTCGTTCGGTGCGATCTATTTGGGCGAGACCTTCTGCAGTTACATCAGCATCAACAATAGCTCCAGCTTTGAGGCCAGGGACGTCGTCATCAAGGCCGAAATACAAACAGAGAGACAGAGAATACTTCTTCTGGATACATCAAAGTCCCCTGTTGAGTCAATTAGATCAGGGGGTAGATATGATTTCATTGTGGAGCATGATGTCAAAGAACTAGGAGCACATACGCTTGTATGTACTGCTTTATATAATGATGGTGATGGAGAGCGTAAATATCTTCCCCAGTTCTTTAAGTTCTCTGTTTCAAATCCATTATCTGTTAGGACAAAGGTTCGCACCATCAAGGACATCACATATCTGGAAGCCTGCATAGAGAACCATACAAAATCTAATCTTTACATGGATCAAGTTGATTTTGAGCCTGCCCAACAATGGAGTGCTACAAGATTGGAAGCTGATGAACATCCCTCAGCAGTGAAGTCTACAATAGGCGACCTCTGTAAACAACCGATCCTCATCAGAGCTGGGGGAGGAATATACAATTACCTTTATCAGCTAAGATCATCATCTGATGAAGCTGGTCAAACGAAGTCCGAGGGAAGCAGTATACTTGGTAAATTTCAGATAACATGGCGTACAAACCTGGGTGAACCAGGCCGTTTGCAGACTCAAAACATTCATAGCACTCCGACTGCAAGCAAAGATGTTGATCTCCGTGCTGTGAAAGTTCCACCTATCATATATGTGGAAAGAGCATTTCTGGTCAATCTGTGCCTTACAAATCAAACGGACAAAACTGTGGGCCCTTTTGAAGTATTTCTAGCTCCAAGCATGTCGGGTGAAGACAGAGCTGTTCTAGTCAATGGACCACAGAAGTTGATTTTACCTTTGGTGGAGGCTTTTGAATCTATCAAATTTAATCTGAGCATGGTAGCCACCCAGCTAGGAGTGCAAAAGATTTCCGGAATTGCAATGTACGCTGTTCAGGAAAAGAAGTACTATGAACCTTTGCCCGACATAGAGATTTTTGTTGATGCAGAATAG
>Isoform0000745
atgAGTTCCTCTTCCACGTCCAGCGCTGTCTTGCTAGCAGGAGCAGTACTCCTAGCACTGACCTTAGCACAGCATGGCTTCCTCGCCGCAACCGTCGGCCCCAGGGTCATCGTCGTCGGCGCCGGCATGTCCGGGATCTCGGCGGCGAAGAGGCTGTCGGACGCCGGGATAATCGACCTGCTGATCCTCGAAGCGACGGACCACATCGGCGGCCGGATGCACAAGAAGAACTTCGCCGGCATCAACGTCGAGGTTGGAGCCAACTGGGTGGAGGGCGTCAACGGCGGCAAGATGAACCCCATCTGGCCCATCGTCAACTCCACGCTCAAGCTCCGGAACTTCCGCTCCGACTTTGATTACCTCGCCCAAAACGTCTACAAGGAGGACGGTGGCCTCTACGATGAAGATTATATTCAGAAGAGAATTGACAGAGCGGATGCTGTGGAAGAGAGTGGGGATAAGCTGTCTGGCACTTTGCACGCCAGTGGCAGGGACGACATGTCTATCCTTGCAATGCAGCGCCTCAACGATCACCAGCCGAACGGGCCGGCGACGCCGGTGGACATGGTGGTGGACTACTACAAGTACGACTACGAGTTCGCGGAGCCGCCGCGGGTGACCAGCCTGCAGAACACCGTCCCTCTCCCGACCTTCAGCGACTTCGGCGACGACGTCTACTTCGTCGCCGATCAGCGGGGCTACGAGGCCGTCGTCTACTACCTCGCCGGCCAGTACCTCAAGACCGACAGGTCTGGAAAAATCGTCGATCCACGGCTGCAGCTCAACAAGGTGGTGCGAGAGATCAAATATTCCCCGGGTGGCGTCACCGTGAAGACGGAGGATAACTCGGTGTACAGGGCTGACTATGTTATGGTTTCTGCAAGCCTGGGTGTCCTGCAATCCGCTCTCATTCAGTTCAAGCCGCAGCTACCTGCATGGAAGGTTACGGCGATCTACCAATTCGACATGGCCGTGTACACAAAGATCTTCCTCAAGTTCCCCAAGAAGTTCTGGCCTGAAGGGAAAGGGAGAGAGTTCTTCCTCTACGCGAGCAGCAGGAGAGGTTACTACGGAGTGTGGCAGGAGTTTGAGAAACAGTATCCTGGTGCCAACGTCCTCCTCGTCACCGTGACCGACGAGGAGTCGAGGCGTATTGAGCAGCAGTCGGACAACCAGACCAAGGCAGAGATCATGCAAGTGCTGAGGAAGATGTTCCCCGGCAAGGACGTCCCGGATGCCACCGACATTCTTATCCCAAGATGGTGGTCTGACAGGTTCTACAAGGGCACCTTCTCCAACTGGCCAATTGGTGTCAGCCGCTACGAATACGACCAGCTTAGGGCACCGGTTGGAAGGGTACACTTCACCGGTGAGCATACCAGCGAGCACTACAATGGCTATGTCCATGGCGCTTATCTTTCAGGTATCGACTCTGCTGAGATTCTCATCAACTGCGCCCAGAAAAAGATGTGCAGGTACAATGTCCAGGGCAAGTATGACTAG
>Isoform0000746
ATGGCGGCCACCTCCGAGAAGGCCATCAAGCAGTTCTCAGCGCTCATGGAGCAGCTGGAGGAGCCGCTCAAGACCACATTCCAGAATGTGCATCAAGGAAATCTGAGAGGGACTTTGTTGCGTTTTCTGAAGGCTAGAGAATGGAGTATCCCTAAAGCTCATAAAATGCTAATGGATTGCTTAAACTGGAGAGTACAGAATGAGATTGACAGCGTGTTAGCTAAACCCATTCTGCCATCTGATTTATATAGAGCCATTCGGGACACGCTACTTGTTGGATTGACAGGGTACTCCAAGCAGGGACAACCTGTTTATGCATTTGGTGTGGGTCTTAGTACTTTTGACAAGGCCTCGGTGAACTATTATGTGCAGTCACACATACAGATGAATGAATATCGAGATCGTGTTGTCCTGCCGGCTGCATCAAAGAAGTTTGGGAGACAGATTAATACCTGCTTGAAGGTTATGGATATGACTGGCTTGAAGCTGTCTGCACTGAGCCAAATAAAGATGTTGACCATGATTACAACTGTTGATGACCTTAATTATCCTGAGAAAACAGAGACTTATTACATTGTGAATGCTCCATATGTTTTTTCAGCATGTTGGAAGGTTGTGAAGCCACTTTTACAAGAAAGAACTAAAAAGAAGATCCAAGTCCTGTATGGCTCTGGGAGGGACGAGTTACTGAAGGTTATGGACCACGAGTCACTTCCACACTTCTGCAAAAGAGAAGGATCAGGCTCATCCAGGGACTCTTTAGATGGAGTAGATTGCTACTCGTACGATCACCCTTTTCACCAGCAGCTGTACAGCTACATGAGGCAGCAATCTCTGAATCAGGACTCTCTTGGTCCCAGAAAACAAGGCTCAGTCCATGTGGATGTGCCTTCACCTGGCCTTGAGGAGGTCAAGATTGCGGAGACAATCAAAGCAGAGCTCCAGAATTTGAGGGGAAGCAATGGTCTCACTCATTCATTCTACAGCATACAGATCGAAGGTCCATGA
>Isoform0000747
ATGGTAGCGACTCGCCGCTCGGTTCGGAGGAGCGGCAGCGGTGCGCTCCCGCCCAACGGAGCGCCGTCCGAGCCGGCCTCCAGCTCCCCTCCAACCTCCCTTCCCCCGCGGCGCGCCCGTGATGCCTCCGACCTCTCAGGGGGGAATAATGGCTTGGTTATCTCTAATGACAACACACTGAAGCAGACTGTGGAGGTAGAAAAACAGGAGAGGCAAGGTAAGCAGGTTTTAGTAGTTGAGGAACTGGATGAGTTGAATGAGGATTCGGGGTCACTGGGTGAGCCACCGGGTTGGCTTCCTGACGGTTGGATTATGGAGGTCTGTCAAGAAGACAATGGCTCCATCTACCAGTACTACACTTCCCCAATGTCCGGATACACATTCACATCAAAGATGGAGACGTTGCATTATCTTTTCTCAGGGGTGGAAGAACATATGTTGGAGTTGCAGGCAAGCGCTGTGGACAACGAGCTTCATGAGTCACATACATGGCTTCCACGTGGGTGGGTGATTGAAGTCAGAGCCGGTGGGAAGAAAATGGACAAAATGTACAAGTTCTATGTTCACCTACCTACTGGGAAGCGATTCTTGTCAAAAGCAGAAGTATTGCACTTTGTTAATAAGGGAATGGTTTCTACATGTGATATGGATGTGCTGTGCAACACTAGCACTGATGATAATATTCTTGCTCATGTGGAGTTCAATCCTGATGGTTTACCAGATGGATGGGTGAAAGAAACAATATTTAGAAAGTGCAATGATGGAATCAGAAAAGACCCGTATTATACCGATCCTGTTAGCCATCGTGTATTTCGCACGCTTAAGTCTGTATTGAGCTACCTTGGAACTGGAGAAATATCTAAGCATTCCTATTTACCAAGGAGAAATGTCATTGACATGTATTCATTTGACAAGTGTGCAGATCTGCCTAAACGTATGCTGAAAAGACTGAAAGCAGAAGGACAAACAAAGAAAAAATTCATGAGAGCACTGGTTTTAGACAAGGAATTATCTAATGGGCAGACTTCAAATCACTCTGAAGGTGCTATTGAGTTAACTCAATCTAACCCCGAAGGAGATAAGTTTGGATCTGTGGAAGCGACATGCGAAAAAGGAATCAGTTCAGAGACTATGAAACAACGAAGAGGGAGGCCGAAGAAAATCTTGAAGCAAACAAATGATAGCATTTCAGATCGTGACAAGGGTTCACAGAAGGAGCACATTGAGGCCAAAGATGATGTAGATATCAGTGGTGGGAAAGACTTGACGAATGTGAAGACTTCAGAGTGTACCGTGATACAGAATAGCACAATGATAATCAAGGAAGTAAACAACAACACAGCAGAAAAAAACCTGTCGAAGACAGAGGGAGACAAATCTGATTTGGTAACCAGCAGCATGAGTTTGCACAAGCAAGAGAATGGCAGATTAACTGAAGTTAGTGAGAAGGCAACATTCTCCACAGTTCATAAATTTTACAAGAGGAGAAGTTGCAACCAGACACTCGGTTCAAGAAAAAGATGA
>Isoform0000748
ATGGTTGAATGGACCCGTGCAGAGAAGCGAACCTTCCTCAGGCAGCGTGTAGAAGCAAGGCTGGCAGCCCTTCTGTTAGAGAATCAGGAGTATACTGAGGCCCTCACACTCCTTTCTGGACTCATCAAGGAAGTCAGGAGGCTGGATGACAAGTTGCTTCTTGTGGACATTGACCTTCTGGAGAGCAAGCTCCATTTCTCTCTGAGAAACCTTCCAAAAGCCAAAGCTTCTCTGACCGCTGCAAGAACTGCAGCCAATGCCATTTACGTGCCACCATCTCAGCAGGGCACTATTGATCTGCAGAGCGGAATCCTTCATGCTGAAGAGAAGGATTACAAGACTGCTTACAGCTACTTCTTCGAAGCATTTGAAGCTTTTAGTTCACTGGAAGATCCCAAGGCCATCTTCAGCTTGAAGTACATGCTTCTGTGCAAGATAATGGTCAACCAAGCTGATGATGTTGCAGGAATCATCTCATCAAAGGCTGGCCTGAAGTATCTGGGTCCTGATGTTGATGCTATGAAATCTGTGGCCGATGCCTACTCCAAAAGGTCTCTGAAGTACTTCGAAACTGCTCTCCGTGATTACAAAGCTCAGCTGGAAGAAGATCCTATTGTCCACAGGCACCTTTCTTCGCTGTATGATACTCTCTTGGAGCAGAATCTCTGCAGGCTGATTGAGCCCTACTCAAGGGTGGAGATTGCCCACATTGCAGAGATGATTGAGCTGCCAATCAACCATGTTGAGAAGAAGCTGTCCCAGATGATCCTTGACAAGAAATTCGCAGGGACACTAGATCAAGGTGCTGGCTGCCTCATCATCTTCGAGGACAGCAAGACTGAGGAGATCTTCCCTGCCACGCTTGAAACGATCACGAATGTGGGGAAGGTTGTGGACAGCCTGTACATGAGATCGGCCAAGATCATGGCCTGA
>Isoform0000749
ATGGCGGAGCCGAGCCAGGAGCAGCTGCTGCGGTCGTTCGTGGAGGTGCCGGCGGGCTCGCACTTCCCCATCCAGAATCTGCCCTTCGGGGTCTTCCGCCGCCGGGGGTCGCAGGCGCAGGCGCCGCGCCCCGCGGTGGCCATCGGGGACTTCGCGCTCGACCTCGCCGCCGTCGCCGACGCGGGACTCTTCGACGGGCCCGTGCTCTCCGGCTCCCCGTGCTTCCACCAGGAGACGCTCAACATGTTCTTGGGGATGGGCCGGCCGGCGTGGAGGGAGGCGCGCGCCACGCTGCAGAAAATCCTCTCAGCCGATGAGCCAGTCTTGCGTGACAACAAGGCCCTGAGGAACAAGTGTCTGGTACCAATGAGTGATATCGAGATGGTTCTGCCAATCACGGTTGGAGGCTACACAGACTTCTTTTGTTCTGTGCACCATGCGAGGAACTGCGGATTCATCTTCCGAGGACCGCAGACTCCAGTCATGCCAAATTGGTTTTATCTTCCAATAGCATACAATGGGCGAGCATCATCTATAGTTGTGTCTGGAACCGATGTCATTAGGCCCAGAGGACAAGGACATCCAACAGGGAACTCTTCTGCTCCTTATTTTGGCCCCTCTCAGAAGCTTGATTTTGAACTTGAGATGGCTGCCATTGTTGGTCCAGGGAATGAATTAGGCAAACCTATTGATATTAATGACGCTGAAGAACATATTTTTGGCCTAACTTTGATGAATGATTGGAGTGCCAGAGATATCCAGGCTTGGGAGACTATACCTCTTGGACCTTTCCTTGGGAAAAGCTTCAGTACCACCATATCGCCATGGATTGTTACTCTGGATGCTTTGATGCCTTTTATGTGTGATGCTCCTAAGCAGGAACCCGAGCCTTTACCGTACCTAGCTGAAAAAAACCACATAAACTATGACATCCCTCTTGAAGTCTGGGTTAAGCCCAAAGGTCAAAATGATGCATCAATTGTCACAAAAACTAATTTCAAGCATCTGTATTGGACGGTGACGCAGCAGCTAACACACCACACTATCAATGGATGCAACATGAGTCCGGGGGATATATTTGCAACTGGCACACTCAGTGGACCTGAACCGGACTCCCTCGGATGTCTGCTGGAGCTGACATGGAACGGGCAGAATGAGATACCGGTGGGCAATTCGACCCGCAAGTATCTAGAAGATGGAGATGAGGTCATCTTGACAGGATGCTGCAAGGGTGAAGGCTACAACGTTGGTTTTGGAACCTGCACCGGGAAGGTTCTGCCGGCACTTCCCTGA
>Isoform0000750
ATGGGCGTGGAGAACGGCAGCAGCCCCTGCCCCGCCGTCGACGCGGCGGTGACCGTGACCGGCGCCCGCACCGTGGCGCCCGCCAAGAACCGCTGCACGCTCGCCACCTTCGACCTCCCCTACATCACCTTCTACTACAACCAGAAGCTGCTCATGTACCGCACCGCCCCGGACTTCCCGTTCCCGGACGCCGTGGCGCGCATGACGGCCGCGCTCGCCGACGCGCTCCGCGTCTTCTACCCGCTCGCCGGCCGCATCCGCCAGCTGGACGACGGCGCGCTCGCCGTCGAGGGCGACGAGGGCGCCGAGGTGTTCGAGGCCGAGGCTCTGGGCGTCGCCGTCGACGACCTCGCCGGTGGGGACTGCAGCGACGAGGCGGAGAAGGTCATGCAGCTCCTCGTGCCCTACACTGGCGTCATGAACCTCGAGGGACTCCGCTGCCCGCTGCTCGCCGTCCAGTTCACGAAGCTCAAGGACGGTCTGGCGGTGGGGTGCGCCTTCAATCACGCGGTGCTGGACGGCACCTCCACGTGGCACTTCATGTCGTCCTGGGCCGAGCTCTGCCGCGGCGCCCCCGTGTCTCTCCAGCCCATCCACGACCGGTCCTTGGCCCGGTCCGTGCGCGTGCGGCTGGAGCTGCCGGCGTCCGCGGAGGCCCACGAGAAGACGGACCCGAACGGCCCCAAGAAGGCGCTGGTGGCGCGCGTGTTCTCGTTCCCGGCGCCCACCGTGGCGCGCATCAAGGCGGCCGCCAACGCGGCGCTCCCGCCGGGCGCGGCCAGCGCCAAGCCCTTCTCCACGTTCCAGGCCCTGGGCGCGCACATCTGGCGCGCCGTCTCCCGCGCCCGCGGGCTGGGCCCCGCCGACATCACCGCCTTCGCCGTCTTCGCCGACTGCCGCGCCCGCCTCGACCCGCCGCTGCCGCCGGCCTACTTCGGCAACCTCATCCAGGCGGTGTTCACGGGCGTGCCGGCCGGGATGCTCCTGGGCGGGCCCCCCGAGCTGGCCGCGGGCCTGCTGCAGAAGGCCATCGGCGAGCACGACGCCGCCGCGGTGGCCAGGAGGCTGGAGGAGTACGAGGCGGCGCCCAAGCTGTTCCACTACAGCGACGCTGGCCCCAACTGCGTGGCCGTCGGCAGCTCGCCGAGGTTCAAGGTCTACGACGTGGACTTCGGGTTCGGGAGGCCCGAGCGCGTCCGCAGCGGCGGCAACAACAAGTTCGACGGCATGGTGTACCTGTACCCGGGCCGCGGCGGCGACGGCGGCATCGAAGTCGAGCTGGCGCTGCAGCTGGAGCCCATGCAGAGGCTGGAGAAGGACGACGACTTCTTCCTGCGCCAGGCGGCAGCCTAG
>Isoform0000751
ATGTCTTTTCGGAGCATGGTTCGTGATATAAGGGAAAGTTTTGGGAATATATCGAGGCGGAACTTTGAGGTGAGAATTCACCACAGAGGGAAGTCTCTTGGATCTTCAAGTGACTTGCAAGACAGGCCTGCTGAAATTCAGCAAAGCAGGTGGGCTAGCCTTCCTCCTGAGTTACTCCGCGATGTGATGAAAAGGTTGGAGGAAGATGACAGTAGCTGGCCGGATCGCAAGGATGTTGTTTGTTGTGCCTCTGTTTGCACAACCTGGAGGGATATGTGTAAGGATATAGTGAGAAGTCCAGAACATTGTGCAAAACTCACATTTCCAGTATCTCTTAAGCAGCCTGGACCCCGAGACGGAGTAATCCAATGTTTCATAAAAAGGGACAAATCAAAGCTAACGTACCGGCTCTACTTGTCCCTTAGTTCTGCTGTGCTTGATGAGAACGGAAAGTTCCTATTAGCTGCGAAAAGGAGCCGCAGGATGGCGCACACGGAGTATGCTATTTTTATGGATTCAAGGAATTTCTCCCGATCGAGTACTGGCTACATTGGGAAGTTAAGGTCAAATTTCCTTGGAACTAAATTTATCATCTACGACACACAGCCTCCGTACAATGCCGGGAAACTTTGCGCACAGGAACGTGCCCCCAGCCGTCGGTTGTCTTCCAGGAAAGTTTCACCAAGAGTTCCAATGGGCAGCTACCCCATTGCTCAGGTAAACTACGAGCTGAACGTGCTCGGAACCCGGGGGCCAAGGCGGATGCAGTGTGCTATGCATTCCATCCCCGCATCAGCAGTCGAGCCTGGCGGTGTTGTGCCTATCCAATCGAAAGAACTCCCAAGGCTGTTTGACGAGTCCTTCCGCAGCACAGCAACTTCTTTCTCCAAGCACTCTGTTGTGGACAGCTCCATGGACCTGAGCAGCTGCCGGTTCTCCGAGCTTCGGTGGAGGGGCTCTGCAAGAAGGTGGTGGCGACGACTCAGAGAAGGAGAGGCCTCTGGTTCTGCGCAACAAGGCGCCAAGGTGGCATGA
>Isoform0000752
ATGCGAATCGAGGAGCTTCCGGGCGATCCGGGTGGAGGACGAGGTGGAGAGGGCGGGGAGGATGAGCTGCTGCTTCCGCGTCGCGAGGATGGCGACGCGGCGGAGGTCGAGAGTGGAGTGGTGATGCGGGTGGCCGTCGACGCGAAGCGCGCGGCGGTGGGTGTCGGCGCTCGGATGCTTTTCTATCCGACTCTGGTGTACAACGTCGTGAGGAATCGGTTCGAGGAGCACTTCCACTGGTGGGATCAGATCGATGAGCATGTCCTGCTTGGTGCTGTTCCATTCCCTAGCGATGTTCTCCGGCTAAAGGCGCTTGGAGTTTGTGGTGTGGTGACACTTAATGAATCGTACGAGAGGCTTGTTCCCGCATCCCTCTACGAGGCTCATGGAATCGAAAACCTGGTGCTACCAACAAGGGATTACCTTTATGCGCCTTCATTTGTTAACCTTTGCGAAGCTGCTGACTTCATCCACAGAAACGCTTCATGTGGGAAATTGACGTATGTGCACTGCAAAGCTGGACGAGGACGTAGCACTACGGTTGTCATTTGCTATTTGGTGCAATATAAAAATATGACTCCTGCTGAAGCTTACGAACATGTCCGCTTGCGTCGGCCTAGGGTATTATTAGCTCCTGCACAGTGGCAAGCTGTGCAAGAATTCTATCAACTAAGAGTGAAGAAAACTGGGAGATCTAGTCGCCTGGACAATCCTTTAATCAAGCCACCGTTGTTCCTTGCCACTCACAACCTTGTTGCCTTTGACGATAGCGCATTTGTGATGGTCTCAGAATCAGACCTCGAAGGGTATAATGCGGATGCACTGGCACTTAACATGGGCAGTGGATTGTGGGAGATAAGCTTGATATACCGTGTCCAGTTTGCGAGCAAGGCAGCTTTTGCTGGGTTTTCGTATCTGTGGCTTCGATGCCGTGCCTGCAAGGAGGCTCTACCTGAGAATGTGGGGAGAGAGAGCTGCTCTCTTGAGGTTGAGCAGCTAACAACTGGTCATCCGTGTCTACTGCAAGGTGTCGTGGTTAATCCATGA
>Isoform0000754
ATGGCGAGCTCGTCTGTGGCGGCGGACATGGAGCTGGACCGCCCGAACCTGGAGGACTACCTCCCGCCCGACTCGCTCCCGCAGGAGGCGCCCCGGAGTCTCCATCTGCGCGATCTGCTGGACATCTCGCCGGTGCTAACCGAGGCGGCGGGTGCCATCGTCGATGATTCATTCACGCGTTGCTTTAAGTCGAATTCTCCAGAACCATGGAATTGGAACATATATTTGTTCCCCTTATGGTGCTTCGGTGTAGTAATTAGATATGGAATACTCTTCCCACTGAGGTCCTTAACACTTGCATTAGGATGGTTAGCATTTTTTGCCGCCTTTTTTCCCGTCCATTTCTTATTCAAAGGTCAAGACAAGTTGAGAAGTAAAATTGAGAGGAAGTTGGTTGAAATGATGTGCAGTGTTTTTGTTGCTTCATGGACTGGAGTGATCAAGTACCATGGACCACGCCCAAGCACACGACCTCACCAGGTATTTGTTGCAAACCATACATCAATGATAGATTTCATTATTCTGGAGCAAATGACGGCATTTGCTGTCATCATGCAGAAGCATCCTGGATGGGTTGGATTTATTCAGAAGACTATCTTGGAAAGTGTGGGTTGCATCTGGTTTAACCGTAATGATCTCCGGGATCGTGAAGTTACGGCACGGAAGTTGCGTGACCATGTTCAACATCCAGACAACAACCCTCTCTTGATTTTCCCTGAAGGAACTTGTGTTAACAACCAGTACACGGTCATGTTCAAGAAGGGTGCCTTTGAGCTTGGCTGCGCTGTCTGTCCAATAGCTATCAAGTACAATAAAATATTTGTGGATGCCTTCTGGAACAGTAAGAAGCAATCTTTTACAATGCACTTGGTCCGACTGATGACATCATGGGCTGTTGTGTGTGATGTTTGGTACTTGGAGCCGCAATATCTGAGGGAGGGAGAGACTGCAATTGCGTTTGCTGAGAGAGTAAGGGACATGATAGCAGCTAGAGCTGGTCTTAAGAAGGTTCCGTGGGATGGCTATCTGAAACACAACCGCCCTAGTCCTAAACACACTGAAGAGAAGCAACGCATATTCGCAGAATCTGTCTTGAGGAGACTAGAGGAAAAATGA
>Isoform0000755
ATGTACGGCGGAGACGAGGTTTCGGCAATCGTCATAGATGTGGGCTCCTACAGCTGCAAGGCGGGCTACGCCGGCGACGACACCCCCAAGGCCGTCTTCCCGTCGGTCGTTGGTTCAATTGAACAAACTGAAGACACCGATGACCCCAAGCCAGATAAGGAAGCTGACTCTGCATCAGATTCTAAGAATGGGGCCAAGCCTATGGATGTGGACAAAGCCAAGACAAAACGCAAACTTTATGTTGGCCAAGAGTTAGAGTTCAGGAGGGATCACATGGAGGTGATTTCACCTATGAAAGATGGAACGGTAACTGATTGGGATATTGTTGATAATATATGGAATCATGCTTTCAGACGGAGGTTGTTGATCAATCCTGAAGAGCATCCCATGCTCATAGCTGAACCATCTACAAACACTGCACAGCAAAGAGAGAAAGCAGCGGAACTTATGTTTGAGAACTACAAAGTGCCAGCACTGTTCCTAGCCAAAAATGCAGTGCTCACATCTTTTGCGTCTGGACGAGCTACATCTTTGGTGGTTGACAGTGGTGGTGGGTCTACTGTGGTTTCTGCTGTGCATGATGGTTTTGTTTTGCAAAAGTCTGTGGCTACTTCTCCAGTTGGCGGTGAATTTTTAACTGACTGTATGATGAAAAGCTTGGAGAGCAAGGGCATCGTTATTAGGCCCAGATATTCATTTAAGAAGAAGGAAACCAGTCCCGGAGAATATAAGATTGTAGATCTTGATCTTCCAAACACAACTGAGAGTTACAGGTTGTACTGCATGAGAGCTATTGCTAGTGACATCAAGGAGTCTGTTTGCAGAGTTCCAGATACTGCTTTTGATGAAGTGGCATATGCAAATGTTCCTACGACTTCATATGAGCTTCCTGATGGACAAACTATTGAAGTTGGTGCTGATAGATTCAAGGTTCCTGATATTCTATTTAATCCATCTCTATCCCAGACTATTCCTGGGATTGATGGATTTGCAGATTCAACACCAGTCCCGTGGCCTTCACCGAATGGTCGTTGA
>Isoform0000757
ATGCCCACCTTGGAGGAGAGGCTCCGGCGTGATCAGCTTCGAGCCGCCTACATCAAACGGAAGTTCTCTGGCGCCAAGGGTGGCGCGGCCGGCGACGTCGAGCAATCGGACGCCGCGACCGTGCCGACCACGCTGGGCACCTCGCTGAGCACGTTGGAGTACGTGATCACCGTCGGCATCGGGTCGCCGGCCGTGACCCAGACCATGTCCATGGACACCGGCAGCGACGTGTCGTGGGTGCAGTGCAAGCCGTGCTCGCAGTGCCACTCCCAGGCGGACTCGCTCTTCGACCCCAGCGCGTCGAGCACCTACTCGCCCTTCTCCTGCAGCTCCGCCGCCTGCGCGCAGCTCAGCCAGAGCCAGCAGGGGAACGGGTGCTCCAGCTCCCAGTGCCAGTACATTGTCAACTACGGCGATGGCTCGAGCGCGACCGGGACCTACAGCTCCGACACGCTCACGCTGGGCTCCAACGCCATCAAGGGCTTCCAGTTCGGGTGCAGCCAGTCCGAGTCCGGCGGCTTCAACGACCAAACCGACGGGCTCATGGGGCTCGGCGGCGGCGCGCAGTCTCTCGCGTCCCAGACGGCGGGGACCTTTGGCAAGGCCTTCTCGTACTGCCTCCCGCCGACTCCGGCCTCCTCCGGGTTCCTCACTCTTGGAGCGGGAAGCTCGGGCTTCGTGAAGACGCCGATGCTCAGGAGCACCCAGATACCGACGTACTACGGCGTGCTCCTTGAGGCCATCAGGGTGGGAGGTCAGCAGCTCAACATACCCACCTCGGTCTTCTCCGCCGGGTCGGATCATGGACTCCGGTACAATCATCACGAGGCTGCCGCCGACGGCGTACTCGGCGCTGTCGTCGGCGTTCAAGGCCGGGATGAAGCAGTACCCGCCGGCACAGCCAAGCGGCATCCTCGACACTTGCTTTGA
>Isoform0000758
ATGGGTGACACTTTTGGTCAGTGGGGGAGAATTGCGCTACAAGCATCCGTGGTGATAAACAATGTCGGTGTGTTGATTGTATACATGATTATTATTGGCGATGTCCTATCAGGAACATCATCGACAGGTGTTCATCACAGTGGCGTTTTTGAGGGGTGGTTTGGACCTCATTTGTGGAATTCTCGTCCCATTGTACTCCTCGCTACAACTCTTCTTGTGTTTGCTCCATTGGTGAGCTTTAAGCGTTTGGATTCATTGAGATACACATCTGCACTATCAGTTGCTCTTGCTGTGGTTTTTGTTGTCATCACTGCTGGGGTTGCTATTGTCAGACTCATCCAAGGAACTGTGGAGATCCCCAAACTCTTTCCTGAGATAGATGGAGTTAGTTCTGTCTGGAAACTGTTCACAGCTGTGCCTGTTCTTGTCACTGCCTACATCTGCCACTACAATGTTCACAGCATTGACAATGAGCTAGAGGACAAGACTCAAATTAAACCAATTGTACAAACCTCACTTGGCCTCTGCTCAAGTGTTTACGTTGCAACAAGCTTCTTCGCATATCTCCTCTTTGGCGAGGCTACCTTGGCCGATGTGCTTGCCAATTTCGACTCTGACCTTCGCATTCCATTCAGCTCTGTCTTCAATGACATAGTGAGAGTGAGCTATGTTGTCCATATCATGCTTGTCTTTCCAATAGTCTTCTTTGCCCTTAGGCTCAACTTGGATGGATTACTCTTCCCCACCGCAAGGCACATTTCCCGTGACAACAAGAGGTTCACCATTATCACCATCTCACTCATTGCTGTAATTTATCTTGCTGCCATCTTCATACCGAGCATCTGGGATGCGTTCCAGTTCACTGGCGCTACAGCTGCTGTGCTTATCGGTTTCATCTTTCCTGCCATGATTATACTCAGGGATCCATATGGTGTTTCAACCAGGCGTGACAAGGTTTTGGCAGTAACAATGATTGTGCTTGCTGTGGTGTCCAATTCTGTGGCCCTGTACAGCGATGCGCTCAACATCTTCTACAGGAAGCAGGAGGCCTAG
>Isoform0000760
ATGGCTCCCGAGCTGGCCGGCAAGATGACCGCCAAGGCCGCCGCCGCGGCGGTGAAGCCCGCGACGAGGGCGTACGTGACGTTCCTGGCGGGCGACGGGGACTACTGGAAGGGCGTGGTGGGCCTGGCCAAGGGCCTGCGCAAGGTCCGCTCGGCCTACCCGCTGGTGGTGGCCGTGCTGCCCGACGTGCCGGAGTCCCACCGCCGCATCCTCGTCTCGCAGGGCTGCATCGTCCGCGAGATCGAGCCCGTGTACCCGCCTGAGAACCAGACGCAGTTCGCCATGGCCTACTACGTCATCAACTATTCCAAGCTCCGCATCTGGGAGTTCGTGGAGTACGAGAGGATGGTGTACCTGGACGCGGACATCCAGGTGTTCGAGAACATCGACGAGCTGTTCGAGCTCGAGAAGGGCTACTTCTACGCGGTGATGGACTGCTTCTGCGAGAAGACGTGGAGCCACACGCCGCAGTACAAGATCGGCTACTGCCAGCAGTGCCCGGACAAGGTGGCGTGGCCAACCGCCGAGCTGGGCCCTCCGCCGGCGCTCTACTTCAACGCCGGCATGTTCGTGCACGAGCCCAGCATGGCCACCGCCAAGGCACTCCTCGACACCCTCCGCGTGACTCCGCCCACCCCCTTCGCAGAGCAGGACTTCCTGAACATGTTCTTCAGGGACCAGTACAGGCCGATCCCGAACGTGTACAACCTCGTGCTCGCCATGCTCTGGAGGCACCCCGAGAACGTGCAGCTGGAGAAGGTGAAGGCCGTGCACTACTGCGCGGCGGGGTCGAAGCCCTGGAGGTTCACGGGCAAGGAGGCCAACATGGACAGGGAGGACATCAAGATGCTGGTGAAGAAGTGGTGGGACATCTACAACGACGAGACGCTGGACTTCAAGGGCCTGCCCCTCTCGCCCGCCGACGCCGACGACGAGGTGGAGGCGGTGGCCAAGAAGCCGCTCCGCGCCGCGCTGGCGGAGGCCGGCACGGTCAAGTACGTCACGGCGCCCTCGGCCGCCTGA
>Isoform0000761
ATGGCGATGGCGAGCCTGGCGAGGAGGCGCGCGGCGGATGCGCTGCTGCGGCGGCCGCAGGCGGGGGCCTGGGCGTCGGCGCTGAGGGCGTACGCGACGATCGAGGAGACCGACGTGGTGGTTATCGGCGGCGGGCCCGGCGGGTACGTGGCGGCGATCAAGGCGGCGCAGTTGGGGCTCAGGACCACCTGCATCGAGAAGAGGGGCACCCTGGGAGGCACCTGCCTCAACGTCGGCTGCATCCCGTCCAAGGCTCTTCTTCATTCGTCACACATGTACCATGAGGCAAAGAGTTCTTTTGCGCACCATGGTGTGAAGTTTTCCAACCTGGAAATAGATCTGCCTGCCATGATGTCGCAGAAAGACAAGGCTGTTGCTGGTCTTACAAAAGGTATTGAAGGCCTGTTCAAGAAGAACGCTGTTGAATACGTGAGAGGAATTGGGAAGCTTGTCTCCCCTTCTGAGGTAGCCGTGAACTTGCTTGATGGCGGGTGCACTATCATCAAAGGAAAGAACATAATCATTGCTACTGGTTCAGATGTGAAATCGCTCCCTGGAGTTCATATAGACGAGAAAAAGATTGTATCATCTACTGGTGCTCTTGCTCTTAAAGAAATACCAAAGAAGTTGGTGGTTATTGGAGCTGGATACATAGGTTTAGAGATGGGCTCTGTCTGGAACAGGCTAGGGTCTGAGGTTACTGTTGTGGAATTTGCTCCTGACATTGTCCCATCAATGGATGGAGAGATTCGGAAGCAGTTCCAGCGTATGTTGGAGAAGCAAAAAATGAAGTTCATGCTCAAGACAAAGGTAGTTGGGGTTGATACTTCTGGGAGTGGTGTCAAGTTAACTGTGGAGCCTGCTGCTGGTGGAGAGCAGAGTGTGCTTGACGCAGATATTGTCCTGGTATCTGCTGGCAGAACACCATACACTGCTGACCTTGGGTTGGACACCATCGGTGTCGAGATGGACAAGGGTGGAAGAATCCTTGTCGACAAGCGCTTTATGACAAATGTTAATGGGGTCTATGCGATTGGTGATGTGATACCTGGACCCATGCTTGCACACAAAGCTGAAGAAGATGGGGTTGCATGCGTCGAGTTCATCGCGGGGAAGGAAGGCCATGTAGATTATGATACTGTGCCTGGCGTGGTGTACACCCACCCTGAGGTGGCCTCTGTTGGCAAGACAGAAGAACAGGTGAAGGAATCAGGCATTGCCTACCAGGTTGGAAAGTTCCCTCTATTGGCAAACAGCCGCGCAAAGGCGATTGACGATGCTGAAGGGTTGGTGAAGGTGATAGCTGAGAAGGAAACCGACAGAGTTCTCGGCGTACACATCATGGCCCCTAATGCCGGTGAGATCATCCATGAGGCCGTGCTTGCACTTCAGTATGGAGCATCAAGTGAGGACATCGCCCGCACATGTCATGCTCATCCGACAGTTAGTGAGGCCCTGAAGGAGGCCTGCCTTGACACCTACACAAAGGCAATCCATATGTGA
>Isoform0000762
ATGCTGATGTGTGCTTCAGGGAATTTGGTGACAGGGTTTCACACTGGACCACTCTGGATGAAGCCAATGTGGCTGCACTTGGGTCCTATGATATTGGACAAATTGCACCGGGAAGATGTTCTGATCCGTTTGGATTTGGAACAAAAAAAATGTACAGTGGGGAACTCAAGTGTGGAACCATATATAGCAGCTCATAACATGCTACTGGCACATGCATCAGCTACCAGACTGTACAGAGAAAAATACCAAGCTGTACAAAAAGGAGTTGTTGGCATAAATATATATACAATGTGGCCATACCCACTAACAAACTCCACTGCCGATTTAGAAGCATCTCAAAGATTTCTGGACTTCTATTGCGGCTGGATACTAGAACCATTGCTGTTTGGAGATTATCCAAGTGTAATGAAGAAGAATGTTGGTTCTCGCCTTCCATCCTTCAGAGAAGTTCAATCTGAAGCCATTCGTGGCACTCTAGATTTCATTGGAATAAACCACTATTTATCTTTGTATGTGAATGACCACCCTTTAGAAAAAGGCATCCGTGACTTCGTACTGGACGCTGCTGCTGACTATAGAGGTTCGAGAACGGATCCGCCAATAGGTCAGCAAGCCCCAACATCTATTCCGGCTGATCCCAGAGGATTGCAACTTTTGGTAGAGTACCTGAGTGAAGCCTATGGGAACCTTCCCATTTATATCCAAGAGACAGGTCATGCAACCACAAACGGTAGCCTCCATGATACTGACAGGGTTGATTACATGAAGAACCACATAAGCAGCACATTGACTGCTCTAAGGAATGGGGCCAATGTGAAAGGCTACTTCGTGTGGTCCTTCCTGGACGTCTTCGAGTACCTGACAGGGTTCAGGTCGCAATACGGCCTGTACCGTGTTGATTTCGAGGACGAGGCGCTACCAAGGCGAGCAAGGCTATCTGCTCGCTGGTACTCTAAATTCCTCAAGAACAAGGGGATCCGTGTAGAGGATGAGATCGACGATGCGGGATCACACGTTGAGCAATAA
>Isoform0000763
ATGTCGGCCACCGCCGTCGCCCCGATCCCTCCCGCCGCGTCCTTCCCGGTGGCGGCCCCGCCGTCGTACCCGGCCGCCTTCTCCCCCACCGCGGCGCCCACCGACGGCCACGACGGCGACCTCTACTGTCACGACAAGTCGCTCCAGCGCCACCTCGAGTTCGTCGAGATCATGGAGGAGTACGTCAAGGACGAGCTCAGGAACCTGAGGCGCGAGGAGCTGCGCGGGGCGGAGGAGGTGAAGCGGTGCCGGGCGACGCCGCTCGAGATCGGCCAGTTCATGGAGATGGTCGACGCCGACCACGGCATCGTGGCGCCGACCACCACCGGCGGCAGCTTCTACGTGCGGGTCCTCAGCACCATCGACCGCGAGCTGCTCAAGCCCTCGGCGTCCGTCGCGCTGCACCGCCACTCCCACGCGCTCGTCGACGTGTTGCCGCCCGAGGCCGACTCCAGCATTTCGCTGCTCGGCTCTTCGGAGAAGCCCAACGTCACCTACAGTGATATAGGTGGATGTGACATTCAAAAGCAAGAAATCAGGGAAGCTGTCGAGTTACCCTTGACACATCACGAGTTGTACAAGCAGATTGGTATTGATCCACCAAGAGGTGTGCTTCTGTATGGTCCTCCAGGTACTGGCAAGACCATGCTTGCCAAAGCTGTGGCACATCACACAACTGCTGCTTTTATCAGAGTAGTTGGTTCAGAGTTCGTGCAGAAGTACTTGGGTGAGGGTCCTCGGATGGTTCGAGATGTATTCCGTTTGGCTAAGGAGAATGCCCCTGCAATCATATTTATTGATGAGGTTGATGCTATAGCCACTGCACGTTTTGATGCTCAGACAGGTGCTGACCGAGAAGTTCAGCGCATTCTGATGGAGCTACTTAATCAGATGGATGGATTTGATCAAACAGTGAATGTGAAGGTTATAATGGCAACTAATAGGGCAGATACTCTAGATCCTGCTCTGTTGCGTCCAGGTAGACTTGACAGGAAAATTGAGTTCCCTCTTCCTGATCGGCGGCAGAAGAGGCTTGTGTTCCAAGTCTGCACTGCCAAAATGAATTTGAGTGACGAGGTTGATTTGGAAGATTATGTTGGCAGACCGGATAAGATCAGTGCTGCTGATATTGCTGCAATATGCCAAGAAGCTGGCATGCATGCCGTCAGGAAAAATCGGTACGTGATTCTGCCCAAGGACTTTGAGAAGGGCTACCGGACCAATGTGAAGAAGCCCGAGACAGACTTCGAATTCTACAAGTGA
>Isoform0000764
ATGCGTCCAGGCCACCTCACCTCCATGCTCGAAGCCGGCAAGCGGCTGCTCGGCAGAAGCCGCTGCCCCATGTCGCTCACCGTGCTCGTCACGCAGATGACCATGTCCGCCAACCTGATGTCCGACGTCGCCGACATCATCCGGCGGGAAGCAGACTCCGGCTTCGACATCCACTTCGTCCACCTCCCCGCCGTGGAGCTCCCCACCGCTGATCACGGTCTCGAGGATTTCATGGTGCGCTTCATACAGCTCCACGGGACATACGTCAAGGAAGCCGTCTCCGGCATGTCTTCCCCGGTAGCCGCGGTGGTGATGGACTACTTCTGCACCACCCTGTTCGATGTCACGCGCGAGCTCGCACTGCCGGTGTACGTCTACTTGACGTCCGGCGCGTCGATGCTCGCGCTCCTGCTGCGGTTGCCGGCGCTGGATGAGGAGATCTCCGGAGATTTTGAGGCGATGGAAGGAGCAGTTGATCTGCCCGGGATGCCGCCGGTGCCGGCTCGTCTCATGCCAACTCCGGTAATGACGAAAGGTCCAAACTTCGCGTGGCTCGTGTACCACGGCACCCGCTTCATGGAGGCCGCTGGCATCATCGTCAACACGGTGGCCGAGCTGGAGCCGTACATCCTTGCAGCCATCGCCGGTGGCCTCTGCGTGCCCGGACGCCGCGCTCCAACCGTCTACCCGATCGGCCCCGTCGTGCCTGTCAAGCCGCCCGGCGACGGCGAGCAGCTACAGCAGCTACACGAGTGCGTGAGGTGGCTCGACGCACAGCCACCAGCATCCGTCGTGCTGCTCTGCTTTGGGAGCATGGGCGGTAGCTTCCCCTCGCCTCAGGTCCGAGAGATCGCCGACGCCCTCGACCACAGCGGGCACCGCTTCCTGTGGGTACTCCGTGGCCCACCCGCTGATTCCAAGTACCCAACGGATGCCAACCTCGACGAGCTGCTCCCAGAAGGGTTCTTGGAGAGGACCAAGGACAGGGGTCTCGTGTGGCCCAAGTGGGCGCCGCAGAAGGACATCCTCGCCAACCCTGCCGTCGGCGGCTTCGTGACCCACTGCGGGTGGAACTCGATCCTCGAGAGCCTGTGGCACGGCGTGCCGATGGTGCCGTGGCCGCTGTTCGCGGAGCAGCACCTGAACGCGTTCGAGCTCGTGTCCGTGATGGGCGTCGCCGTGGCCATGCAAGTGGACAGGAAGCGCGACAACTTCGTCGAGGCAGCGGAGCTGGAGCGCGTGGTCCGGAGCCTGATGGGCGGGTCGGAGGAGGAGGGGAGGAAGGCGCGAGAGAAGGCCACGGAGGCCAAGGCCCTATGCCGGAAAGCCGTGGCCGACGGCGGGTCCTCGGAAGTGTCGCTGCAACAACTAGCGCGTGAGATTGGAGAGCACAGAGAATACCAAGCAAGAACAACGGAAGCAACGCCGCTTCCTCAACATGTTCACTACCCCGCTGCCACCCTTGGCGCTGCCAGCCATGGGTGA
>Isoform0000765
ATGGGGAGCGCGGACCTGGTGCTCAAGCTGTCGTGCGAGGGCTGCGGCAACACGTCGGATCTCTACGGCACGGGGTGCAAGCACACCACTCTCTGCAGCGACTGCGGGAAGTCCATGGCACGCTCCCGTGCCCGCTGCCTCGTATGCTCGGCGCCCATCACCAGGCTCATCCGGGAATATAATGTACGAGCTAATTCTGTTACGGATAAGACATACTCTATTGGAAGATTTGTCACTGGCTTACCTCCTTTCTCGAAGAAGAAGAATGCTGAGAATAAGTGGTCTCTTCATAAGGAGGGTCTACAAGGACGTCAGATAACTGAGAATATGCGGGAAAAATACAGCAAGAAACCATGGATTTTGGAAGATGAAACAGGCCAATATCAGTATCAAGGTCAAATGGAAGGATCACAGTCGGCTACAGCTACGTATTATTTGTTAATGAGGCATGGCAAGGAATTTAATGCATATCCTGCTGGTTCTTGGTATAATTTCAGTAAAATTGCACAGTACAAACAATTGACACTAGAAGAGGCTGAAGAAAAGATGAATAAGAGGAAGACCAGCGCAACTGGTTATGAACGTTGGATGATGAAAGCAGCGGCAAATGGACCAGCTGCCTTTGGTTCAGACATGAAGAAGCTTGAGGCCACAAATGGCGGGGAAAAAGAAAGTGCTCATCCTAAGAAAGGAAAAAATAACGAAGAGGGTAATAATTCTGATAAGGGTGAGGAGGATGAAGAAGAGGAAGCTGCACGCAAGAACAGGCTTGGACTAACTAAAAAGGGCATGGATGATGACGAGGAAGGTGGAAAAGATCTAGACTTTGATTTGGATGATGAAATTGAGAAAGGTGATGACTGGGAGCATGAAGAAACATTCACTGACGATGATGAGGCCGTAGATATTGATCCAGAGGAACGGGCAGATTTAGCTCCTGAAATTCCTGCTCCACCTGAAATCAAGCAGGATGACGAAGAGAACGAAGAAGAAGGTGGCTTGAGCAAGTCTGGCAAGGAACTAAAAAAGTTGCTTGGGCGTGCTGCTGGACTAAATGAGTCAGATGCGGATGAGGATGAAGACGACGACGATCAGGAAGATGAGTCATCTCCAGTGCTTGCTCCAAAACAGAAGGACCAAGTTAAAGATGAACCTGTGGATAACAGCCCAACTAAACCAACACCATTAGGACATGCTCGTGGCACACCTCCTGCATCCAAATCCAAGCAAAAGAGAAAATCAGGTGTTGATGATGCAAAAACTTCTAGCGGTGCAGCTTCAAAGAAAGCAAAGGTGGAATTGGATTCGAAAGCATCAGGCCTCAAAGAGGATGCATCATCTTCGGCAAAACCTGCATCGAAGATCTCTGCTTCATCAAAAAGTGGGACAGACATATCACCTGTCACAGAGGATGAAATCAGGAGTGTTCTTCTTGCAGTGGCTCCAGTCACCACACAAGATTTGGTATCCAGATTCAAGTCTAGGCTTCGAGGTTCAGAGGACAAGAATGCATTTGCTGAAATTCTGAAGAAAATTTCGAAGATACAGAAGACGAACGGCCACAACTATGTTGTCCTCAGAGATGACAAGAAGTAA
>Isoform0000766
ATGGCAGCAGCTGCCAATGTCCTGCTCCTCCTGCTCTGCTCCACCTTCTGCTTCCTTGCCCACCGGGCTGCCGGCGACTACGGCGGCTGGCAGAGCGCGCACGCCACGTTCTACGGCGGCGGCGACGCGTCCGGCACAATGGGCGGCGCGTGCGGCTACGGGAACATGTACAGCACGGGGTACGGCACCAACACGGCGGCGCTGAGCACGGCGCTGTTCAACGACGGCGCCGCGTGCGGGTCCTGCTACGAGCTGCGCTGCGACAACGATGGGCAGTGGTGCCTGCCGGGCACCATCACCGTGACGGCCACCAACTTCTGCCCGCCCAACTACGGCCTCCCCAGCGACGACGGCGGCTGGTGCAACCCGCCGCGCCCGCACTTCGACATGGCCCAGCCGGCCTTCCTCCAGATCGCGCAGTACCGCGCCGGCATCGTGCCCGTCGCCTACAGGAGGGTGCCGTGCGTGAAGAAGGGCGGGATCCGGTTCACCATCAACGGCCACTCCTACTTCAACCTGGTGCTGGTGACCAACGTGGCCGGCGCGGGGGACGTGCAGTCCGTCTCCATCAAGGGCTCCAGCACCGGGTGGCAGCCCATGTCCCGCAACTGGGGCCAGAACTGGCAGAGCAACTCGCTCCTCGACGGCCAGAGCCTCTCCTTCCAGGTCACCGCCAGCGACGGCCGCACCGTCACCAGCAACGACGTCGCGCCGGCGGGCTGGCAGTTCGGCCAGACCTTCGAGGGTGGCCAGTTCTAG
>Isoform0000767
ATGCCAGCAGCAGAAGGGGCTGTTGCAGCAGCTGCAGTAGCTGATCAGATGTATGGGACAAAAGAGGACCGCAAGTTGGCCATCGTGTTGGTTGGGCTACCAGCTCGTGGTAAGACCTTTACAGCAGCTAAACTTACAAGATATCTCAGATGGTTAGGTCATGAAACAAAACACTTCAATGTTGGAAAGTACCGCCGGCTGAAGCATGGAACTAATCAGACTGCTGATTTCTTTCGTGGAGATAACAGGGAGGGTGTGGAGGCACGTAACGAGGTGGCTGCATTAGCAATGGAAGATATGCTATCTTGGATGCAGGAAGGTGGTCAGGTTGGTATTTTTGATGCCACAAACAGCACAAGAATACGGAGAAACATGCTGATGAAAATGGCTGAAGGAAAATGTAAGATCATCTTTTTGGAAACATTATGTAATGACCAAGATGTTCTTGAGAGAAATATACGATTGAAAGTTCAACAAAGTCCTGATTATGCAGAGCAAACAGATTTTGAAGCTGGTGTACAAGATTTCAAAGAGCGATTGACCTATTATGAAAAGGTCTATGAACCGGTGGAAGAAGGTTCTTACATAAAAATGATTGACATGGTTAGTGGGAAGGGGGGCCAACTAAAGATTAATGACATAAGTGGTTACTTGCCTGGACGGATTGTTTTCTTCTTGGTTAACTGTCATCTGACGCCTCGTCCTATCCTGCTAACAAGACATGGCGAAAGTATGGATAATGTCAGAGGAAGAATCGGTGGAGACTCTTCTTTGAGTGAGGCCGGTGAGCTTTATTCAAGGAAGCTTGCAAGCTTTGTGGAGAAGCGACTGAAGTCTGAGCGGACTGCCTCTATATGGACTAGCACACTCCAGAGAACAATATTAACAGCACATCCGATCATTGGTTTTCCAAAGATACAATGGCGTGCTCTTGACGAGATAAATGCTgggatctgtgatgggatg
>Isoform0000768
ATGACCACAAATGGAATTGTTCTTTCGAAGAAACTCCCAAAGTTGAAAGAATGTGGACTCAATGCTTTAAATATAAGTTTAGATACACTAGTACCTGCAAAGTTTGAGTTCATGACAAGGCGTAAAGGGCACTCAAAGGTCTTGGAATCAATAGATGCTGCTGTAGAACTTGGGTATAGCCCTGTTAAGGTCAACTGCGTCATCATGCGTGGTATAAATGATGACGAGATCTGCAATTTTGTTGAATTGACGAGACACAAGCCCATCAATGTTAGATTTATTGAGTTTATGCCATTTGATGGTAATGTTTGGAATGTGAAGAAGCTAGTTCCTTATGCTGAGATGTTGGACAAAGTGCGGCAAAGTTATAAAGGAGTAGAGAGACTTCAGGATCACCCCACAGACACTGCAAAGAATTTCAGGATTGATGGACATGTTGGGACAATTTCATTTATTACATCAATGACAGAACATTTTTGTGCTGGCTGCAATAGATTACGGTTATTGGCTGATGGAAACTTCAAGGTGTGCTTATTTGGCCCCTCAGAGGTGAGTTTGAGAGAACCCATCCGTTCTGGTGTTGACGATGCTGGACTGAAGGAGATAATCGGTGCTGCGGTTAAAAGGAAGAAAGCTAAACATGCTGGGATGTTTGATATTGCCAAGACAGCAAATAGACCCATGATACATATAGGTGGCTGA
>Isoform0000769
ATGAAGGGAGGGGGCGGGAAGGAGACGCTCACTGCCTCCTTCCTCCGCTTCCTCCTCCTGCTCCTCCTCCCCCTCACCGCTCTCTACTTCTTCTACACGCTGCACCTCCTCCTCACCTCCGCGTCGTCGGCCGCCTCCAACTGCGCGCTTGACGCCGCGTCGGTCTCCCGGGTGTCCGCCAACCTCACGGCGGCGGCGGCGGAGAAGCAGCTGCCCCCTTCCGCCGCGGCTGTGTCCACGGCGACGACGCTGCAGCACGTGGTGTTCGGCATCGCGGCGTCGTCGCGGTTCTGGGACAAGCGTAAGGAGTACATCAAGGTGTGGTGGCGCCCGCGCGGCGCCATGCGCGGCTACGTGTGGCTGGACCGCGAGGTGCGCGAGTCCAACATGTCCACGGCGCGCACGGGGCTCCCGGCCATCAGGATCTCGTCCGACACCTCCGCCTTCCCCTACACGCACCGCCGCGGCCACCGCTCCGCCATCCGCATCTCCCGCATCGTCTCCGAGACGTTCCGCCTCGGCCTCCCCGGCGTGCGCTGGTTCGTCATGGGCGACGACGACACCGTCTTCTTCCCGGACAACCTCCTCACCGTGCTCAACAAGTTCGACCACCGCCAGCCCTACTACATCGGCTCCCTCTCCGAGAGCCACCTGCAAAACATCTACTTCTCCTACGGGATGGCGTACGGCGGCGGCGGCTTCGCCATCAGCCGCCCCCTGGCCGAGGCGCTCGCGCGGATGCAGGACGGCTGCCTCCGCCGGTACCCGGCGCTGTACGGCAGCGATGACCGAATCCAGGCGTGCATGGCGGAGCTGGGCGTGCCGCTCACCAAGCATCCGGGTTTCCACCAGTACGACGTGTACGGCGACCTCCTCGGCCTGCTCGCGTCCCACCCGGTGGCGCCGATCCGTGACGCTGCACCACCTCGACGTCGTGAAGCCGCTGTTCCCGGACGCGAGGTCGCGCCCCGCGGCGGTGCGGCGGCTGTTCGACGGGCCGGTGAAGCTAGACACGGCGGGGCTGATGCAGCAGTCCATCTGCTACGACGGCGCCAACCGTTGGACGGTGTCCGTGGCGTGGGGGTTCACGGTGCTGGTGGCCAGGGGCATAATGTCGCCACGGGAGATGGAGATGCCGGCGCGCACGTTCCTCAACTGGTACCGCCGCGCCGACTACACGGCGTACGCGTTCAACACGAGGCCGCTGGCGCGCAGCCCGTGCCAGAAGCCCGCCGTGTACTACTTGTCTTCGGCGCGGCGCCAGGCCGGGCGCGGCGGGGAGACCACGGTGACGCGGTACGAGCGGTGGCGCCACCCGAACGAGACGCGGCCCGCGTGCCGGTGGGACATAGCCGACCCGGACGCGCATCTCGATCACATCGTCGTCCTCAAGAAGCCTGA
>Isoform0000770
ATGGCCACGGCGGGGGGCAGATGCGGGGCAACCCGGACTCCCGCCCCAGGGGCCAGGGCCAGCGCCCTAACGTCCAGCAGCTCAAGCTCATGGGGCAGATCCACCCGACGGGCCTCACGCCCAACCTGCTCAAGCTCTTTGAACCTCGGCCGTCCGCTCGAGTACAAGCCCCCGTTGGAGAAGCGCAAATTGCCTGCCTACACTGGGATGGCACAGTTTGTGTCGCACTTCGCTAAACGCGAGGATCCAGAGTATGCTCCGCCGGTGCCTAAGTGTGAGACCAGGGCTGAGAAGAAGGCTAGGATTCGCAATAATAAGCTCGAGCAAGGTGCAGCTAAGGTTGCTGAAGAGCTTCAGAAGTATGACCCACAAAGTGACCCCAATGCTACTGGAGACCCATACAAAACACTCTTTGTTGCTAGACTTAACTATGAGACGTCTGAGCAGAGGGTCAAACGGGAGTTTGAAGGTTATGGTCCTATTAAAAGGGTTCGTCTTGTAACTGAGAAAGATACAAGCAAACCTAGAGGATATGCATTCATAGAGTATGTGCACACACGTGACATGAAAAATGCTTACAAGCAAGCAGATGGGAGAAAAGTGGACAACAGGAGGGTATTAGTTGATGTTGAGCGTGGTAGAACTGTTCCAAATTGGCGTCCCAGGAGATTGGGTGGTGGGTTGGGATCAAGCAGGATGGGTGGTGCTGATGCTGACAACAAGGATTCCACTAGGGAGCAACAGCATGGTGGACGCCCTAGATCAGAAGAGCCTAGGAGGGATGATCGTCGTGCTGATAGGGATCGTGAAAAATCTCGTGAAAGGGTACGTGAAAGAGACCGTGAGGAGAGGACCCGTGAACGTTCGCATGACCGGACTCGTGATAGAGATTCACGAGATGAGAAGCATCACCATAGAGACCGTGAGAGGACTCGGGACAGGGAGAGAGGAAAGGACCGCGAAAGAGACCATGGCCGTGACCGTGACCGTGATCGTCGTGACAGGGACAGGGATCGTGGTCGGGACTATGATAGAGAAAGGGACCACGCTCGCTCTCATGATCGCCATCGTGAGAGAGGCAGGGACCGTGGTGAAAGAGATTATGAGCGCACCAGTCATGAACGCGACCGTGGTCACATGCATGAGAGGGATGCAGACTATGGCAATGGTGGGACAAAGCATGACAAAAATCTGTCTAGTTACCGGCAGGATTATGGCTCTGGTCAGTATGAGCAACACAAAGGGCATGACACGTATGGTTATGGTCAAGATGGACGTGGGCATGAAACTGAACACTCAAAGCGGCATGAGCACGAGTATTATCGTGTTGACTCATATGGTAAAATGGAAGCCAACTATCAGATGCAGCCAAACAATGCTGAACCAGAAGGCCCTGAGGAAGGTGAGGCATATGAGGAAGGCGACTACCAGTATCACCAGGCTGGTGAATCACATGAATGA
>Isoform0000771
ATGGCGAAACTCGCAACTCTTGGTCGCAGTGTGCTTAGATTCCCAAATGGAAGCATGAGGCTTGTTATGGTAACAATTATTGGAGCAGTCCTTGGCTTTTTCATTGGAATTTCATTCCCTTCGGTCAGCATAACAAAGCTTCACTTTCCAGCTAGCTTTGTTTCATACATTGAAGACAAAAACTCTGGACTCACAACCCAGGCTATACTCAATCATGCTTGGACTTCTGCCAGAAACGCAAGGGGAAACGGTACCGAACCAACTTCAAACAGTACCTTGAAGATTTATGTCCCAACGAACCCCAAGGGTGCAGAGGGGCTAGCACCAGGTTTCGTTGTATCAGAGTCTGACTTCCATTTGCGCAGGTTATGGGGAGACCCAAGTGAGGACCTGCCTTTCAAACCAAAGTACCTTGTTACCTTTACTGTTGGAGTTGAGCAGAAAGAAAATATAAACAGAGCTGTGAAGAAGTTTTCTGACAATTTTGCTATTCTGTTATTCCACTATGATGGTCGGGTGAGTGAGTGGGATGAATTTGAGTGGTCCCAGCGAGCTATCCATATTAGTGTCAGGAAACAAACTAAATGGTGGTATGCCAAAAGATTCCTGCATCCTGATATTGTGGCAGCTTATGAGTACATATTCATCTGGGATGAGGACCTTGGGGTTGAGCATTTTAATGCAGAGGAGTACATCAAACTTGTTAAGAAGCATAATTTGGCCATCTCTCAACCTGGATTGGAGCCTGATCGGGGTTTAACATGGCAGATGACCAAAAGAAGAGGTGACAGTGAGGTTCACAAGGATACAGAGGAGAGGCCGGGATGGTGCTCTGACCCTCATCTTCCACCTTGTGCTGCTTTTGTTGAAATAATGGCTCCAGTCTTCTCAAGAGATGCATGGAGATGTGTGTGGCATATGATTCAGAATGACTTGATTCATGGTTGGGGCTTGGATTTTGCTCTCAGGAAATGCGTGGAGCCTGCTCATGAAAAGATTGGAGTTGTTGATTCACAGTGGATCGTTCACCAAGTGGTTCCTTCTCTGGGGAACCAGGGGCAGTCAGAAAACGGAAGAGCTCCGTGGGAAGGGGTGAGGACGCGGTGCAGGAAGGAATGGGGCATGTTCCAGACGAGGATGGCGGAGGCAGAGAAGGCGTATTACAAGATGATGGGCATCACCCCTCCAAACTCCACGCTTGTCTAG
>Isoform0000772
ATGGCTCTCGGCGGACTCCGCCGGCACGTCGGCCAGTTCTTGACCAGCAGCAATGAGCTTATGGCGGCGTCGCTCTCGGCCGTGAGCTGCGCGGACGAGGTGCAGGAGGAGGCGGAGGGGGCGGGGTGCCGTGACGACGCCGCGGCGCTGCGGCTCAAGGAGGTGGCCATGGCGGCGATACTGGTGGCCGGGGTGCTCGGGGTGGGCCTGCCGCTCGCGGGACGGAAGCGCCGCGCGCTGCGCACGGACAGCGCCGCCTTCCTGGCGGCCAAGGCGTTAGCTGCCGGGGTCATCCTGGCCACGGGGTTCGTCCACATGCTGCACGACGCCCAGCAGGCGCTGTCCAGCCCGTGCCTCCCGGCCACGCCGTGGCGACGGTTCCCGGTCCCCGGGTTCGTCGCCATGGCCGCCGCGCTCGCCACGCTCGTCCTCGACTTCCTCGCCACCAGATTCTACGAGGCCAAGCATCGTGACGAGGCCGCGCGCGTCAAGGCAGCCGCCGCCGCCGCACTCGTTGCCACCTCCTCCGCGAGCGACGAGGACATCACCGTGGTCACCGTCGACGCTGAGGACGAGCGCAAGGCACCGCTGTTGCAAACGCACTGCCATGGACACTCGCACGGACACGGACACAGCCACACCCATGGGCATGAGCTGGTGCAGGCAGAGGGCAGCGAGGGGGAGGTGTCGGCACATGTCCGCTCCATCGTCGTGTCACAGATACTGGAGATGGGGATTGTGTCACACTCTGTGATCATTGGATTGTCACTGGGAGTGTCGCGGAGCCCATGCACAATCAGACCACTTGTTGCAGCGCTTGCATTCCACCAGTTCTTCGAGGGGTTTGCACTAGGTGGGTGCATTGCTCAGGCACAGTTCAAGAACCTTTCGGCAATTCTAATGGCATCTTTCTTTGCCATCACAACACCGGCAGGAATAGCTGCTGGGGCAGGCTTGACCACATTCTACAATCCCAATAGCCCAAGGGCTCTTGTGGTTGAGGGCATTCTTGACTCGGTGTCGGCTGGCATCCTCATTTACATGTCCCTAGTGGATCTCATTGCTGCAGATTTCTTGGGTGGAAAGATGACAGGATCCCTGCGACAGCAAGTCATGGCATACATCGCATTGTTCCTCGGTGCGCTCTCGATGTCATCACTTGCAATATGGGCTTGA
>Isoform0000773
ATGGCGGCTGCTATAAATCTCCCCGGTCCCAGCGAGGATCTGATACGAGCGATGGAGTCCTTCATGCAAGACGACGCCGCCCCATCCCCTCTGGCCATGCCGCCGCCGCCTCTCCCTCTCCCGGCGGCCGGAGCCCACGGCCACGGCCACGGGGCCCAGCAGTACCCGGCGACGACCCACCTGAGCCCGGAGCAGATGCAGTTCATCCAGGCCCAGCTCCACCTGCAGCGGAACCCGGGGCTGGGCCCGCGGGCGCAGCCCATGAAGCCCGCGGTCCCCGTGCCGCCGCAGCAGCGGCCGCAGAAGCTGTACCGCGGCGTGCGGCAGCGCCACTGGGGCAAGTGGGTGGCGGAGATCCGTCTCCCCCGGAACCGCACCCGCCTGTGGCTCGGCACCTTCGACACCGCCGAGGAGGCGGCGCTGGCCTACGACCAGGCGGCGTACCGCCTCCGCGGGGACGCGGCGCGGCTCAACTTCCCCGACAACGCGGCGTCCAGGGCGCCGCTCGACCCCGCCGTCGACGCCAAGCTCCAGTCCATCTGCGCCACCATCGCCGCCGCGTCGTCGTCGTCCAAGGGCGCCAGGGCCAAGAGCAAGGCCATGCCAATCAACGCGCCCGTCCTGGAGGCTCCGAGCAACAGCTCCTCCGACGAAGGCTCCGGGTCCGGGTCCGGGTCCGGGTCGGACGACGAGATGTGCTCGTCCTCGGCGACGCCGGTGGTGGTGGCGCCGCCGGTGGTAGCGGACATGGGGCAGCTGGACTTCAGCGAGGTGCCGTGGGACGAGGCCGAGAGCTTCGTGCTCCGCAAGTACCCGTCCTACGAGATCGACTGGGACGCGCTGCTCTCCAACTAA
>Isoform0000775
ATGGCGGGGGCCAAGGCGGCTGCGGGCGGCTCGGCGGCGCCGCTGCTGCCGGCGCAGGCGGGGGAAGGGAGCTCAGGAGGCGCAGGCGGCGGAGGGGCCACGTCGGCGCAGACGCTGGGGAACGTGGTGGTCTCCATCGTGGGCACCGGCGTGCTCGGCCTCCCCTACGCCTTCCGCGCCGCCGGGTGGGTCGCCGGCTCCCTCGGCGTCGCCGCCGCCGGCTTCGCCGCGCTCTACTGCATGTTGCTACTCGTGGACTGCAGGGATAAACTCGAAGAGGAGGAAACTGAAGAGTGCTCTCATGGTCACTACACATATGGGGATTTGGGTGACAGGTGCTTCGGGACTATAGGTCGATGCTTGACAGAAATCCTCGTCCTTGTTTCGCAGGCTGGTGGTTCTGTCGCATACCTAATATTCATTGGCCAAAATCTCCATTCCACATTCAGCCAGTTGATGTCACCAGCTGGCTTCATCTTTGCCATCCTCCTGCCTCTGCAGATAGCACTCTCCTTCATCCGTTCACTGTCTTCCCTTTCTCCATTCAGTATATTTGCAGATGTGTGCAATGTCCTTGCCATGGCAATTGTTACCAAAGAGGATCTTCAGCTCTTTGACCATCCCTTTTCAAATAGGAGTGCTTTTAATGGACTTTGGGCAGTACCATTCACCTTTGGTGTTGCAGTCTTCTGTTTCGAAGGATTCAGCATGACCCTTGCACTAGAAGCATCAATGGCAGAGCGGAGAAAGTTCCGCTGGGTACTTTCTCAAGCAGTTGCCGCCATTATAACTGTGTATGTGTGTTTTGGAGTGTGTGGGTACTTGGCCTACGGCGAGGCCACCAAAGACATCATAACACTTAATCTTCCATACAATTGGTCATCTGCTGCAGTTAAGGTTGGCCTATGCATTGCACTGGCGTTCACTTTCCCAGTCATGATGCACCCAATCCACGAGATCGTCGAGACAAGATTCAGATCCAACGGATGCTTTCAGAAGCTTTGCCACAATGTTGGTGGTGCTGAGTGGATAGGCTTGCACTCAAGCCGCATTCTCGTGGTGGCGGCCCTGACTGTGGTGGCGTCCTTCATCCCTGCCTTTGGGTCCTTCATCTCATTTGTCGGGAGCACCATGTGCGCGCTTCTCTCCTTCGTGCTGCCCGCTCTCTTCCATCTCAGCATTGTAGGCTCGTCGATACCCTTGTGGAGGCGGGTGCTGGACTACGCCATCCTTCTCTTTGGTCTGGCTTTTGCCGGATATGGTCTTGTCACTGCTCTCTCCCCGCATTGA
>Isoform0000776
ATGGCTGCAAATGAGTTACCGCTGTGGAGGGGATTCGAGATTCATGGTTTCTCTTCTGAGCATGTGTTACGCTGTGAGCTTGCCAAAGCAAGGTACCGTGCCCTCAGTGGCCCTGAAGTGTGTGCACTTCTAATGAATGGAGCTCGCTTTGTGGAGGAGTTGACCCCTGTTGATACTGATGAGAGGGAAGAGTTTACCTGGTATATCATAACATCAGATATGTGGCACAAGATGAAATGTGCAGTTACTGGTGAGCTTGATGTAGCTCCAGGTGTTGGGTGTGAGGGAATCGAATGGCTGCTCTATGATGAACAAGGGGAAACCAGGAAGGAAAGCCTAGTCAGGACCTTGAAGGTCAATGAAAAGGGTCTATATCTGGAGTACCGTGAAATCCCAGGGAATGTGAGAACACGCCGGAGGGTGTATCTCCCTGAGGACTTGAGGGAAGGGGTTGAAACCTATCACTTTCTCCAGTATTCTGAATTCATGAATGCTAAGAGGCATCAGAAGATAGAAGTACAAGCAGGTCTACTTCATGGTGCTGTGGCAGAGGCAAGTGCTCTTGAAGCCAAGGCTGCTTGGTTCGCATCTGTCGAGGAAGAGTTTGGCTCTGATGATAGCCCGCTTACTGCTGGAGATTGGGAGCTTATTCTGGCTGGTAAAGCTGTTGATATACGCTGTGAATCGCATCACTGTGGAGAAGATGAAGACTATGTCCCCTATGAGGAAGACCCTTCCACTGGCAGTAGTGAAGGTAATGCTCATGATCTACAGCTGGAGCTAAAGATTCTGTTGAGGGAGCAGGAGCTCCCTGCCGCCAAGGTGGGCTTCCCAGACCTGGAAATGAAAGCTGTTCTAAGTGCAATTGAGGCAAATCCACAAAAGGACATCAAGGTTATCATAGAAGAGGTCAAGAATGCCATGAATGAGAAGGAGGCCCCTGAGGGCACCACCAGCAAGGCCCCTGAGGGCGCCACCAGCAAGGAGGCGGCCCCTGAGGGCACCACCAGCAAGGCTCCTGAGGGCACCACCAGCAAGGCCCCTGAGGGCACCACCAGCAAGGCCCCTGAGGGCGCCACCAGCAAGGAGGCGGCCCCTGAGGGCACCAGCAGCAAGGCTCCTGAGGGCACCAGCGCCAAGGCATCGGAGGACTCCAACCCCCAGGCCTAG
>Isoform0000778
ATGACGCGTGTGACAACGCAACTGTCATCCTGGTTGATAGGGTCAAGAAGCATGGCATTTTATTGGAAGCAGTTCAAGTCCTTGTCGATCTCAACCTCGTCATTACCAAGGCTTACATTTCTTCGGACGGGAAATTGGTTCATGGATGTGTTCAATGTGACCGATCAGGACGGGAGTAAGCTTCAGAACATGGAGGTCATTGACCACATTCAGAAATGCCTGGAATCAGACGGCTACCTGCCGCCTTCGGCAAACGGCGGCTTTGCGCCACCGGAAGACCAGTTCACCTCCATTGAGCTGACCGGCGCGGACCGCCCTGGCCTCCTCTCTGAGGTGTGCGCCGTGCTCGCCGCCCTGAGCTGCAACATCGTGAAGGCCGAGTTGTGGACGCACGACAGGCGTGCCGCCGCCGTGATCCAGATAACCGACGAGGCCACCGGGCTCGCCATCCACGACGTGGGCCGGCTGTCCAGGGCGCAGGAGCTTCTCGGCAACTTGATGCAGGGCGACGGCACGTGCAACCGCGGCGGCACGGGCGTGTCCGTGGGTGCCGCACGCGCGGAGAGGCGCCTGCATAAGATGATGCTGGATGACCGCGGCAGCGAGGAGGCTGTTGGCGGCGGCGAGGAGAGGGGTGGCTGTGGCAAGGCGAGGCCCAAGGCCGCCAAGGTCGTGGTGATGGACTGCACGGAGAGGCAGTACACGGTGGTGATCCTGCGGTGCAGGGACCGGCCGAAGCTGCTGTTCGACACGCTGTGCGCGCTCAACGACCTGCAATACGTCGTGTTCCACGGCACGGTCGACGCCGAGGGAGCCAGCAAGGAGGCCTACCAAGAGTACTACATCCGGCACGTCGACGGCCACCCGGTGCGCTCCGACGCCGAACGGACCCGCCTCGTCCGGTGCCTGGAGGCCGCCGTCGAGAGGCGCGCGTCCAACGGGCTGGAGCTGGAGCTGGAGGTGAGGACGGAGGACAGGGTGGGCCTGCTGTCGGAGATCACGCGCGTGTTCCGGGAGAACAGCCTCTCCATCATCCGGGCGGCGATCACGACCAAGGACGGTAAGGCGGAGGACACGTTCTACGTGTCGGACACGTACGGCAACCCCGTCGACGGCAGGACCATTGACGCGGTGGGCGAGCAGCTCGGGCACGCCGTGCTGAGGGTGAAGCGCGGCCGCCACGACTCGTCCTGCCAAGGCCGAGGCCGAGGGCGGCGCAGTGTCCGTCCTGGGCAGCCTGCTCAAGGGCTCGTTCCAGGGCCTCAGGCTCATCAGATCCTACTCATAAACCGTAATCCAAGAACTCTGAATTAG
>Isoform0000779
atggaggactcgagccaattcttgcagtgggccctGAGCACGCTGCAGCACGACGAGCTCCCACCGGCAACGCCGGCGGCGGCCGCCGCCTACGACGGCAATGGCTGCAACACCGCCTTCTCCTCAATCCCGGCGTCGGGATACTCCGCCGCATCAGTGAACAGCATGGTCCCGGCGGAACCACCAGCACGGGAAGGCCAGCGGGCCGCCGCCACCAACAGCTGGAGCTCGGCCGACACCGACAGCGGGAGCGGCGGCGGCGGCGGCACCGCGGCCGCGCAGCGCGACGCCTGGTCGCCGTCTTCGCAGCAGAACTCGGTCAGCTGCGCGACGCCCCGCAGCAGCGGTAGCAGCGGCACCAACCAGCAAGTGAGCTGGGACTTCAATTCGGCGTCGGCGCAGCTAATCAAAGAAGCCCAGGCCAACTCTGCCGCAACCACAGCCGCAGCCGTCGCAAGGGCAGAGAGCGCTGGTGCCAGTGCCGGTGGCGGCGTGCCGGTGCCACAGCCACAGATGGTGCACAACGGGCCACCGCCGACGAGGAGAGCCTCTGCCAAAATGTCGGCGGCTTCGTCGTCTGCACTGTGCTCCCAGGATCACATCGTCGCGGAGCGGAAGCGCCGGGAGAAGATCAACCAGCGTTTCATTGAGCTCTCAGCAGTCATCCCCTGCCTCAAGAAGATGGACAAGGCGACGATCCTCTCCGACGCGACGAGGTACGTGAAGGAGCTCCAAGAGAAGCTCAAGGCACTCCAACAAGACGGCAGCGGCAACAGCAACGCCCGGGGCGGCATGGAGCCGGCGGCGGTGCTCGTCAAGAAGCCGCGCATCGCGGCGCCGGCGGCCGGGGATGACGAGGACGGCGGCGGCGGCGGCGCGCCTTCCCCTTCGTCCTGCGCGACAGCTGGGGCTGCGGCGACCGCCAGGAACGCGCTGCCGGAGATCGAGGCGAGGATCTCGGACGGCAACGTCGTGATGCTGAGGATCCACTGCGAGGACGGCAAGGGGGTGCTCGTCAGGGTGCTGGCCGAGGTCGAGGGACTCTGCCTCAGCATCACGCACACCAATGTCATGCCCTTCTCGGCTTGCATCCTCATCATAAACATAATGGCAAAGGTGGCGGAGGGCTTCAACACCACGGCGGATGACATTGCAGGGAGGCTTAATGCAGTGCTAGCAGCTGGGCCAGCGTGTGCAGAAAATAACAAGAAGTTGTGTTAA
>Isoform0000780
ATGGCGCCGTTCCGGCGCTGGGCTGACCTGCCGCCAGATCTCCTCTGCCGCATCGGAGACCGGCTCGACCTCAAGTGGTATGCCTGCGCGCGGGGCGCCTGCACGGCGTGGCGCTGCGCACTCGCGCCACCGTCGCCCGCGCTCCTCGTGGTCGCCGACGACGCCCGCTGGTGCCCCTACGCCGCCTCCCTCCCCACGCGGAGGTCCTTCGAGCTCACCGCCATCGTCTCGGGAAGCCGCTGCGTCGGCTCCAGCAACGGCTGGCTCGCGCTCTCCATAGTCCTCTTCAGCGGCCAGACCGTCTTCGTGCTCCTCAACCCCATCGCCGCCGTGGAGATCATCCTCCCGCCGCTGATCTACGAGAGCCGCTGGGTTTCCAAGGTCGTCTTCACCCCGAGCCCCGCCAAGGACGACTTCGCCGCGGCGGCAATATGCGACATCGACAGGATCGCGTACGTCACCGCCGGTGCCAGGAGGTGGGCCGTCATGGAACCCGTCCGCCTCACCAGCGGGGACCAGCTCACCGACGTCGTCTACACCGACAAAGGTAAGGTCTACTGCCTCACCAAGTGCGGGGACGTGCATGTGCTCCGTCTCCCTGAGCGCCGGCGCCGGAAGCCTGCCAACGCCGATGAAGCAGGGCCCTCGGAGCCAGAGTTCTCTGTTCTCCAGCCACCACAGCCTATTGAACGCATTAATTTCCGACCACTGCGATGGCAACATCAGCGCAATTTTCGGATGTTGCGCTATGAACAGGCCCGAACAAGAGATCAGGATCCAACTATTCCACTGAGGGTAACGTTCTGTGCAGAGATCCCATCCTATAAGAAAGTTCCACCTGAATCGCAAGGACCACACCTAAATGCGCCAGCCACTGTTGAGCCCTTGTTGTCTGAGGCCAACCTCCCATTCAACCCTGCCACTGTCTTTGCTCCACCTTATGACACTGTGTCGTCGTTCACTAGTGCGAAGAACTTGGTGTTCTGTGAGGGCAATCTGTACCAAGTTTGGAGGAACGCAAGCTGCACTGTTACTCTGCAGCTGCCTGCAGGAGGTCAGCGTCGCGTCTCGGAAAATGAGATATTGGTGCTTAGGTACTATCCTCGACGGCAGCCTTGCTGGGATGTGGTGAAGGACCTGGGAGGGCACTCGCTTTTTGTGGGAAGGAACAATGCAGTGTCAATGTATGCAGAGGGTGTGCCAGGACTGAAGGGCAACTGTGTATACTGGATTGGTGGGCGTGGTAGGGATCAAGGCATGGTTTTTGACATGGAATCTGGGAGGTCCACGCCGTGCAGGGCTCCTCCGGTTGGCTTTTTACCTGGGCATCCGCATAGCACAATCTGCTGGTACTTCTTGAGTGATGTAATGAGCATCAACAACAGCTACAACACTAGTGTCAGCAGCAGCAGCAGCAGCAGTGGAGGAAGAAAAGTTTATCAGACTCGAGCAAGAGCACGAGCAGATCTTGCAGACATGGAAGAATGA
>Isoform0000781
ATGGCGAGGAAGCCGCTGGACTACGAGGAGCTGAACGAGAACGTCAAGAAGGTGCGGTACGCGGTGCGCGGGGAGCTGTACCTCCGCGCCTCCGAGCTCCAGAAGGAGGGCAAGAAGATCATCTTCACCAACGTCGGCAACCCGCACGCCCTCGGCCAGAAGCCGCTCACCTTTGGGCGCCAGGTGGTGGCGCTGTGCCAGGCTCCGTTCCTCCTTGATGATCCCCACGTCGGCCTCATGTTCCCGTCGGATGCCATCGCTAGGGCCAAGCACTATCTCGCCATGACGCCGGGCGGTCTAGGTGCGTACAGTGATTCCCGTGGTATCCCTGGAATTAGGAAGGAAGTTGCTGACTTCATCCACAAGCGCGATGGATATCCGACTGATCCAGAACTCATTTACCTGACAGATGGTGCCAGCAAAGGTGTGATGCAAATACTGAACACCATCATCAGAAACGAGAGGGATGGGATCTTGGTCCCTGTTCCTCAATACCCACTTTATTCTGCTTCCATTTCCCTCTATGGTGGTTCTCTGGTCCCGTACTACTTGGAAGAAGAGGCTAACTGGAGCCTTGACTTTGTAAATATCCGACAAACAGTGGCAGAGGCACGGTCAAAGGGAATCACAGTTCGAGCAATGGTGATTATAAATCCAGGAAATCCCACTGGCCAATGCATTAGTGAAGCGAATATAAAGGAAGTTCTGCAATTTTGCTACCATGAAAACTTAGTTCTGCTTGCAGATGAAGTGTATCAGCAGAACATTTTTCAAGATGAGCGCCCATTTATAAGCGCAAGAAAGGTTATGTTCGACATGGGTCCGCCACTAAGCAGGGAGCTTCAGCTTGTTTCTTTCCACACTGTGTCCAAAGGGAACTGGGGAGAGTGTGGACAACGTGGTGGATACTTTGAAATGACAAATCTTCCTCCAAAGACAGTAGATGAGATCTACAAGGTTGCATCAATATCACTGAGTCCAAATGTTCCTGGGCAAATTTTTATGGGAGTAATGATTAACCCTCCTAAACCTGGAGATGTCTCATACCCCAAGTTCACTGCTGAAAGCAAGTACGTCCATGAATCTCTGAGGAGGAGAGCACGCATGATGACAGATGGTTTCAACAGTTGCCGAAATGTCGTGTGCAATTTCACAGAAGGAGCTATGTACTCTTTCCCCCAAATACGGCTGCCACCAAGAGCGATTGAGGCGGCAAAAAGAGCCGGCAAAGCACCAGACGTTTTCTACTGCCTCAAGCTCCTGGAGGCAACAGGAATTTCCACTGTTCCGGGCTCTGGTTTTGGGCAAAAGGAAGGGGTGTTCCACCTTCGGACAACTATCCTTCCAGCAGAGGAAGACTTCCCTGCCATCATGTCGAGCTTCAAGAAGTTCAACGACTCATTCATGGAGCAATACGAGGGCTACTCCAGGATGTGA
>Isoform0000782
ATGGCGGCGATCGGAACACTCCCCGGCGCCGCCGCAGTCGCTGGCGCTTCTGTGCCCCAACGCCAACGCCGCGGCGGTGCCCCTTCTTTCGTAGCCGCCTACGTCCCCGAGGGCAGCCGCCTCGTCTGCGGGAGGCAGCTCCGTCCGGCTCCGGTCCTCGCCTGTTCCTCCATCTCCCCGTCTCGTCCAGCGAGGCGGCGGTTCCTCTCCGCTGCTGCGGCCGTAGCCTCCTCGGGTTCCGCTGGAGAAGCAGAGCCCCAGGGATTTGCAGAGAGATACCCAACCCTTGTCACAGGTTTCTTCTTCTTCTTGTGGTATTTTCTGAATGTAATATTTAACATCCTCAACAAGAAGATCTTCGACTACTTCCCCTATCCATATTTTGTATCAGTGAGCCATCTTTTTATTGGAGTACTATACTGCCTCATTGGCTGGAGCTTCGGTATCCCAAAGCGTGCGCCAATCAACTCAACAATTCTGAAGCAGCTTGTTCCAGTTGCGGTTTGCCATGCCATTGGCCATGTAACAAGTACTGTGTCATTTGCTGCTGTAGCTGTGTCATTTGCCCACACTATTAAAGCTCTCGAGCCATTCTTCAATGCGGCTGCTTCTCAGTTTATCCTTGGACAACCAGTTCCATTGACACTCTGGCTATCTCTTGTTCCAGTCGTGGTTGGTGTCTCGGTAGCATCCCTCACTGAACTCTCGTTCAATTGGACTGGCTTCATTAATGCCATGATCTCAAATATTTCTTTCACCTACCGAAGCATCTATTCGAAGAAGGCTATGACTGACATGGATAGTACCAACTTGTATGCATACATATCAATAATTGCTCTCTTTGTCTGCATTCCCCCTGCACTTATTATTGAAGGACCTCAAGTTAATGCAGCATGGATTTAA
>Isoform0000783
ATGCAGGCGGCGGCCAAGACAAGGAATGGCTCCTTGGAACACCCCACCCGGACGTCCTCCCAGGGCAGCAACAAGGCCGGGCGGACGGCGAGGATGGCTGAGTCGCCCACCGGCCTCAGCCCCAAGGTCGACCGCCGCACGGCGTTGAGCGCCGAGAGAGAGAAAAGGAGGCCACCGACGACGAAGCTGTCAGAGCCGGAGTCCCAGCTGTCGCAGCTGCAAGACGAGCTCAAGAAGGCCAAGGAGCAGCTCCATTCCTCCGAGCTCTCCAGGAAGCGGGCCTTGCAGGAGGCCGACGACGCCAAGGCGCAGGCCGCCGCGGCGTCCGCGCAGGCGCGCGACTCCGAGGCGCAGCTCGCCGAGCTCTCGTCGGCCGAGGAGGCCCGCCTCCTGGAGCTGCGTCGTCTGTCGCAGGAGCGCGACCGCTCGTGGCAGTCGGAGCTGGAGGCCATGCAGAAGCAGCACGCCGCGGACTCGACCGCGCTGGCCGCGGCGATGGGCGAGGTGCACCGCCTCCGCGTCCAGCTCGCCGCCGCGGCGCGCGCCGACCGCCGGCAGGACGTGGTGGAGGCGCTGGCCACCATCGACGAGCTCAGGGTGAAGCTCAAGGCGAGCGAGGAGGCCGAGGCGCAGGCGCGCACCATGCACGAGGAGTGCAAGCAGCAGCTGGAGGCGAGCCGGGCCACCATCGATTCGCTGCTCACGGACGGGTCCAAGCTGATGGACTCGTTCAGCCTCGTGGTGAAGGAGCTCGAGGAGTCGCGTGCCAAGGTCAAGGCTCTCGAGGACGAGATCGCGGAGACGTCGTCGAAGGTCGCAAGCGGCCCCTGCAACTGCTCGGGGTCGGAGTCGGAGGCCGCCGAGCTGAGGGCGGAGCTGGAGGCCGCGGAGGCCAGGTACCAAGAAGAGAAGATCCTTAGCACCGTCGAGACGCAGTGCGCGTACGAGCTCATGGACCAGATAAAGACAGAGTCCGACCTTCGGCACGGCAAGCTCGCGGCGGCGCTCGAGGGCGCCAAGTCCGAGGTCATCTTCCTCAAGGCGAGCCTGTTCGACAAGGAATCCGAGCTACGGAGCGCGCTGGACGCGAACAAGAAGCTACAAGCGGAGACGAGATCAGACAGCTCGGCCGACGCGCTGAAGAAGCAGCTGCAGGGCGCGCTGCACGAGAACGGGCAGCTGAAGCAGGAGCTGCGCCAGTACGAGTCCGAGAAGGGCTCCGCAACCGCGAGGACGGCGGAGGCCGACGCGGCGGAGGCGGCGAAGAAGGGCGAGATAGAAACCGAGCTGCGTCGCCTGCGGGTGCAGGCCGAGCAGTGGCGGAAGGCCGCGGAGACAGCCATGGCGCTGCTGACGGTTGGCAAGGGCGGGAACGGCAAGGTCGTGGAGCGGAGCGAGTCGTGGGAGGGCGGCAAGTACGCGGGCCTCTGCGAGGAATTGGACGACGACGCGGCCGCCAGGAAGAACGGCAACGTGCTCAGGAGGATCAGCGGCATGTGGAAGAAATGA
>Isoform0000784
ATGAGCTCAACAACTGAGCAGAGCGCCATGACGGCATCAAGCCTGATGAACGCTTCATCCAATAACCTAGCCCTGGCCCTGCAAGGTCACCATCACCAAGAGCAGCAGGACCACCAGCAGATACTGTCCAGCTTCGGCTCCGAGCTGCTCTTGTCGCCGACCTCACCCTACGGGTTCCAGTCGTCTCTGCTAAGAAGCCTCATGGAGCCGACAGCGGCGGCGGCGGCGGCGAAGCCACAAGCTTTGCCGGGGTACCAGCAGTATGATCAGTACCAGCAGATGGGCATGGGCCAGGCGAGGTTTGCACCGGCCGGAGCTACCAGGGAGGCACTCCAGTTCACCAACGACGCGCCGTTCTGGAACCCTTCTGCTGCTGGGTTCGGCGTGCCGCCGGCGCCGGCAGCAGCTAACCAAGCTAGCAGTGTACGTTCTGTCAAACCATCGCCGACGGCGCGTACTACAGCAACCCTTGCATTAAAGACTGCGTTGGAAGGAGTAGGAGAGTCTGCTAGCTCAATCATCACCAAGAAGAAGGCAAACGGCGAGCCGGCCTTCAAGAAATCGAGGCTCGAGACGCCGTCGCCGTTGCCAACGTTCAAGGTTAGGAAGGAGAAGCTAGGGGACAGGGTCACTGCACTCCAACAACTAGTCGCTCCTTTTGGAAAGACGGATACGGCATCGGTGCTCCATGAGACCATCGAGTACATCAAGTTCCTCCACGACCAAGTTGGTGTCCTTAGTGCTCCATACTTGAAGAACAACGGCCATCATCAAGTGCCCCACTTGAAGAGCTCAAGTCCTGACAAGTCCAAGGACGACAGCCATGCCGGCGAGGTATCACTCAAGGGCCGGGGGCTGTGCCTGGTCCCGATATCCAGCACGTTCGCGGTAGCCAGCGAGGTGCCCGTCGACTTCGTGTGGAGTACTCCATTTGCTGCCAACTTTAGGTAG
>Isoform0000785
ATGGCCACGGCGGTTCTCAGATCCCACGACGCGCTCAACAACCGGATGCATCTCGACGCGTACACCCCGTCCCCGGCGAAGCCGCGCCGGCGCCGGAGTCCCAAGCCGGCGGCCGCGTCCTCGCCGCCCGCCAGGGCCGCGGTGCCCATAGCCTCGACGCCGCCGCCGAAGCCTGCGGCGGTGCAGAAGACCGCGACGCCCGCTAAGGGCCCCGCGGCGCCTGGCCGCCGCTCGCCGCCGGCCAGGCCGGCTGCGTCGTCGCGGAAGCAGCCGTCCCCCACCAAGGAGAAGCCCAAGCAGCGGCTCCTCATGGAGGAGGTCCGAATCCTCAAGCGCGGCGAGGAGCCGCCCGCTCCAGCTCCGGCGCCGGTGGTAGCAGCGCCCCACGTGGCCCAAGCCACAGCGGCGGCTGTTGACCAGCGCGCCCTGGGCTCCACTAGCCGGATCAGGCCGCAGGCGCCCGCTGTGGTGCCGACGAAGAAGATGGTGTCAGCCCCGGCCGCAGCCATCTACGCCGGCCCTGCGTTTTCTGCCGCGGCGCCCGAGCCGAGCTCACTCCCCATGCCCGCCTTCTTCCTCCGGCGCGCGGAGTCCGAGGCCACCCGGGGCCTCCGGTGCCTCCTCCGCATCGGCGAGCTGGCCTGA
>Isoform0000786
ATGTTCTCTTGGATGGCAGCCCAGCTCCACGGCTTAAGATATGCTGATTTTGGCTATTCCAAGTCATCAGTGTTGCATTCAAGACCCAAATCAGCAGTGGGAACCCCAGCATATATTGCACCTGAGGTGCTATCCCGTCGTGAGTATGATGGAAAGCTTGCAGACGTATGGTCCTGTGGGGTGACTCTTTACGTCATGCTTGTGGGAGCATACCCATTTGAAGACCCCGATGACCCCAAGAATATACGCAAGACCATTCAGCAAATAATGCAAGTGCAATACAAGATACCAGATTATGTCCACATATCTACGGAATGCCAGCAACTTCTTGCCCGTATCTTTGTTGCCAATCCAATGAGGAGAATCACAATGAAGGAAATAAAGAGTCATCCATGGTTTTTGAAGAACCTACCACGGGAACTCACGGAGACTGCACAAGGCATGTACTATAGGAGGGATAACAGGGTGCCTTCTTATTCAGACCAAACGTCAGAAGAAATCATGAAGATAGTTCAAGATGCAAGGACCATGCTGAAATCATCCAGATCAGGCTATGGGTGGAGCAGTGAGTATTCGGATGATGAAGAAGAGAAGGAAGAGGAACACAGGCCAGAGGAGCATGAGGAAGAGGAAGATGAATACGATAGGAGGGTGAAGGAGGTCCATGCAAGCGGAGAACTCCGTTTGGACGCTCTTCACATATGA
>Isoform0000787
ATGCGCGGGCCCATCCCGATGATCCGGGAGCAGTACGCGCGCCTGGGGAGCGTCTTCACGGTGCCCATCATCACCCGCAAGATCACGTTCCTCATCGGGCCCGAGGTGTCGGCGCACTTCTTCAAGGGCAACGAGGCCGAGATGAGCCAGCAGGAGGTGTACAAGTTCAACGTGCCCACCTTCGGCCCTGGCGTCGTCTTCGACGTCGACTACTCCGTCAGGCAGGAGCAGTTCAGGTTCTTTACCGAGGCGCTCCGGGCTAATAAGCTTCGCAGCTATGTCGACCAGATGGTTGCTGAGGCTGAGGAGTACTTCTCAAAGTGGGGAGAAAGTGGCACTGTTGATTTGAAGTACGAGTTGGAGCACCTCATCATACTGACAGCTAGCCGGTGCTTGCTGGGAAGGGAGGTGCGAGAAAAGCTGTTCGATGATGTTTCTGCTCTCTTCCATGACCTTGACAACGGGATGCAGCCAATCAGTGTCCTCTTCCCATACCTCCCAATCCCTGCACATAAGCGCCGTGACAGGGCACGGGCACGTTTGGCAGAAATCTTTGCCACCATCATCAAGTCCCGCAAGGCCTCTGGACAGTCTGAGGAAGACATGCTGCAGTGCTTCATTGATTCCAAGTACAAGAATGGGCGCCCCACCACCGAGGGTGAGGTAACCGGGCTACTTATCGCAGCACTCTTTGCTGGACAGCACACCAGCTCGATCACCTCAACCTGGACTGGAGCGTACATGCTTCGGTTCAAGCAGTACTTTGCAGAAGCTGTAGAGGAGCAGAAGGATGTCATGAAACGCCATGGCGACAAGATTGATCATGACATCCTGGCAGAGATGGATGTCCTCTACCGGTGCATCAAAGAGGCCCTTCGTCTCCACCCGCCGCTAATCATGTTGCTTCGCCAATCACACAGCGACTTCACCGTGACAACAAAGGAAGGCAAAGAGTATGACATCCCCAAGGGCCACATTGTTGCGACATCGCCATCCTTTGCCAACAGACTGCCCCACATCTACAAGAACCCTGACTCATATGACCCTGACCGGTTCGGTCCTGGAAGGGAGGAGGACAAGGCTGCAGGCGCCTTCTCATACATCTCCTTTGGTGGTGGCAGGCATGGGTGCCTCGGTGAGCCCTTTGCCTACCTGCAGATCAAGGCGATCTGGACGCACCTACTGAGGAACTTCGAGTTTGAGCTGGTGTCGCCGTTCCCAGAGAACGACTGGAACGCCATGGTGGTTGGCATCAAGGGTGAGGTGATGGTTAATTACAAGAGGCGGAAGCTTGTCGTGGACAACTAA
>Isoform0000788
ATGAAGGAGGAGGATGACCTCGAGTCGCCGCTGCTGGCCGTCGGCAAAGAGCCGGCGCCGGCGGACGGCGCTAGGGGCTGCACGTACGCGCTCGTCTGCGCGCTCCTCGCCTCCGTCACCTCCATCATCTACGGCTACAATCGCGGGGTGATGAGCGGCGCGCAGAAGTTCATCCAGGCGGACCTGGGCGTGACGGACGCGCAGCTGGAGGTGCTCATCGGCGCCACCAGCGTCTACTCCCTCGTGGGCTCGCTGGCGGCGGGGTGGGCGTGCGACCGCGCGGGCCGGCGCCGCACCATCGTGCTGTCCGCGGCGCTGTTCCTGGCGGGCTCCGCCGTCACCGCCGCCGCCGACGGGTACGCCGCGCTCATGGCGGGGCAGCTCGTCGCGGGCGTCGCCTGCGGGTTCGGCCTCGTCGTCGCGCCCGTCTACATCGCCGAGATCTCGCCGGCCAACGCTCGTGGATTCCTCTCCACCATTCCCGAGATCGCCGGCAACTCAGGCATCCTGCTGAGCTACATCGCCGACTTCGCGCTGGCCGGCCTGCCCACGCCACTCAACTGGCGCCTGATGATCGGCATCGGCGCCGTCCCTCCTCTATTCCTGTCGGCCACCGCCGCAGTCGCCATGCCGGAGACCCCGCGCTGGCTCGTCCTGCACGGCCACCCCGACGAGGCGCGCCGCGTGCTGGCGCGCACGGTGGGGGACGCAGACCGCCGGCTCCAGGAGATCGTGACGTCCGTGCATGAGGCCACGAAGCAGCAGGCAGTGGCGGGCTCGGGCTCCGGCGGCGCGCCGCCGTCGTCGACGAGCGTGTGGCGCGAGATCCTGCTGCGGCCGACGCCGGCCGTCCGCCGCGTGATGCTGGCCATCCTCGGGCTGCAGGTGTTCCAGCAGGCGTCCGGCGTGGCGGCCATGGTGCTGTACGCGCCGCGCGTGTTCAGCCACGTCGGGATCACCTCCGAGCGCGCCGTGCTGGGCGCCACGGTGCTCCTCGGCGCCTCCAAGACGGTGGCGATCGTGGTCCCGCTGTTCCTCGCCGACCGCCTCGGCCGCCGGCCCATGCTGCTCACCAGCGCGGGCGGCATGGCCGCGTCGCTCCTGGTCCTCGGCCTGTCCGTGGCCACGCGCGCGTCGACGACGGCCACGGCCGCGCCGTGGGCGGCCGAGACGTGCGTCGCGGCGGCCGTGGCGTACATGGCGACGTTCTCGCTCGGGTTCGGCCCGGTCATCTGGATGTACGGCTCGGAGATCCTGCCACTGCGGCTGCGCGCGCAGGGGACGGGCGTCGGGACGGCGGTGAACCGGGTGATGAGCGCCGTCGTGGGGATGACCTTCATCTCCATGTACGAGGCGGTGGGCATGGCTGGCACCTTCTACATCTTCGCGGCGGTGTCCGCGGCGGCGTGGGTGTTCGTCTACGCCTGCCTACCTGAGACCAAGGGGAGGAGCCTCGAGGAGATGGAGGCACTCTTCGACGGCGGTGCCGGTGCCGGTGCCGCGCCGTCGCCACGGGCGGCGGCGTTGTCGTGA
>Isoform0000789
ATGGCGATGATGGTGGATCCTCCGAATGGAATCGGGAGCCAAGGAAAGCATTACTACACTATGTGGCAGACCTTATTTGAGATAGACACCAAATATGTGCCAATCAAGCCCATTGGTCGAGGAGCTTATGGGATAGTTTGTTCATCCATCAATCGTGAAACAAACGAGAAAGTAGCAATAAAGAAGATACACAATGTTTTTGACAACCGTGTGGATGCACTACGGACCTTGCGGGAGCTGAAACTCCTACGCCATCTCCGCCATGAGAATGTCATTGCTTTGAAGGACATAATGATGCCAATACACAGGAGGAGCTTTAAGGATGTATACTTGGTCTACGAGCTCATGGATACTGATTTGCACCAGATAATCAAATCGCCTCAGGGCCTTTCTAATGACCATTGCCAGTATTTTCTTTTCCAGTTGCTCCGAGGACTGAAATATCTCCATTCAGCAGAAATACTCCACAGAGACCTAAAACCTGGAAACCTGCTGGTGAATGCAAACTGTGATCTGAAGATATGTGATTTTGGTCTTGCACGTACAAACAGTAGTAAAGGCCAGTTTATGACTGAATATGTCGTCACCCGCTGGTACAGAGCTCCTGAGCTGCTCCTCTGCTGTGACAACTATGGCACATCCATAGACGTGTGGTCTGTTGGGTGCATCTTTGCTGAGCTCCTTGGCCGCAAGCCAATATTTCCAGGAACTGAATGCCTAAATCAGCTCAAGCTCATAGTGAACGTTCTCGGCACCATGAGTGAGGCTGACCTAGAGTTCATCGACAACCCAAAAGCTCGGAGATACATTAAGTCCCTTCCCTACACTCCTGGTGTTCCCCTCGCAAGTATGTACCCACATGCGCACCCTCTTGCCATTGATCTATTGCAGAAGATGCTCATCTTCGACCCCACCAAAAGGATTAGTGTCACCGAGGCTCTCGAGCACCCTTACATGTCCCCTCTGTATGATCCAAGTGCAAATCCCCCAGCCCAAGTGCCCATCGATCTCGACATAGATGAAAATATCAGCTCAGAGATGATCAGGGAAATGATGTGGCAGGAGATGCTTCACTACCACCCTGAAGTTGTAACAGCAATAAGCATGTCATGA
>Isoform0000790
ATGGGGAACTGCGCCGGCGTGGAGGGGAACGCCGAGATCAACCCTTCCTTCAGTGCCCCCAATTCTTCAGGGACCGGTTCTAAAAACAGCAGCAAGAATGCAACCGACACCAGCACCTTTGGTACCAAGACGTCCGGCTCTTCGTCGTCGGTGCCACCAACTCCCCGTACGGAAACAGAGATCCTGGAGTCATCGAATGTTCGCAAGTTCACCTTCAGTGAGCTGAAAGGCTCCACAAGGAACTTCAGGCCGGACAGCCTGCTCGGGGAAGGAGGCTTTGGCTCTGTCTTCAAGGGATGGATGGATGAGCGCACGCTTGCGCCTGTGAAACCGGGCACTGGGATGATTGTCGCGGTGAAGAAGCTCAAGCTCGACAGCTTCCAAGGGCACAGAGAATGGCTGGCTGAGGTCAATTACCTAGGGCAGTTATCCCACCCTAATCTTGTGAAACTTATCGGGTACTGCTTGGAGGACGAACAACGCCTTCTTGTGTATGAGTACATGCCAAGAGGGAGCTTGGAGCATCATCTTTTCAGGAGGAGCTCGAACTTCCAACCGCTCCCATGGAACTTACGCATGAAGGTTGCGCTTGAGGCTGCCAGAGGTCTTGCTTTCCTGCACGGTGATCAGGCTAAAGTTATTTACCGTGATTTCAAGACCTCCAATATTCTTCTCGACTCGGAATACAATGCAAAATTGTCTGATTTCGGTTTGGCAAAAGATGGTCCAAGTGGTGATAAAAGTCATGTTTCTACTAGGGTCATGGGGACACAAGGATATGCTGCCCCTGAATATCTTGCAACAGGCCATTTGACCGCGAAGAGCGATGTGTACAGCTACGGTGTTGTTCTTTTGGAGTTGCTGTCTGGGCAGCGTGCTCTGGACAAGAACCGCCCGCCTGGTCAGCACAATCTGGTGGAGTGGGCTAGACCTTACATCACCAACAAGAGGAGGGTCATCCATGTCGTGGACTCACGGCTGGGTTCCCAGTATTCCCTTCCTGCGGCTCAGAAGATGGCAGCCCTCGCACTGCAATGCTTGTCGATGGACGCACGATGCAGGCCTGGCATGGATCAAGCTGTGACTGTATTAGAAGAACTTCAAGAGGCCAAGGGCTCAGTGAAAAGGCTGGCAGGTAAGTAG
>Isoform0000791
ATGGCCGGAACCGAGCGGCTCCACCGCCCGATGGACCCGCCGCGGCCCGCGGGCGGCCGCTCCGGCGGGGTCGGCGCTGGTGACTCGCCGGTGAGGTGGGACGACGACGACGACGACTGCGGCGGCGGCCGCGTGGAAGGCTTGGCGGGACTCCACATATTTGACCAAGAGGCAGACGAGTCACCAGCCAAAAACGACATGTCCAACAGCCTTGATACTAAATGCATTCCCGTTGCTAACGGATTCAGCAATGAAACAACGGAAACTTCTGTAGAGACAGAACCTGGAAAGGGCTTGAACCCACTTCATGAGCATACTGGCATCTGGGTCCCTGTTTCTGTTCCGCCAATGACAGCGCAGGCCCGTGAGGAGTGGCACAGGGGGTTCGGTTCCAATGGCGGGTACTTCCCGGAAGAAGAGTTCAGCTGGGAGCTGGATGAAGAGAACTATGAGATGACAATGTGGGATGTGTTTGCTGATATGGTTGTCGCGGCAAAAGATAAGATGGTATCTGCCGCAACATATGACTTCGGGAGACGTGGGATGTCGGTGGTGTCCAACTTCTTTCTCCAAGAGGCTTGGAAGGATATGGCACAAACACTTGCAGATGCAAACGCTGGTATTGCGAACGAGCTTCTTGAGACCGAGCCAACTAAATGGTTGCCTGACAGTGCTGCTAGCTCTTGCATGCTCTGTGGCGTGCGGTTTCATCCAATAATGTGCTCTCGCCATCATTGTCGTTTCTGTGGCGGAGTATTCTGTAATGGTTGTTCAAATGGTAGAAGCTTGATGCCTCCAAAATTTAGGACTGCAGAACCTCAGAGGGTTTGTGATGTCTGCGGAGTACGTCTAGAGAGTATCCAACCTCAATTGATGAATCAGATCAGTCGGGCCTCACAACTTCCAACTCGGGATGTCACAGACCTGAGTACCCTGAGGTCATGGCTGAATTTCCCTTGGGCACACACAATGGAATATGAGATATACAAGGCTGCAAATTCTTTACGTAGTTACTGTAAGGTGGGAGGACTGAAACCAGAGAAGGCTATCCCTGATACTATTCTTAGACAAGCTAAAGGTCTTGCTATAGTTACTGTGGTGAAGGTTGGGATGATGGTTACATACAAACTTGGCACTGGGCTGGTTGTTGCTCGAAGAGTGGATGGCTCCTGGTCACCACCTTCAGCAATCTCCACTTGTGGTATTGGATATGGGGCTCAGGCTGGAGGTGAGATAGCTGACTTTATTATTGTTCTGAGGAACACGGATGCTATCAGAACATTCAGTGGGAAGGCACATCTGTCTGTTGGTGCTGGTGTTAGCGCTTCTGCTGGCCATGTTGGACGTGCAGCTGAGGCTGACTTCCGTGCTGGTGATGGTGGTTATGCTGCATGTTATACATACAGTTGTAGCAAAGGTGCCTTTGTGGGCTGTGCGTTCAATGGCAGCATAGTATCAACTCGAGATACTGAGAACGCACGATTCTACGGAGGTCCTGTCAAGGCATCTGATATTCTTCTAGGATCAATGGCGAGGCCGCCTGCAGCCTCTCCTCTGTACAAAGCTCTGTCAGAATTGTTTGACAAGATTGGAAAATAA
>Isoform0000792
ATGATTCCGTACAGCAAGCTCCGCCGCCTGACGACGTACAGCGACGCCGGCAAGATGTCCGTGGATTGGGCGTCGTTGGACAAGGATCTGGTGGAGCTGATCGGGTGGCGGGTGCTGGCCGGCGACTTGCCGGACTACGTCCGTTTCCGCGCTGTCTGCTCCCACTGGAGAGCAAGCACCGTCCGCCCTCGCAGGCGCGGCGTCCTCGACCCGCGTTTCCACCCGCGCCGATGGATGATGCTGCCGGAGGGTCACGGCTTGTATCCTGGCCATCCTGACCTCGGCGGCTTCGTTCGCTTCTTCAACCTCTCCACCGGCGCCTTCGTCCGCGCCCACCTCCCTCTCCTGGATGACCACGTCATCCTTGATTCCATCGACGGCCTACTACTCCTGCACCGCGACCACGACACCGCCATTCGCCTCCTCAACCCCTTCACTGGCGATGTCGCCGAGCTCCCACCACTTGCATCCCTCCTGCCACAGATTGAATTCACCCACCGCTACAATGAGCAAAGCAAGCGCACAGGACTCATGAGTGTCCGCGCTTCCTCTGTTACCGTCAGTTCCACTGGAACCATCACTGTTATGCTGGCTTTTGACCTTCTGCACCGTGTAGCCTATGCCACCACTGGAGATCAGCGGTGGACTCTATTTGCCTGGAAGATCCAACCTTTGCTTAAACCCGTGTCTTTCCAAGGCAAATTCTACGCGATGCAGATTGTACGTAAGGGTGTACGTAAGTTATGCATCTACCAGATTAATCCACCAATCCAAGACGCTGCTGAGGAACTGTCTAATCTACCGTTGCCAGTGAAGATTGCTGAATGCCCAATGGAAAAATATCTCTACATCCTCAACTTTGTAGAGTGTTGCTCAGAGCTCTTGCTAGTTGCCTACAGTGATGCTTCTCGTTCAAAGCTGGTAATCTACAGACTTGCTGACCTTGTCAATGGAAAGTTTGAGCCCGTTACGAGCATCGGTAACCACACCTTATTCGTTGGTGAACGTTGTCTCTGTGTCTCATTCTCACCAAACAAGGGGAGTAAGAACCTTCTGTCCATGTCACCTAACTCTGTCATCTGCTTGCATAGTTTGCCGATCAATCATGATTCTGAAGATTCATCTTATTTTGAGCAATATGACCTAGGTACTGGCATCTGGATTCCTGCCAGTGATGGAAACATTTTCCAAAGACCACCACCCAGCCCCCATACACTCATCCATCATATCTTTACATGTTGCCGTAGGAAGTATTGGAATAAAGGACTCATGTTTTGTGCTGAAACAGAGCCTGTCTGGTTGGTGAAACAAGAACTGCGCTATGGGGCTTGA
>Isoform0000793
ATGCCGATCCTCGAGAGGTCGTCGTCCCCCGCCGCGGCTGCCGCCGCCGTCGTGGCCCTGATCGCTCTCGCGTCCGTCGCTGGCGTCGCCGGCGAGGTCTTCTTCGAGGAGAAGTTTGACGATGGATGGGAGGACCGCTGGGTCAAGTCCGACTGGAAGAAGGACGACAAGACGGCAGGCGAGTGGAACCACACGTCCGGCAAATGGAACGGAGATGCCGACGACAAAGGAATCCAGACCTCTGAAGACAACAGATTCTACGCCATTTCAGCGCAGTACCCCGAGTTCAGCAACAAGGACAAGACCCTGGTGCTACAGTTCTCGGTGAAGCACGAGCAGAAGCTTGACTGTGGCGGTGGCTATGTGAAATTGCTTGGGTCTGATGTTGATCAGAAGAAGTTTGGTGGCGACACCCCATACAGCATCATGTTTGGGCCGGATATCTGTGGGTATGCCACCAAGAAGGTCCACGCTATCCTTACTAAGAATGGCAAGAACCATTTGATCAAGAAGGAGGTGCCATGCGAGACAGACCAGCTGACACATGTTTACACGCTGATCATCCGGCCTGATGCCACATACAGCATTCTCATTGATAATGATGAGAAGCAATCTGGCAGCATCTATGAAGATTGGGATATTCTTCCTCCAAAGAAGATCAAAGACCCTGAAGCCAAGAAGCCAGAAGACTGGGATGATAAGGAATACATTCCTGATCCTGAGGACAAAAAGCCAGAGGGTTATGATGATATTCCCAAGGAAATTCCTGACCCTGATGCAAAGAAGCCAGAGGATTGGGATGATGAGGAAGATGGTGAATGGACAGCCCCAACCATTCCTAACCCAGAGTACAAAGGACCATGGAAGCAAAAGAAAATCAAGAATCCGGACTACAAGGGCAAGTGGAAGGCCCCTTTGATTGACAACCCAGATTTCAAGGACGATCCTTACATCTACGCATTTGACAGTTTGAAGCACATTGGCATTGAGCTGTGGCAGGTTAAGTCAGGAACTTTGTTGGACAACATTTTGATAACTGACGACCCTGAGTACGCCAAGAAGTTAGCAGAGGAGACCTGGGGCAAGCACAAAGATGCTGAGAAGGCTGCCTTTGACGAGGCTGAGAAAAAGAGGCTTGAGGAGGAGTCCGCAAGCAGTAAGGATGACGATGACGACTTAGATGTAGATGAGGATGAGGATGATGCGGACGATGACAAGGCTGATAATACTGATACTGATGAGGCTGAGGACAGTGAAGATGCTAAACATGATGAGCTCTAG
>Isoform0000794
ATGGCGGGGTACCCGGAGGACAACCAGCACGCGTTGAACGGGTACGACGAGGAGGAGGTCGACGAGGAGGAGGGGCACCCCGGGAGGCGGGGAGGCCGGGATGGGGCCTCTGGGTACGGCGATGCTGGCGGAGAGGATGGGCGGGGGGCGAGCGGCGACTCGTCGGGGAAGATTTTTGTCGGAGGCGTTGCTTGGGAGACAACTGAAGAATCATTCTCCAAGCATTTTGAGAAGTATGGGGCAATAACTGATTCTGTAATTATGAAGGACAAGCATACTAAGATGCCTCGTGGATTTGGATTTGTTACATTTTCTGATCCATCTGTTATAGACAAGGTTTTGGAGGATGATCACGTTATAGATGGCAGAACGGTTGAAGTCAAGAGGACAGTCCCGAGAGAAGAGATGACCACCAAAGACGGCCCTAAGACAAGAAAGATCTTCATCGGTGGGCTACCACCATCTCTTACTGAAGATGAGTTGAAGGATCACTTTTCATCATATGGTAAGGTGGTTGAACATCAGATAATGCTAGATCATAGCACTGGGCGTTCTAGAGGGTTTGGTTTTGTCACTTTTGAAAGTGAAGATTCTGTTGAAAGGGTCATATCAGAGGGGAGAATGCGTGATCTTGGTGGGAAGCAGGTTGAAATAAAGAAGGCTGAACCAAAGAAACATGGATCTGATCACAGCAGTAATGGGAGATCAAGCCATGGAGGTGGAGGTTACCGCAATTCTTACCGTAGTGGTGGTGGAGCTGGTAGTGCCAGCAGTGGCAGCAGTGGGGGTGGCGGCGGTTATGGGTATGGTGGTGCTTATCGATCTGCTGCAGCGGGTTATGGATATGATGGTGGCGCAGGAGCAGGATATGGCTATGGTAGAGGGTATGGCTATGGAGGCAATGCTGGCTTTGGGTCTGGTTTTGGCGGTGGTTATGGTGGATCCATGTATGGAGGTGCATATGGCGCATATGGTGCCTACGGTGGTGGCGCCTATGGAGGGGGTGCCTATGGAGGCGGTGCATATGGAGGTGGCGCCTATGGTGGCGCCCCAGGTGGTTATGGCACTGGCGGATACGGCAGTTATGGCGGAGCAGGTGGAGCTGCTGGTGGTACTAGTGGTGGGAGTACAGGTGCTCGGGGTTCTAGCAGGTATCATCCATATGGAAAATAA
>Isoform0000795
ATGGAGGGATCCCTGGAGGCGCGGCCCGGTGTCCTCCTCGTCGGCGCCCCGGGCGTCGGCAAGCGAACCATCCTCTCCCGGTTGCTTGCAGCGGAAATACCTGACGTGCATGACTTATCATCAGGTGTGCTGTGTCAAGGATGGACAATTCAAACAAAGTATTATTCAGCTGATCTTTCTATCTGGACAGCAAATCTTGATGAAGAATTTTCTCTTGGTTCCCTCCCTCATCTAGACCGGCTGGCTGCCCTCGTTATGGTCTTCGATATGAATGATGAATCCACCTTGCTTACTCTGCAAAGCTGGGCTGCCAATGTTGATATCCAGAGGTTTGAGGTCTTGTTATGCATTGGTAATAAAGCAGATCTTGTACCTGGTCATAGCGCACATATAGAATATAGGAGGCGTATGCAAAAGCTTGGGGAGTCAAGTTCTGATCCACACCCTGATTATTTCGATTTTGGGATAAATGAAAGTGAGGGTTGTAGCTTGTTATCTGAGGAAGAGCCATGCATAGAGATCAGAAACTCTACTGCACAGTGGTGCATTGAGCAGAACATAGAATATATTGAGGCCTGTGCTTCCAATGCTGACTTTGATAAGTGTCTATCAGTGGATGGTGATAGCCAAGGCTTAGAGCGACTCTTTGGAGCTCTTTCTGCACATATGTGGCCTGGAATGATTCTGAAATCTGGAAACAGAATAACTGCCCCATCCTTGGTTGAAAAAGAAGAATCTACGGATGATGAATCCAACTATGATTTTGAGTACGAGGTCCTGTCTCATGGATCTGATGACCAGTGGGAATTTGTTGGCGAGACAAGTACATCCAGAAGCTTTGAGAGATCAAATGAGGTTGATGGTACGCAGGATCACACACATCAAGTTGTGAAGGCTGGTACTGACTCTTCAGCACCCAACCCTCTTCCGAGTAACACGCCCACAGAAACTGCTGAAGAGAATACTGTAACTCAGAGCAACAAAACCGACAATAGCGATCATGTGGACATGTCCACAGCATATAGCACTGAGGATAATCAAAGTGACCTTCCAGAGGCTAACAATCTTTTTGAGGACGAGCATTATGGTCTGGGTGACCTGGAGAAAATCATGTCCGAGATTGGTAACATGCGATCCAACCTAAGGCTCATGCCTGACTTCCAAAGGAGGGAGATGGCTGCAAAGCTAGCCATGAAAATGGCAGCCATGTTTGGTGGTGATGATGAAGAGGCCTTTGAGGATATCTAA
>Isoform0000796
ATGAAGGGCCTCTTCAAGTCCAAGCCGCGGACGCCCGTCGACATCGTCCGGCAGACGCGCGAGGGCCTCGTCCAGCTCGACCTCCACTCGGGCTCTCGGAGCGGCGACGCCAAGCGCGAGGAGAAGATGGCAGAGCTAAGCAAAAATATCAGGGACATGAAGTCTATCCTTTACGGCAATGGTGAATCAGAGCCTGTAACTGAAGCATGTGTTCAACTGACCCAAGAATTCTTCAGGGAGAACACTCTACGGCTATTAATCATACATCTTCCAAAACTAAATTTGGAGACTAGGAAAGATGCTACTCAAGTTGTTGCAAACTTGCAAAGACAGCAAGTATCCTCAAAGATAGTTGCGTCTGAGTACCTAGAGTCAAATAAAGATCTCTTGGACATTTTAATTTTAGGGTATGAGAATATGGACATTGCTTTACATTATGGTGCTATGTTGAGGGAATGTATTCGCCACCAAAGCATTGCAAGGTATGTTTTAGAGTCTGAACACATGAAAAAGTTCTTCGACTATATACAGCTTCCAAATTTTGACATAGCTTCTGATGCTTCTGCTACCTTCAAGGAACTGTTGACAAGGCATAAAGCAACCGTGGCTGAATTTCTCTCCAACAATTATGATTGGTTCTTTGAAGAATTCAACTCTAGGTTGCTGTCATCAACCAACTACATAACAAAAAGGCAAGCTATCAAGTTATTGGGAGATATGCTGTTGGATAGGTCAAATGCTGCAGTCATGATGCGCTATGTTAGTTCCAAAGACAATCTCATGATTCTTATGAATCTCTTGAGGGATTCGAGTAAAAATATTCAAATTGAGGCATTTCACGTGTTCAAGCTGTTTGCTGCGAATAAAAACAAACCGCCTGAGGTCGTGAACATACTGGTCACCAATAGAAGCAAGCTACTTCGGTTTTTTGCTGGATTCAAGATTGACAAAGAGGATGAACAGTTCGAAGCAGACAAGGAGCAGGTCATAAAAGAAATATCGGCACTTTGA
>Isoform0000797
ATGAAGGAGGAGATGGTGGTCGGCCTGTCGGCGCCGGGGCCGGTGGGGAGGTGGGGCGCCGCGCCGCCCCAGGCGATGCTCGAGAGGATGAAGGACTACGGCCAGGAGGGCGCCTTCGCGCTCTGGGACGATCTCTCGCCCGAGGATCGGGAGCTCCTCGTCCGGGACATCGAGAGTCTAGACCTTTCAAGGATCGATCGGATCATCCGGCGGTCCCTTGGATCACAAGGCATCCCATTGCCTGCTGTGGAACCCGTGCCGGAATCTAGTGTGTCCAAGGTGGAGGACAGGTCTCCTGAGGAGAAAGAACGATGGTGGAAGAAGGGGCTGAAAGCCATCTCGGAGGGGAAGCTGGCTGTTGTCCTTTTGGCTGGTGGTCAGGGTACTCGACTGGGAAGCTCAGATCCTAAGGGATGTTTCAATATTGGACTTCCATCTGGAAAGTCACTTTTCCAGCTCCAAGCTGAACGGATTTTGTGTGTTCAAAAGCTGGCTTCTCAATCCAGTGAAAGTCCGAGTAACACTGTGCCGATCCACTGGTATATAATGACAAGCCCCTTTACAGATGCTGCCACTCGCAATTTCTTTGAAACCCGTAGATATTTTGGCTTAGACCCTGAGCAAGTGACATTTTTCCAACAAGGCACACTTCCATGCGTTTCTGCTGATGGTAGATTTATTATGGAGACACCATATAGGGTAGCAAAGGCTCCTGACGGCAATGGTGGAGTTTATGCTGCGCTGAAGTCCAAAAAGTTGTTGGAAGATATGGCTGCACGGGGTGTGAAATATGTAGATTGCTATGGAGTTGACAACGCACTGGTTCGAGTTGCAGATCCTACATTCTTAGGGTACTTCATTGACAAAGGTGTATCTTCTGCCGCCAAAGTGGTTAGGAAGGCTTATCCACAAGAGAATGTTGGGGTATTTGTTCAACGAGGTCGTGGTGGACCTCTCTCAGTGGTTGAGTACAGTGAAATGGATGCAGCTATGACTACTGAAATTAATCAATCAACAGGGCGACTTCGTTATTGTTGGAGCAATATCTGTCTGCACATGTTCACTCTGGACTTTTTGAATCAAGTGGCAAACAGCCTTGAGAAGGACAGTGTGTATCATCTAGCTGAGAAGAAGATTCCTTCCATCCATGGGTTTACAACAGGCCTGAAGCTTGAACAGTTTATATTCGATGCTTTCACTTATTCCCCATCCACGGCACTTTTTGAGGTCATGCGGGAGGAGGAATTTGCACCAGTAAAGAATGCCAACGGCGCAACATATGACACCCCTGATAGCGCGAAGCTCATGCTGCTCCGCCTCCATAGCAGATGGGTAGTCGCCGCTGGTGGCTTCTTGACGCATTCTGTGCCCTTGTATATGACAGGCGTCGAAGTTTCTCCGCTTTCCTCCTACGCCGGAGAGAACCTGGAAGCAATCTGCCGTGGGCGAACATTCCATGCGCCGAGTGAGATATCGTTTTAG
>Isoform0000798
ATGCAGATGGCGGCGACCACCACCGACTCCCAGGCGGCCGTGCCGCCTCACCACCCGCACGCCCACCCCCACGTTCCCCCGCAGCATGCTCACCCGCACCACCACATGCCGCAGCCACGGTGGGTCGTCATTCCGTACCCGCCGCCGCCGCCCATGGTGGCCGCGCCACCGCCGCCGCCGCCTCAGTTTGCCAAGCACTTCGCTGCCGGGCCGCCCCCGCCGCCCCAAGCTGCGGCCGGGCGCCGCACGCCGACCCCGCCCTTGGCCGGATCCGGCGGGAACGGGTGCGAGGAGAATAAGACCATTTGGGTCGGCGACCTCCAGTACTGGATGGACGAGAACTACCTCCACAGCTGCTTCGGGCCCAGCGGCGAGGTGGTTACAATAAAAGTTATCCGCAATAGGCAAACAGGACAGTCAGAGGGGTATGGATTTGTTGAGTTCTTTTCTCATGCATCAGCAGAAAAGGCTCTTCAGAACTTTACTGGTCATGTGATGCCAAACACTGACCGGGCATTTAAGTTGAACTGGGCATCATATAGCATGGGTGAAAAGCGATCTGAAGTAGCTTCTGATCACTCGATATTTGTTGGTGATCTAGCTGCTGATGTTACTGATGAAATGCTGCTGGAGCTTTTCTCTAGCAAGTACCGCTCGGTGAAAGGAGCTAAAGTTATTATTGATGCAAACACAGGCCGTTCTAGGGGCTATGGATTTGTTAGGTTTGGAGATGACAACGACAAATCTCATGCAATGTCTGAAATGAATGGTGTATATTGCTCTACTAGGCCAATTCGTATAGGACCCGCGACTCCCAGAAGATCTTCAGGAGATTCTGGCTCCTCGACTCCTGGTCATTCAGACGGCGATTCTTCTAATAGAACGGTATATGTTGGTGGGCTTGACCCCAATGTCAGTGAAGATGAACTTAGAAAAGCCTTTGCCAAATATGGTGATCTCGCCTCTGTGAAAATTCCTCTAGGAAAGCAATGTGGCTTTGTTCAATTTGTTAGCAGAACTGATGCTGAAGAAGCACTACAAGGATTAAATGGATCACTCATTGGAAAGCAGGCAGTTCGCCTTTCATGGGGCCGCAGCCCATCGCATAAGCAGTTGAGGGGTGACTCCGGCAACAGGAGGAACAACATGTACTTTGGCACACCATTCTATGGCGGATATGGCTATGCCTCCCCGGTGCCACACCCAAACATGTATGCTGCAGCGTATGGCGCGTACCCGATGTATGGCAACCAGCAGCTAGTGAGCTAG
>Isoform0000799
ATGAAGGCGTCGATCAAGTTCCGCGACGACGACCGCCCGCTGCTGCGCGCCAAGGTGCCGGTCGGCGTGCTGGGGCTGCCCTTCCTCTCGGGCCTCGCGGCGGGGGGAGACGGCAAGGACCTCGGCTTCGACCTCTCCACCGCCTTCCCCTCCGGCCCGGCGCTCCGCCTCTCGTACCGCCCCAACGAGCCGCTCCAGCCCGTCGCCCTCTCCATCCGCACGGGGCTGGGGCCACTGGGGTCCCCTATCCGCGCCCCCTTCGCCCTCGCCGCCGAATTCAACCTCACCTCCTCCAACCCGCCCGCCTTCTCGCTCCTCTTCAAGCCCCGGATCGGGGACTTCGCCGTCGCCAGCTCCGTCCGCTCCCCGCCGCCACCGCCGCCCGCATCAACCCCGCCCCCGCTGGCGATCAAGATGGCCGACCTCACCACCAACGGCGACGACCACGACCGCGAAGCGCACGGTAACGGATTCTCCTTCGCCGGGAATGGGTTCGCGGCGAACGCGGCGGCCGCCGCGGGGACGGGCGGCGGCGGCGTGGGCGCGCTGCTATCCGGGATGCGGCTCACGACCAGGAGCGTGCTGCCATTGTGGAGTAAGGCGAGCCTGCGGTTCCAGTGGGGGCTGCGCGTGCCGCCGGAGATCAAGGCCGCGCTTGCAGACGACGGGTACGGGCGCAAGGCTGGGAGCCTCGCCATCAGCAAGCTGCCGCTGCTGGTGATGAACAAGATCACCATAGAGCACACGCCCAAGGTGCCTTCACAGCCTGAAACGGACAAGAAGAGGAAGACAGACGCTCCACCAGCAGCCGAGGGCGAGGAGTTCTCACTGATGAAGAGGCAACTGGAGAAGCTGAATGTGGAGAGCACAATGCTGCGTCGTTCAGTCGAGGACTTGCGTGCAGAGATTGGAGCTGGCAAAGGCGATGGTCGTAAGCTGCCAGCAGCAGTGCCACCTCCACAGCATTCATTCATGTCGAAACCAGATCGCCATTTCCACAGCAATGCGAAGGAATTGGTGGACAGTGGGACGAAACCGGCCCCCAATGAAGCAAGCGAGGAGTTGAAGAAGGCGCTCGAGGCCCGGCGGAAGTAA
>Isoform0000800
ATGGCGGCGGCCGGGGGGATGACCCCGACCACGGCGGACGCTGTGGAGGAGCTCACGCGGCTGTACCGGGAGCTGCCGCCGCGCCCGGCCGTGGAGGAGGTGGAGGCGGCGGCGGCGGTGCTGGCCTCGGCGGACGCGGAGGAGGAGGCGCGCCTCGCCGAGATCGCCAGGGAGGAGGCGGCGGCGCGGGCGCGGCCCCCGGCGCAGGGCGTGCCGGCCGAGCTCTTGGACGTGCTGTGGGAGGCCAGGCGCAACTCCGTGCGCCTCCGCGCGCTGCAGCAGCGGAAGGAGGCCGCGCACGTCATCGAGCTCGAGAGGCGCTTCAAGCTCTTCGACGACCTCATCCAGAGGGCGTCGCGGGCGGTGTCCCCTGGTGGTGGTGGTGCCAGGGGTGGCGGGGGTGTTGCCGTGGTCGACCACGAGGTCGTCGAGGTCGAGGCGAGGCGGAATCCGGCGCTGGCCGCCGCGGCAACAGAGATAGACCGTGGAAGCAGGGGCGCCTTGGTATTGGAACCCACGTCCGTCTCGTCGCTGCGTCGTGCTGCTTCAGCAGGTACTGACACAGAAAAGTTGGGCCTTATCCAAGTGGCAAGCCTTATAGAGTCATCGGCGAAGAAGGGGACTACAGAGCTCAATCTCCGGGGTAAGCTGGTGGACCAAGTTGAGTGGCTCCCTGTCTCGCTCGGAAAGTTACAGGATGTCACTGAGCTTGATCTATCTGAGAATAGGATCATGGCACTCCCATCAACAATTGGTAGCCTTAGATACTTGACAAAGCTTGATCTCCACTCAAACCAGCTGATCAATCTGCCTGATACCTTTGGGGAACTTTCCAGCCTGATTGATCTTGACTTGCATGCAAACCAGCTAAAGTCTCTTCCTACATCATTTGGAAATCTCACGAGCCTTGCCAATCTTGACCTCAGCTCGAATCTATTGAAGGTCCTTCCTGATTGTTTAGGAAAGTTAAAAAACTTGAGAAGGTTAATTGCTGAGACGAATGAGCTTGAGGAGCTACCCTATACTATTGGATCGTGCACCTCTCTTGTGGAGCTTAGATTAGATTTTAATCAGCTCAAAGCCCTTCCAGAAGCCATTGGGAAGTTGGAAAACCTGGAAATCCTGACGTTACACTACAACAGAATCAAAGGCCTGCCTACAACAATTGGCCATCTTACCAGGTTGAGGGAGCTGGATGTCAGTTTCAATGAAGTTGAGACTATACCTGAGAACATTTGCTTTGCAGCCAGCCTTGTGAAGCTGAATGTCAGCAGAAACTTTGCCGACTTAAGAGCCCTGCCAAAATCAATAGGCGAACTTGAGATGCTAGAGGAGCTGGACATCAGTAGTAACCAGATACGAGTACTTCCATACTCTTTCGGGCATCTCTCAAAGCTACGTGTGTTTCTTGCTGATGAAACTCCACTGGAAGTACCGCCTAAAGAAGTTGTAAAATTGGGGGCTCAGGAGGTGGTTAATTATATGAAGAATATGGTTGCTGCAAGGGAAGTGAGCCAGAAGGAAACAGATAAGAGGAGCTTCTGGACCTGGCTCGGCTCACTGTTTGGTTGTTGCAAAAAGAATCAAGGATTGGGACCAGTTCCAGTTTAG
>Isoform0000801
ATGGCAGCAGCAGCCCCTGCCGGTGCCCCCGCTATCACCGCCTCCTCCTCCTTTCTTTCTTCGCCGCCGTTCTTCTCTCTCAAGGCATCGATGACTAGCCACCGCCCACCCGCGGGGAGAGTCTCCGTCAACATCCGCTGCGTCAATAGCCCGCCGGCCGTCGATACATCTTACAAGACTAATGTCCCGCGCAATGCTAACATGGCCAAACTCCAAGCAGGATATTTGTTTCCTGAGATTGCCAGGAGAAGAGCAGCTCATTTGCTGAAGTATCCAGATGCCAAGATTATAAGCCTTGGGATAGGTGACACTACCGAGCCCATTCCAAATGTCATAACAAATGCCATGGCAGAGAGAGCACATGCCTTGTCAACAATTGATGGTTACAGCGGTTATGGAGCTGAGCAAGGTGAAAAGAAACTCAGAGCAGCAATTGCTGCAACCTACTATGCGGACCTTGGTATTGAAGATTCAGACATATTTGTCTCTGATGGTGCCAAATGTGACATATCTCGCTTGCAGGTCCTTTTTGGATCTAATGTGACAATTGCGGTCCAAGATCCATCATACCCTGCATATGTTGATTCAAGTGTTATCATGGGCCAAACTGACTTATATCAGCAAGATGTTCAGAAGTATGGAAACATTGAATACATGAGATGCAGTCCAGAAAATGGATTCTTTCCTGATCTGTCAACTGTCCCTCGGACAGATATTATTTTCTTTTGTTCACCCAACAATCCTACTGGTGCTGCTGCATCTCGGGACCAACTAACCAAATTAGTAAAATTTGCAAAGGACAATGGGTCCATCATAGTTTATGATTCTGCTTATGCAATGTACATATCAGATGACAGCCCAAAGTCTATCTTTGAAATTCCTGGAGCAAAGGAGGTTGCTATTGAGACAGCTTCATTCTCGAAATATGCTGGGTTCACTGGTGTCCGTCTAGGCTGGACTGTTGTCCCCAAGGAGCTCCTTTTCTCAGATGGACATCCAGTTGCTAAAGATTTCAATCGCATAGTTTGCACTTGCTTCAATGGTGCATCAAACATTGCGCAAGCTGGTGGTTTAGCGTGCCTTTCTCCAGAGGGTCTAAAGGCTATGCATGATGTTGTTGGCTTCTACAAGGAGAACACTGAAATAATAGTTGACACATTTACATCACTTGGATTCAATGTGTATGGTGCCAAGAACGCTCCTTACGTATGGGTGCACTTCCCTGGCCGCAATTCATGGGATGTGTTCGCCGAGATCCTGGAGAAGGCGAATGTGGTCACTACTCCTGGCAGTGGATTTGGACCGGGTGGCGAAGGCTTTGTGAGGGTCAGCGCATTCGGACACAGAGATAACATCATTGAAGCCGCAAGGAGATTAAAGCAGTTGTACAAGTGA
>Isoform0000802
ATGAGCTTGCCGGGGAGGAAGGCCACGGCGGGGGTCCCCGGAGTCCGGCGGTGGCTCGTCACCGTCGTCGTGTCGGTGCTGGGGCTGGTGCTGACCCTCGTGGTGATATCGCTGTCCCAGGGCTCGTCCCTGCCTCGGACGTCGCTGCACGACTACCTCCCCGCCGGAGTTACTGGCCTTGGGAAGCGTTCGTCGTCGGAGCGTGCTGATGGAAACAGCAGCGGCGCTGCAGTTGGGGAGGAATTGTCGCAGGGCGGACGGGAACCCTTAGTGGAACAGAATAGTCAGGGTGGTGACGCGAATTCAAGCCAAACTTCTGCAGTTACAGGAAAGATGGATGACAACGAGCCGGATCCAGTTGCTTCCAGTGATGCCACAGCAACACCTGACGAAGATACATCTAACGAATCACAAAAGGCTGAGCAAGATACTTGCGATCTATATCGTGGAGAGTGGGTTACTGATTCTTCTGGGCCGCTATACACAAACAACTCTTGCCCTATCATCACACAGATGCAGAATTGCCAGGGAAATGGGCGACCGGATAAGGACTATGAGAATTGGAGATGGAAACCAGAACAGTGTAACCTCCCGCGTTTTGATGCAAGGAAGTTCTTGGAGTTGATGAGAGGCAAGACACTTGCGTTTGTCGGGGATTCAGTTGCTCGGAATCAGATGGAGTCCCTCCTTTGCATTCTGTGGCAGGTAGATGTCCCACAAAACCGAGGCAACAAAAGGATGCATAAGTGGCTCTTCAAGTCAACTAAAACAACTATCGCCCGTGTCTGGTCTTCTTGGTTAGTGCACAGGTCAACTGAAGCTGTGGGCATTGCTCCTAAGGGTATTGATAAGGTTTTTCTGGATATTCCTGATGAGACCTTCATGGAGTTCCTCCCAAGGTTTGATGTACTTGTCCTTTCCTCTGGCCACTGGTTTGCCAAACGATCAGCCTATATCCTGAATGGGAATGTTGTTGGAGGGCAGCTTTGGTGGCCTCGTAAAGCAGGAAAAATGCAGGTCAACAATGTGGATGCTTTTGGTATCTCTGTCGAGACCTGCCTAACTGCTGTGGCGACTAACCCATATTTCACAGGCCTAGCTATTGTGCGAACATGGTCACCTGATCATTATGAAGGTGGAGCATGGAACACTGGTGGATCATGCACTGGAAAGGTCAAGCCCTTGGATGAAGTGGTGAGGAATGGCTTTACTGATGCAATGCATGAAAAGCAGGTTGCAGGCTTCAGGATGGCAGTGAAGAATGCGGGGGAACACGTTTCCAGGTTGAAATTGATGGATATCACTGAACCCTTTGCCTTCAGGGCTGATGGTCATCCTGGCCCGTATAGAAGTCCTGACCCAAACAAGAAGACACAGAGAGGGCCAGATGGAAAACCTCCACCTCAGGATTGTTTGCATTGGTGCATGCCAGGACCAGTAGACACCTGGAATGAGATGTTGCTAGAGACCATACGGAGAGAGTTTGAGAGAGATAGAACCTGA
>Isoform0000803
ATGAACAGCCACGCGGCCGGAACAAGCAACGGCGGATCCGGGGATACGGCCGCCGGGGGCGCGGCCAGGAGGAACACCAGGATGCCCAAGTATTCCAAGTTCACACAGCAGGAGCTGCCGGCTTGCAAGCCGATTCTTACTCCAAAATGGGTTGTCTCTGTTTTCTTCATCGTCGGGGTCATCTTTGTTCCCATTGGTGTTGTTTCACTGCTAGCTGCAAGAGATGTTGTTGAGATTATTGATCGGTATGATGAGGCATGTGTGCCAGGCAACATGACTGATAACAAGCTTTCTTACATCCAGAATGAAACCATATCCAAAGAGTGCATAAGGAATCTTACGGTTACGAAGTTTATGAAGCAGCCTATTTTTGTGTATTATGAACTCGATAACTTCTACCAGAACCATAGGAGGTATGTAAAGAGCCGAAATGATGCACAACTAAGAGATGCTAGTAAAGCTAACCAGACATCCGCTTGTGAACCTGAGAAGACCACGGCTAATGGGCAACCAATTGTTCCTTGCGGCCTCATTGCTTGGAGCTTGTTTAATGATACATATAATTTCTCTCGTGGTAATGAGAACTTGACAGTGGACAAGAAAGACATCTCCTGGAAGAGTGATAGGGAGCATAAATTTGGTAAAGATGTCTATCCGAGCAACTTCCAGAATGGTGCACTTAAAGGTGGAGCAACACTTAACCCAAAGATCCCGTTGAGTGAGCAAGAGGACCTCATCGTTTGGATGCGGACTGCAGCACTTCCTACGTTCAGAAAGTTATATGGGAGAATATACTTTGACCTCAAGGAGAATGACACAATAACAGTGAGATTGAATAACAACTACAATACATATAGCTTCGGTGGCAAGAAAAAGCTGGTCCTCTCCACTGCAACCTGGCTTGGGGGGAAGAATGATTTTCTTGGCTTTGCGTACCTTATAGTTGGTGGGCTCTGCATTTTCCTGGCATTTGCATTCACCTTGCTGTACTTCGTAAAACCAAGGAAACTGGGAGACCACAACTACTTATCCTGGAACAGACCCCCTGCAGGACGCTAA
>Isoform0000804
ATGGTGGTCCTCACCAAGGGCGAGCTGGAGCAGATCACGCTCCCGGCCGTGCAACGCACCGCACCGCCGCTGGCTTTCGTGCCGGAGGTCGACCTGTCCGCGGCCGGGGATAACGCCGCCGCCCGGTCGGCGGCCGCTCGCGCGGTGGCCAAGGCGTGCGAGGACCACGGGTTCTTCAAGGTGACGGGCCACGGCGTGCCGGCGCCGCTCCTGGCGCGCCTCGACGCCGCGGCCGCCGCCTTCTTCGCGCTCCCGCAGCGGGACAAGGACAAGGCCGCGGCCGCCGTCGGCGCAGGCGGCGGAAGCCCGCCGTTCGGGTACGCCAGCAAGCGGATTGGCGGCAACGGCGATCTCGGCTGGGTCGAGTACCTCCTGCTTGGCGTCACCGCCGCCGGCGCCGCCGCTGCACCGGTGGCGTTGTCCGCCGCGCCAGTGGCTGCGTCCGAGGGCGCGGAGTCATCCTGTTTCCGTGATGTTTTGGACGAGTACATCGCGGCGGTGCGACGCATGACGTGCACGGTGCTGGAGCTGATGGCGCAAGGTCTGGGCCTGGACGACACGGGCGTGTTCAGCAGGCTGGTGCTGGACCGGGACAGCGACTCGATGCTGAGGGTGAACCACTACCCGCCGCGGCCCGAGGTGGAGGAGGAATGCTGA
>Isoform0000806
ATGGCGCGCGGGGGCGACGGCCTGCAGGTGCTCAGCGCGCTGGACGCGGCCAAGACGCAGTGGTACCACTTCACGGCCATCATCGTGGCCGGGATGGGCTTCTTCACGGACGCCTACGACCTCTTCTGCATCTCCCTCGTCACCAAGCTGCTGGGCCGCATCTACTACACGGACACCAGCAAGGACAACCCGGGCTCGCTCCCGCCCAACGTCGCCGCGGCGGTCAACGGCGTGGCCTTCTGCGGCACGCTGGCCGGCCAGCTCTTCTTCGGCTGGCTGGGCGACAAGCTCGGGCGGAAGAGCGTGTACGGGATGACGCTCATGCTCATGGTCATCTGCTCCATCGCGTCGGGCCTCTCCTTCGGCCACACGCCCACGGGGGTCATGGCCACGCTCTGCTTCTTCCGCTTCTGGCTCGGGTTCGGCATCGGCGGCGACTACCCGCTGTCGGCGACCATCATGTCCGAGTACGCCAACAAGAAGACCCGCGGCGCCTTCATCGCGGCCGTCTTCGCCATGCAGGGCTTCGGCATCCTCGCCGGCGGCATTGTCACGCTCATCATCTCCGCCGCCTTCCGCGCGGGGTACCCGGCGCCGGCGTACAAGGACGACCACTTCAACTCCACCGTGCCGCAGGCCGACTTCGTGTGGCGCATCATCCTCATGCTGGGCGCCGCGCCGGCGGTGCTCACCTACTACTGGCGGATGAAGATGCCCGAGACGGCGCGCTACACGGCGCTGGTGGCCAAGAACGCCAAGCAGGCCGCGGCCGACATGTCCAAGGTGCTCCAGACGGAGATCGTGGACGAGCAGGAGAAGCTGGACGAGATGGTCACCGCCGAGAGCAACACCTTCGGCCTCTTCTCCAGGGAGTTCGCGCGCCGCCACGGGCTCCACCTCGTCGGCACCGCCACCACCTGGTTCCTGCTCGACATCGCCTTCTACAGCCAGAACCTGTTCCAGAAGGACATCTTCACAGCCATCAACTGGATCCCCAAGGCCAACACCATGAGCGCGCTCGAGGAGGTGTACCGCATCTCCCGCGCGCAGACGCTCATCGCGCTCTGCGGCACCGTGCCGGGGTACTGGTTCACCGTCGCGCTCATCGACGTCATCGGACGCTTCGCCATCCAGCTGCTGGGATTCTTTATGATGACCGTCTTCATGCTCGGCCTCGCCATCCCCTACCACCACTGGACCACGAAAGGGAACCACATCGGCTTCGTCGTCATGTACGCCTTCACCTTCTTCTTCGCGAACTTCGGCCCCAACAGCACCACCTTCATCGTGCCGGCCGAGATCTTCCCGGCGCGGCTGCGGTCCACCTGCCACGGCATCTCCGCGGCCTCCGGGAAGGCCGGCGCCATCATCGGCGCCTTCGGGTTCCTGTACGCGGCGCAGAACCAGGACAAGAGCAAGACGGACGCCGGGTACCCCGCGGGCATCGGCGTGCGCAACTCGCTCTTCGTCCTCGCTGCCTGCAACATGCTCGGCTTCGTCCTCACCTTCCTCGTGCCGGAGTCCAAGGGCAAGTCGCTGGAGGAGATGTCCGGTGAGGCTGACGACGCCGAGGAGGAGGCCGTCGGCAGCCGCGCGGTGCGGCCGTCGGAGACCCAGATGGTGTAG
>Isoform0000808
ATGCCGGCCTTCGCGGGGAGCGCAGCGGAGCCGCCGCTGGCAGACAGCTACTACGCGCTGCTCCGCCGCAATGATGAAGCAGGCGCCTACGCGACGTCGACAGCGCCTTCAGACGACGTGCCCGTGGCGGAGTGCGAGCTCCCGATGATCGACGTCGGGTGCCTGACGAGCGACGACGGCTGCTCCTCGGAGTCCGAGCGGGCCGCGTGCACGGCCGCCATCGCGCGCGCCGCCGAGGAGTGGGGCTTCTTCCAGGTGCGCAACCACGGCGTGTCGCAGGCGCTCCTGGACGCGATGCGGCGGGAGCAGGCGCGCCTGTTCCGCCTGCCGTTCGAGGCCAAGGCCACGGCCGGCCTGCTCAACGACTCCTACCGCTGGGGCACCCCGACCGCGACGTCCCCGCAGCAGCTGTCCTGGTCCGAGGCCTTCCACGTCCCGCTCGCCGGCGTCTCCGGGTCCGCCGCCGGCACCTGCTGCGACTTCGGCGAGCTCACCACCCTCAGGGATGTGACTCGAGAGGTGGCGGGCGCGATGTCAAAGCTGGCCGGCACGCTGGCGCGCGTCCTGGCGGAGGCGGCCCTGGGGCGGCCCGCGGAGGAGGGCGAGCGCTTCCCGGAGGGGTGCGACGAGACGACGTGCTTCCTGCGGCTGAACCGGTACCCACCGTGCCCGATCTCCGCCGACGCCTTCGGCCTGGTCCCGCACACGGACAGCGACTTCCTCACCGTGCTCTGCCAGGACCAGCAGGTCGGCGGCCTGCAGCTCATGAAGGGGGCCAGGTGGGTGGCCGTCAAGCCAATCCCCGGCGCCCTCATCGTCAACATCGGGGACCTCTTCCAGGCGTGGAGCAACAACAGATACAAGAGCGTGGAGCACAAAGTGATGACGAACACCAAGACGGAGCGCTACTCCGTTGCCTACTTTCTTTGCCCGTCCTACGACTCGCCGATCGGCACGTGCGAGGAGCCTTCTCTTTACAGGACATTCACCTTCGGAGAGTACAGGCGAAAGGTGCAAGAAGATGTCAAGAGGACCGGGAAGAAGGTCGGCCTCCCCAATTTTCTCGCATAA
>Isoform0000809
ATGAGGACGCATGAACGAGCTGCCAATTTGGCTCTTGCCGGTCTGAGCTTGGCGCCACTTGTGATCAACGTAAACCCAAATGTGAATGTGGTATTGACAGCATGCCTTACTGTCTATGTGGGTTGCTACCGTTCCGTCAAGCCAACTCCACCCTCTGAGACCATGTCCAAGGAGCATGCTATGTGGTTCCCCTTAGTTGGAAGTGCTATGCTTTTATCACTGTTCCTTCTATTCAAGTTTCTCTCAAAAGACTTGGTCAACGCTGTGCTCACTGCCTACTTTTTCATTCTAGGCATTGTTGCTCTCTCTGCAACACTGCTTCCTTCTATAAAACGTTTTCTTCCAAAAGAGTGGAATGATAATCTCATCGTCTGGCGGGCTCCACTTATCCGCTGGGCTCCATTTATCCACTCACTCTCGGTGGAGTTCACAAAGTCCCAGATTGTTGCTTCAATACCTGGATTTTTCTTTTGCTTGTGGTATGCGTCAAAGAAGCATTGGCTTGCAAACAATGTTCTGGGATTGGCTTTCTGTATTCAGGGGATTGAGATGCTGTCATTGGGATCATTTAAAACTGGAGCCATTCTCTTGGGTGGACTTTTTGTGTATGACATTTTCTGGGTGTTCTTCACTCCAGTTATGGTCAGTGTGGCTAAATCTTTTGATGCTCCGATAAAGCTTCTGTTTCCAACTGCAGATGCTGCACGGCCATTCTCCATGCTTGGCCTTGGTGACATAGTAATACCTGGTATATTTGTTGCACTTGCCTTGCGCTTTGATGTATCAAGAGGTATCAAGAACCGTTACTTCAACAGTGCATTTTTGGGATACGCTGTGGGTATGATGGTGACCATCATTGTAATGAACTGGTTTCAAGCTGCACAGCCTGCTCTACTATACCTCGTTCCTGGTGTGATCGGTTTCGTCGCTGTTCCCAGTCTGTGGTATGGAGAAGTGAAACAGCTGCTGGAGTTTGACGAGTCAAAAGTTGAGGCAGAGGAAGGCGGTGCGGAAGAAGAGCAAGATGATAGTTCCAAAGGCAACAAAAAGGTGGACTAG
>Isoform0000810
ATGGATCCGAGCGCGGTCAGTTTCAACTCCGGCGGCGCGCGGCGGGGCGGCGGCGGCGCGCAGATGCTGCTCTTCGGCGGCGGAGGCAGCGCCAACAGCAACGGCTTCTTCCGAGGTGTTCCGATGGCGGTCCTGGGCATGGACGACGCGACGCGCGTGGGCAAGCGGCCCTTCTTCACCACACACGAGGAGCTCCTGGAGGAGGAGTACTACGACGAGCAGGCGCCCGAGAAGAAGCGCCGTCTGACGGCGGAGCAGGTGCAGCTGCTGGAGCGGAGCTTCGAGGAAGAGAACAAGCTGGAGCCCGAGCGCAAGACCGAGCTGGCTCGCCGCCTCGGGATGGCGCCCCGCCAGGTGGCCGTCTGGTTCCAGAACCGCCGCGCGCGCTGGAAGACCAAGCAGCTCGAGACCGACTATGACCACCTCAAGGCTGCCTACGACGCGCTCGCCGCCGACCACCAGGGCCTCCTGGCCGACAACGATAGCCTCCGGGCACAGGTGGTCTCCCTAACAGAGAAGCTGCAAGGCAAGGAGACATCCCCGTCGGCGACCACTGCTGCCCAAGAGGTCGACCAGCCAGACGAACACACCGCGGCGTCAGGCACTGAGAAACTGCTGGCGCAGGCAGCAGCTCAAGGACGACCTCCACAGCAGCGGCGACTGCACTGGCCATGGTGCCCTCTCCTCAGAGGAAGAGGATGGTGGTGTGGTCAGTGA
>Isoform0000811
[truncated: 88,192,209 more chars]
